# Supplementary material for: In-situ electrochemical reconstruction and modulation of adsorbed hydrogen coverage in cobalt/ruthenium-based catalyst boost electroreduction of nitrate to ammonia
Source: Nat Commun. 2024 Oct 3;15:8583. doi: 10.1038/s41467-024-52780-x (PMC11450097; doi:10.1038/s41467-024-52780-x)
Supplement: Supplementary file 3 — Source Data [file 41467_2024_52780_MOESM3_ESM.zip]

Archive with 6 entries (5 files):
- Source data/
- Source data/Fig.1.xlsx
- Source data/Fig.2 .xlsx
- Source data/Fig.3.xlsx
- Source data/Fig.4.xlsx
- Source data/Supplementary Fig.xlsx
