# Supplementary material for: In-situ electrochemical reconstruction and modulation of adsorbed hydrogen coverage in cobalt/ruthenium-based catalyst boost electroreduction of nitrate to ammonia
Source: Nat Commun. 2024 Oct 3;15:8583. doi: 10.1038/s41467-024-52780-x (PMC11450097; doi:10.1038/s41467-024-52780-x)
Supplement: Supplementary file 3 — Source Data [file 41467_2024_52780_MOESM3_ESM.zip › Source data/Fig.1.xlsx]

## Sheet: Fig 1a
Co-B	2θ (degree)	Intensity (a.u.)	Co-B/Ru12	2θ (degree)	Intensity (a.u.)	Co-B/Ru38	2θ (degree)	Intensity (a.u.)	Co-B/Ru75	2θ (degree)	Intensity (a.u.)	Ru	2θ (degree)	Intensity (a.u.)	Ru PDF No:01-073-7011	2θ (degree)	Intensity (a.u.)
	19.9993	0.04824		19.9996	0.09725		19.9996	0.02496		19.9996	0.03719		19.9993	-0.30536		38.3827	24.9067
	20.0095	0.10983		20.02	-0.01124		20.02	0.02569		20.02	0.03224		20.0095	-0.21229		42.1748	25.234
	20.0197	-0.07859		20.0404	0.0735		20.0404	0.04001		20.0404	0.01577		20.0197	-0.22339		44.0152	100
	20.0299	-0.0066		20.0608	0.04073		20.0608	-0.02437		20.0608	-0.03607		20.0299	-0.39073		58.3331	13.9746
	20.0401	0.05498		20.0812	-0.14008		20.0812	0.06308		20.0812	0.02665		20.0401	-0.30808		69.4122	16.364
	20.0503	0.29365		20.1016	0.16443		20.1016	0.16258		20.1016	-0.07531		20.0503	-0.30876		78.3838	17.4926
	20.0605	0.11564		20.122	0.20603		20.122	0.03587		20.122	0.01227		20.0605	-0.30944		82.2111	2.5955
	20.0707	-0.12486		20.1424	0.20532		20.1424	0.0858		20.1424	0.07665		20.0707	-0.34137		84.6786	19.4466
	20.0809	0.20755		20.1628	-0.05497		20.1628	0.00431		20.1628	0.04395		20.0809	-0.23788		85.9402	14.145
	20.0911	0.41497		20.1832	-0.02436		20.1832	0.01189		20.1832	-0.0213		20.0911	-0.15523
	20.1013	0.1328		20.2036	-0.03848		20.2036	-0.04174		20.2036	0.10487		20.1013	-0.29133
	20.1115	-0.28479		20.224	0.17203		20.224	-0.01553		20.224	0.10735		20.1115	-0.41701
	20.1217	0.31846		20.2444	0.07499		20.2444	0.01563		20.2444	0.05863		20.1217	-0.02185
	20.1319	0.01546		20.2648	0.24554		20.2648	0.06702		20.2648	0.01327		20.1319	-0.34545
	20.1421	0.19162		20.2853	0.10814		20.2853	0.18025		20.2853	-0.0038		20.1421	-0.34613
	20.1523	-0.00722		20.3057	-0.05015		20.3057	0.08209		20.3057	0.06648		20.1523	-0.06556
	20.1625	0.25228		20.3261	0.0175		20.3261	0.02884		20.3261	0.12331		20.1625	-0.33707
	20.1727	0.23053		20.3465	-0.03348		20.3465	0.02035		20.3465	0.08802		20.1727	-0.47317
	20.183	0.25044		20.3669	-0.0607		20.3669	0.14353		20.3669	0.10693		20.183	-0.10926
	20.1931	-0.21923		20.3873	0.14488		20.3873	0.06734		20.3873	0.01247		20.1931	-0.24536
	20.2034	0.07152		20.4077	0.09993		20.4077	0.00535		20.4077	0.10987		20.2034	-0.12104
	20.2136	0.03935		20.4281	0.0846		20.4281	-0.00355		20.4281	0.05526		20.2136	-0.20505
	20.2238	0.09051		20.4485	0.06569		20.4485	0.04741		20.4485	0.08096		20.2238	-0.09115
	20.234	0.39168		20.4689	0.09276		20.4689	0.06575		20.4689	0.00728		20.234	-0.24808
	20.2442	0.08867		20.4893	0.18995		20.4893	0.09416		20.4893	-0.03606		20.2442	-0.19668
	20.2544	0.13984		20.5097	0.06805		20.5097	0.05548		20.5097	0.08769		20.2544	-0.22861
	20.2646	-0.06942		20.5301	-0.06544		20.5301	-0.06626		20.5301	0.13095		20.2646	-0.19804
	20.2748	0.22133		20.5506	-0.01537		20.5506	0.02081		20.5506	0.02587		20.2748	-0.24038
	20.285	0.07458		20.5709	-0.0661		20.5709	-0.02835		20.5709	-0.02757		20.285	-0.18898
	20.2952	0.08407		20.5914	0.09741		20.5914	0.01284		20.5914	-0.02061		20.2952	-0.29382
	20.3054	-0.03143		20.6118	0.12533		20.6118	0.06844		20.6118	0.0333		20.3054	-0.1695
	20.3156	0.20724		20.6322	0.06171		20.6322	0.00242		20.6322	0.06808		20.3156	-0.25352
	20.3258	0.1959		20.6526	0.02571		20.6526	0.07846		20.6526	0.09175		20.3258	-0.33753
	20.336	-0.21127		20.673	0.0673		20.673	0.00336		20.673	-0.02724		20.336	-0.44238
	20.3462	-0.01427		20.6934	0.0197		20.6934	0.00827		20.6934	-0.00322		20.3462	-0.07847
	20.3564	0.21397		20.7138	0.05744		20.7138	-0.000748786		20.7138	0.02679		20.3564	-0.34999
	20.3666	-0.04736		20.7342	0.14344		20.7342	0.01179		20.7342	0.04199		20.3666	-0.31942
	20.3768	-0.14203		20.7546	0.24091		20.7546	0.04513		20.7546	0.11248		20.3768	-0.23676
	20.387	0.06538		20.775	0.0148		20.775	0.13776		20.775	0.09466		20.387	-0.15411
	20.3972	-0.24804		20.7954	0.1015		20.7954	0.08965		20.7954	0.05903		20.3972	-0.26937
	20.4074	0.28229		20.8158	-0.09656		20.8158	-0.03511		20.8158	0.02265		20.4074	-0.25963
	20.4176	0.08346		20.8362	-0.0824		20.8362	-0.05763		20.8362	0.0485		20.4176	-0.0624
	20.4278	0.34295		20.8566	0.15956		20.8566	0.05487		20.8566	0.01158		20.4278	-0.26099
	20.438	-0.03297		20.8771	0.05876		20.8771	-0.02151		20.8771	0.0317		20.438	-0.15751
	20.4482	-0.00264		20.8975	0.12835		20.8975	0.00867		20.8975	0.09818		20.4482	-0.39777
	20.4584	0.06936		20.9179	0.06028		20.9179	0.05254		20.9179	0.06441		20.4584	-0.16928
	20.4686	0.04761		20.9383	0.06021		20.9383	0.0244		20.9383	0.10367		20.4686	-0.20121
	20.4789	0.23419		20.9587	0.02407		20.9587	0.11699		20.9587	0.0436		20.4789	-0.21231
	20.489	0.1291		20.9791	0.01722		20.9791	-0.01236		20.9791	-0.04365		20.489	-0.25466
	20.4993	0.15943		20.9995	0.18554		20.9995	-0.04297		20.9995	0.12125		20.4993	-0.297
	20.5095	0.17934		21.0199	-0.02114		21.0199	-0.0889		21.0199	0.08		20.5095	-0.2456
	20.5197	0.00134		21.0403	-0.05233		21.0403	0.14445		21.0403	0.0775		20.5197	-0.32961
	20.5299	-0.02041		21.0607	0.0802		21.0607	0.11584		21.0607	-0.10097		20.5299	-0.22613
	20.5401	-0.13591		21.0811	0.08311		21.0811	0.01328		21.0811	-0.07701		20.5401	-0.4143
	20.5503	0.37358		21.1015	0.03254		21.1015	0.06445		21.1015	0.17561		20.5503	-0.27957
	20.5605	0.18516		21.1219	0.07138		21.1219	-0.0324		21.1219	0.06073		20.5605	-0.36358
	20.5707	0.03841		21.1424	0.02126		21.1424	-0.03359		21.1424	-0.06011		20.5707	-0.37468
	20.5809	-0.06668		21.1628	0.20519		21.1628	0.01031		21.1628	-0.01324		20.5809	-0.30244
	20.5911	0.15115		21.1832	0.01955		21.1832	0.07976		21.1832	0.04795		20.5911	-0.32395
	20.6013	-0.01643		21.2036	-0.01789		21.2036	0.04456		21.2036	0.17281		20.6013	-0.19963
	20.6115	-0.14235		21.224	-0.06462		21.224	-0.00376		21.224	0.03454		20.6115	-0.3774
	20.6217	0.20048		21.2444	0.02219		21.2444	0.03347		21.2444	0.02301		20.6217	-0.23224
	20.6319	0.19956		21.2648	0.15811		21.2648	-0.06281		21.2648	-0.02384		20.6319	-0.25376
	20.6421	0.01114		21.2852	0.12698		21.2852	0.12581		21.2852	0.08435		20.6421	-0.27527
	20.6523	-0.01061		21.3056	0.12479		21.3056	0.06658		21.3056	0.05843		20.6523	-0.1197
	20.6625	-0.07403		21.326	0.03437		21.326	0.01499		21.326	0.00976		20.6625	-0.29746
	20.6727	0.12296		21.3464	-0.02978		21.3464	-0.07097		21.3464	0.02211		20.6727	-0.31897
	20.6829	-0.08629		21.3668	0.00543		21.3668	0.01418		21.3668	0.03377		20.6829	-0.39257
	20.6931	0.08987		21.3872	0.01663		21.3872	0.16814		21.3872	0.13906		20.6931	-0.37242
	20.7033	-0.09855		21.4076	0.19824		21.4076	0.092		21.4076	-0.02551		20.7033	-0.11268
	20.7135	-0.00572		21.428	0.10294		21.428	0.05154		21.428	0.03655		20.7135	-0.38419
	20.7237	0.05587		21.4485	0.05805		21.4485	0.0404		21.4485	0.14382		20.7237	-0.15571
	20.7339	-0.13255		21.4689	0.06895		21.4689	0.00193		21.4689	0.07904		20.7339	-0.37514
	20.7441	-0.02931		21.4893	-0.00342		21.4893	0.03376		21.4893	0.05107		20.7441	-0.19873
	20.7543	0.27186		21.5097	0.18633		21.5097	-0.04751		21.5097	-0.02551		20.7543	-0.23066
	20.7645	0.13552		21.5301	0.0883		21.5301	0.04334		21.5301	0.02196		20.7645	-0.47093
	20.7748	0.04085		21.5505	0.06547		21.5505	0.09915		21.5505	0.02386		20.7748	-0.19036
	20.7849	0.0191		21.5709	-0.02455		21.5709	0.06574		21.5709	0.11482		20.7849	-0.14937
	20.7952	0.08068		21.5913	0.01135		21.5913	-0.01123		21.5913	0.18263		20.7952	-0.31672
	20.8054	0.20476		21.6117	0.13168		21.6117	-0.04684		21.6117	0.16142		20.8054	-0.20281
	20.8156	-0.03575		21.6321	0.11109		21.6321	0.16536		21.6321	0.06273		20.8156	-0.31807
	20.8258	0.18209		21.6525	0.05628		21.6525	0.10945		21.6525	0.06225		20.8258	-0.18334
	20.836	0.25408		21.6729	0.10794		21.6729	0.08239		21.6729	0.14218		20.836	-0.35068
	20.8462	0.10733		21.6933	0.13067		21.6933	0.05438		21.6933	0.1006		20.8462	-0.36178
	20.8564	0.34599		21.7138	0.08455		21.7138	0.04596		21.7138	0.17483		20.8564	-0.35204
	20.8666	0.16799		21.7341	-0.02871		21.7341	-0.01319		21.7341	0.04524		20.8666	-0.24856
	20.8768	-0.0621		21.7546	0.03399		21.7546	-0.00601		21.7546	0.02288		20.8768	-0.43674
	20.887	0.14532		21.775	0.09073		21.775	0.0558		21.775	0.10991		20.887	-0.20825
	20.8972	0.09231		21.7954	-0.0245		21.7954	0.14339		21.7954	0.08467		20.8972	-0.17768
	20.9074	-0.00236		21.8158	-0.00146		21.8158	0.07501		21.8158	0.05087		20.9074	-0.30336
	20.9176	0.05922		21.8362	0.0026		21.8362	0.04517		21.8362	0.07871		20.9176	-0.08529
	20.9278	-0.00419		21.8566	0.04131		21.8566	0.02815		21.8566	0.03371		20.9278	-0.24222
	20.938	0.14072		21.877	-0.03344		21.877	0.06292		21.877	0.01416		20.938	-0.46165
	20.9482	0.28563		21.8974	0.12841		21.8974	0.08109		21.8974	-0.00314		20.9482	-0.30608
	20.9584	-0.00695		21.9178	0.08581		21.9178	0.03088		21.9178	-0.04562		20.9584	-0.12967
	20.9686	-0.11204		21.9382	0.06808		21.9382	-0.0043		21.9382	0.04545		20.9686	-0.25535
	20.9788	0.11621		21.9586	-0.04911		21.9586	0.07446		21.9586	0.06003		20.9788	-0.12062
	20.989	0.17779		21.979	0.0493		21.979	0.15638		21.979	0.13263		20.989	-0.34005
	20.9992	0.02062		21.9994	0.14493		21.9994	0.10382		21.9994	0.11009		20.9992	-0.26781
	21.0094	0.09261		22.0199	0.12348		22.0199	0.05046		22.0199	0.01042		21.0094	-0.31016
	21.0196	-0.07497		22.0403	0.06234		22.0403	0.03989		22.0403	-0.05045		21.0196	-0.37334
	21.0298	-0.15922		22.0607	-0.00377		22.0607	0.06483		22.0607	0.09293		21.0298	-0.16568
	21.04	0.30861		22.0811	0.18467		22.0811	-0.00861		22.0811	0.11082		21.04	-0.3122
	21.0502	0.2556		22.1015	0.18091		22.1015	-0.02582		22.1015	0.05263		21.0502	-0.47954
	21.0604	0.34843		22.1219	0.13815		22.1219	-0.02107		22.1219	0.01628		21.0604	-0.32397
	21.0707	-0.17332		22.1423	-0.08489		22.1423	0.07165		22.1423	0.07134		21.0707	-0.33507
	21.0809	-0.07007		22.1627	0.00247		22.1627	0.09818		22.1627	-0.01194		21.0809	-0.367
	21.0911	-0.13349		22.1831	-0.07104		22.1831	0.03101		22.1831	0.01029		21.0911	-0.48226
	21.1013	-0.1865		22.2035	0.03395		22.2035	-0.01193		22.2035	0.06275		21.1013	-0.16002
	21.1115	0.05217		22.2239	0.17005		22.2239	0.03072		22.2239	0.11007		21.1115	-0.27529
	21.1217	0.27		22.2443	0.18403		22.2443	0.00734		22.2443	0.18706		21.1217	-0.15097
	21.1319	0.092		22.2647	0.04195		22.2647	0.12106		22.2647	0.05623		21.1319	-0.13081
	21.1421	0.19524		22.2851	0.00354		22.2851	0.04202		22.2851	0.09661		21.1421	-0.14191
	21.1523	-0.01401		22.3056	-0.05958		22.3056	0.02262		22.3056	0.03959		21.1523	-0.35092
	21.1625	-0.16076		22.326	0.073		22.326	0.01433		22.326	0.11261		21.1625	-0.12244
	21.1727	-0.00543		22.3464	0.13543		22.3464	-0.01477		22.3464	0.11356		21.1727	-0.08145
	21.1829	-0.30844		22.3668	0.13117		22.3668	0.07727		22.3668	0.14552		21.1829	-0.3738
	21.1931	-0.11144		22.3872	-0.03134		22.3872	0.14037		22.3872	0.00847		21.1931	-0.11406
	21.2033	-0.15403		22.4076	-0.10558		22.4076	0.00887		22.4076	-0.0181		21.2033	-0.2189
	21.2135	0.47005		22.428	0.17641		22.428	0.06641		22.428	0.02055		21.2135	-0.19875
	21.2237	-0.03087		22.4484	0.18844		22.4484	0.000621118		22.4484	0.00204		21.2237	-0.3036
	21.2339	0.0203		22.4688	0.16821		22.4688	0.05587		22.4688	0.02655		21.2339	-0.03344
	21.2441	0.29021		22.4892	0.01067		22.4892	0.02651		22.4892	-0.02618		21.2441	-0.30496
	21.2543	0.17471		22.5096	0.0054		22.5096	0.08083		22.5096	0.00434		21.2543	-0.1598
	21.2645	0.14254		22.53	0.02786		22.53	0.10121		22.53	0.11043		21.2645	-0.12923
	21.2747	-0.03546		22.5504	0.14282		22.5504	0.03652		22.5504	0.1583		21.2747	-0.35908
	21.2849	-0.05722		22.5708	0.05353		22.5708	-0.03424		22.5708	0.00601		21.2849	-0.32851
	21.2951	-0.15189		22.5912	0.07091		22.5912	0.0172		22.5912	-0.04053		21.2951	-0.33961
	21.3053	0.09719		22.6117	0.01963		22.6117	0.12211		22.6117	-0.00931		21.3053	-0.29862
	21.3155	-0.01831		22.6321	0.00276		22.6321	-0.00251		22.6321	-0.00761		21.3155	-0.32013
	21.3257	0.36619		22.6525	0.12402		22.6525	0.16757		22.6525	0.1478		21.3257	-0.03956
	21.3359	-0.04098		22.6729	0.13353		22.6729	0.18841		22.6729	0.13606		21.3359	-0.29024
	21.3462	-0.01065		22.6933	0.04258		22.6933	0.02403		22.6933	0.11404		21.3462	-0.38467
	21.3563	-0.33449		22.7137	0.02655		22.7137	-0.11904		22.7137	0.10146		21.3563	-0.4166
	21.3666	0.14376		22.7341	0.01795		22.7341	-0.02322		22.7341	0.07765		21.3666	-0.33395
	21.3768	-0.02383		22.7545	0.25122		22.7545	0.09093		22.7545	0.00291		21.3768	-0.28254
	21.387	-0.07683		22.7749	-0.01567		22.7749	0.10918		22.7749	0.04041		21.387	-0.26239
	21.3972	0.10975		22.7953	0.07662		22.7953	0.09177		22.7953	0.06016		21.3972	-0.1589
	21.4074	0.09841		22.8157	0.06236		22.8157	-0.08019		22.8157	0.19325		21.4074	-0.22208
	21.4176	0.00374		22.8361	0.18805		22.8361	0.07201		22.8361	0.0138		21.4176	-0.29568
	21.4278	0.15908		22.8565	0.13468		22.8565	0.10542		22.8565	0.0618		21.4278	-0.31719
	21.438	-0.08143		22.877	0.13599		22.877	0.14242		22.877	-0.01429		21.438	-0.26579
	21.4482	-0.10318		22.8974	-0.06905		22.8974	0.23817		22.8974	0.17352		21.4482	-0.2248
	21.4584	0.30215		22.9178	-0.01298		22.9178	0.04183		22.9178	0.0936		21.4584	-0.34007
	21.4686	-0.01127		22.9382	0.12936		22.9382	-0.06991		22.9382	0.06358		21.4686	-0.36158
	21.4788	-0.04344		22.9586	0.15535		22.9586	0.04502		22.9586	-0.06317		21.4788	-0.21642
	21.489	0.21606		22.979	0.15048		22.979	-0.01697		22.979	0.05402		21.489	-0.06085
	21.4992	0.03805		22.9994	0.03061		22.9994	0.0959		22.9994	0.05318		21.4992	-0.1657
	21.5094	0.18297		23.0198	-0.05355		23.0198	0.04144		23.0198	0.10216		21.5094	-0.41638
	21.5196	-0.06795		23.0402	0.17565		23.0402	0.18021		23.0402	0.0176		21.5196	-0.14623
	21.5298	-0.28762		23.0606	0.01554		23.0606	0.05253		23.0606	0.07141		21.5298	-0.45941
	21.54	0.24271		23.081	0.2007		23.081	0.08909		23.081	0.08976		21.54	0.00866
	21.5502	0.00221		23.1014	0.13139		23.1014	-0.0671		23.1014	0.000280946		21.5502	-0.37743
	21.5604	-0.01955		23.1218	0.21001		23.1218	0.04385		23.1218	-0.08843		21.5604	-0.23228
	21.5706	0.42745		23.1422	-0.0257		23.1422	0.02862		23.1422	0.00119		21.5706	-0.11838
	21.5808	0.11403		23.1626	0.16309		23.1626	0.12086		23.1626	-0.01091		21.5808	-0.36906
	21.591	-0.25147		23.1831	0.21773		23.1831	0.03451		23.1831	0.20773		21.591	-0.18224
	21.6012	-0.06489		23.2035	-0.14832		23.2035	0.07777		23.2035	0.04726		21.6012	-0.1725
	21.6114	0.02794		23.2239	0.0021		23.2239	-0.06458		23.2239	-0.00378		21.6114	-0.26693
	21.6216	0.3291		23.2443	0.00867		23.2443	0.08032		23.2443	-0.04953		21.6216	-0.05927
	21.6319	-0.02598		23.2647	0.31637		23.2647	-0.10342		23.2647	0.11245		21.6319	-0.41412
	21.6421	0.19185		23.2851	0.09736		23.2851	0.09008		23.2851	-0.01467		21.6421	-0.49813
	21.6522	0.02426		23.3055	0.13519		23.3055	0.02972		23.3055	0.08092		21.6522	-0.15506
	21.6625	-0.05999		23.3259	0.09463		23.3259	0.07963		23.3259	-0.0357		21.6625	-0.42658
	21.6727	0.03284		23.3463	-0.03035		23.3463	0.08224		23.3463	0.03739		21.6727	-0.08351
	21.6829	-0.27017		23.3667	0.02862		23.3667	0.057		23.3667	-0.08558		21.6829	-0.33419
	21.6931	0.08308		23.3871	0.10274		23.3871	0.01114		23.3871	0.05652		21.6931	-0.08487
	21.7033	0.03008		23.4075	0.24796		23.4075	-0.01779		23.4075	0.05942		21.7033	-0.3668
	21.7135	0.02916		23.4279	0.22175		23.4279	0.06385		23.4279	0.05401		21.7135	-0.31539
	21.7237	0.0699		23.4484	-0.01904		23.4484	0.06458		23.4484	0.01805		21.7237	-0.14941
	21.7339	0.03774		23.4688	-0.06666		23.4688	-0.01551		23.4688	0.07012		21.7339	-0.4105
	21.7441	0.07848		23.4892	0.01938		23.4892	-0.00049797		23.4892	0.05841		21.7441	-0.21326
	21.7543	0.11923		23.5096	0.22332		23.5096	0.04436		23.5096	-0.02754		21.7543	-0.22436
	21.7645	0.18081		23.53	0.18047		23.53	0.00514		23.53	-0.00329		21.7645	-0.47504
	21.7747	0.07572		23.5504	0.17222		23.5504	0.16064		23.5504	0.04991		21.7747	-0.35072
	21.7849	0.12689		23.5708	0.17847		23.5708	0.24071		23.5708	0.04174		21.7849	-0.3514
	21.7951	-0.18653		23.5912	0.10279		23.5912	0.11119		23.5912	0.03236		21.7951	-0.28958
	21.8053	-0.02079		23.6116	0.09965		23.6116	-0.07122		23.6116	-0.03287		21.8053	-0.23818
	21.8155	0.00954		23.632	0.09671		23.632	-0.08496		23.632	0.01748		21.8155	-0.29094
	21.8257	0.12321		23.6524	0.117		23.6524	0.07221		23.6524	-0.00827		21.8257	-0.24995
	21.8359	0.01812		23.6728	0.09834		23.6728	0.19813		23.6728	0.04319		21.8359	-0.28188
	21.8461	-0.0453		23.6932	-0.05535		23.6932	0.21917		23.6932	0.05117		21.8461	-0.33465
	21.8563	0.12045		23.7136	0.03622		23.7136	0.13097		23.7136	-0.00319		21.8563	-0.32491
	21.8665	0.19245		23.734	0.13311		23.734	0.09168		23.734	0.05272		21.8665	-0.45059
	21.8767	0.20194		23.7544	0.20662		23.7544	-0.04103		23.7544	-0.01805		21.8767	-0.39918
	21.8869	0.04477		23.7749	0.12667		23.7749	-0.04912		23.7749	0.04476		21.8869	-0.31653
	21.8971	0.04385		23.7953	0.17915		23.7953	0.06251		23.7953	0.10586		21.8971	-0.39013
	21.9073	0.34502		23.8157	-0.02663		23.8157	0.09231		23.8157	0.2299		21.9073	-0.21372
	21.9175	0.05243		23.8361	0.05133		23.8361	0.21312		23.8361	0.09233		21.9175	-0.29774
	21.9277	0.30151		23.8565	0.20063		23.8565	0.05595		23.8565	0.10206		21.9277	-0.288
	21.938	-0.01191		23.8769	0.08863		23.8769	-0.09749		23.8769	0.06156		21.938	-0.44493
	21.9482	-0.20033		23.8973	0.3045		23.8973	0.02312		23.8973	0.08891		21.9482	-0.23728
	21.9584	0.44459		23.9177	0.01755		23.9177	0.03618		23.9177	0.07537		21.9584	-0.14421
	21.9686	-0.06675		23.9381	0.06652		23.9381	0.13223		23.9381	0.09085		21.9686	-0.29072
	21.9788	0.19275		23.9585	-0.035		23.9585	0.10826		23.9585	0.04031		21.9788	-0.42682
	21.989	-0.11026		23.9789	0.20076		23.9789	0.06654		23.9789	0.04574		21.989	-0.615
	21.9992	-0.05909		23.9993	0.20168		23.9993	0.0012		23.9993	0.04015		21.9992	-0.21984
	22.0094	0.00249		24.0197	0.16873		24.0197	-0.02009		24.0197	0.0615		22.0094	-0.2101
	22.0196	0.25157		24.0402	-0.02525		24.0402	0.08745		24.0402	-0.03477		22.0196	-0.35662
	22.0298	-0.11394		24.0606	0.04054		24.0606	-0.01761		24.0606	0.00869		22.0298	-0.05521
	22.04	-0.1461		24.081	0.12534		24.081	0.01778		24.081	-0.00718		22.04	-0.49339
	22.0502	-0.14702		24.1014	0.05054		24.1014	0.02163		24.1014	0.14082		22.0502	-0.38991
	22.0604	0.17497		24.1218	0.00256		24.1218	0.15091		24.1218	0.09643		22.0604	-0.23434
	22.0706	-0.22178		24.1422	0.0315		24.1422	0.06735		24.1422	0.14855		22.0706	-0.38085
	22.0808	-0.04562		24.1626	0.22539		24.1626	-0.01316		24.1626	-0.00548		22.0808	-0.21486
	22.091	0.08888		24.183	0.10962		24.183	0.03785		24.183	0.04906		22.091	-0.51763
	22.1012	0.02546		24.2034	0.08555		24.2034	-0.04108		24.2034	0.03126		22.1012	-0.29956
	22.1114	0.02454		24.2238	0.05213		24.2238	0.11532		24.2238	0.13143		22.1114	-0.3419
	22.1216	-0.12221		24.2442	-0.10444		24.2442	0.02062		24.2442	-0.01402		22.1216	-0.25925
	22.1318	-0.06063		24.2646	0.04774		24.2646	0.13818		24.2646	0.03092		22.1318	-0.52034
	22.142	0.26137		24.285	0.10937		24.285	-0.08538		24.285	-0.09444		22.142	-0.09394
	22.1522	-0.0833		24.3054	0.2773		24.3054	0.02022		24.3054	0.05501		22.1522	-0.26129
	22.1624	-0.09464		24.3258	0.10844		24.3258	0.01296		24.3258	0.03534		22.1624	-0.16822
	22.1726	0.30027		24.3463	0.12255		24.3463	0.06546		24.3463	0.13594		22.1726	-0.37723
	22.1828	0.0806		24.3667	0.14142		24.3667	0.00491		24.3667	-0.04215		22.1828	-0.44041
	22.193	0.0276		24.3871	0.16403		24.3871	0.12011		24.3871	0.02907		22.193	-0.28484
	22.2032	-0.06707		24.4075	-0.02065		24.4075	0.03716		24.4075	-0.08924		22.2032	-0.30635
	22.2135	0.48409		24.4279	0.21247		24.4279	0.19027		24.4279	0.03592		22.2135	-0.26537
	22.2236	-0.28766		24.4483	-0.02693		24.4483	-0.01559		24.4483	0.14275		22.2236	0.04645
	22.2339	-0.03858		24.4687	0.10906		24.4687	0.04636		24.4687	0.06522		22.2339	-0.19381
	22.2441	-0.102		24.4891	0.01892		24.4891	-0.02186		24.4891	0.07792		22.2441	-0.41324
	22.2543	0.16792		24.5095	0.22511		24.5095	0.1106		24.5095	0.00486		22.2543	-0.36184
	22.2645	0.11491		24.5299	0.28586		24.5299	0.01177		24.5299	0.07327		22.2645	-0.44585
	22.2747	0.06191		24.5503	0.15133		24.5503	0.09027		24.5503	0.0206		22.2747	-0.07153
	22.2849	0.13391		24.5707	-0.0491		24.5707	-0.03183		24.5707	0.09745		22.2849	-0.23887
	22.2951	0.19549		24.5911	-0.14578		24.5911	0.04643		24.5911	0.11076		22.2951	-0.06247
	22.3053	-0.02418		24.6116	0.04953		24.6116	-0.00502		24.6116	0.20333		22.3053	-0.17773
	22.3155	0.02698		24.632	0.32645		24.632	0.13124		24.632	0.11733		22.3155	-0.17841
	22.3257	0.24481		24.6524	0.30575		24.6524	0.04403		24.6524	0.34191		22.3257	-0.39784
	22.3359	-0.06861		24.6728	0.14864		24.6728	0.02343		24.6728	0.08151		22.3359	-0.39852
	22.3461	0.13881		24.6932	-0.03285		24.6932	0.01018		24.6932	0.35819		22.3461	-0.24295
	22.3563	-0.00795		24.7136	0.03358		24.7136	0.0515		24.7136	0.28234		22.3563	-0.42072
	22.3665	0.06405		24.734	-0.0461		24.734	-0.03345		24.734	0.30939		22.3665	-0.41098
	22.3767	-0.0827		24.7544	0.25894		24.7544	0.14476		24.7544	0.21602		22.3767	-0.30749
	22.3869	0.13513		24.7748	0.16233		24.7748	0.00642		24.7748	0.29204		22.3869	-0.32901
	22.3971	0.16546		24.7952	0.14239		24.7952	0.02944		24.7952	0.20775		22.3971	-0.28802
	22.4073	0.15412		24.8156	0.04402		24.8156	-0.10106		24.8156	0.24294		22.4073	-0.23661
	22.4175	0.08028		24.836	0.1028		24.836	0.11369		24.836	0.1026		22.4175	-0.33104
	22.4277	-0.25397		24.8564	-0.01482		24.8564	0.04219		24.8564	0.30246		22.4277	-0.13381
	22.4379	-0.00489		24.8768	0.19561		24.8768	0.13371		24.8768	0.1022		22.4379	-0.22824
	22.4481	0.24419		24.8972	-0.08272		24.8972	0.06093		24.8972	0.11059		22.4481	-0.27058
	22.4583	0.25369		24.9176	0.20106		24.9176	-0.06241		24.9176	-0.04008		22.4583	-0.39626
	22.4685	0.19027		24.9381	-0.06534		24.9381	0.08285		24.9381	0.18031		22.4685	-0.14694
	22.4787	0.11643		24.9585	0.13979		24.9585	0.063		24.9585	-0.02982		22.4787	-0.37679
	22.4889	0.09468		24.9789	-0.01761		24.9789	0.0571		24.9789	0.13264		22.4889	-0.26289
	22.4992	0.26043		24.9993	0.22387		24.9993	0.08351		24.9993	0.09244		22.4992	-0.14898
	22.5094	-0.03216		25.0197	0.00227		25.0197	-0.04669		25.0197	0.05802		22.5094	-0.36841
	22.5195	-0.18933		25.0401	0.27325		25.0401	0.13012		25.0401	0.05818		22.5195	-0.35868
	22.5298	0.14308		25.0605	0.043		25.0605	0.04661		25.0605	0.03504		22.5298	-0.43227
	22.54	0.413		25.0809	0.17878		25.0809	0.18119		25.0809	0.10038		22.54	-0.38087
	22.5502	0.09958		25.1013	-0.04993		25.1013	-0.11238		25.1013	0.09214		22.5502	-0.33988
	22.5604	-0.08884		25.1217	0.1259		25.1217	0.00371		25.1217	0.02419		22.5604	-0.41348
	22.5706	0.12899		25.1421	-0.04718		25.1421	0.02751		25.1421	-0.00411		22.5706	-0.28916
	22.5808	0.0239		25.1625	0.12291		25.1625	0.14787		25.1625	0.03326		22.5808	-0.24817
	22.591	-0.10202		25.183	0.0729		25.183	0.04981		25.183	0.16509		22.591	-0.41552
	22.6012	0.03248		25.2034	0.39725		25.2034	0.06556		25.2034	0.10561		22.6012	-0.36411
	22.6114	0.09406		25.2238	0.1178		25.2238	-0.12427		25.2238	0.13778		22.6114	-0.30229
	22.6216	0.00981		25.2442	0.02241		25.2442	0.01973		25.2442	-0.03558		22.6216	-0.40714
	22.6318	0.04014		25.2646	0.02592		25.2646	-0.01449		25.2646	-0.04576		22.6318	-0.16824
	22.642	-0.23162		25.285	-0.0541		25.285	0.18747		25.285	0.03655		22.642	-0.30433
	22.6522	0.04872		25.3054	0.09208		25.3054	0.12217		25.3054	0.23926		22.6522	-0.21126
	22.6624	0.26655		25.3258	0.11924		25.3258	0.16917		25.3258	0.18486		22.6624	-0.27444
	22.6726	0.15104		25.3462	0.12216		25.3462	-0.13021		25.3462	0.06519		22.6726	-0.2022
	22.6828	0.04596		25.3666	0.07257		25.3666	0.09413		25.3666	0.01542		22.6828	-0.17163
	22.693	0.29504		25.387	0.1277		25.387	0.01745		25.387	0.13401		22.693	-0.1619
	22.7032	0.10662		25.4074	-0.11627		25.4074	0.21315		25.4074	0.06215		22.7032	-0.27716
	22.7134	-0.12347		25.4278	0.1297		25.4278	0.0945		25.4278	0.18824		22.7134	-0.45492
	22.7236	0.11519		25.4482	-0.0309		25.4482	0.03317		25.4482	-0.04194		22.7236	-0.21602
	22.7338	0.08302		25.4686	0.27214		25.4686	0.00473		25.4686	-0.0441		22.7338	-0.32087
	22.744	0.48835		25.489	0.13585		25.489	-0.02503		25.489	0.00825		22.744	-0.48821
	22.7542	0.1541		25.5095	0.18718		25.5095	-0.0482		25.5095	0.02395		22.7542	-0.12431
	22.7644	0.19485		25.5299	-0.02298		25.5299	-0.02933		25.5299	0.04886		22.7644	-0.26041
	22.7746	-0.17065		25.5503	0.09308		25.5503	0.09928		25.5503	0.05788		22.7746	-0.28192
	22.7848	-0.03616		25.5707	0.03246		25.5707	0.11922		25.5707	0.13501		22.7848	-0.18885
	22.795	-0.16208		25.5911	0.13824		25.5911	0.15477		25.5911	0.13405		22.795	-0.29369
	22.8053	0.37867		25.6115	0.01317		25.6115	-0.00759		25.6115	0.01269		22.8053	-0.26312
	22.8155	-0.28892		25.6319	0.07017		25.6319	-0.08488		25.6319	-0.00688		22.8155	-0.12839
	22.8257	0.26225		25.6523	0.09485		25.6523	0.04836		25.6523	0.01145		22.8257	-0.11865
	22.8359	-0.08242		25.6727	0.07569		25.6727	-0.00168		25.6727	0.0851		22.8359	-0.20266
	22.8461	0.17707		25.6931	0.06202		25.6931	0.16151		25.6931	0.16333		22.8461	-0.20334
	22.8563	0.33241		25.7135	0.08071		25.7135	-0.00909		25.7135	0.13666		22.8563	-0.34986
	22.8665	-0.17893		25.7339	-0.01502		25.7339	0.09526		25.7339	0.15666		22.8665	-0.40262
	22.8767	-0.15902		25.7543	-0.02308		25.7543	-0.06867		25.7543	0.00754		22.8767	-0.38247
	22.8869	-0.0141		25.7748	0.03289		25.7748	0.09101		25.7748	0.03622		22.8869	-0.20606
	22.8971	0.35998		25.7952	0.15908		25.7952	-0.05218		25.7952	0.00448		22.8971	-0.18591
	22.9073	0.24447		25.8156	0.1512		25.8156	0.0494		25.8156	0.14111		22.9073	-0.43659
	22.9175	0.09772		25.836	0.02459		25.836	0.09675		25.836	0.0982		22.9175	-0.24977
	22.9277	0.06555		25.8564	0.058		25.8564	0.06475		25.8564	0.08913		22.9277	-0.2192
	22.9379	-0.11245		25.8768	-0.07529		25.8768	0.06432		25.8768	-0.07211		22.9379	-0.27196
	22.9481	0.16788		25.8972	-0.05675		25.8972	-0.04112		25.8972	-0.03349		22.9481	-0.03306
	22.9583	0.20863		25.9176	0.01987		25.9176	0.12695		25.9176	0.04939		22.9583	-0.05457
	22.9685	0.02021		25.938	0.21099		25.938	0.07685		25.938	0.08992		22.9685	-0.22192
	22.9787	0.29012		25.9584	0.18692		25.9584	-0.01252		25.9584	0.10973		22.9787	-0.23301
	22.9889	-0.22122		25.9788	0.0251		25.9788	0.00321		25.9788	0.07496		22.9889	-0.23369
	22.9991	-0.19089		25.9992	0.0457		25.9992	0.09118		25.9992	0.07103		22.9991	-0.41146
	23.0093	-0.11889		26.0196	-0.1165		26.0196	0.10528		26.0196	-0.00397		23.0093	-0.16214
	23.0195	-0.13023		26.04	0.16143		26.04	0.04547		26.04	0.00416		23.0195	-0.29823
	23.0297	0.04594		26.0604	0.09333		26.0604	-0.06195		26.0604	0.01524		23.0297	-0.1635
	23.0399	-0.04873		26.0809	0.09604		26.0809	0.02217		26.0809	0.1147		23.0399	-0.36209
	23.0501	0.28368		26.1013	0.07409		26.1013	0.10488		26.1013	-0.02961		23.0501	-0.35236
	23.0603	0.02235		26.1217	0.057		26.1217	0.10269		26.1217	0.16939		23.0603	-0.1447
	23.0705	-0.02024		26.1421	0.15452		26.1421	0.01281		26.1421	-0.04226		23.0705	-0.35371
	23.0807	0.02051		26.1625	0.12647		26.1625	0.04531		26.1625	0.08819		23.0807	-0.07314
	23.0909	0.18625		26.1829	0.15625		26.1829	0.03882		26.1829	0.09248		23.0909	-0.15716
	23.1012	0.29992		26.2033	0.04984		26.2033	0.14165		26.2033	0.07742		23.1012	-0.50159
	23.1114	0.27816		26.2237	0.06816		26.2237	0.05232		26.2237	-0.00655		23.1114	-0.35643
	23.1216	-0.21234		26.2441	0.03331		26.2441	0.06639		26.2441	0.07311		23.1216	-0.2217
	23.1318	-0.05701		26.2645	0.38964		26.2645	-0.04518		26.2645	0.01909		23.1318	-0.28488
	23.142	-0.01626		26.2849	0.05364		26.2849	0.13605		26.2849	0.05835		23.142	-0.31681
	23.1522	0.39949		26.3053	0.04618		26.3053	0.06148		26.3053	-0.06121		23.1522	-0.31749
	23.1624	-0.12227		26.3257	-0.03811		26.3257	-0.03624		26.3257	0.0583		23.1624	-0.04733
	23.1726	0.27265		26.3462	0.03514		26.3462	0.01122		26.3462	0.05222		23.1726	-0.27718
	23.1828	-0.17619		26.3666	0.1662		26.3666	-0.0435		26.3666	0.07455		23.1828	-0.28828
	23.193	0.26039		26.387	0.09369		26.387	0.04539		26.387	0.02451		23.193	-0.35146
	23.2032	0.35322		26.4074	0.10493		26.4074	0.06042		26.4074	0.08747		23.2032	-0.37297
	23.2134	0.00855		26.4278	0.07422		26.4278	0.10995		26.4278	0.21134		23.2134	-0.33198
	23.2236	-0.28404		26.4482	-0.15996		26.4482	0.06807		26.4482	0.1529		23.2236	-0.36391
	23.2338	-0.09746		26.4686	0.10846		26.4686	0.09985		26.4686	0.15038		23.2338	-0.20834
	23.244	-0.00463		26.489	0.30121		26.489	0.03189		26.489	0.0541		23.244	-0.43819
	23.2542	-0.08888		26.5094	0.07749		26.5094	-0.00574		26.5094	0.13211		23.2542	-0.18887
	23.2644	-0.30855		26.5298	0.03166		26.5298	0.06161		26.5298	0.10192		23.2644	0.0917
	23.2746	-0.0178		26.5502	0.09651		26.5502	0.08957		26.5502	0.10695		23.2746	-0.33606
	23.2848	-0.29997		26.5706	0.09358		26.5706	0.01097		26.5706	0.1645		23.2848	-0.36799
	23.295	0.08453		26.591	0.10628		26.591	0.06141		26.591	0.08419		23.295	-0.12909
	23.3052	-0.09348		26.6114	0.00507		26.6114	0.06627		26.6114	0.17125		23.3052	-0.20268
	23.3154	0.07227		26.6319	0.13175		26.6319	0.00965		26.6319	0.07296		23.3154	-0.27628
	23.3256	-0.16823		26.6522	0.08959		26.6522	0.12768		26.6522	-0.1081		23.3256	-0.40196
	23.3358	0.12251		26.6727	0.05419		26.6727	0.00946		26.6727	0.05292		23.3358	-0.11097
	23.346	0.09034		26.6931	0.1207		26.6931	0.1489		26.6931	0.13982		23.346	-0.02832
	23.3562	0.23526		26.7135	-0.08375		26.7135	0.1583		26.7135	0.22602		23.3562	-0.43525
	23.3665	0.34892		26.7339	0.17307		26.7339	0.03897		26.7339	-0.00906		23.3665	-0.19634
	23.3767	-0.03741		26.7543	0.03275		26.7543	0.13289		26.7543	0.02092		23.3767	0.04256
	23.3868	0.36792		26.7747	-0.07251		26.7747	-0.05854		26.7747	0.03704		23.3868	-0.16645
	23.3971	-0.06009		26.7951	-0.06608		26.7951	0.0903		26.7951	-0.09353		23.3971	-0.06297
	23.4073	-0.05059		26.8155	0.15338		26.8155	-0.06913		26.8155	0.02809		23.4073	-0.2199
	23.4175	0.05266		26.8359	0.06568		26.8359	0.05488		26.8359	0.03396		23.4175	-0.15808
	23.4277	0.24965		26.8563	0.11507		26.8563	0.17508		26.8563	0.16509		23.4277	-0.40876
	23.4379	0.01957		26.8767	0.11452		26.8767	0.14368		26.8767	0.15518		23.4379	-0.19069
	23.4481	-0.02302		26.8971	0.00389		26.8971	0.04664		26.8971	0.15476		23.4481	-0.43095
	23.4583	0.26773		26.9175	0.16086		26.9175	0.01542		26.9175	0.04396		23.4583	-0.19205
	23.4685	0.02723		26.938	0.04081		26.938	-0.0108		26.938	0.0092		23.4685	-0.40106
	23.4787	0.20339		26.9584	-0.08377		26.9584	0.06399		26.9584	-0.04779		23.4787	-0.30799
	23.4889	-0.19336		26.9788	-0.03823		26.9788	0.03205		26.9788	0.15438		23.4889	-0.43367
	23.4991	-0.04845		26.9992	-0.00156		26.9992	0.20196		26.9992	0.09698		23.4991	-0.29893
	23.5093	-0.2577		27.0196	0.23523		27.0196	0.0429		27.0196	0.12767		23.5093	-0.24753
	23.5195	0.05388		27.04	0.30494		27.04	0.056		27.04	0.26552		23.5195	-0.05029
	23.5297	-0.14496		27.0604	0.12907		27.0604	-0.09622		27.0604	0.22799		23.5297	-0.35305
	23.5399	-0.2188		27.0808	0.000975078		27.0808	-0.00646		27.0808	0.01361		23.5399	-0.38498
	23.5501	0.42612		27.1012	0.02129		27.1012	0.06466		27.1012	-0.04791		23.5501	-0.094
	23.5603	0.32103		27.1216	-0.02754		27.1216	0.12263		27.1216	-0.05054		23.5603	-0.52176
	23.5705	0.09095		27.142	0.04593		27.142	0.09785		27.142	0.12834		23.5705	-0.17869
	23.5807	0.78794		27.1624	0.15388		27.1624	0.10963		27.1624	0.08317		23.5807	-0.31479
	23.5909	-0.09839		27.1828	0.09063		27.1828	0.04205		27.1828	0.12162		23.5909	-0.49255
	23.6011	-0.34931		27.2032	0.01539		27.2032	0.12226		27.2032	-0.0473		23.6011	-0.01406
	23.6113	-0.05857		27.2236	-0.00125		27.2236	0.08949		27.2236	0.02076		23.6113	-0.23349
	23.6215	0.31551		27.2441	0.00169		27.2441	0.08032		27.2441	-0.01943		23.6215	-0.4425
	23.6317	0.06459		27.2645	0.15024		27.2645	0.17824		27.2645	0.0623		23.6317	-0.19318
	23.6419	0.26159		27.2849	0.18094		27.2849	0.0503		27.2849	-0.0582		23.6419	-0.32928
	23.6521	0.12525		27.3053	-0.03565		27.3053	0.10065		27.3053	-0.02583		23.6521	-0.14246
	23.6623	-0.11525		27.3257	-0.10851		27.3257	0.00447		27.3257	0.02895		23.6623	-0.35147
	23.6726	-0.02242		27.3461	0.09025		27.3461	0.0497		27.3461	-0.00209		23.6726	-0.3209
	23.6828	-0.32542		27.3665	-0.03421		27.3665	0.08906		27.3665	0.02583		23.6828	-0.35283
	23.693	0.10074		27.3869	0.23106		27.3869	0.01217		27.3869	0.01271		23.693	-0.22851
	23.7032	-0.07726		27.4073	0.1131		27.4073	0.13826		27.4073	0.06652		23.7032	-0.13544
	23.7134	0.02599		27.4277	0.02708		27.4277	0.09687		27.4277	-0.0654		23.7134	-0.10487
	23.7236	-0.30827		27.4481	-0.01684		27.4481	0.17157		27.4481	0.09505		23.7236	-0.16805
	23.7338	-0.15294		27.4685	-0.00849		27.4685	0.15459		27.4685	-0.02903		23.7338	-0.29373
	23.744	-0.04969		27.4889	0.00944		27.4889	0.05606		27.4889	0.06331		23.744	-0.14858
	23.7542	0.24106		27.5094	0.03087		27.5094	-0.0168		27.5094	0.02351		23.7542	-0.32634
	23.7644	0.07347		27.5298	0.10113		27.5298	0.13102		27.5298	0.16426		23.7644	-0.3166
	23.7746	0.0413		27.5502	0.22639		27.5502	0.07478		27.5502	-0.08245		23.7746	-0.30687
	23.7848	0.10288		27.5706	0.06753		27.5706	0.0398		27.5706	-0.02332		23.7848	-0.4013
	23.795	-0.34595		27.591	-0.08272		27.591	0.05348		27.591	-0.10768		23.795	-0.37073
	23.8052	0.16354		27.6114	0.00996		27.6114	0.15725		27.6114	0.07659		23.8052	-0.14224
	23.8154	-0.18113		27.6318	0.0696		27.6318	-0.00149		27.6318	0.07152		23.8154	-0.29917
	23.8256	0.3492		27.6522	0.08945		27.6522	-0.00204		27.6522	0.04939		23.8256	-0.2061
	23.8358	-0.16213		27.6726	0.04964		27.6726	0.19329		27.6726	0.04319		23.8358	-0.18595
	23.846	0.13903		27.693	0.02785		27.693	-0.01676		27.693	-0.04346		23.846	-0.34288
	23.8562	-0.18481		27.7134	0.29365		27.7134	0.17318		27.7134	0.12761		23.8562	-0.17689
	23.8664	0.09553		27.7338	0.06262		27.7338	0.12908		27.7338	-0.0881		23.8664	-0.30257
	23.8766	-0.10331		27.7542	0.17669		27.7542	0.00349		27.7542	0.13019		23.8766	-0.16783
	23.8868	-0.01048		27.7746	0.00568		27.7746	-0.10899		27.7746	0.07815		23.8868	-0.08518
	23.897	0.18652		27.795	0.11946		27.795	0.16961		27.795	0.05703		23.897	-0.21086
	23.9072	-0.01232		27.8155	0.08701		27.8155	0.16214		27.8155	-0.02515		23.9072	-0.29487
	23.9174	-0.24241		27.8359	0.00142		27.8359	0.12933		27.8359	0.02187		23.9174	-0.30597
	23.9276	0.26709		27.8563	0.06866		27.8563	0.14828		27.8563	0.06524		23.9276	-0.16081
	23.9378	0.19325		27.8767	-0.04563		27.8767	-0.03917		27.8767	-0.01026		23.9378	-0.19274
	23.948	0.359		27.8971	0.0856		27.8971	0.06435		27.8971	-0.05129		23.948	-0.30801
	23.9582	-0.21484		27.9175	0.0799		27.9175	-0.05349		27.9175	0.10733		23.9582	-0.40244
	23.9685	0.1905		27.9379	-0.12659		27.9379	0.25356		27.9379	0.12195		23.9685	-0.12187
	23.9787	-0.03959		27.9583	-0.02069		27.9583	0.14833		27.9583	0.19717		23.9787	-0.35171
	23.9889	0.06366		27.9787	0.00906		27.9787	0.21903		27.9787	0.106		23.9889	-0.32114
	23.9991	0.0419		27.9991	-0.0469		27.9991	0.06116		27.9991	-0.10897		23.9991	-0.23849
	24.0093	-0.17777		28.0195	0.07331		28.0195	-0.00509		28.0195	0.1121		24.0093	-0.31208
	24.0195	0.29006		28.0399	0.07217		28.0399	-0.11063		28.0399	-0.04493		24.0195	-0.15651
	24.0297	0.03914		28.0603	0.21576		28.0603	0.00442		28.0603	0.20231		24.0297	-0.25094
	24.0399	0.24656		28.0807	0.01346		28.0807	0.20348		28.0807	0.0852		24.0399	-0.07454
	24.0501	0.13105		28.1012	0.0608		28.1012	0.13441		28.1012	0.08339		24.0501	-0.38772
	24.0603	0.01555		28.1216	0.02258		28.1216	0.14658		28.1216	0.00979		24.0603	-0.5134
	24.0705	0.13963		28.142	-0.0595		28.142	0.00421		28.142	0.09961		24.0705	-0.51408
	24.0807	0.1908		28.1624	0.0856		28.1624	0.09982		28.1624	-0.07396		24.0807	0.05816
	24.0909	-0.29971		28.1828	0.14167		28.1828	0.15096		28.1828	0.12945		24.0909	-0.21336
	24.1011	0.26187		28.2032	0.14056		28.2032	0.01512		28.2032	0.09693		24.1011	-0.28695
	24.1113	0.05262		28.2236	-0.03635		28.2236	0.1062		28.2236	0.22251		24.1113	-0.40222
	24.1215	-0.05247		28.244	-0.06658		28.244	0.18375		28.244	0.13303		24.1215	-0.01748
	24.1317	0.02995		28.2644	-0.10957		28.2644	0.15805		28.2644	-0.01082		24.1317	-0.29941
	24.1419	0.20611		28.2848	0.185		28.2848	0.16816		28.2848	0.00451		24.1419	-0.248
	24.1521	-0.02398		28.3052	0.07431		28.3052	0.09909		28.3052	-0.02845		24.1521	-0.26952
	24.1623	0.05844		28.3256	-0.01035		28.3256	0.04111		28.3256	-0.03462		24.1623	-0.3327
	24.1725	-0.1404		28.346	0.05809		28.346	0.01743		28.346	0.09393		24.1725	-0.17713
	24.1827	0.03577		28.3665	0.04846		28.3665	0.11162		28.3665	-0.00089124		24.1827	-0.44864
	24.1929	0.20151		28.3868	0.1172		28.3868	0.19591		28.3868	0.07913		24.1929	-0.15765
	24.2031	0.10684		28.4073	0.15956		28.4073	0.15591		28.4073	0.03835		24.2031	-0.37708
	24.2133	-0.02949		28.4277	-0.00626		28.4277	0.13313		28.4277	-0.05106		24.2133	-0.22151
	24.2235	-0.07208		28.4481	0.04063		28.4481	-0.01657		28.4481	-0.03693		24.2235	-0.10761
	24.2338	-0.0105		28.4685	-0.08126		28.4685	0.05156		28.4685	0.12978		24.2338	-0.01454
	24.244	0.13441		28.4889	0.04485		28.4889	0.05399		28.4889	0.08501		24.244	-0.39022
	24.2541	0.08141		28.5093	0.08784		28.5093	0.12727		28.5093	0.16353		24.2541	-0.29715
	24.2644	0.12216		28.5297	0.02952		28.5297	0.11382		28.5297	0.17483		24.2644	-0.13116
	24.2746	0.02749		28.5501	-0.06516		28.5501	0.0673		28.5501	0.08216		24.2746	-0.26726
	24.2848	-0.04635		28.5705	0.04125		28.5705	0.07374		28.5705	0.08881		24.2848	-0.33044
	24.295	0.01523		28.5909	-0.06001		28.5909	0.0418		28.5909	0.05991		24.295	-0.16445
	24.3052	-0.07944		28.6113	0.01224		28.6113	-0.01385		28.6113	0.15673		24.3052	-0.21721
	24.3154	0.00298		28.6317	0.17191		28.6317	0.12061		28.6317	0.10162		24.3154	-0.23873
	24.3256	-0.13336		28.6521	0.08509		28.6521	0.10487		28.6521	0.13894		24.3256	-0.32274
	24.3358	-0.15511		28.6726	-0.06946		28.6726	0.04917		28.6726	0.08595		24.3358	-0.32342
	24.346	-0.31228		28.693	-0.03287		28.693	0.14538		28.693	-0.00516		24.346	-0.46993
	24.3562	0.34305		28.7134	0.07399		28.7134	0.03312		28.7134	-0.05071		24.3562	-0.40811
	24.3664	0.11296		28.7338	-0.01985		28.7338	0.09291		28.7338	-0.00367		24.3664	-0.35671
	24.3766	0.01829		28.7542	0.03478		28.7542	0.14853		28.7542	-0.02632		24.3766	-0.37822
	24.3868	-0.43054		28.7746	0.16138		28.7746	0.10308		28.7746	0.112		24.3868	-0.11849
	24.397	-0.27521		28.795	0.05359		28.795	0.05246		28.795	0.17127		24.397	-0.28583
	24.4072	0.14053		28.8154	0.05732		28.8154	0.15821		28.8154	0.09988		24.4072	-0.25526
	24.4174	-0.01664		28.8358	0.15923		28.8358	0.20315		28.8358	0.07118		24.4174	-0.42261
	24.4276	0.34703		28.8562	0.23255		28.8562	0.08905		28.8562	-0.02985		24.4276	-0.3712
	24.4378	-0.07056		28.8766	0.00223		28.8766	0.08164		28.8766	0.00347		24.4378	-0.41355
	24.448	-0.07148		28.897	-0.15381		28.897	0.06787		28.897	0.1045		24.448	-0.24756
	24.4582	0.1151		28.9174	-0.00124		28.9174	0.09416		28.9174	0.09892		24.4582	-0.27949
	24.4684	0.09335		28.9378	-0.02678		28.9378	0.17003		28.9378	-0.00861		24.4684	-0.30101
	24.4786	0.22785		28.9582	-0.0056		28.9582	0.14144		28.9582	-0.03106		24.4786	-0.13502
	24.4888	0.13318		28.9787	0.07459		28.9787	0.08326		28.9787	0.02578		24.4888	-0.35445
	24.499	-0.11774		28.9991	-0.09231		28.9991	-0.03337		28.9991	-0.07543		24.499	-0.35513
	24.5092	-0.11866		29.0195	0.18164		29.0195	0.08969		29.0195	0.13734		24.5092	-0.24123
	24.5194	0.23458		29.0399	0.00264		29.0399	0.04544		29.0399	0.00872		24.5194	-0.21066
	24.5297	-0.19342		29.0603	0.14465		29.0603	0.22003		29.0603	-0.01643		24.5297	-0.26342
	24.5399	-0.03809		29.0807	-0.02867		29.0807	0.21955		29.0807	0.04587		24.5399	-0.28493
	24.55	-0.20568		29.1011	-0.10524		29.1011	-0.03269		29.1011	0.09427		24.55	-0.08769
	24.5603	0.47049		29.1215	0.1584		29.1215	0.12676		29.1215	0.17374		24.5603	-0.31754
	24.5705	-0.0096		29.1419	0.20797		29.1419	0.05142		29.1419	0.09054		24.5705	-0.33905
	24.5807	0.09365		29.1623	-0.09659		29.1623	-0.000749832		29.1623	0.05264		24.5807	-0.16265
	24.5909	0.09273		29.1827	0.13241		29.1827	0.07419		29.1827	0.02628		24.5909	-0.17375
	24.6011	0.13348		29.2031	-0.06036		29.2031	0.13434		29.2031	0.01036		24.6011	-0.34109
	24.6113	0.03881		29.2235	0.22393		29.2235	0.13541		29.2235	0.0295		24.6113	-0.31052
	24.6215	0.30872		29.244	-0.01109		29.244	0.11955		29.244	-0.06425		24.6215	-0.3737
	24.6317	0.31822		29.2644	0.05755		29.2644	0.06209		29.2644	0.13164		24.6317	-0.33272
	24.6419	-0.35979		29.2848	-0.00173		29.2848	0.00697		29.2848	0.13168		24.6419	-0.34381
	24.6521	0.24346		29.3052	-0.04305		29.3052	0.03712		29.3052	0.02391		24.6521	-0.30283
	24.6623	-0.00746		29.3256	-0.03361		29.3256	0.00591		29.3256	-0.029		24.6623	-0.32434
	24.6725	0.35621		29.346	0.00317		29.346	0.03194		29.346	0.0029		24.6725	-0.36668
	24.6827	0.1782		29.3664	0.15505		29.3664	0.05802		29.3664	0.03871		24.6827	-0.10695
	24.6929	0.000199004		29.3868	0.11979		29.3868	0.05619		29.3868	0.20608		24.6929	-0.31596
	24.7031	-0.09447		29.4072	0.10894		29.4072	0.06905		29.4072	0.19981		24.7031	-0.09789
	24.7133	-0.08497		29.4276	0.18061		29.4276	0.19978		29.4276	0.01925		24.7133	-0.35899
	24.7235	0.30994		29.448	-0.2199		29.448	-0.08608		29.448	0.06432		24.7235	-0.47425
	24.7337	0.12152		29.4684	0.136		29.4684	0.01762		29.4684	0.0389		24.7337	-0.49576
	24.7439	-0.1294		29.4888	-0.01372		29.4888	-0.13788		29.4888	-0.16736		24.7439	-0.35061
	24.7541	-0.26574		29.5092	-0.02169		29.5092	0.10654		29.5092	0.09722		24.7541	0.15913
	24.7643	0.00418		29.5297	0.05526		29.5297	0.1232		29.5297	0.07846		24.7643	-0.36239
	24.7745	-0.12174		29.55	0.21081		29.55	0.03354		29.55	0.00734		24.7745	-0.2589
	24.7847	0.04401		29.5705	0.10273		29.5705	0.16318		29.5705	0.08492		24.7847	-0.37416
	24.7949	0.12642		29.5909	0.16878		29.5909	0.04042		29.5909	0.08341		24.7949	-0.44776
	24.8051	-0.062		29.6113	0.07916		29.6113	0.10819		29.6113	-0.02683		24.8051	-0.08385
	24.8153	-0.000420304		29.6317	0.34633		29.6317	0.11371		29.6317	0.10155		24.8153	-0.11578
	24.8255	-0.03259		29.6521	0.17613		29.6521	0.00481		29.6521	0.05554		24.8255	-0.21021
	24.8358	-0.15851		29.6725	0.01699		29.6725	-0.04392		29.6725	0.04193		24.8358	-0.39839
	24.846	0.06974		29.6929	0.11363		29.6929	0.02493		29.6929	0.07937		24.846	-0.30532
	24.8562	-0.04577		29.7133	0.01003		29.7133	-0.05202		29.7133	-0.07648		24.8562	-0.31642
	24.8664	0.43248		29.7337	0.0108		29.7337	0.09947		29.7337	0.10031		24.8664	-0.24418
	24.8766	-0.13094		29.7541	0.26661		29.7541	0.03248		29.7541	-0.07375		24.8766	-0.2032
	24.8868	0.24314		29.7745	0.23942		29.7745	0.05035		29.7745	-0.0532		24.8868	-0.15179
	24.897	-0.18486		29.7949	0.00744		29.7949	0.15285		29.7949	-0.05283		24.897	-0.39206
	24.9072	-0.05036		29.8153	-0.01322		29.8153	0.13601		29.8153	0.07777		24.9072	-0.33024
	24.9174	0.13622		29.8358	-0.04095		29.8358	-0.01651		29.8358	0.1751		24.9174	-0.21633
	24.9276	-0.08345		29.8562	-0.07955		29.8562	0.24367		29.8562	0.08532		24.9276	-0.25868
	24.9378	-0.10521		29.8766	-0.0272		29.8766	0.07467		29.8766	0.14192		24.9378	-0.37394
	24.948	0.19596		29.897	-0.08653		29.897	0.03016		29.897	-0.01012		24.948	-0.15587
	24.9582	-0.02371		29.9174	0.32181		29.9174	0.00399		29.9174	0.08205		24.9582	-0.29197
	24.9684	0.06912		29.9378	0.10999		29.9378	-0.08228		29.9378	-0.05448		24.9684	-0.14681
	24.9786	0.21403		29.9582	0.09448		29.9582	0.08145		29.9582	0.06962		24.9786	-0.09541
	24.9888	0.2652		29.9786	0.14522		29.9786	0.12338		29.9786	0.12993		24.9888	-0.26276
	24.999	-0.37114		29.999	0.03024		29.999	0.0346		29.999	0.06527		24.999	-0.51344
	25.0092	-0.25748		30.0194	-0.18395		30.0194	0.07421		30.0194	0.18027		25.0092	0.07963
	25.0194	-0.02923		30.0398	0.13678		30.0398	-0.00804		30.0398	0.1575		25.0194	-0.35855
	25.0296	-0.20723		30.0602	0.01495		30.0602	-0.03357		30.0602	0.11836		25.0296	-0.40089
	25.0398	0.03143		30.0806	0.11844		30.0806	0.03509		30.0806	0.23325		25.0398	-0.10991
	25.05	-0.05282		30.1011	0.08403		30.1011	0.12542		30.1011	0.18407		25.05	-0.31892
	25.0602	0.22751		30.1214	0.03234		30.1214	-0.01882		30.1214	0.05029		25.0602	-0.21543
	25.0704	0.02867		30.1419	0.05545		30.1419	0.32241		30.1419	0.07708		25.0704	-0.10153
	25.0806	-0.05558		30.1623	-0.04039		30.1623	0.05951		30.1623	0.07988		25.0806	-0.24804
	25.0908	0.07892		30.1827	0.08882		30.1827	0.12262		30.1827	0.11481		25.0908	-0.20705
	25.1011	0.36966		30.2031	0.14597		30.2031	0.06557		30.2031	0.08961		25.1011	-0.35357
	25.1112	0.02499		30.2235	-0.00494		30.2235	0.02851		30.2235	-0.05045		25.1112	-0.56258
	25.1214	-0.01759		30.2439	0.14744		30.2439	0.15988		30.2439	0.11752		25.1214	-0.35493
	25.1317	-0.04976		30.2643	-0.05788		30.2643	0.0791		30.2643	0.04084		25.1317	-0.06394
	25.1419	0.04307		30.2847	0.04978		30.2847	0.17972		30.2847	0.02756		25.1419	-0.37712
	25.1521	0.05256		30.3051	0.08811		30.3051	0.04736		30.3051	0.04762		25.1521	-0.14863
	25.1623	0.09331		30.3255	-0.00768		30.3255	-0.07129		30.3255	0.08349		25.1623	-0.2639
	25.1725	0.21739		30.3459	0.09901		30.3459	-0.03899		30.3459	0.000851029		25.1725	-0.26458
	25.1827	0.09147		30.3663	-0.05811		30.3663	-0.07414		30.3663	0.03819		25.1827	-0.48401
	25.1929	0.26764		30.3867	0.25471		30.3867	0.03875		30.3867	-0.05856		25.1929	-0.25552
	25.2031	0.04797		30.4072	-0.07193		30.4072	0.00056798		30.4072	0.03283		25.2031	-0.3812
	25.2133	0.30746		30.4276	0.1326		30.4276	0.09896		30.4276	0.08881		25.2133	-0.10063
	25.2235	-0.13096		30.448	0.16652		30.448	0.21586		30.448	-0.03933		25.2235	-0.40339
	25.2337	-0.06938		30.4684	0.08664		30.4684	-0.08132		30.4684	0.05554		25.2337	-0.25824
	25.2439	0.34637		30.4888	0.26831		30.4888	0.21525		30.4888	0.02695		25.2439	-0.186
	25.2541	0.34545		30.5092	0.24303		30.5092	0.04154		30.5092	0.01838		25.2541	-0.5721
	25.2643	0.05286		30.5296	-0.03925		30.5296	0.03894		30.5296	0.21062		25.2643	-0.36444
	25.2745	0.37486		30.55	0.07603		30.55	0.1472		30.55	0.15073		25.2745	-0.35471
	25.2847	0.08228		30.5704	0.03454		30.5704	-0.04018		30.5704	0.10768		25.2847	-0.14705
	25.2949	0.19594		30.5908	-0.10307		30.5908	0.0588		30.5908	0.06674		25.2949	-0.05398
	25.3051	0.0596		30.6112	0.17504		30.6112	0.00667		30.6112	0.01254		25.3051	-0.41925
	25.3153	0.04827		30.6316	0.10812		30.6316	-0.08928		30.6316	0.07589		25.3153	-0.34701
	25.3255	0.02651		30.652	0.26518		30.652	0.0651		30.652	0.0249		25.3255	-0.32685
	25.3357	0.33809		30.6724	0.27111		30.6724	0.04732		30.6724	-0.01152		25.3357	-0.17128
	25.3459	0.14967		30.6928	-0.04972		30.6928	0.07389		30.6928	0.0416		25.3459	-0.32821
	25.3561	-0.10125		30.7133	-0.08152		30.7133	0.01239		30.7133	0.04742		25.3561	-0.24556
	25.3663	0.04367		30.7337	-0.03237		30.7337	0.05201		30.7337	0.05647		25.3663	-0.24624
	25.3765	-0.19684		30.7541	-0.09787		30.7541	-0.00699		30.7541	-0.03988		25.3765	-0.00734
	25.3867	0.11475		30.7745	0.14		30.7745	0.23996		30.7745	0.18592		25.3867	-0.16427
	25.397	0.09299		30.7949	0.14415		30.7949	0.23007		30.7949	0.11237		25.397	-0.35245
	25.4072	-0.24126		30.8153	0.193		30.8153	0.15194		30.8153	-0.02987		25.4072	-0.32188
	25.4173	0.16407		30.8357	0.1616		30.8357	-0.00439		30.8357	0.08236		25.4173	0.000360728
	25.4276	0.0694		30.8561	0.14171		30.8561	-0.00212		30.8561	-0.05704		25.4276	-0.1149
	25.4378	-0.22319		30.8765	0.12242		30.8765	-0.07796		30.8765	0.04111		25.4378	-0.32392
	25.448	-0.03661		30.8969	0.0582		30.8969	0.00437		30.8969	0.21186		25.448	-0.28293
	25.4582	-0.15211		30.9173	0.02175		30.9173	-0.00967		30.9173	0.21374		25.4582	-0.28361
	25.4684	0.0553		30.9377	0.02922		30.9377	0.14697		30.9377	0.1701		25.4684	-0.24262
	25.4786	0.53355		30.9581	-0.09308		30.9581	0.17835		30.9581	-0.04419		25.4786	-0.32663
	25.4888	0.0743		30.9785	0.07642		30.9785	0.1021		30.9785	0.06417		25.4888	-0.29606
	25.499	0.2713		30.999	-0.00889		30.999	0.00476		30.999	0.07537		25.499	-0.23424
	25.5092	0.41621		31.0194	-0.01219		31.0194	-0.05588		31.0194	0.24526		25.5092	-0.00576
	25.5194	0.11321		31.0398	0.13228		31.0398	0.05711		31.0398	0.11001		25.5194	-0.06894
	25.5296	-0.22105		31.0602	0.09502		31.0602	0.03917		31.0602	0.10367		25.5296	-0.40295
	25.5398	0.12178		31.0806	0.20304		31.0806	0.0095		31.0806	-0.0078		25.5398	-0.27863
	25.55	0.17295		31.101	0.12247		31.101	0.00407		31.101	-0.08857		25.55	-0.17514
	25.5602	-0.02589		31.1214	0.02307		31.1214	0.16455		31.1214	0.00842		25.5602	-0.36332
	25.5704	0.13986		31.1418	0.15278		31.1418	0.04207		31.1418	-0.05449		25.5704	-0.29109
	25.5806	0.0556		31.1622	0.26262		31.1622	0.27503		31.1622	0.12905		25.5806	-0.26052
	25.5908	0.02344		31.1826	0.02603		31.1826	0.0926		31.1826	0.05322		25.5908	-0.33411
	25.601	0.28293		31.203	-0.08467		31.203	0.05807		31.203	0.10002		25.601	-0.12646
	25.6112	-0.05132		31.2234	0.07915		31.2234	0.11299		31.2234	0.2133		25.6112	-0.28339
	25.6214	-0.02099		31.2438	0.0321		31.2438	-0.14658		31.2438	0.05549		25.6214	-0.19032
	25.6316	-0.24066		31.2643	0.17706		31.2643	0.09135		31.2643	0.08243		25.6316	-0.2535
	25.6418	-0.002		31.2846	0.36172		31.2846	0.16267		31.2846	0.08016		25.6418	-0.17084
	25.652	-0.16958		31.3051	0.12248		31.3051	0.07874		31.3051	-0.06706		25.652	-0.07777
	25.6622	-0.11842		31.3255	-0.055		31.3255	0.16349		31.3255	0.05612		25.6622	-0.08887
	25.6724	0.21399		31.3459	0.05897		31.3459	-0.02588		31.3459	0.05835		25.6724	-0.39163
	25.6826	-0.10984		31.3663	-0.16184		31.3663	-0.12964		31.3663	0.07926		25.6826	-0.36106
	25.6928	0.21216		31.3867	-0.05823		31.3867	0.04		31.3867	0.05877		25.6928	-0.19508
	25.7031	0.0654		31.4071	0.28841		31.4071	-0.01648		31.4071	0.12118		25.7031	-0.31034
	25.7133	-0.22718		31.4275	0.22665		31.4275	0.05509		31.4275	0.01294		25.7133	-0.31102
	25.7235	-0.1031		31.4479	0.10232		31.4479	0.17693		31.4479	-0.00546		25.7235	-0.28045
	25.7337	0.12514		31.4683	-0.03662		31.4683	0.28257		31.4683	-0.02273		25.7337	-0.09363
	25.7439	0.05131		31.4887	0.20646		31.4887	0.04796		31.4887	0.20773		25.7439	-0.30264
	25.7541	-0.03295		31.5091	-0.05259		31.5091	0.05267		31.5091	0.16292		25.7541	0.04043
	25.7643	0.03905		31.5295	0.26894		31.5295	0.01869		31.5295	0.17034		25.7643	-0.23108
	25.7745	0.50688		31.5499	0.12678		31.5499	0.05534		31.5499	0.13794		25.7745	-0.48176
	25.7847	0.30804		31.5704	-0.02013		31.5704	0.10411		31.5704	0.01845		25.7847	-0.29494
	25.7949	-0.17204		31.5908	0.31213		31.5908	0.07238		31.5908	0.02089		25.7949	-0.13937
	25.8051	-0.05838		31.6112	0.10727		31.6112	-0.00456		31.6112	0.03147		25.8051	-0.18172
	25.8153	0.26362		31.6316	0.03616		31.6316	0.06157		31.6316	0.05549		25.8153	-0.32823
	25.8255	0.42937		31.652	0.18595		31.652	-0.10833		31.652	0.11648		25.8255	-0.26641
	25.8357	0.32428		31.6724	-0.13381		31.6724	0.1734		31.6724	0.15331		25.8357	-0.10043
	25.8459	0.20878		31.6928	0.05286		31.6928	0.01614		31.6928	0.08519		25.8459	-0.41361
	25.8561	0.32244		31.7132	-0.01476		31.7132	0.000265589		31.7132	0.01633		25.8561	-0.01845
	25.8663	0.1236		31.7336	0.10053		31.7336	0.1911		31.7336	-0.05964		25.8663	-0.28996
	25.8765	0.09143		31.754	0.15811		31.754	-0.01495		31.754	-0.02667		25.8765	-0.44689
	25.8867	0.41343		31.7744	0.06134		31.7744	0.09616		31.7744	-0.15041		25.8867	-0.11424
	25.8969	0.39168		31.7948	0.03806		31.7948	0.04768		31.7948	0.15703		25.8969	0.16633
	25.9071	0.07826		31.8152	-0.0101		31.8152	0.02434		31.8152	0.11825		25.9071	-0.10518
	25.9173	0.40026		31.8356	0.01552		31.8356	0.0101		31.8356	0.11019		25.9173	-0.28295
	25.9275	-0.04858		31.856	0.17966		31.856	0.11816		31.856	0.10985		25.9275	-0.30446
	25.9377	-0.14325		31.8765	-0.08016		31.8765	0.0496		31.8765	-0.10393		25.9377	-0.38847
	25.9479	0.17875		31.8969	0.0426		31.8969	0.15308		31.8969	0.05281		25.9479	-0.26415
	25.9581	0.11533		31.9173	0.08681		31.9173	0.06984		31.9173	-0.03939		25.9581	-0.21275
	25.9683	-0.13559		31.9377	0.14939		31.9377	0.09058		31.9377	0.05668		25.9683	-0.16135
	25.9785	0.0614		31.9581	0.11269		31.9581	0.05253		31.9581	-0.01565		25.9785	-0.27661
	25.9887	0.05007		31.9785	-0.01031		31.9785	0.04586		31.9785	-0.02877		25.9887	-0.27729
	25.999	0.00748		31.9989	0.10651		31.9989	0.08673		31.9989	0.13545		25.999	-0.1738
	26.0092	-0.08719		32.0193	-0.09208		32.0193	0.10399		32.0193	-0.000930822		26.0092	-0.16406
	26.0194	-0.09852		32.0397	0.07441		32.0397	0.1954		32.0397	-0.0429		26.0194	-0.09183
	26.0296	0.06722		32.0601	0.16082		32.0601	0.07818		32.0601	-0.05248		26.0296	-0.38417
	26.0398	0.30589		32.0805	0.11955		32.0805	-0.05609		32.0805	-0.00389		26.0398	-0.1661
	26.05	0.34663		32.1009	0.18998		32.1009	-0.06056		32.1009	0.18716		26.05	-0.29178
	26.0602	0.09571		32.1213	0.08799		32.1213	-0.02149		32.1213	0.15348		26.0602	-0.34455
	26.0704	0.03229		32.1418	0.26616		32.1418	0.02643		32.1418	0.00263		26.0704	-0.23064
	26.0806	0.04179		32.1622	0.03401		32.1622	0.14676		32.1622	0.01094		26.0806	-0.28341
	26.0908	0.10337		32.1826	0.11276		32.1826	0.14808		32.1826	0.05027		26.0908	-0.21117
	26.101	-0.03296		32.203	0.10724		32.203	0.08789		32.203	-0.03419		26.101	-0.12852
	26.1112	0.12237		32.2234	-0.07412		32.2234	0.09387		32.2234	-0.02318		26.1112	-0.27503
	26.1214	0.2777		32.2438	-0.05589		32.2438	0.0846		32.2438	0.05044		26.1214	-0.20279
	26.1316	0.08928		32.2642	0.03805		32.2642	0.04035		32.2642	-0.01001		26.1316	-0.3493
	26.1418	-0.04706		32.2846	0.15884		32.2846	0.00339		32.2846	0.02802		26.1418	-0.22498
	26.152	-0.08965		32.305	0.30981		32.305	0.078		32.305	0.14027		26.152	-0.22566
	26.1622	0.22193		32.3254	0.20048		32.3254	0.11514		32.3254	0.09706		26.1622	-0.20551
	26.1724	0.15851		32.3458	0.16125		32.3458	-0.02657		32.3458	0.04891		26.1724	-0.43536
	26.1826	0.09509		32.3662	-0.00244		32.3662	0.01901		32.3662	0.17231		26.1826	-0.20687
	26.1928	0.05251		32.3866	-0.12731		32.3866	-0.03436		32.3866	-0.11275		26.1928	-0.27005
	26.203	0.00992		32.407	0.00265		32.407	0.05767		32.407	0.05636		26.203	-0.40615
	26.2132	-0.04308		32.4275	0.10841		32.4275	0.07365		32.4275	-0.0532		26.2132	0.02026
	26.2234	0.11225		32.4479	0.10729		32.4479	-0.02708		32.4479	0.09086		26.2234	-0.19917
	26.2336	0.31966		32.4683	0.2975		32.4683	0.11144		32.4683	-0.04997		26.2336	-0.37694
	26.2438	0.34999		32.4887	-0.02592		32.4887	0.02949		32.4887	0.05092		26.2438	-0.19012
	26.254	0.08866		32.5091	-0.00737		32.5091	0.09342		32.5091	0.02213		26.254	-0.27413
	26.2643	0.34815		32.5295	-0.01091		32.5295	0.06234		32.5295	-0.09065		26.2643	-0.27481
	26.2745	0.29515		32.5499	-0.07401		32.5499	0.08898		32.5499	0.07596		26.2745	-0.10882
	26.2846	0.38798		32.5703	0.18421		32.5703	-0.01022		32.5703	-0.03554		26.2846	-0.24492
	26.2949	0.02248		32.5907	0.19527		32.5907	0.12949		32.5907	0.01917		26.2949	-0.33935
	26.3051	-0.03052		32.6111	0.20404		32.6111	0.12765		32.6111	0.11278		26.3051	-0.23586
	26.3153	0.26022		32.6315	0.24713		32.6315	0.03502		32.6315	0.00137		26.3153	-0.46571
	26.3255	0.01972		32.6519	0.27517		32.6519	0.30079		32.6519	-0.02712		26.3255	-0.09139
	26.3357	-0.11662		32.6723	-0.02951		32.6723	0.00417		32.6723	0.01326		26.3357	-0.4879
	26.3459	-0.19045		32.6927	0.09845		32.6927	0.05411		32.6927	-0.06347		26.3459	-0.20733
	26.3561	-0.00387		32.7131	0.05382		32.7131	-0.04945		32.7131	-0.13223		26.3561	-0.22884
	26.3663	-0.07771		32.7336	0.05213		32.7336	-0.02856		32.7336	0.06582		26.3663	-0.48994
	26.3765	-0.29738		32.754	0.28708		32.754	0.17713		32.754	-0.05018		26.3765	-0.39687
	26.3867	0.08712		32.7744	-0.10237		32.7744	0.0112		32.7744	-0.00808		26.3867	-0.1788
	26.3969	0.13828		32.7948	0.38988		32.7948	0.22353		32.7948	0.000727585		26.3969	-0.41906
	26.4071	0.13736		32.8152	0.2848		32.8152	0.22495		32.8152	0.02762		26.4071	-0.31557
	26.4173	0.33436		32.8356	-0.06982		32.8356	-0.02359		32.8356	0.06118		26.4173	-0.10792
	26.4275	0.10427		32.856	0.21561		32.856	0.16586		32.856	0.07481		26.4275	-0.26485
	26.4377	-0.02165		32.8764	0.01744		32.8764	-0.01171		32.8764	0.09407		26.4377	-0.02595
	26.4479	0.18577		32.8968	0.01102		32.8968	-0.03859		32.8968	0.21013		26.4479	-0.24538
	26.4581	0.03901		32.9172	0.31889		32.9172	-0.00143		32.9172	0.01003		26.4581	-0.43356
	26.4683	-0.14941		32.9376	0.05397		32.9376	0.05136		32.9376	0.05682		26.4683	-0.31965
	26.4785	0.07884		32.958	0.22253		32.958	0.0343		32.958	0.14166		26.4785	-0.34117
	26.4887	0.08834		32.9784	0.04966		32.9784	0.02205		32.9784	-0.228		26.4887	-0.25851
	26.4989	0.03534		32.9988	-0.08213		32.9988	0.20038		32.9988	-0.00642		26.4989	-0.21753
	26.5091	-0.23642		33.0192	0.03434		33.0192	0.14334		33.0192	0.07112		26.5091	-0.41612
	26.5193	0.23141		33.0397	0.1272		33.0397	0.06203		33.0397	-0.06969		26.5193	-0.26055
	26.5295	-0.05076		33.0601	0.32088		33.0601	0.08911		33.0601	0.13377		26.5295	-0.09456
	26.5397	0.000406382		33.0805	0.24336		33.0805	-0.12677		33.0805	-0.01913		26.5397	-0.23066
	26.5499	-0.01093		33.1009	0.18012		33.1009	-0.02239		33.1009	0.04388		26.5499	-0.14801
	26.5602	-0.1681		33.1213	0.30884		33.1213	0.1281		33.1213	-0.0136		26.5602	-0.17994
	26.5704	-0.13777		33.1417	0.12943		33.1417	-0.06764		33.1417	0.00485		26.5704	-0.38895
	26.5806	0.13214		33.1621	-0.00784		33.1621	0.12336		33.1621	0.00325		26.5806	-0.26463
	26.5908	0.11039		33.1825	0.15375		33.1825	0.06867		33.1825	0.02187		26.5908	-0.35906
	26.601	0.17197		33.2029	0.26025		33.2029	-0.01954		33.2029	0.03109		26.601	-0.29724
	26.6112	0.23355		33.2233	0.29056		33.2233	0.09241		33.2233	0.03375		26.6112	-0.30834
	26.6214	0.0868		33.2437	0.22855		33.2437	-0.0404		33.2437	0.07595		26.6214	-0.51735
	26.6316	-0.13287		33.2641	0.1693		33.2641	-0.0426		33.2641	0.03569		26.6316	-0.27845
	26.6418	0.06413		33.2846	0.27712		33.2846	0.15752		33.2846	-0.06231		26.6418	-0.12288
	26.652	0.06321		33.3049	0.23065		33.3049	-0.02521		33.3049	0.14522		26.652	-0.18605
	26.6622	0.14562		33.3254	0.39756		33.3254	0.08705		33.3254	-0.04609		26.6622	-0.28048
	26.6724	-0.08447		33.3458	0.52201		33.3458	0.08944		33.3458	0.14866		26.6724	0.06259
	26.6826	0.3417		33.3662	0.09962		33.3662	0.0113		33.3662	0.01083		26.6826	-0.28184
	26.6928	0.05953		33.3866	0.19195		33.3866	0.11427		33.3866	-0.20035		26.6928	-0.26169
	26.703	0.06903		33.407	0.33911		33.407	0.1092		33.407	0.12497		26.703	-0.19987
	26.7132	-0.03606		33.4274	0.21274		33.4274	-0.06066		33.4274	-0.04056		26.7132	-0.36722
	26.7234	0.28594		33.4478	0.29138		33.4478	0.21604		33.4478	-0.00921		26.7234	-0.1804
	26.7336	-0.1004		33.4682	0.279		33.4682	-0.05505		33.4682	0.14589		26.7336	-0.31649
	26.7438	0.13826		33.4886	0.13945		33.4886	-0.02353		33.4886	-0.09495		26.7438	-0.12967
	26.754	0.26234		33.509	0.26182		33.509	0.17964		33.509	0.10758		26.754	-0.07827
	26.7642	0.37601		33.5294	0.21114		33.5294	0.1566		33.5294	-0.02943		26.7642	-0.24562
	26.7744	0.20842		33.5498	0.36438		33.5498	-0.03744		33.5498	-0.09275		26.7744	-0.42338
	26.7846	0.50958		33.5702	0.30038		33.5702	0.11793		33.5702	0.03025		26.7846	-0.16364
	26.7948	-0.11634		33.5906	0.29398		33.5906	0.13796		33.5906	-0.06185		26.7948	-0.24765
	26.805	0.14316		33.6111	0.60011		33.6111	0.04501		33.6111	-0.17639		26.805	-0.415
	26.8152	0.04849		33.6315	0.2445		33.6315	-0.01407		33.6315	0.22783		26.8152	-0.03026
	26.8254	0.51632		33.6519	0.24246		33.6519	0.15277		33.6519	-0.09773		26.8254	-0.26011
	26.8356	0.28624		33.6723	0.19442		33.6723	0.09192		33.6723	-0.12708		26.8356	-0.29204
	26.8458	-0.0376		33.6927	-0.06763		33.6927	0.06311		33.6927	0.22672		26.8458	-0.30314
	26.856	-0.10102		33.7131	0.14776		33.7131	0.04379		33.7131	-0.11074		26.856	-0.18923
	26.8663	-0.02902		33.7335	0.20009		33.7335	0.07277		33.7335	0.13886		26.8663	0.01842
	26.8765	0.37631		33.7539	0.17614		33.7539	0.14062		33.7539	0.13992		26.8765	-0.20101
	26.8867	-0.12461		33.7743	0.37741		33.7743	0.03678		33.7743	0.06928		26.8867	-0.49336
	26.8969	0.17655		33.7947	0.37579		33.7947	0.11024		33.7947	0.24388		26.8969	-0.32737
	26.9071	-0.05353		33.8151	0.22656		33.8151	0.28649		33.8151	0.11846		26.9071	-0.20305
	26.9173	0.0393		33.8355	0.51569		33.8355	0.16653		33.8355	0.00441		26.9173	-0.1829
	26.9275	-0.14912		33.8559	0.03198		33.8559	0.0722		33.8559	0.14061		26.9275	-0.37107
	26.9377	-0.16046		33.8764	0.20033		33.8764	0.17477		33.8764	-0.02147		26.9377	-0.11134
	26.9479	-0.16138		33.8968	0.25996		33.8968	0.08187		33.8968	-0.09232		26.9479	-0.24743
	26.9581	0.13978		33.9172	0.0862		33.9172	0.02942		33.9172	0.02297		26.9581	-0.14395
	26.9683	-0.11114		33.9376	0.04435		33.9376	0.05703		33.9376	-0.11345		26.9683	-0.19671
	26.9785	0.12753		33.958	0.13963		33.958	0.05435		33.958	-0.01099		26.9785	-0.08281
	26.9887	0.28286		33.9784	0.24424		33.9784	0.01157		33.9784	0.00434		26.9887	-0.20849
	26.9989	0.33402		33.9988	0.34787		33.9988	0.0825		33.9988	-0.0458		26.9989	-0.34458
	27.0091	-0.000231522		34.0192	0.33915		34.0192	0.12472		34.0192	0.14652		27.0091	0.06099
	27.0193	0.0301		34.0396	0.30447		34.0396	0.05745		34.0396	0.1107		27.0193	-0.10636
	27.0295	0.12293		34.06	0.21323		34.06	0.00214		34.06	0.05541		27.0295	-0.35704
	27.0397	-0.12799		34.0804	0.20644		34.0804	0.10843		34.0804	0.05068		27.0397	-0.3473
	27.0499	0.04817		34.1008	0.1391		34.1008	0.14387		34.1008	-0.06149		27.0499	-0.16048
	27.0601	0.04725		34.1212	0.07002		34.1212	0.13101		34.1212	0.07828		27.0601	-0.12991
	27.0703	0.338		34.1416	0.1975		34.1416	0.05128		34.1416	0.16626		27.0703	-0.33892
	27.0805	-0.03792		34.1621	0.00745		34.1621	0.10968		34.1621	0.00622		27.0805	-0.25627
	27.0907	0.23199		34.1825	0.27173		34.1825	0.1591		34.1825	0.23727		27.0907	-0.11112
	27.1009	-0.06059		34.2029	0.06114		34.2029	0.08936		34.2029	0.12119		27.1009	-0.21596
	27.1111	0.35516		34.2233	-0.07269		34.2233	0.24688		34.2233	0.19983		27.1111	-0.13331
	27.1213	0.26049		34.2437	0.16074		34.2437	0.07377		34.2437	0.0676		27.1213	-0.22774
	27.1316	-0.12585		34.2641	-0.04047		34.2641	0.17034		34.2641	-0.2252		27.1316	-0.06175
	27.1417	-0.18927		34.2845	0.18814		34.2845	0.14951		34.2845	-0.02764		27.1417	-0.3541
	27.1519	0.24731		34.3049	0.05792		34.3049	0.14533		34.3049	0.10365		27.1519	-0.20895
	27.1622	0.12139		34.3253	0.04874		34.3253	0.43549		34.3253	-0.07891		27.1622	-0.18879
	27.1724	0.2663		34.3457	-0.10427		34.3457	0.06671		34.3457	0.14767		27.1724	-0.35614
	27.1826	-0.12003		34.3661	0.03868		34.3661	-0.01185		34.3661	0.16491		27.1826	-0.11724
	27.1928	-0.31887		34.3865	0.26701		34.3865	-0.06575		34.3865	0.03741		27.1928	-0.28458
	27.203	0.18021		34.4069	0.18696		34.4069	-0.10318		34.4069	0.02333		27.203	-0.06651
	27.2132	0.10638		34.4273	0.25816		34.4273	0.24558		34.4273	0.06944		27.2132	-0.12969
	27.2234	0.29296		34.4477	0.29799		34.4477	0.20652		34.4477	0.10787		27.2234	-0.39079
	27.2336	-0.02046		34.4682	-0.04195		34.4682	0.0848		34.4682	-0.0317		27.2336	-0.07897
	27.2438	-0.02138		34.4886	-0.19515		34.4886	0.16146		34.4886	0.13032		27.2438	-0.19423
	27.254	0.01936		34.509	0.22279		34.509	0.15902		34.509	0.12145		27.254	-0.09074
	27.2642	0.28928		34.5294	-0.07901		34.5294	-0.11534		34.5294	0.09314		27.2642	-0.31017
	27.2744	0.05919		34.5498	0.15173		34.5498	0.05694		34.5498	0.04277		27.2744	-0.13377
	27.2846	0.0166		34.5702	0.20291		34.5702	0.19106		34.5702	0.08025		27.2846	-0.1032
	27.2948	0.23443		34.5906	0.12554		34.5906	0.06459		34.5906	-0.02776		27.2948	-0.27055
	27.305	0.25435		34.611	0.11456		34.611	0.3807		34.611	0.12487		27.305	-0.52123
	27.3152	0.1701		34.6314	-0.11488		34.6314	0.22484		34.6314	0.08325		27.3152	-0.31357
	27.3254	0.23168		34.6518	-0.11298		34.6518	0.09855		34.6518	0.16164		27.3254	-0.3455
	27.3356	0.16826		34.6722	0.21561		34.6722	0.21134		34.6722	0.26576		27.3356	-0.40868
	27.3458	0.084		34.6926	0.27467		34.6926	-0.015		34.6926	0.01789		27.3458	-0.02394
	27.356	-0.18775		34.713	0.13214		34.713	0.09703		34.713	0.15581		27.356	-0.07671
	27.3662	0.08216		34.7334	0.55742		34.7334	0.03096		34.7334	0.10993		27.3662	-0.2128
	27.3764	0.16458		34.7538	-0.0176		34.7538	0.06214		34.7538	-0.00136		27.3764	-0.42182
	27.3866	0.08032		34.7743	-0.34239		34.7743	0.11184		34.7743	0.21583		27.3866	-0.15166
	27.3968	0.35024		34.7947	0.13987		34.7947	0.08157		34.7947	0.02811		27.3968	-0.10026
	27.407	-0.15068		34.8151	-0.02534		34.8151	0.21664		34.8151	0.01064		27.407	-0.47594
	27.4172	0.20257		34.8355	0.18318		34.8355	0.01022		34.8355	0.2025		27.4172	-0.18495
	27.4275	-0.10044		34.8559	0.24163		34.8559	0.12056		34.8559	0.09958		27.4275	0.00187
	27.4377	0.31531		34.8763	0.33928		34.8763	0.08466		34.8763	-0.01921		27.4377	-0.28006
	27.4479	0.39772		34.8967	0.23413		34.8967	-0.02827		34.8967	0.19209		27.4479	-0.37449
	27.4581	0.04264		34.9171	0.02382		34.9171	-0.06837		34.9171	0.25886		27.4581	-0.32309
	27.4683	0.02088		34.9375	0.10363		34.9375	0.0616		34.9375	0.3368		27.4683	-0.14668
	27.4785	-0.10504		34.9579	0.15906		34.9579	0.12985		34.9579	0.29034		27.4785	-0.2307
	27.4887	0.12321		34.9783	-0.12288		34.9783	0.16124		34.9783	0.19518		27.4887	-0.28346
	27.4989	-0.04438		34.9987	0.01473		34.9987	0.03598		34.9987	0.33283		27.4989	-0.09664
	27.5091	0.05887		35.0191	-0.06679		35.0191	0.28199		35.0191	0.26933		27.5091	-0.22232
	27.5193	-0.01496		35.0395	0.07012		35.0395	0.10911		35.0395	0.19576		27.5193	-0.25425
	27.5295	0.1612		35.06	0.29103		35.06	0.03874		35.06	0.10402		27.5295	-0.22368
	27.5397	0.08736		35.0804	0.19256		35.0804	0.12778		35.0804	0.09504		27.5397	-0.09936
	27.5499	0.31561		35.1008	0.22252		35.1008	0.054		35.1008	0.31627		27.5499	-0.24587
	27.5601	-0.11239		35.1212	-0.1413		35.1212	0.31741		35.1212	0.20318		27.5601	-0.50697
	27.5703	0.19919		35.1416	-0.02926		35.1416	0.14567		35.1416	0.10118		27.5703	-0.19515
	27.5805	-0.14548		35.162	-0.02377		35.162	0.19486		35.162	0.28006		27.5805	-0.46666
	27.5907	-0.11515		35.1824	0.03215		35.1824	0.03389		35.1824	0.05007		27.5907	0.00141
	27.6009	-0.02232		35.2028	-0.06853		35.2028	0.03628		35.2028	0.23553		27.6009	-0.24927
	27.6111	0.24759		35.2232	0.19535		35.2232	0.07112		35.2232	0.24825		27.6111	-0.01037
	27.6213	0.04876		35.2436	0.11942		35.2436	-0.04358		35.2436	0.02208		27.6213	-0.20896
	27.6315	0.01659		35.264	0.10854		35.264	0.25281		35.264	0.18455		27.6315	-0.33464
	27.6417	-0.23433		35.2844	0.18172		35.2844	0.14941		35.2844	0.16024		27.6417	-0.03324
	27.6519	0.046		35.3048	0.00925		35.3048	0.26548		35.3048	0.09817		27.6519	-0.17975
	27.6621	0.21174		35.3252	-0.06971		35.3252	0.00797		35.3252	0.24818		27.6621	-0.10752
	27.6723	-0.21626		35.3457	0.02881		35.3457	0.03757		35.3457	0.37774		27.6723	-0.32695
	27.6825	0.3349		35.3661	0.2802		35.3661	0.01865		35.3661	0.21444		27.6825	-0.27554
	27.6927	0.16732		35.3865	-0.25082		35.3865	-0.000767711		35.3865	0.36638		27.6927	-0.36997
	27.7029	0.18723		35.4069	-0.00824		35.4069	0.16025		35.4069	0.38902		27.7029	-0.19357
	27.7131	0.14464		35.4273	0.07936		35.4273	0.03484		35.4273	0.25609		27.7131	-0.07967
	27.7233	-0.18961		35.4477	0.20759		35.4477	0.06815		35.4477	0.21284		27.7233	-0.22618
	27.7336	-0.03428		35.4681	0.21974		35.4681	-0.13345		35.4681	0.33093		27.7336	-0.28936
	27.7438	-0.00395		35.4885	0.28273		35.4885	0.16731		35.4885	0.10245		27.7438	-0.27962
	27.754	-0.12987		35.5089	0.09007		35.5089	0.12851		35.5089	0.21686		27.754	-0.01988
	27.7642	0.1088		35.5293	0.08215		35.5293	0.13309		35.5293	0.4306		27.7642	-0.08306
	27.7744	-0.02754		35.5497	-0.05826		35.5497	0.23424		35.5497	0.37924		27.7744	-0.11499
	27.7846	0.41946		35.5701	0.03807		35.5701	0.11856		35.5701	0.28562		27.7846	-0.27192
	27.7948	-0.08146		35.5905	-0.19299		35.5905	0.16108		35.5905	0.38059		27.7948	-0.09552
	27.805	-0.0928		35.611	-0.03671		35.611	0.19473		35.611	0.39242		27.805	-0.2212
	27.8152	-0.03122		35.6314	0.17055		35.6314	0.04925		35.6314	0.45391		27.8152	-0.20105
	27.8254	-0.6988		35.6518	0.04693		35.6518	0.00747		35.6518	0.39805		27.8254	-0.26423
	27.8356	-0.12681		35.6722	0.32654		35.6722	0.127		35.6722	0.48186		27.8356	-0.23366
	27.8458	-0.11731		35.6926	0.01525		35.6926	0.02228		35.6926	0.44436		27.8458	-0.23434
	27.856	0.14219		35.713	-0.24504		35.713	0.05309		35.713	0.33111		27.856	-0.33918
	27.8662	-0.06707		35.7334	0.20445		35.7334	0.01242		35.7334	0.36829		27.8662	-0.39194
	27.8764	-0.00549		35.7538	-0.04002		35.7538	0.26355		35.7538	0.44452		27.8764	0.00321
	27.8866	-0.06891		35.7742	0.04513		35.7742	0.22688		35.7742	0.36029		27.8866	-0.36205
	27.8968	0.01351		35.7946	0.32562		35.7946	0.09335		35.7946	0.3638		27.8968	-0.16482
	27.907	0.023		35.815	0.05662		35.815	0.08107		35.815	0.50627		27.907	-0.00925
	27.9172	-0.08208		35.8354	0.0637		35.8354	0.05744		35.8354	0.67028		27.9172	-0.29118
	27.9274	-0.09342		35.8558	0.02552		35.8558	-0.10864		35.8558	0.65892		27.9274	-0.25019
	27.9376	0.14525		35.8762	-0.04311		35.8762	0.15543		35.8762	0.48854		27.9376	-0.23004
	27.9478	0.02974		35.8967	-0.10269		35.8967	0.07929		35.8967	0.52644		27.9478	-0.31405
	27.958	0.02882		35.9171	0.04505		35.9171	0.10848		35.9171	0.42592		27.958	-0.27306
	27.9682	0.14249		35.9375	-0.02926		35.9375	0.22678		35.9375	0.39481		27.9682	-0.14874
	27.9784	-0.12927		35.9579	0.06783		35.9579	0.06664		35.9579	0.38759		27.9784	0.16308
	27.9886	0.1719		35.9783	0.13496		35.9783	0.10702		35.9783	0.48266		27.9886	-0.10843
	27.9989	0.22306		35.9987	0.32109		35.9987	0.20697		35.9987	0.58573		27.9989	-0.4112
	28.009	0.13881		36.0191	0.12006		36.0191	0.06433		36.0191	0.70183		28.009	-0.34938
	28.0192	-0.29961		36.0395	0.1637		36.0395	0.12361		36.0395	0.43063		28.0192	-0.24589
	28.0295	-0.2172		36.0599	0.06809		36.0599	0.24313		36.0599	0.5892		28.0295	-0.44449
	28.0397	-0.17645		36.0803	0.01867		36.0803	-0.08114		36.0803	0.55962		28.0397	0.00275
	28.0499	-0.0732		36.1007	0.05298		36.1007	0.2774		36.1007	0.58036		28.0499	-0.49793
	28.0601	0.11338		36.1211	-0.10777		36.1211	0.05364		36.1211	0.66489		28.0601	-0.14444
	28.0703	0.18537		36.1415	0.25004		36.1415	0.11068		36.1415	0.86796		28.0703	-0.03054
	28.0805	0.11154		36.1619	0.23651		36.1619	0.21558		36.1619	0.67029		28.0805	-0.19789
	28.0907	0.24603		36.1823	0.04656		36.1823	0.03795		36.1823	0.64214		28.0907	-0.1569
	28.1009	0.06803		36.2028	0.21575		36.2028	0.22178		36.2028	0.68809		28.1009	-0.39716
	28.1111	-0.08914		36.2232	-0.27917		36.2232	0.07773		36.2232	0.67321		28.1111	-0.23118
	28.1213	0.00369		36.2436	-0.05492		36.2436	0.16372		36.2436	0.67646		28.1213	-0.44019
	28.1315	0.16944		36.264	0.06165		36.264	0.08084		36.264	0.97078		28.1315	-0.25337
	28.1417	0.30394		36.2844	0.03706		36.2844	0.23395		36.2844	0.70398		28.1417	-0.07696
	28.1519	0.05302		36.3048	-0.1015		36.3048	0.16185		36.3048	0.77493		28.1519	-0.24431
	28.1621	0.14585		36.3252	0.00659		36.3252	0.24569		36.3252	1.07249		28.1621	-0.19291
	28.1723	-0.01132		36.3456	-0.04394		36.3456	0.25302		36.3456	0.74732		28.1723	-0.00609
	28.1825	0.47734		36.366	0.15105		36.366	0.02782		36.366	0.82681		28.1825	0.07657
	28.1927	0.1535		36.3864	0.17374		36.3864	0.12913		36.3864	0.99072		28.1927	-0.23661
	28.2029	0.2255		36.4068	0.30398		36.4068	0.36418		36.4068	0.59437		28.2029	-0.09146
	28.2131	-0.2025		36.4272	0.20988		36.4272	0.14359		36.4272	0.83717		28.2131	-0.16506
	28.2233	0.45283		36.4476	-0.08996		36.4476	0.26112		36.4476	0.92932		28.2233	-0.18657
	28.2335	0.13941		36.468	0.06008		36.468	0.2266		36.468	1.06073		28.2335	0.000251306
	28.2437	0.19057		36.4885	-0.06862		36.4885	0.14332		36.4885	1.00271		28.2437	-0.20876
	28.2539	-0.07076		36.5089	-0.04675		36.5089	0.21282		36.5089	1.28703		28.2539	-0.27194
	28.2641	-0.05085		36.5293	-0.18314		36.5293	0.22162		36.5293	0.92361		28.2641	-0.04345
	28.2743	0.33365		36.5497	0.04848		36.5497	0.00763		36.5497	0.94657		28.2743	-0.36705
	28.2845	0.09314		36.5701	-0.12617		36.5701	0.35486		36.5701	0.85882		28.2845	-0.36773
	28.2948	0.06097		36.5905	0.06705		36.5905	0.28399		36.5905	0.93807		28.2948	-0.17049
	28.305	-0.27328		36.6109	0.21543		36.6109	0.06626		36.6109	1.14741		28.305	0.02674
	28.3152	0.02788		36.6313	-0.09661		36.6313	0.12264		36.6313	1.00394		28.3152	-0.3281
	28.3254	0.13113		36.6517	0.17623		36.6517	0.13787		36.6517	1.05459		28.3254	-0.00587
	28.3356	0.00521		36.6721	0.26105		36.6721	0.10547		36.6721	1.364		28.3356	-0.4753
	28.3458	0.52513		36.6925	0.0609		36.6925	0.2972		36.6925	1.24937		28.3458	0.05527
	28.356	0.12837		36.7129	0.07794		36.7129	0.25657		36.7129	1.26895		28.356	-0.15374
	28.3662	0.13787		36.7333	0.07903		36.7333	0.40366		36.7333	1.20877		28.3662	-0.21692
	28.3764	-0.32138		36.7537	0.29119		36.7537	0.4285		36.7537	1.03148		28.3764	-0.08218
	28.3866	0.45895		36.7741	0.02694		36.7741	0.31754		36.7741	1.1085		28.3866	-0.28078
	28.3968	-0.000305905		36.7946	0.15034		36.7946	0.18517		36.7946	1.3789		28.3968	-0.44812
	28.407	0.22794		36.815	0.01443		36.815	0.1108		36.815	1.34569		28.407	-0.27172
	28.4172	0.14369		36.8354	0.05847		36.8354	0.0295		36.8354	1.44492		28.4172	-0.34532
	28.4274	-0.2114		36.8558	-0.05972		36.8558	0.12809		36.8558	1.57853		28.4274	-0.12725
	28.4376	0.00643		36.8762	0.03796		36.8762	0.14946		36.8762	1.19183		28.4376	-0.28418
	28.4478	-0.03615		36.8966	0.07172		36.8966	0.3356		36.8966	1.48638		28.4478	-0.14944
	28.458	-0.02666		36.917	0.16028		36.917	0.36183		36.917	1.32195		28.458	-0.09804
	28.4682	-0.04841		36.9374	0.3768		36.9374	0.2519		36.9374	1.46017		28.4682	-0.17163
	28.4784	0.14859		36.9578	0.31627		36.9578	0.34294		36.9578	1.51392		28.4784	0.0881
	28.4886	0.05392		36.9782	-0.15255		36.9782	0.40926		36.9782	1.60783		28.4886	-0.41258
	28.4988	0.18841		36.9986	0.06089		36.9986	0.17052		36.9986	1.50376		28.4988	-0.45492
	28.509	0.17708		37.019	-0.0761		37.019	0.24281		37.019	1.78777		28.509	0.05481
	28.5192	0.01991		37.0394	-0.18494		37.0394	0.20169		37.0394	1.80997		28.5192	-0.2167
	28.5294	0.22732		37.0598	0.09823		37.0598	0.17144		37.0598	1.64033		28.5294	-0.29029
	28.5396	-0.00276		37.0803	0.08607		37.0803	0.18928		37.0803	1.55144		28.5396	-0.18681
	28.5498	0.18382		37.1007	0.14427		37.1007	0.30018		37.1007	1.75977		28.5498	-0.16665
	28.56	0.04748		37.1211	0.41018		37.1211	0.27322		37.1211	1.52677		28.56	-0.0215
	28.5702	-0.26594		37.1415	0.01304		37.1415	0.18067		37.1415	1.90059		28.5702	-0.16801
	28.5804	0.34772		37.1619	-0.00283		37.1619	0.34844		37.1619	1.79707		28.5804	-0.19994
	28.5907	0.14889		37.1823	0.33218		37.1823	0.18375		37.1823	1.91249		28.5907	-0.25271
	28.6009	0.11672		37.2027	-0.05762		37.2027	0.29246		37.2027	1.9238		28.6009	-0.23255
	28.6111	-0.17587		37.2231	-0.12138		37.2231	0.20499		37.2231	2.04579		28.6111	-0.0874
	28.6213	0.36488		37.2435	0.2879		37.2435	0.39749		37.2435	1.80451		28.6213	-0.161
	28.6315	0.02021		37.2639	0.05639		37.2639	0.15417		37.2639	1.66157		28.6315	-0.39084
	28.6417	-0.23071		37.2843	-0.04232		37.2843	0.28386		37.2843	2.04994		28.6417	-0.27694
	28.6519	0.0392		37.3047	0.11761		37.3047	0.15296		37.3047	2.19915		28.6519	-0.0797
	28.6621	0.18412		37.3251	-0.01072		37.3251	0.27504		37.3251	1.98999		28.6621	-0.23663
	28.6723	-0.16055		37.3456	0.02542		37.3456	0.4017		37.3456	2.2711		28.6723	-0.17481
	28.6825	0.22394		37.366	0.12164		37.366	0.42844		37.366	2.13613		28.6825	-0.23799
	28.6927	0.31677		37.3864	0.13405		37.3864	0.23967		37.3864	2.22314		28.6927	-0.31159
	28.7029	0.0971		37.4068	0.01234		37.4068	0.50582		37.4068	2.35014		28.7029	-0.23935
	28.7131	0.08577		37.4272	0.20869		37.4272	0.23613		37.4272	2.36491		28.7131	-0.1567
	28.7233	-0.08182		37.4476	-0.0102		37.4476	0.39807		37.4476	2.36529		28.7233	-0.44904
	28.7335	0.1256		37.468	0.34446		37.468	0.39078		37.468	2.56195		28.7335	-0.14764
	28.7437	0.27051		37.4884	0.01633		37.4884	0.35413		37.4884	2.50418		28.7437	-0.10665
	28.7539	0.08209		37.5088	0.39918		37.5088	0.53537		37.5088	2.29478		28.7539	-0.399
	28.7641	0.0395		37.5292	0.19918		37.5292	0.3583		37.5292	2.61345		28.7641	-0.04551
	28.7743	0.30942		37.5496	0.17433		37.5496	0.44703		37.5496	2.44593		28.7743	-0.17119
	28.7845	0.02725		37.57	0.08901		37.57	0.34279		37.57	2.49106		28.7845	-0.1927
	28.7947	-0.39034		37.5904	-0.08863		37.5904	0.44391		37.5904	2.41412		28.7947	-0.08922
	28.8049	0.04624		37.6108	-0.06634		37.6108	0.31191		37.6108	2.4607		28.8049	-0.42323
	28.8151	0.07657		37.6313	0.17174		37.6313	0.41213		37.6313	2.7485		28.8151	-0.36141
	28.8253	0.1069		37.6516	0.15006		37.6516	0.44785		37.6516	2.71056		28.8253	0.05458
	28.8355	0.23098		37.6721	0.04345		37.6721	0.36011		37.6721	2.79764		28.8355	-0.08152
	28.8457	0.13631		37.6925	0.30567		37.6925	0.41248		37.6925	2.83431		28.8457	-0.09262
	28.8559	-0.13544		37.7129	0.10331		37.7129	0.43245		37.7129	3.09782		28.8559	-0.1558
	28.8662	-0.000943809		37.7333	0.17029		37.7333	0.58855		37.7333	3.23031		28.8662	-0.02106
	28.8763	0.19605		37.7537	0.10683		37.7537	0.48317		37.7537	2.90068		28.8763	-0.12591
	28.8865	-0.00278		37.7741	0.19084		37.7741	0.50391		37.7741	2.78748		28.8865	-0.18909
	28.8968	-0.0037		37.7945	0.06025		37.7945	0.49855		37.7945	2.81807		28.8968	-0.37727
	28.907	0.17246		37.8149	0.15492		37.8149	0.35892		37.8149	2.89547		28.907	-0.33628
	28.9172	0.42154		37.8353	0.07054		37.8353	0.43951		37.8353	3.06844		28.9172	-0.19112
	28.9274	0.36854		37.8557	0.08225		37.8557	0.40062		37.8557	3.07405		28.9274	-0.1293
	28.9376	0.20095		37.8761	0.29392		37.8761	0.64616		37.8761	3.41772		28.9376	-0.30707
	28.9478	0.09587		37.8965	0.26481		37.8965	0.58594		37.8965	3.22556		28.9478	-0.34941
	28.958	0.2512		37.9169	0.25232		37.9169	0.4445		37.9169	3.50885		28.958	-0.02718
	28.9682	-0.04139		37.9374	0.30643		37.9374	0.51448		37.9374	3.36097		28.9682	-0.14244
	28.9784	0.07227		37.9578	0.1551		37.9578	0.75254		37.9578	3.57054		28.9784	-0.20562
	28.9886	0.23802		37.9782	0.26518		37.9782	0.50713		37.9782	3.52195		28.9886	-0.15422
	28.9988	-0.09623		37.9986	0.39783		37.9986	0.35725		37.9986	3.77534		28.9988	-0.31115
	29.009	-0.14924		38.019	0.12181		38.019	0.44163		38.019	3.48525		29.009	0.03192
	29.0192	0.25609		38.0394	0.22002		38.0394	0.40722		38.0394	3.59553		29.0192	-0.32292
	29.0294	-0.09899		38.0598	0.2671		38.0598	0.53836		38.0598	3.82484		29.0294	-0.05277
	29.0396	-0.07908		38.0802	0.1388		38.0802	0.50045		38.0802	3.26844		29.0396	-0.41803
	29.0498	-0.1425		38.1006	0.09841		38.1006	0.55798		38.1006	3.673		29.0498	-0.36663
	29.06	-0.16425		38.121	0.38103		38.121	0.72186		38.121	3.66536		29.06	-0.07564
	29.0702	0.189		38.1414	0.19808		38.1414	0.79138		38.1414	3.93987		29.0702	-0.23257
	29.0804	0.22974		38.1618	0.3624		38.1618	0.82642		38.1618	3.63261		29.0804	-0.33742
	29.0906	-0.01076		38.1822	0.28489		38.1822	0.53474		38.1822	3.95508		29.0906	-0.2131
	29.1008	-0.26168		38.2026	0.20627		38.2026	0.49125		38.2026	3.72572		29.1008	-0.35961
	29.111	0.47698		38.2231	0.4623		38.2231	0.70922		38.2231	3.9754		29.111	-0.51654
	29.1212	0.42398		38.2435	0.21513		38.2435	0.41362		38.2435	3.93635		29.1212	-0.39222
	29.1314	-0.14986		38.2639	0.25948		38.2639	0.62744		38.2639	3.99416		29.1314	-0.41373
	29.1416	0.05756		38.2843	0.51424		38.2843	0.75023		38.2843	4.02188		29.1416	-0.41441
	29.1518	-0.15169		38.3047	0.33073		38.3047	0.68223		38.3047	4.21505		29.1518	-0.22759
	29.1621	0.11822		38.3251	0.44813		38.3251	0.43619		38.3251	4.33131		29.1621	-0.13452
	29.1722	-0.24728		38.3455	0.27774		38.3455	0.67876		38.3455	4.01435		29.1722	0.09396
	29.1825	0.21013		38.3659	0.36662		38.3659	0.59464		38.3659	4.04952		29.1825	-0.16713
	29.1927	-0.00954		38.3863	0.28157		38.3863	0.60762		38.3863	4.0051		29.1927	-0.28239
	29.2029	-0.11463		38.4067	0.20995		38.4067	0.74718		38.4067	4.48612		29.2029	-0.26224
	29.2131	-0.06346		38.4271	0.25369		38.4271	0.71477		38.4271	4.35672		29.2131	-0.13792
	29.2233	0.28978		38.4475	0.46346		38.4475	0.60417		38.4475	4.60208		29.2233	-0.08652
	29.2335	0.34095		38.4679	0.44197		38.4679	0.67943		38.4679	4.34247		29.2335	-0.23303
	29.2437	0.23586		38.4883	0.31558		38.4883	0.69841		38.4883	4.48684		29.2437	-0.26496
	29.2539	0.28703		38.5087	0.42819		38.5087	0.63728		38.5087	4.06313		29.2539	-0.33856
	29.2641	-0.06806		38.5292	0.48746		38.5292	0.71205		38.5292	4.44236		29.2641	0.0566
	29.2743	0.01435		38.5496	0.25898		38.5496	1.00658		38.5496	4.52424		29.2743	-0.04825
	29.2845	-0.0074		38.57	0.46579		38.57	0.73038		38.57	4.5311		29.2845	-0.33018
	29.2947	-0.16457		38.5904	0.33511		38.5904	0.79504		38.5904	4.35332		29.2947	-0.21628
	29.3049	0.28243		38.6108	0.25505		38.6108	0.84088		38.6108	4.56133		29.3049	-0.44612
	29.3151	0.09401		38.6312	0.27884		38.6312	0.65922		38.6312	4.57689		29.3151	-0.36347
	29.3253	-0.24025		38.6516	0.41971		38.6516	0.65345		38.6516	4.58104		29.3253	-0.23915
	29.3355	0.37342		38.672	0.23787		38.672	0.6461		38.672	4.96837		29.3355	-0.17733
	29.3457	-0.065		38.6924	0.4649		38.6924	0.83704		38.6924	4.863		29.3457	-0.01134
	29.3559	0.132		38.7128	0.45939		38.7128	0.81096		38.7128	5.00089		29.3559	-0.07452
	29.3661	0.24566		38.7332	0.29012		38.7332	0.84379		38.7332	4.84182		29.3661	0.18522
	29.3763	-0.14068		38.7536	0.70766		38.7536	0.94696		38.7536	4.85769		29.3763	-0.07588
	29.3865	-0.05826		38.774	0.5237		38.774	0.8778		38.774	4.88825		29.3865	-0.06614
	29.3967	0.01373		38.7944	0.43239		38.7944	0.62809		38.7944	5.01884		29.3967	-0.29599
	29.4069	0.30448		38.8149	0.25379		38.8149	0.97485		38.8149	5.13562		29.4069	-0.02584
	29.4171	0.18898		38.8353	0.31124		38.8353	0.64568		38.8353	4.90797		29.4171	-0.18277
	29.4273	0.13597		38.8557	0.34785		38.8557	0.8472		38.8557	5.22267		29.4273	-0.10011
	29.4375	-0.09411		38.8761	0.39447		38.8761	0.97006		38.8761	5.06414		29.4375	-0.16329
	29.4477	0.27997		38.8965	0.51134		38.8965	0.91849		38.8965	5.00247		29.4477	-0.10147
	29.458	-0.05428		38.9169	0.35513		38.9169	0.85755		38.9169	5.12752		29.458	-0.37298
	29.4682	-0.07604		38.9373	0.31172		38.9373	0.73868		38.9373	5.08003		29.4682	-0.23825
	29.4784	-0.10821		38.9577	0.62396		38.9577	0.84245		38.9577	5.1206		29.4784	-0.17643
	29.4886	-0.02579		38.9781	0.38064		38.9781	0.94614		38.9781	5.32646		29.4886	-0.14586
	29.4988	0.15037		38.9985	0.5225		38.9985	1.11616		38.9985	5.04125		29.4988	0.11388
	29.509	0.06612		39.0189	0.72697		39.0189	0.91179		39.0189	5.23656		29.509	-0.31388
	29.5192	0.16936		39.0393	0.46378		39.0393	0.96481		39.0393	5.10853		29.5192	-0.18956
	29.5294	0.16844		39.0597	0.45016		39.0597	0.64887		39.0597	4.90114		29.5294	-0.29441
	29.5396	-0.00956		39.0802	0.54297		39.0802	1.01162		39.0802	5.047		29.5396	-0.10759
	29.5498	-0.27089		39.1005	0.4911		39.1005	0.67755		39.1005	5.27731		29.5498	0.20423
	29.56	-0.04265		39.121	0.21708		39.121	1.10254		39.121	5.19266		29.56	-0.35895
	29.5702	0.02935		39.1414	0.55231		39.1414	0.94705		39.1414	5.39183		29.5702	0.25495
	29.5804	0.05968		39.1618	0.51534		39.1618	1.08637		39.1618	5.55003		29.5804	0.06678
	29.5906	-0.38916		39.1822	0.69276		39.1822	0.94922		39.1822	5.50908		29.5906	0.09735
	29.6008	0.06826		39.2026	0.46138		39.2026	1.08705		39.2026	5.48998		29.6008	-0.01792
	29.611	0.37984		39.223	0.65867		39.223	0.811		39.223	5.44237		29.611	-0.4561
	29.6212	0.33725		39.2434	0.3462		39.2434	1.11843		39.2434	5.33391		29.6212	-0.24844
	29.6314	0.27383		39.2638	0.58446		39.2638	0.88175		39.2638	5.3064		29.6314	-0.28037
	29.6416	0.39791		39.2842	0.47966		39.2842	0.94039		39.2842	5.10842		29.6416	0.14603
	29.6518	-0.19676		39.3046	0.60902		39.3046	0.84114		39.3046	5.46758		29.6518	-0.25048
	29.662	0.06274		39.325	0.68808		39.325	1.1524		39.325	5.18246		29.662	-0.03241
	29.6722	0.27015		39.3454	0.49867		39.3454	1.01917		39.3454	5.51265		29.6722	-0.16851
	29.6824	0.10257		39.3659	0.47705		39.3659	1.26196		39.3659	5.35324		29.6824	-0.25252
	29.6926	-0.21085		39.3862	0.6045		39.3862	0.94986		39.3862	5.63909		29.6926	-0.0657
	29.7028	0.11114		39.4067	0.47906		39.4067	0.98404		39.4067	5.59025		29.7028	-0.10805
	29.713	0.03731		39.4271	0.39073		39.4271	0.9487		39.4271	5.86548		29.713	-0.27539
	29.7232	0.32805		39.4475	0.60506		39.4475	1.06799		39.4475	5.89935		29.7232	-0.30732
	29.7335	0.15005		39.4679	0.63581		39.4679	1.08093		39.4679	5.75223		29.7335	-0.02675
	29.7436	0.2533		39.4883	0.725		39.4883	1.07948		39.4883	5.87731		29.7436	-0.0691
	29.7538	-0.14345		39.5087	0.98448		39.5087	0.99655		39.5087	5.74546		29.7538	-0.11145
	29.7641	-0.12354		39.5291	0.79712		39.5291	1.28642		39.5291	5.64697		29.7641	-0.21629
	29.7743	-0.05154		39.5495	0.73448		39.5495	1.30062		39.5495	5.89454		29.7743	-0.20656
	29.7845	-0.0733		39.5699	0.96791		39.5699	1.16606		39.5699	5.83682		29.7845	-0.14474
	29.7947	0.15495		39.5903	0.64571		39.5903	0.97754		39.5903	5.9862		29.7947	-0.30167
	29.8049	0.03945		39.6107	0.54575		39.6107	1.14901		39.6107	5.93143		29.8049	-0.1461
	29.8151	-0.06564		39.6311	0.48428		39.6311	1.06674		39.6311	6.1202		29.8151	-0.15719
	29.8253	0.14177		39.6516	0.64796		39.6516	1.09864		39.6516	5.7517		29.8253	-0.29329
	29.8355	0.08877		39.672	0.49484		39.672	1.16145		39.672	5.90933		29.8355	-0.39814
	29.8457	0.46285		39.6924	0.82277		39.6924	1.03023		39.6924	5.65707		29.8457	0.01785
	29.8559	-0.01723		39.7128	0.60147		39.7128	1.06428		39.7128	5.88112		29.8559	-0.20158
	29.8661	0.14851		39.7332	0.93543		39.7332	0.98618		39.7332	5.81389		29.8661	-0.20226
	29.8763	0.18926		39.7536	0.53753		39.7536	1.06218		39.7536	6.18377		29.8763	-0.10919
	29.8865	0.27167		39.774	0.81512		39.774	0.99267		39.774	5.91932		29.8865	-0.05778
	29.8967	0.09367		39.7944	0.65372		39.7944	1.1961		39.7944	6.31988		29.8967	-0.27721
	29.9069	0.29067		39.8148	0.71801		39.8148	1.07576		39.8148	6.19249		29.9069	-0.23623
	29.9171	0.05016		39.8352	0.91914		39.8352	1.37997		39.8352	6.33565		29.9171	0.02351
	29.9273	0.34091		39.8556	0.8679		39.8556	1.42081		39.8556	6.09743		29.9273	-0.27925
	29.9375	0.14207		39.876	0.85178		39.876	1.14642		39.876	6.21842		29.9375	-0.22785
	29.9477	-0.14009		39.8964	0.785		39.8964	1.10256		39.8964	6.11619		29.9477	0.06314
	29.9579	0.26524		39.9168	0.78633		39.9168	1.48739		39.9168	6.12079		29.9579	0.05204
	29.9681	0.20182		39.9372	0.86546		39.9372	1.33849		39.9372	6.33492		29.9681	-0.26114
	29.9783	-0.0491		39.9577	0.85238		39.9577	1.16138		39.9577	6.38514		29.9783	-0.11598
	29.9885	0.17914		39.9781	0.77936		39.9781	1.16169		39.9781	6.24695		29.9885	-0.06458
	29.9987	-0.13428		39.9985	0.8579		39.9985	1.10194		39.9985	6.65985		29.9987	-0.34651
	30.0089	0.33355		40.0189	1.07863		40.0189	1.20694		40.0189	6.49208		30.0089	-0.23261
	30.0191	0.1243		40.0393	0.73473		40.0393	1.21444		40.0393	6.46744		30.0191	-0.1812
	30.0294	-0.03287		40.0597	0.75466		40.0597	1.48688		40.0597	6.31795		30.0294	0.02645
	30.0395	-0.04421		40.0801	0.78216		40.0801	1.3607		40.0801	6.65082		30.0395	-0.04715
	30.0498	0.27779		40.1005	0.96939		40.1005	1.27729		40.1005	6.79629		30.0498	-0.24574
	30.06	-0.09813		40.1209	1.02505		40.1209	1.43952		40.1209	6.51458		30.06	-0.21517
	30.0702	0.29679		40.1413	1.20037		40.1413	1.32534		40.1413	6.66683		30.0702	-0.15335
	30.0804	0.32712		40.1617	1.03049		40.1617	1.24481		40.1617	6.79018		30.0804	-0.29987
	30.0906	0.06578		40.1821	1.03136		40.1821	1.129		40.1821	6.50524		30.0906	-0.15471
	30.1008	0.03361		40.2025	0.54937		40.2025	1.58165		40.2025	7.0477		30.1008	-0.28039
	30.111	0.33477		40.2229	0.88226		40.2229	1.1471		40.2229	7.06346		30.111	-0.09357
	30.1212	-0.14531		40.2433	0.84329		40.2433	1.36498		40.2433	6.98242		30.1212	-0.10467
	30.1314	-0.1879		40.2638	0.70159		40.2638	1.59918		40.2638	7.05115		30.1314	-0.21993
	30.1416	-0.02215		40.2842	0.75299		40.2842	1.43089		40.2842	7.13674		30.1416	-0.02269
	30.1518	0.3936		40.3046	1.14945		40.3046	1.42583		40.3046	6.62181		30.1518	-0.24212
	30.162	0.38226		40.325	1.0852		40.325	1.61985		40.325	6.96277		30.162	-0.41989
	30.1722	0.31884		40.3454	0.96413		40.3454	1.34358		40.3454	6.87094		30.1722	-0.1914
	30.1824	0.09917		40.3658	1.13474		40.3658	1.14979		40.3658	7.44631		30.1824	-0.16083
	30.1926	0.13992		40.3862	1.05009		40.3862	1.27861		40.3862	7.30609		30.1926	-0.29693
	30.2028	-0.03809		40.4066	1.00541		40.4066	1.45394		40.4066	7.19801		30.2028	0.06698
	30.213	0.14849		40.427	1.10536		40.427	1.41866		40.427	7.30029		30.213	-0.22537
	30.2232	-0.18576		40.4474	1.02554		40.4474	1.60068		40.4474	7.30692		30.2232	-0.2573
	30.2334	0.08415		40.4678	0.9471		40.4678	1.51014		40.4678	7.57233		30.2334	0.03369
	30.2436	0.35407		40.4882	0.92105		40.4882	1.69712		40.4882	7.48666		30.2436	-0.24824
	30.2538	-0.01143		40.5086	0.97703		40.5086	1.5689		40.5086	7.58108		30.2538	-0.14475
	30.264	0.09181		40.529	0.98099		40.529	1.55058		40.529	7.46706		30.264	-0.09335
	30.2742	0.17423		40.5495	1.368		40.5495	1.49605		40.5495	7.85476		30.2742	0.02055
	30.2844	0.18372		40.5699	1.21707		40.5699	1.60785		40.5699	7.81152		30.2844	-0.24054
	30.2946	0.2453		40.5903	1.18129		40.5903	1.42232		40.5903	7.76621		30.2946	-0.19956
	30.3048	0.10897		40.6107	1.39604		40.6107	1.62305		40.6107	8.07087		30.3048	-0.04399
	30.315	0.22263		40.6311	1.15285		40.6311	1.46824		40.6311	7.91208		30.315	-0.26342
	30.3253	0.19046		40.6515	0.94369		40.6515	1.5083		40.6515	7.55603		30.3253	0.0484
	30.3355	0.28329		40.6719	1.12744		40.6719	1.52971		40.6719	8.00266		30.3355	-0.09811
	30.3457	0.13654		40.6923	0.7062		40.6923	1.5673		40.6923	7.85799		30.3457	0.07829
	30.3559	0.05229		40.7127	0.89679		40.7127	1.62979		40.7127	8.00598		30.3559	-0.0578
	30.3661	0.21803		40.7331	1.20868		40.7331	1.61849		40.7331	8.43029		30.3661	-0.16265
	30.3763	-0.14747		40.7535	1.27775		40.7535	1.83802		40.7535	8.33393		30.3763	0.18042
	30.3865	-0.09631		40.7739	1.06097		40.7739	1.94693		40.7739	8.36291		30.3865	0.21099
	30.3967	0.18402		40.7943	1.75474		40.7943	1.65577		40.7943	8.39562		30.3967	0.09573
	30.4069	0.13102		40.8147	1.34778		40.8147	1.59409		40.8147	8.50271		30.4069	-0.26953
	30.4171	0.28635		40.8351	1.45795		40.8351	1.80088		40.8351	8.2388		30.4171	-0.10355
	30.4273	0.1396		40.8556	1.30655		40.8556	1.8687		40.8556	8.63845		30.4273	-0.29173
	30.4375	-0.04882		40.876	1.64523		40.876	1.58239		40.876	8.76566		30.4375	-0.16741
	30.4477	0.45026		40.8964	1.28871		40.8964	1.6548		40.8964	8.97159		30.4477	-0.08475
	30.4579	-0.04024		40.9168	1.17772		40.9168	1.83597		40.9168	8.85885		30.4579	-0.21043
	30.4681	0.07342		40.9372	1.14973		40.9372	1.76655		40.9372	9.20561		30.4681	0.07014
	30.4783	0.06208		40.9576	1.32059		40.9576	1.85926		40.9576	9.31916		30.4783	-0.14929
	30.4885	0.04033		40.978	1.29103		40.978	2.10749		40.978	9.083		30.4885	-0.01456
	30.4987	0.04983		40.9984	1.23964		40.9984	1.87336		40.9984	8.93396		30.4987	0.04726
	30.5089	0.08016		41.0188	1.66721		41.0188	2.16905		41.0188	9.12226		30.5089	-0.17217
	30.5191	-0.10826		41.0392	1.70618		41.0392	2.06741		41.0392	9.06627		30.5191	-0.06868
	30.5293	-0.27585		41.0596	1.27153		41.0596	2.10096		41.0596	9.44967		30.5293	0.08689
	30.5395	0.44198		41.08	1.35144		41.08	1.60702		41.08	9.24438		30.5395	-0.35129
	30.5497	0.23273		41.1005	1.68737		41.1005	2.00519		41.1005	9.71987		30.5497	-0.03947
	30.5599	-0.21611		41.1208	1.49943		41.1208	1.90958		41.1208	9.67297		30.5599	0.25152
	30.5701	-0.13369		41.1413	1.14664		41.1413	1.84299		41.1413	9.96517		30.5701	-0.20749
	30.5803	0.11539		41.1617	1.37985		41.1617	1.87717		41.1617	9.93833		30.5803	-0.09359
	30.5905	0.20822		41.1821	1.84783		41.1821	2.13963		41.1821	10.4099		30.5905	-0.02135
	30.6008	-0.09479		41.2025	1.2859		41.2025	2.17199		41.2025	9.93607		30.6008	-0.23037
	30.6109	0.52929		41.2229	1.46432		41.2229	2.31554		41.2229	9.80694		30.6109	-0.22063
	30.6212	0.24712		41.2433	1.56069		41.2433	2.1981		41.2433	10.0187		30.6212	-0.28381
	30.6314	-0.09755		41.2637	1.57636		41.2637	2.24543		41.2637	10.5792		30.6314	-0.11782
	30.6416	0.07862		41.2841	1.24498		41.2841	2.02611		41.2841	10.4067		30.6416	-0.04559
	30.6518	-0.16189		41.3045	1.55364		41.3045	2.18727		41.3045	10.2789		30.6518	0.06832
	30.662	0.17053		41.3249	1.65919		41.3249	2.17807		41.3249	10.8144		30.662	-0.00528
	30.6722	0.27378		41.3453	1.55254		41.3453	2.01965		41.3453	10.4804		30.6722	0.11904
	30.6824	0.12702		41.3657	1.73963		41.3657	1.97381		41.3657	10.6716		30.6824	-0.16289
	30.6926	-0.01973		41.3861	1.43568		41.3861	2.23992		41.3861	10.7067		30.6926	-0.17398
	30.7028	-0.04148		41.4066	1.62651		41.4066	2.29873		41.4066	10.6122		30.7028	-0.15383
	30.713	-0.02187		41.427	1.39644		41.427	2.14815		41.427	10.9699		30.713	0.02257
	30.7232	-0.22142		41.4474	1.67374		41.4474	2.4125		41.4474	11.3616		30.7232	-0.04061
	30.7334	-0.24389		41.4678	1.5352		41.4678	2.22823		41.4678	10.9562		30.7334	0.03163
	30.7436	0.09823		41.4882	1.52262		41.4882	2.29723		41.4882	11.221		30.7436	-0.13572
	30.7538	0.0341		41.5086	1.59946		41.5086	2.3144		41.5086	11.3726		30.7538	0.03027
	30.764	0.15747		41.529	2.0061		41.529	2.27054		41.529	11.3298		30.764	-0.35583
	30.7742	-0.15667		41.5494	1.59995		41.5494	2.42102		41.5494	11.2795		30.7742	0.02891
	30.7844	0.13337		41.5698	1.64963		41.5698	2.4062		41.5698	12.1228		30.7844	0.02823
	30.7946	-0.00368		41.5902	1.83354		41.5902	2.57074		41.5902	11.6898		30.7946	-0.1912
	30.8048	0.17177		41.6106	1.69277		41.6106	2.63577		41.6106	11.6885		30.8048	-0.04604
	30.815	-0.0382		41.631	1.57742		41.631	2.58773		41.631	11.9706		30.815	-0.15089
	30.8252	0.1685		41.6514	1.85339		41.6514	2.67276		41.6514	12.183		30.8252	-0.1724
	30.8354	0.05229		41.6718	2.00161		41.6718	2.43261		41.6718	12.1122		30.8354	0.09775
	30.8456	0.10274		41.6923	1.80654		41.6923	2.44341		41.6923	12.0588		30.8456	-0.20501
	30.8558	0.10111		41.7127	1.76737		41.7127	2.64681		41.7127	12.1307		30.8558	-0.03903
	30.866	0.42239		41.7331	1.61634		41.7331	2.53672		41.7331	12.1408		30.866	-0.08137
	30.8762	-0.17299		41.7535	1.87192		41.7535	2.43109		41.7535	12.0356		30.8762	-0.04039
	30.8864	0.27329		41.7739	1.54056		41.7739	2.45718		41.7739	12.3082		30.8864	-0.15565
	30.8967	-0.02001		41.7943	1.66494		41.7943	2.66282		41.7943	12.9526		30.8967	-0.2605
	30.9068	-0.21956		41.8147	1.92022		41.8147	2.54992		41.8147	12.9964		30.9068	-0.16743
	30.917	0.17465		41.8351	1.93758		41.8351	2.59124		41.8351	12.7047		30.917	-0.03269
	30.9273	-0.23324		41.8555	1.82625		41.8555	2.74338		41.8555	13.4597		30.9273	-0.12712
	30.9375	0.29638		41.8759	1.69924		41.8759	2.56226		41.8759	13.0717		30.9375	-0.2528
	30.9477	-0.06983		41.8963	2.00667		41.8963	2.60213		41.8963	13.0502		30.9477	-0.01389
	30.9579	0.0952		41.9167	1.73268		41.9167	2.84383		41.9167	12.8723		30.9579	-0.16041
	30.9681	-0.000183223		41.9371	1.88228		41.9371	2.83071		41.9371	13.3455		30.9681	-0.41109
	30.9783	0.15443		41.9575	1.77595		41.9575	2.77037		41.9575	13.2314		30.9783	-0.41177
	30.9885	0.39239		41.9779	1.9832		41.9779	2.67465		41.9779	12.9881		30.9885	0.20214
	30.9987	0.1095		41.9984	1.71523		41.9984	2.80617		41.9984	13.6669		30.9987	-0.03813
	31.0089	-0.16296		42.0188	1.77871		42.0188	2.88322		42.0188	14.0519		31.0089	-0.27839
	31.0191	0.07499		42.0392	1.93286		42.0392	2.73116		42.0392	13.9537		31.0191	-0.06032
	31.0293	-0.06206		42.0596	1.83749		42.0596	2.84638		42.0596	13.9115		31.0293	-0.061
	31.0395	-0.25119		42.08	2.16653		42.08	2.90109		42.08	13.9732		31.0395	-0.1346
	31.0497	0.13259		42.1004	1.98451		42.1004	2.74294		42.1004	14.2065		31.0497	-0.38527
	31.0599	0.03721		42.1208	1.95483		42.1208	2.95161		42.1208	13.98		31.0599	-0.05262
	31.0701	-0.33942		42.1412	2.1822		42.1412	3.06026		42.1412	13.7725		31.0701	-0.13663
	31.0803	-0.08064		42.1616	2.03202		42.1616	2.98686		42.1616	14.7323		31.0803	-0.02273
	31.0905	0.16773		42.182	1.99869		42.182	3.0788		42.182	14.2642		31.0905	-0.01299
	31.1007	0.05151		42.2024	2.11389		42.2024	3.16434		42.2024	14.6223		31.1007	-0.03451
	31.1109	0.09155		42.2228	1.77312		42.2228	3.01268		42.2228	14.4729		31.1109	0.10023
	31.1211	0.16283		42.2432	2.03295		42.2432	2.97918		42.2432	14.7579		31.1211	-0.01503
	31.1313	0.08828		42.2636	1.92425		42.2636	2.97276		42.2636	14.2345		31.1313	-0.24488
	31.1415	-0.1321		42.2841	1.9448		42.2841	3.13632		42.2841	14.9091		31.1415	-0.09973
	31.1517	-0.02957		42.3045	2.0564		42.3045	2.97654		42.3045	14.6523		31.1517	-0.14207
	31.1619	-0.12495		42.3249	2.08898		42.3249	3.20415		42.3249	14.9968		31.1619	-0.18442
	31.1721	-0.0745		42.3453	2.25121		42.3453	3.12973		42.3453	14.9843		31.1721	0.09615
	31.1823	0.1322		42.3657	2.20584		42.3657	3.15166		42.3657	15.5465		31.1823	-0.19619
	31.1926	-0.15068		42.3861	2.22685		42.3861	3.29195		42.3861	15.3022		31.1926	-0.21771
	31.2028	-0.12106		42.4065	2.24126		42.4065	2.89995		42.4065	15.2204		31.2028	-0.19755
	31.213	-0.02895		42.4269	2.29714		42.4269	3.35708		42.4269	15.5204		31.213	-0.25032
	31.2232	0.26109		42.4473	2.17873		42.4473	3.31771		42.4473	15.7127		31.2232	-0.13641
	31.2334	0.19696		42.4677	2.2872		42.4677	3.2511		42.4677	15.9411		31.2334	-0.09543
	31.2436	-0.23176		42.4881	2.08606		42.4881	2.81529		42.4881	15.7919		31.2436	0.03931
	31.2538	0.06869		42.5085	2.03331		42.5085	3.42673		42.5085	15.5908		31.2538	-0.13845
	31.264	-0.02669		42.5289	1.96505		42.5289	3.25963		42.5289	16.1903		31.264	-0.17038
	31.2742	0.06543		42.5493	2.01764		42.5493	3.4711		42.5493	15.8511		31.2742	-0.15023
	31.2844	0.05338		42.5697	2.04739		42.5697	3.23241		42.5697	16.006		31.2844	-0.26549
	31.2946	0.06216		42.5902	1.93535		42.5902	3.5073		42.5902	15.499		31.2946	0.00466
	31.3048	0.0397		42.6106	2.34933		42.6106	3.43848		42.6106	16.2617		31.3048	-0.12102
	31.315	0.09015		42.631	2.57403		42.631	3.18256		42.631	15.8154		31.315	0.20122
	31.3252	0.08851		42.6514	2.29015		42.6514	3.24601		42.6514	16.0444		31.3252	-0.27863
	31.3354	-0.2777		42.6718	2.35347		42.6718	3.24032		42.6718	16.304		31.3354	-0.07097
	31.3456	0.34567		42.6922	2.39359		42.6922	3.23477		42.6922	16.5401		31.3456	-0.09249
	31.3558	0.02112		42.7126	1.95936		42.7126	3.21395		42.7126	15.9441		31.3558	-0.114
	31.366	0.0299		42.733	2.13279		42.733	3.35795		42.733	16.2748		31.366	-0.04176
	31.3762	0.25744		42.7534	2.24899		42.7534	3.49681		42.7534	16.4715		31.3762	-0.0007766
	31.3864	0.27664		42.7738	2.23279		42.7738	3.38941		42.7738	16.7477		31.3864	-0.20979
	31.3966	0.11875		42.7942	2.38452		42.7942	3.75043		42.7942	16.1396		31.3966	0.0187
	31.4068	-0.0808		42.8146	2.38422		42.8146	3.71844		42.8146	16.957		31.4068	-0.13823
	31.417	0.09466		42.835	2.45373		42.835	3.52062		42.835	16.6261		31.417	0.11109
	31.4272	-0.09448		42.8554	2.2429		42.8554	3.28431		42.8554	16.6785		31.4272	0.03749
	31.4374	0.60181		42.8759	2.45598		42.8759	3.48282		42.8759	16.6512		31.4374	0.16181
	31.4476	0.28767		42.8963	1.95401		42.8963	3.2606		42.8963	17.0306		31.4476	0.16113
	31.4578	-0.23479		42.9167	2.40304		42.9167	3.27598		42.9167	16.7233		31.4578	0.0667
	31.4681	0.06566		42.9371	2.41698		42.9371	3.57869		42.9371	16.8828		31.4681	0.06602
	31.4782	-0.11306		42.9575	2.54443		42.9575	3.63534		42.9575	16.8177		31.4782	0.14868
	31.4885	-0.25011		42.9779	2.25257		42.9779	3.55575		42.9779	17.4557		31.4885	0.00216
	31.4987	-0.00174		42.9983	2.33328		42.9983	3.48952		42.9983	17.4454		31.4987	0.11607
	31.5089	0.2258		43.0187	2.27712		43.0187	3.81283		43.0187	17.3103		31.5089	-0.04086
	31.5191	0.19291		43.0391	2.39314		43.0391	3.6376		43.0391	17.2641		31.5191	-0.08321
	31.5293	-0.0483		43.0595	1.85709		43.0595	3.55344		43.0595	17.5299		31.5293	-0.03181
	31.5395	0.23132		43.0799	2.45768		43.0799	3.48786		43.0799	17.4107		31.5395	-0.06374
	31.5497	-0.3849		43.1003	2.19997		43.1003	3.50898		43.1003	17.4481		31.5497	-0.16858
	31.5599	0.33222		43.1207	2.42647		43.1207	3.3859		43.1207	17.3134		31.5599	0.36199
	31.5701	0.35142		43.1412	2.2536		43.1412	3.3999		43.1412	17.692		31.5701	0.00714
	31.5803	0.2977		43.1616	2.42858		43.1616	3.33111		43.1616	17.3106		31.5803	-0.0977
	31.5905	0.15024		43.182	2.5561		43.182	3.69697		43.182	17.6957		31.5905	0.16203
	31.6007	0.20069		43.2024	2.47786		43.2024	3.72776		43.2024	17.729		31.6007	0.28635
	31.6109	0.33447		43.2228	2.56157		43.2228	3.58531		43.2228	17.8343		31.6109	0.15026
	31.6211	0.49951		43.2432	2.3875		43.2432	3.72175		43.2432	18.1702		31.6211	-0.03792
	31.6313	0.45621		43.2636	2.46861		43.2636	3.66497		43.2636	17.957		31.6313	0.28431
	31.6415	0.22541		43.284	2.37632		43.284	3.45407		43.284	17.8205		31.6415	0.22113
	31.6517	0.11961		43.3044	2.35311		43.3044	3.79552		43.3044	18.1238		31.6517	-0.1233
	31.6619	0.52423		43.3248	2.51227		43.3248	3.82163		43.3248	17.8323		31.6619	-0.07189
	31.6721	0.34551		43.3452	2.28095		43.3452	3.69024		43.3452	17.7776		31.6721	0.04201
	31.6823	0.18763		43.3656	2.4762		43.3656	3.85072		43.3656	17.7423		31.6823	0.05175
	31.6925	0.52975		43.386	2.22183		43.386	3.98775		43.386	18.0069		31.6925	0.0094
	31.7027	0.29895		43.4064	2.44595		43.4064	3.57979		43.4064	17.6431		31.7027	-0.09545
	31.7129	0.5994		43.4269	2.32193		43.4269	3.55578		43.4269	18.1145		31.7129	0.17471
	31.7231	0.21235		43.4473	2.59728		43.4473	3.76632		43.4473	18.2995		31.7231	-0.06555
	31.7333	0.41905		43.4677	2.38015		43.4677	3.81434		43.4677	18.0973		31.7333	0.13168
	31.7435	0.02158		43.4881	2.4899		43.4881	3.57292		43.4881	17.7349		31.7435	0.02684
	31.7537	0.18662		43.5085	2.24123		43.5085	3.51579		43.5085	18.1387		31.7537	0.02616
	31.764	0.12248		43.5289	2.36035		43.5289	3.51854		43.5289	18.5		31.764	0.21298
	31.7741	0.4646		43.5493	2.37328		43.5493	3.64181		43.5493	17.8408		31.7741	0.18105
	31.7843	0.20255		43.5697	2.51021		43.5697	3.36802		43.5697	17.9739		31.7843	0.11787
	31.7946	0.48217		43.5901	2.60761		43.5901	3.65236		43.5901	18.3237		31.7946	-0.00781
	31.8048	0.09512		43.6105	2.18887		43.6105	3.70983		43.6105	18.3224		31.8048	-0.18558
	31.815	0.27057		43.6309	2.51352		43.6309	3.76664		43.6309	17.5685		31.815	-0.44667
	31.8252	0.20644		43.6513	2.56824		43.6513	3.86414		43.6513	17.8441		31.8252	-0.19735
	31.8354	0.17356		43.6717	2.53552		43.6717	3.54315		43.6717	18.1354		31.8354	0.2603
	31.8456	-0.24474		43.6921	2.3343		43.6921	3.91248		43.6921	18.2428		31.8456	0.18671
	31.8558	0.15988		43.7126	2.81598		43.7126	3.61908		43.7126	17.752		31.8558	-0.19939
	31.866	0.15824		43.733	2.73867		43.733	3.69253		43.733	18.0668		31.866	-0.08549
	31.8762	0.30244		43.7534	2.32578		43.7534	3.56914		43.7534	18.5175		31.8762	-0.11742
	31.8864	0.38415		43.7738	2.14007		43.7738	3.8049		43.7738	18.0881		31.8864	-0.06601
	31.8966	0.0596		43.7942	2.50097		43.7942	3.4334		43.7942	18.1745		31.8966	-0.26461
	31.9068	0.12046		43.8146	2.39417		43.8146	3.51219		43.8146	17.793		31.9068	0.23471
	31.917	-0.20409		43.835	2.25397		43.835	3.40938		43.835	17.8866		31.917	-0.02639
	31.9272	0.10678		43.8554	2.60141		43.8554	3.48993		43.8554	17.6085		31.9272	0.41043
	31.9374	0.000983159		43.8758	2.56349		43.8758	3.93537		43.8758	17.7106		31.9374	0.0035
	31.9476	-0.22982		43.8962	2.44352		43.8962	3.49343		43.8962	17.9689		31.9476	-0.16384
	31.9578	-0.02312		43.9166	2.6335		43.9166	3.80723		43.9166	17.3199		31.9578	-0.01869
	31.968	0.01692		43.937	2.59364		43.937	3.82339		43.937	17.1724		31.968	0.1473
	31.9782	0.17154		43.9574	2.22153		43.9574	3.70209		43.9574	17.3655		31.9782	-0.03046
	31.9884	-0.10093		43.9778	2.31496		43.9778	3.45001		43.9778	17.3865		31.9884	-0.19781
	31.9986	-0.30048		43.9982	2.52552		43.9982	3.618		43.9982	17.1959		31.9986	0.25984
	32.0088	-0.14586		44.0187	2.1959		44.0187	3.56759		44.0187	17.3148		32.0088	-0.36584
	32.019	-0.18916		44.0391	2.42323		44.0391	3.26971		44.0391	17.375		32.019	0.09182
	32.0292	-0.03454		44.0595	2.42376		44.0595	3.55451		44.0595	17.6454		32.0292	-0.16928
	32.0394	-0.12992		44.0799	2.38629		44.0799	3.44098		44.0799	17.1534		32.0394	0.17379
	32.0496	-0.13156		44.1003	2.2877		44.1003	3.57727		44.1003	16.7691		32.0496	-0.10814
	32.0598	0.08556		44.1207	2.52477		44.1207	3.52144		44.1207	17.4284		32.0598	-0.12965
	32.0701	-0.05149		44.1411	2.30862		44.1411	3.84758		44.1411	17.359		32.0701	-0.01575
	32.0803	-0.12604		44.1615	2.48185		44.1615	3.46299		44.1615	16.3035		32.0803	-0.23518
	32.0905	0.00775		44.1819	2.48627		44.1819	3.41079		44.1819	16.5832		32.0905	-0.28794
	32.1007	0.11028		44.2023	2.47782		44.2023	3.35412		44.2023	16.6022		32.1007	-0.15321
	32.1109	-0.19344		44.2227	2.61961		44.2227	3.4844		44.2227	16.7491		32.1109	0.03362
	32.1211	0.29452		44.2431	2.38233		44.2431	3.45664		44.2431	16.2192		32.1211	0.16835
	32.1313	-0.1342		44.2635	2.59216		44.2635	3.4071		44.2635	16.3265		32.1313	0.01142
	32.1415	-0.15667		44.2839	2.11243		44.2839	3.46039		44.2839	16.9254		32.1415	0.11491
	32.1517	0.07087		44.3043	2.48998		44.3043	3.26846		44.3043	16.1811		32.1517	0.16631
	32.1619	-0.0766		44.3248	2.2364		44.3248	3.50342		44.3248	16.564		32.1619	0.16563
	32.1721	0.1301		44.3452	2.23752		44.3452	3.46017		44.3452	16.179		32.1721	0.03995
	32.1823	-0.00695		44.3656	2.46534		44.3656	3.30973		44.3656	15.6952		32.1823	0.09136
	32.1925	0.13726		44.386	2.55638		44.386	3.11524		44.386	15.95		32.1925	-0.02391
	32.2027	0.05229		44.4064	2.43158		44.4064	3.41957		44.4064	15.7001		32.2027	-0.11834
	32.2129	-0.36601		44.4268	2.46433		44.4268	3.28617		44.4268	15.7605		32.2129	-0.22318
	32.2231	-0.25306		44.4472	2.32019		44.4472	3.07828		44.4472	15.1276		32.2231	0.0053
	32.2333	0.14114		44.4676	2.50598		44.4676	3.19078		44.4676	15.3575		32.2333	0.12962
	32.2435	0.05618		44.488	2.14025		44.488	3.22006		44.488	15.7024		32.2435	0.20186
	32.2537	0.07538		44.5084	2.3829		44.5084	3.28575		44.5084	15.4696		32.2537	0.1491
	32.2639	0.04249		44.5288	2.63277		44.5288	3.09471		44.5288	15.4993		32.2639	0.24217
	32.2741	-0.19872		44.5492	2.45945		44.5492	3.39855		44.5492	14.7724		32.2741	0.01232
	32.2843	-0.05452		44.5696	2.47195		44.5696	3.26855		44.5696	14.7486		32.2843	0.03248
	32.2945	0.00635		44.59	2.32057		44.59	2.99975		44.59	14.6477		32.2945	-0.13487
	32.3047	0.1818		44.6105	2.71205		44.6105	2.99111		44.6105	14.3427		32.3047	0.19778
	32.3149	-0.174		44.6309	2.14094		44.6309	3.2094		44.6309	14.2043		32.3149	0.09294
	32.3251	-0.00897		44.6513	2.4368		44.6513	2.84164		44.6513	14.28		32.3251	0.24851
	32.3353	0.15607		44.6717	2.44214		44.6717	2.90979		44.6717	14.175		32.3353	0.14366
	32.3456	-0.18932		44.6921	2.25251		44.6921	3.05024		44.6921	13.8536		32.3456	0.14298
	32.3558	-0.11803		44.7125	2.36846		44.7125	2.95876		44.7125	13.6056		32.3558	-0.05562
	32.366	-0.06758		44.7329	2.19621		44.7329	2.98305		44.7329	13.9915		32.366	-0.02505
	32.3762	-0.32963		44.7533	2.51501		44.7533	2.98617		44.7533	13.872		32.3762	0.10969
	32.3864	-0.1021		44.7737	2.20381		44.7737	3.14579		44.7737	13.5539		32.3864	-0.13057
	32.3966	0.05252		44.7941	2.30813		44.7941	2.88342		44.7941	13.3279		32.3966	0.26458
	32.4068	0.11339		44.8145	1.79578		44.8145	2.64063		44.8145	13.3682		32.4068	0.04515
	32.417	-0.07574		44.8349	2.53972		44.8349	2.66474		44.8349	12.8527		32.417	0.07572
	32.4272	-0.08779		44.8553	2.21103		44.8553	2.63543		44.8553	13.114		32.4272	0.10629
	32.4374	0.12933		44.8757	2.42698		44.8757	2.49008		44.8757	12.4904		32.4374	0.01186
	32.4476	0.22144		44.8962	2.58688		44.8962	2.38031		44.8962	12.6152		32.4476	-0.18673
	32.4578	0.01148		44.9166	2.47541		44.9166	2.88521		44.9166	12.0687		32.4578	0.14592
	32.468	0.11401		44.937	2.60287		44.937	2.69895		44.937	12.0974		32.468	0.09316
	32.4782	-0.36679		44.9574	2.09489		44.9574	3.05294		44.9574	12.2012		32.4782	0.00914
	32.4884	0.38158		44.9778	2.26072		44.9778	2.64069		44.9778	11.8892		32.4884	0.17513
	32.4986	-0.1513		44.9982	2.33423		44.9982	2.71181		44.9982	11.701		32.4986	-0.12763
	32.5088	-0.15293		45.0186	2.08497		45.0186	2.71584		45.0186	11.5727		32.5088	0.25711
	32.519	0.04335		45.039	2.12291		45.039	2.39906		45.039	11.9149		32.519	0.07934
	32.5292	-0.12495		45.0594	2.03989		45.0594	2.61681		45.0594	11.5076		32.5292	-0.09842
	32.5394	0.51925		45.0798	2.4302		45.0798	2.44987		45.0798	11.3041		32.5394	-0.05743
	32.5496	-0.07613		45.1002	2.30775		45.1002	2.40266		45.1002	10.8796		32.5496	-0.07895
	32.5598	0.05765		45.1206	2.09812		45.1206	2.19814		45.1206	11.109		32.5598	-0.22546
	32.57	-0.21481		45.141	2.01419		45.141	2.17104		45.141	10.8393		32.57	0.15928
	32.5802	0.08564		45.1615	2.34792		45.1615	2.40304		45.1615	10.48		32.5802	0.00235
	32.5904	-0.16599		45.1819	1.77339		45.1819	2.25621		45.1819	10.3674		32.5904	-0.01917
	32.6006	-0.37596		45.2023	2.28334		45.2023	2.35887		45.2023	10.4945		32.6006	0.18849
	32.6108	0.03907		45.2227	2.24075		45.2227	2.37232		45.2227	10.0839		32.6108	-0.01011
	32.621	-0.07714		45.2431	2.47958		45.2431	2.48314		45.2431	9.85701		32.621	0.03088
	32.6313	-0.42252		45.2635	2.00049		45.2635	2.17934		45.2635	9.97336		32.6313	0.1552
	32.6414	-0.06999		45.2839	1.78722		45.2839	2.33447		45.2839	9.5865		32.6414	0.03994
	32.6516	-0.15496		45.3043	2.1146		45.3043	2.26422		45.3043	10.0779		32.6516	0.25801
	32.6619	0.05175		45.3247	2.33285		45.3247	2.18652		45.3247	9.68175		32.6619	0.19483
	32.6721	0.06053		45.3451	2.11097		45.3451	1.92898		45.3451	9.57234		32.6721	0.06915
	32.6823	0.1214		45.3655	1.9429		45.3655	2.23005		45.3655	9.28815		32.6823	0.49555
	32.6925	-0.00524		45.3859	2.31287		45.3859	2.14857		45.3859	9.07676		32.6925	-0.21346
	32.7027	-0.14228		45.4063	2.35857		45.4063	1.91622		45.4063	9.15572		32.7027	0.23377
	32.7129	-0.321		45.4267	2.32235		45.4267	2.17331		45.4267	9.06637		32.7129	0.33726
	32.7231	-0.1768		45.4472	2.10593		45.4472	1.855		45.4472	8.56956		32.7231	0.222
	32.7333	-0.08468		45.4676	2.01572		45.4676	2.16718		45.4676	8.59381		32.7333	0.00257
	32.7435	-0.12798		45.488	2.19862		45.488	1.84374		45.488	8.68065		32.7435	0.11647
	32.7537	-0.15045		45.5084	1.84846		45.5084	2.006		45.5084	7.93988		32.7537	0.09496
	32.7639	-0.18333		45.5288	1.86567		45.5288	1.83475		45.5288	8.2716		32.7639	0.22969
	32.7741	-0.12246		45.5492	2.14082		45.5492	1.82673		45.5492	8.33955		32.7741	-0.06265
	32.7843	0.06341		45.5696	2.15871		45.5696	1.82712		45.5696	8.40708		32.7843	0.13459
	32.7945	-0.07364		45.59	1.88318		45.59	1.83453		45.59	7.89396		32.7945	0.13391
	32.8047	0.66431		45.6104	1.68038		45.6104	1.8248		45.6104	7.777		32.8047	0.11239
	32.8149	0.14184		45.6308	2.3069		45.6308	1.67464		45.6308	7.91219		32.8149	0.37213
	32.8251	0.24438		45.6512	2.07432		45.6512	1.68369		45.6512	7.3814		32.8251	-0.08688
	32.8353	0.16983		45.6716	1.75598		45.6716	1.72419		45.6716	7.44001		32.8353	0.1416
	32.8455	-0.02972		45.692	1.79129		45.692	1.89435		45.692	7.45142		32.8455	0.20342
	32.8557	0.11448		45.7124	1.82611		45.7124	1.76648		45.7124	7.17477		32.8557	0.21316
	32.8659	0.09201		45.7328	2.33979		45.7328	1.60503		45.7328	7.17147		32.8659	0.06665
	32.8761	0.15288		45.7533	1.70665		45.7533	1.6347		45.7533	6.73454		32.8761	0.19097
	32.8863	0.12		45.7737	1.99714		45.7737	1.50846		45.7737	7.07744		32.8863	-0.13263
	32.8965	-0.12122		45.7941	2.21238		45.7941	1.59902		45.7941	6.66766		32.8965	0.41877
	32.9067	0.00215		45.8145	2.1688		45.8145	1.3334		45.8145	6.79241		32.9067	0.17851
	32.9169	-0.29115		45.8349	1.82304		45.8349	1.62852		45.8349	6.39312		32.9169	0.31325
	32.9271	0.0093		45.8553	1.97838		45.8553	1.36368		45.8553	6.43281		32.9271	-0.1041
	32.9374	0.10142		45.8757	2.0856		45.8757	1.45688		45.8757	6.63904		32.9374	0.40564
	32.9476	0.16229		45.8961	2.00443		45.8961	1.47155		45.8961	6.24505		32.9476	0.16538
	32.9578	0.03565		45.9165	1.5955		45.9165	1.38717		45.9165	6.44103		32.9578	0.24803
	32.968	0.1486		45.9369	1.95589		45.9369	1.45126		45.9369	5.94431		32.968	0.08068
	32.9782	-0.09261		45.9573	1.88397		45.9573	1.16888		45.9573	5.90637		32.9782	0.18417
	32.9884	-0.03174		45.9777	1.67327		45.9777	1.39057		45.9777	6.12447		32.9884	0.12099
	32.9986	-0.05421		45.9981	1.77147		45.9981	1.18279		45.9981	5.37546		32.9986	-0.16094
	33.0088	0.14207		46.0185	1.97549		46.0185	1.21873		46.0185	5.59467		33.0088	0.10921
	33.019	-0.19289		46.0389	1.86805		46.0389	1.21981		46.0389	5.72216		33.019	0.30645
	33.0292	-0.16327		46.0594	1.92101		46.0594	1.34756		46.0594	5.50376		33.0292	-0.10048
	33.0394	-0.23782		46.0798	1.88353		46.0798	1.4315		46.0798	5.52818		33.0394	0.10718
	33.0496	-0.17695		46.1002	1.66375		46.1002	1.17118		46.1002	5.43839		33.0496	-0.06017
	33.0598	-0.05359		46.1206	1.71384		46.1206	1.2578		46.1206	5.66593		33.0598	0.2829
	33.07	-0.15939		46.141	1.76143		46.141	1.10104		46.141	5.35189		33.07	-0.13445
	33.0802	-0.41102		46.1614	1.81538		46.1614	1.45119		46.1614	4.93494		33.0802	0.08362
	33.0904	-0.12098		46.1818	1.66827		46.1818	1.13804		46.1818	4.89242		33.0904	-0.05247
	33.1006	-0.1122		46.2022	1.76798		46.2022	1.09782		46.2022	4.93351		33.1006	0.19685
	33.1108	-0.02008		46.2226	1.75056		46.2226	1.00835		46.2226	4.75196		33.1108	0.11283
	33.121	0.13453		46.243	1.87195		46.243	1.25157		46.243	5.00652		33.121	0.09132
	33.1312	-0.19001		46.2634	2.08089		46.2634	0.9704		46.2634	4.66666		33.1312	0.03856
	33.1414	-0.08748		46.2838	1.7566		46.2838	0.94702		46.2838	4.61523		33.1414	0.02746
	33.1516	-0.10995		46.3042	1.51835		46.3042	1.08789		46.3042	4.74074		33.1516	0.19345
	33.1618	0.13842		46.3246	1.89021		46.3246	1.1987		46.3246	4.66556		33.1618	0.1511
	33.172	-0.16529		46.3451	1.46339		46.3451	1.09212		46.3451	4.38419		33.172	0.24417
	33.1822	0.26016		46.3655	1.77051		46.3655	0.93596		46.3655	4.21885		33.1822	0.31641
	33.1924	-0.00189		46.3859	1.36287		46.3859	0.91744		46.3859	4.37733		33.1924	0.24281
	33.2026	0.15272		46.4063	1.51232		46.4063	0.76825		46.4063	4.13381		33.2026	0.11713
	33.2129	0.16151		46.4267	1.71663		46.4267	0.89177		46.4267	3.99843		33.2129	-0.06063
	33.2231	-0.21512		46.4471	1.7598		46.4471	0.5559		46.4471	4.03252		33.2231	0.04286
	33.2332	0.08533		46.4675	1.86018		46.4675	0.97024		46.4675	4.24216		33.2332	0.01093
	33.2435	0.10453		46.4879	1.75279		46.4879	0.89282		46.4879	4.28662		33.2435	0.03108
	33.2537	0.05081		46.5083	1.61498		46.5083	0.90527		46.5083	4.16259		33.2537	0.04082
	33.2639	0.1846		46.5287	1.70738		46.5287	0.94288		46.5287	4.07646		33.2639	0.06097
	33.2741	-0.02537		46.5491	1.63815		46.5491	0.93276		46.5491	3.91698		33.2741	0.24779
	33.2843	-0.05825		46.5695	1.5024		46.5695	0.94836		46.5695	3.84148		33.2843	0.09086
	33.2945	0.06512		46.5899	1.19621		46.5899	0.9493		46.5899	3.83268		33.2945	0.55893
	33.3047	0.06348		46.6103	1.70975		46.6103	0.65144		46.6103	3.70822		33.3047	0.402
	33.3149	-0.18815		46.6308	1.53068		46.6308	0.8283		46.6308	3.66459		33.3149	0.05757
	33.3251	0.52897		46.6512	1.29047		46.6512	0.52261		46.6512	3.46481		33.3251	0.26523
	33.3353	-0.07683		46.6716	1.62273		46.6716	0.77331		46.6716	3.44812		33.3353	-0.22504
	33.3455	-0.21388		46.692	1.78947		46.692	0.79878		46.692	3.66275		33.3455	0.24303
	33.3557	0.19074		46.7124	1.99333		46.7124	0.64429		46.7124	3.39052		33.3557	-0.09098
	33.3659	0.14744		46.7328	1.42649		46.7328	0.64247		46.7328	3.36557		33.3659	0.11667
	33.3761	0.16664		46.7532	1.58738		46.7532	0.52682		46.7532	3.28842		33.3761	0.87641
	33.3863	0.16501		46.7736	1.78277		46.7736	0.62409		46.7736	3.25924		33.3863	0.05281
	33.3965	-0.32621		46.794	1.72361		46.794	0.83156		46.794	3.15028		33.3965	0.25005
	33.4067	-0.08826		46.8144	1.22748		46.8144	0.59984		46.8144	3.02959		33.4067	0.06187
	33.4169	0.21219		46.8348	1.00928		46.8348	0.62741		46.8348	3.04328		33.4169	0.13411
	33.4271	-0.01861		46.8552	1.346		46.8552	0.70989		46.8552	3.01151		33.4271	0.25843
	33.4373	0.08393		46.8756	1.4815		46.8756	0.7872		46.8756	3.23179		33.4373	0.20567
	33.4475	-0.01145		46.8961	1.64506		46.8961	0.41445		46.8961	2.8812		33.4475	0.14249
	33.4577	0.00775		46.9165	1.64373		46.9165	0.72375		46.9165	3.014		33.4577	0.52722
	33.4679	-0.24389		46.9369	1.7141		46.9369	0.76746		46.9369	3.26414		33.4679	0.29738
	33.4781	-0.30802		46.9573	1.58513		46.9573	0.56757		46.9573	2.9333		33.4781	0.07795
	33.4883	-0.4034		46.9777	1.59488		46.9777	0.5092		46.9777	2.92352		33.4883	0.65018
	33.4986	-0.18628		46.9981	1.4223		46.9981	0.41219		46.9981	2.2908		33.4986	0.10784
	33.5087	-0.18792		47.0185	1.34929		47.0185	0.57492		47.0185	2.72989		33.5087	0.14882
	33.5189	0.39379		47.0389	1.03141		47.0389	0.57067		47.0389	2.74195		33.5189	0.15856
	33.5292	0.27757		47.0593	1.13985		47.0593	0.44323		47.0593	2.53636		33.5292	-0.04004
	33.5394	-0.1199		47.0797	1.17224		47.0797	0.45795		47.0797	2.67222		33.5394	0.48012
	33.5496	0.32639		47.1001	1.10436		47.1001	0.66616		47.1001	2.57888		33.5496	0.31277
	33.5598	0.46017		47.1205	1.4185		47.1205	0.60523		47.1205	2.79089		33.5598	0.21834
	33.57	-0.02063		47.1409	1.58141		47.1409	0.28917		47.1409	2.30402		33.57	0.35308
	33.5802	-0.00143		47.1613	1.33174		47.1613	0.49025		47.1613	2.27024		33.5802	0.18573
	33.5904	-0.15931		47.1818	1.52477		47.1818	0.51323		47.1818	2.53674		33.5904	-0.02328
	33.6006	0.12031		47.2022	1.44668		47.2022	0.63749		47.2022	2.26927		33.6006	0.12187
	33.6108	0.26451		47.2226	1.6422		47.2226	0.30317		47.2226	2.02426		33.6108	0.23578
	33.621	-0.11212		47.243	1.42508		47.243	0.38289		47.243	2.32537		33.621	0.40176
	33.6312	0.03208		47.2634	1.19909		47.2634	0.60869		47.2634	2.12592		33.6312	0.24483
	33.6414	0.23878		47.2838	1.38844		47.2838	0.3719		47.2838	2.16717		33.6414	0.17124
	33.6516	-0.11702		47.3042	1.16492		47.3042	0.27812		47.3042	1.90251		33.6516	0.26431
	33.6618	-0.36865		47.3246	0.91755		47.3246	0.39355		47.3246	2.12301		33.6618	0.29488
	33.672	0.04638		47.345	1.22919		47.345	0.63195		47.345	2.40431		33.672	0.31512
	33.6822	0.0135		47.3654	1.20206		47.3654	0.39246		47.3654	2.0523		33.6822	0.37716
	33.6924	0.14728		47.3858	1.42871		47.3858	0.30072		47.3858	1.93178		33.6924	-0.18579
	33.7026	-0.15643		47.4062	1.32083		47.4062	0.28879		47.4062	1.73351		33.7026	0.51167
	33.7128	-0.28306		47.4266	1.25693		47.4266	0.53385		47.4266	1.85887		33.7128	0.14663
	33.723	0.16322		47.447	1.72477		47.447	0.28764		47.447	1.88211		33.723	0.32325
	33.7332	-0.31758		47.4674	1.17282		47.4674	0.18123		47.4674	1.70971		33.7332	0.0103
	33.7434	-0.07963		47.4879	1.26138		47.4879	0.43839		47.4879	1.76033		33.7434	0.31192
	33.7536	0.31457		47.5083	1.0967		47.5083	0.49597		47.5083	1.97592		33.7536	0.2073
	33.7638	0.12544		47.5287	1.32191		47.5287	0.366		47.5287	1.89446		33.7638	0.45684
	33.774	0.09256		47.5491	1.23863		47.5491	0.33093		47.5491	1.92353		33.774	0.00847
	33.7843	-0.19033		47.5695	0.93669		47.5695	0.31566		47.5695	1.75841		33.7843	0.27885
	33.7944	0.24554		47.5899	1.32423		47.5899	0.42807		47.5899	1.77934		33.7944	0.12214
	33.8047	-0.01651		47.6103	1.12676		47.6103	0.25323		47.6103	1.38333		33.8047	0.35085
	33.8149	0.11728		47.6307	1.20401		47.6307	0.55409		47.6307	1.69484		33.8149	0.62123
	33.8251	0.10523		47.6511	0.84861		47.6511	0.16567		47.6511	1.51972		33.8251	0.16244
	33.8353	-0.30265		47.6715	0.99684		47.6715	0.44463		47.6715	1.60303		33.8353	0.27656
	33.8455	-0.13762		47.6919	1.29399		47.6919	0.26444		47.6919	1.47846		33.8455	0.56777
	33.8557	0.08991		47.7123	1.14021		47.7123	0.21644		47.7123	1.51576		33.8557	0.10898
	33.8659	0.46328		47.7327	1.08301		47.7327	0.1937		47.7327	1.55277		33.8659	0.22311
	33.8761	0.08665		47.7531	0.88737		47.7531	0.07223		47.7531	1.60957		33.8761	0.43099
	33.8863	-0.14415		47.7736	1.10394		47.7736	0.4253		47.7736	1.47804		33.8863	0.33678
	33.8965	-0.10412		47.794	0.98604		47.794	0.22693		47.794	1.36931		33.8965	0.32591
	33.9067	-0.00158		47.8144	0.83346		47.8144	0.38551		47.8144	1.28996		33.9067	0.42962
	33.9169	-0.03446		47.8348	1.07863		47.8348	0.3408		47.8348	1.67376		33.9169	0.25208
	33.9271	-0.20276		47.8552	0.85898		47.8552	0.27956		47.8552	1.3216		33.9271	0.25162
	33.9373	0.25394		47.8756	0.92959		47.8756	0.33871		47.8756	1.14824		33.9373	0.19908
	33.9475	-0.13311		47.896	0.96012		47.896	0.09544		47.896	1.26335		33.9475	0.19862
	33.9577	0.25067		47.9164	0.97474		47.9164	0.3845		47.9164	1.26829		33.9577	0.13567
	33.9679	0.43654		47.9368	1.33347		47.9368	0.28801		47.9368	1.23126		33.9679	0.33313
	33.9781	0.24741		47.9572	0.99133		47.9572	0.05184		47.9572	1.00782		33.9781	0.3535
	33.9883	0.09994		47.9776	1.04693		47.9776	0.12376		47.9776	1.21952		33.9883	0.42596
	33.9985	-0.20377		47.998	0.95093		47.998	0.24528		47.998	1.27057		33.9985	0.00884
	34.0087	-0.04916		48.0184	1.03558		48.0184	0.00862		48.0184	1.13855		34.0087	0.5813
	34.0189	-0.12371		48.0388	0.93359		48.0388	0.09959		48.0388	1.14407		34.0189	0.46626
	34.0291	0.09341		48.0592	0.82057		48.0592	0.15289		48.0592	1.1404		34.0291	0.43455
	34.0393	-0.12697		48.0797	0.96744		48.0797	0.35875		48.0797	1.30441		34.0393	0.22576
	34.0495	-0.03485		48.1001	0.88201		48.1001	0.24024		48.1001	0.99954		34.0495	0.19406
	34.0597	-0.07815		48.1205	1.023		48.1205	0.18942		48.1205	1.09236		34.0597	0.29777
	34.0699	0.13897		48.1409	1.15093		48.1409	0.30725		48.1409	1.24502		34.0699	0.43273
	34.0802	0.16858		48.1613	0.89596		48.1613	0.33667		48.1613	0.81019		34.0802	0.50519
	34.0904	-0.19763		48.1817	1.12356		48.1817	0.21083		48.1817	1.0544		34.0904	0.34848
	34.1005	0.16532		48.2021	0.80231		48.2021	0.29148		48.2021	0.88196		34.1005	0.41052
	34.1108	-0.14881		48.2225	1.07452		48.2225	-0.04125		48.2225	1.04097		34.1108	0.27465
	34.121	-0.16086		48.2429	0.74034		48.2429	0.25108		48.2429	1.19101		34.121	0.08669
	34.1312	0.12917		48.2633	0.87717		48.2633	0.07735		48.2633	0.99337		34.1312	0.5029
	34.1414	-0.05996		48.2837	0.8502		48.2837	-0.02205		48.2837	1.12339		34.1414	0.35661
	34.1516	0.25091		48.3041	0.8053		48.3041	0.02812		48.3041	0.94833		34.1516	0.16866
	34.1618	0.38469		48.3245	0.56115		48.3245	0.042		48.3245	0.88812		34.1618	0.27237
	34.172	-0.24194		48.3449	0.98986		48.3449	0.24969		48.3449	0.97966		34.172	0.49066
	34.1822	0.10018		48.3654	0.97793		48.3654	0.07558		48.3654	0.73938		34.1822	0.25062
	34.1924	0.19229		48.3858	1.04609		48.3858	0.11631		48.3858	0.87349		34.1924	0.34391
	34.2026	-0.11142		48.4062	0.73195		48.4062	0.09065		48.4062	0.65949		34.2026	0.37471
	34.2128	-0.17556		48.4266	0.60203		48.4266	-0.00742		48.4266	0.76289		34.2128	0.52008
	34.223	-0.17719		48.447	0.76378		48.447	0.1794		48.447	0.59443		34.223	0.56129
	34.2332	-0.21007		48.4674	0.67457		48.4674	0.16391		48.4674	0.75348		34.2332	0.39417
	34.2434	0.06955		48.4878	0.64362		48.4878	0.11272		48.4878	0.90973		34.2434	0.0083
	34.2536	-0.1925		48.5082	0.88223		48.5082	0.12245		48.5082	0.9076		34.2536	0.52867
	34.2638	0.1392		48.5286	0.80359		48.5286	0.17293		48.5286	0.76516		34.2638	0.28863
	34.274	0.07507		48.549	0.99418		48.549	0.25011		48.549	0.7735		34.274	0.42359
	34.2842	-0.31198		48.5694	0.71429		48.5694	0.10866		48.5694	1.15022		34.2842	0.32939
	34.2944	0.23847		48.5898	0.82079		48.5898	0.12525		48.5898	1.02353		34.2944	0.40185
	34.3046	-0.10691		48.6102	0.88141		48.6102	0.05433		48.6102	0.81222		34.3046	0.37014
	34.3148	-0.06688		48.6307	0.78084		48.6307	0.11303		48.6307	0.78936		34.3148	0.42177
	34.325	-0.21435		48.651	0.818		48.651	0.118		48.651	0.74799		34.325	0.73381
	34.3352	0.26319		48.6715	0.61369		48.6715	0.08035		48.6715	0.65229		34.3352	0.0771
	34.3454	0.23031		48.6919	0.92183		48.6919	0.27275		48.6919	0.70559		34.3454	0.2954
	34.3556	0.11409		48.7123	0.96494		48.7123	0.05508		48.7123	0.50749		34.3556	0.63869
	34.3659	-0.13754		48.7327	0.58452		48.7327	-0.0332		48.7327	0.63305		34.3659	0.21115
	34.376	-0.22251		48.7531	0.60565		48.7531	0.06029		48.7531	0.29973		34.376	0.55445
	34.3862	-0.26581		48.7735	0.79729		48.7735	0.13596		48.7735	0.53242		34.3862	0.25191
	34.3965	-0.45494		48.7939	0.56817		48.7939	-0.11825		48.7939	0.51697		34.3965	0.63687
	34.4067	-0.25866		48.8143	0.90783		48.8143	0.10745		48.8143	0.72675		34.4067	0.38641
	34.4169	0.20846		48.8347	0.48749		48.8347	0.06856		48.8347	0.56558		34.4169	0.39637
	34.4271	0.20683		48.8551	0.82893		48.8551	0.18945		48.8551	0.59018		34.4271	0.56258
	34.4373	0.27811		48.8755	0.78758		48.8755	0.23882		48.8755	0.54715		34.4373	0.66629
	34.4475	0.07856		48.8959	0.55015		48.8959	0.16027		48.8959	0.54221		34.4475	0.2075
	34.4577	-0.33973		48.9164	0.72442		48.9164	0.08528		48.9164	0.33243		34.4577	0.48829
	34.4679	0.18988		48.9368	0.70462		48.9368	0.03638		48.9368	0.50187		34.4679	0.44617
	34.4781	0.06325		48.9572	0.72595		48.9572	0.12925		48.9572	0.55932		34.4781	0.54988
	34.4883	0.37412		48.9776	0.69852		48.9776	-0.00502		48.9776	0.49525		34.4883	0.23692
	34.4985	-0.04418		48.998	0.46775		48.998	0.06966		48.998	0.43032		34.4985	0.5073
	34.5087	-0.0354		49.0184	0.64834		49.0184	-0.04982		49.0184	0.45478		34.5087	0.87143
	34.5189	0.06714		49.0388	0.7748		49.0388	0.09549		49.0388	0.51257		34.5189	0.3293
	34.5291	-0.51783		49.0592	0.60531		49.0592	-0.09017		49.0592	0.39802		34.5291	0.51635
	34.5393	0.32429		49.0796	0.50957		49.0796	-0.09425		49.0796	0.46731		34.5393	0.45339
	34.5495	-0.16693		49.1	0.66302		49.1	0.10746		49.1	0.40121		34.5495	0.40085
	34.5597	0.37311		49.1204	0.74758		49.1204	0.16093		49.1204	0.31834		34.5597	0.07748
	34.5699	-0.32644		49.1408	0.60315		49.1408	0.11992		49.1408	0.56886		34.5699	0.35827
	34.5801	0.35943		49.1612	0.46885		49.1612	0.08293		49.1612	0.4317		34.5801	0.76406
	34.5903	0.13904		49.1816	0.31011		49.1816	0.15789		49.1816	0.51616		34.5903	0.59694
	34.6005	0.25199		49.202	0.51775		49.202	0.08437		49.202	0.35469		34.6005	0.65898
	34.6107	0.23995		49.2225	0.56578		49.2225	-0.03225		49.2225	0.49313		34.6107	0.40853
	34.6209	0.17581		49.2429	0.49323		49.2429	0.14638		49.2429	0.52972		34.6209	0.63724
	34.6311	-0.0654		49.2633	0.64331		49.2633	0.05916		49.2633	0.2519		34.6311	0.16803
	34.6413	-0.15037		49.2837	0.8554		49.2837	-0.06668		49.2837	0.39398		34.6413	0.43841
	34.6516	0.01467		49.3041	0.83633		49.3041	0.2186		49.3041	0.27241		34.6516	0.81295
	34.6617	0.14845		49.3245	0.6143		49.3245	0.07078		49.3245	0.28691		34.6617	0.51041
	34.672	0.31348		49.3449	0.61594		49.3449	-0.05942		49.3449	0.24041		34.672	0.39537
	34.6822	0.10352		49.3653	0.78284		49.3653	-0.00525		49.3653	0.27986		34.6822	0.62408
	34.6924	-0.08561		49.3857	0.49965		49.3857	0.22606		49.3857	0.11604		34.6924	0.51946
	34.7026	-0.32683		49.4061	0.41772		49.4061	0.02639		49.4061	0.42601		34.7026	0.41483
	34.7128	-0.15138		49.4265	0.12909		49.4265	0.12297		49.4265	0.44545		34.7128	0.61229
	34.723	-0.09051		49.4469	0.32286		49.4469	0.02675		49.4469	0.26507		34.723	0.13267
	34.7332	-0.30048		49.4673	0.52322		49.4673	0.06969		49.4673	0.33843		34.7332	0.76763
	34.7434	-0.42711		49.4877	0.49949		49.4877	0.17116		49.4877	0.311		34.7434	0.70467
	34.7536	-0.07458		49.5082	0.38632		49.5082	0.10696		49.5082	0.3519		34.7536	0.32922
	34.7638	0.13213		49.5286	0.32858		49.5286	-0.11659		49.5286	0.27039		34.7638	0.79751
	34.774	-0.09867		49.549	0.48401		49.549	-0.00684		49.549	0.23859		34.774	0.50539
	34.7842	-0.29822		49.5694	0.78773		49.5694	-0.00791		49.5694	0.41427		34.7842	0.49451
	34.7944	0.26264		49.5898	0.55157		49.5898	0.11327		49.5898	0.29857		34.7944	0.36906
	34.8046	0.09435		49.6102	0.33827		49.6102	-0.06092		49.6102	0.29396		34.8046	0.4311
	34.8148	0.23855		49.6306	0.34847		49.6306	-0.04949		49.6306	0.26017		34.8148	0.63898
	34.825	-0.31517		49.651	0.37684		49.651	0.06662		49.651	0.31993		34.825	0.48227
	34.8352	0.32903		49.6714	0.42743		49.6714	0.07876		49.6714	0.11777		34.8352	0.46098
	34.8454	-0.3601		49.6918	0.40958		49.6918	-0.17993		49.6918	0.31417		34.8454	0.84594
	34.8556	-0.1534		49.7122	0.51678		49.7122	-0.04754		49.7122	0.16751		34.8556	0.8559
	34.8658	-0.08212		49.7326	0.46409		49.7326	-0.03673		49.7326	0.26937		34.8658	0.97003
	34.876	-0.10458		49.753	0.26574		49.753	0.02234		49.753	0.55341		34.876	0.41749
	34.8862	-0.02288		49.7734	0.45809		49.7734	0.07457		49.7734	0.20697		34.8862	0.56286
	34.8964	0.2359		49.7938	0.56728		49.7938	-0.22136		49.7938	0.38184		34.8964	0.67699
	34.9066	-0.17198		49.8143	0.68931		49.8143	0.14546		49.8143	0.20304		34.9066	0.49945
	34.9168	-0.04861		49.8347	0.36197		49.8347	-0.00132		49.8347	0.31952		34.9168	0.64483
	34.927	-0.14399		49.8551	0.27284		49.8551	-0.06269		49.8551	0.29103		34.927	1.01937
	34.9372	-0.16646		49.8755	0.25202		49.8755	0.02656		49.8755	0.04938		34.9372	0.72725
	34.9475	0.22774		49.8959	0.48363		49.8959	-0.1141		49.8959	0.41225		34.9475	0.52887
	34.9577	-0.03431		49.9163	0.26458		49.9163	0.1216		49.9163	0.0328		34.9577	0.80967
	34.9678	-0.43177		49.9367	0.37651		49.9367	-0.0675		49.9367	0.16241		34.9678	0.69463
	34.9781	-0.17299		49.9571	0.42564		49.9571	0.06372		49.9571	-0.05786		34.9781	0.85042
	34.9883	-0.09129		49.9775	0.40527		49.9775	0.03024		49.9775	-0.10294		34.9883	0.36038
	34.9985	-0.12417		49.9979	0.20262		49.9979	0.0883		49.9979	0.29266		34.9985	0.48492
	35.0087	0.20753		50.0183	0.50354		50.0183	0.05211		50.0183	0.19704		35.0087	0.61988
	35.0189	-0.34619		50.0387	0.37079		50.0387	-0.08779		50.0387	0.26484		35.0189	0.51526
	35.0291	-0.54574		50.0591	0.31849		50.0591	-0.05092		50.0591	0.0776		35.0291	0.84814
	35.0393	-0.46403		50.0795	0.60516		50.0795	-0.00965		50.0795	0.39533		35.0393	0.8581
	35.0495	0.22183		50.1	0.55514		50.1	0.12834		50.1	0.22401		35.0495	0.87847
	35.0597	0.00145		50.1204	0.28471		50.1204	-0.08617		50.1204	0.37417		35.0597	0.72177
	35.0699	-0.10435		50.1408	0.24433		50.1408	0.00749		50.1408	0.13004		35.0699	0.59631
	35.0801	-0.27265		50.1612	0.29583		50.1612	0.09508		50.1612	0.11075		35.0801	0.72085
	35.0903	0.00697		50.1816	0.32273		50.1816	0.12405		50.1816	0.09222		35.0903	0.49123
	35.1005	-0.203		50.202	0.42655		50.202	0.00449		50.202	0.14911		35.1005	0.70952
	35.1107	-0.51713		50.2224	0.38747		50.2224	0.05907		50.2224	0.04975		35.1107	1.06323
	35.1209	-0.03959		50.2428	0.19093		50.2428	0.04113		50.2428	0.32693		35.1209	0.98986
	35.1311	0.04211		50.2632	0.35099		50.2632	0.00353		50.2632	0.20783		35.1311	1.13524
	35.1413	-0.27203		50.2836	0.39545		50.2836	0.1016		50.2836	0.16446		35.1413	0.46811
	35.1515	-0.28407		50.304	0.45819		50.304	0.03611		50.304	0.18		35.1515	0.72807
	35.1617	-0.01487		50.3244	0.34142		50.3244	-0.04245		50.3244	0.10776		35.1617	0.6547
	35.1719	-0.36026		50.3448	-0.00408		50.3448	-0.02256		50.3448	0.28288		35.1719	0.76883
	35.1821	0.10686		50.3653	0.27387		50.3653	0.12105		50.3653	0.10312		35.1821	0.65379
	35.1923	-0.15519		50.3856	0.56085		50.3856	0.05609		50.3856	-0.04918		35.1923	0.68458
	35.2025	0.07235		50.4061	0.2005		50.4061	0.05108		50.4061	0.03509		35.2025	0.24662
	35.2127	-0.36679		50.4265	0.31466		50.4265	0.01555		50.4265	0.16419		35.2127	1.03783
	35.2229	0.00658		50.4469	0.19591		50.4469	0.06978		50.4469	-0.01103		35.2229	0.83946
	35.2332	-0.01588		50.4673	0.42367		50.4673	-0.00713		50.4673	0.23245		35.2332	0.95359
	35.2433	-0.1321		50.4877	0.38182		50.4877	-0.01781		50.4877	0.29482		35.2433	0.7448
	35.2535	-0.35248		50.5081	0.11297		50.5081	-0.03271		50.5081	0.11484		35.2535	0.70268
	35.2638	-0.0937		50.5285	0.48239		50.5285	-0.02473		50.5285	0.12085		35.2638	0.88972
	35.274	0.07134		50.5489	0.42865		50.5489	0.02796		50.5489	0.26167		35.274	0.67051
	35.2842	-0.00321		50.5693	0.10494		50.5693	-0.0119		50.5693	0.21446		35.2842	0.97214
	35.2944	0.04724		50.5897	0.12673		50.5897	0.04623		50.5897	0.31174		35.2944	0.6696
	35.3046	-0.15231		50.6101	0.22861		50.6101	0.02954		50.6101	0.10723		35.3046	0.64831
	35.3148	0.37731		50.6305	0.32572		50.6305	0.22615		50.6305	0.26798		35.3148	1.3041
	35.325	-0.25974		50.651	0.32262		50.651	0.10238		50.651	0.25188		35.325	1.11615
	35.3352	0.35321		50.6713	0.21923		50.6713	0.12871		50.6713	0.04273		35.3352	0.87611
	35.3454	-0.11717		50.6918	0.13878		50.6918	0.08901		50.6918	0.14874		35.3454	0.7819
	35.3556	-0.12922		50.7122	0.33045		50.7122	-0.05376		50.7122	0.15701		35.3556	0.85436
	35.3658	-0.11002		50.7326	0.45945		50.7326	0.04872		50.7326	0.07474		35.3658	1.07265
	35.376	-0.35124		50.753	0.43995		50.753	0.04151		50.753	0.08796		35.376	0.81178
	35.3862	0.17838		50.7734	0.07683		50.7734	-0.22263		50.7734	0.48076		35.3862	0.74882
	35.3964	-0.36492		50.7938	-0.03679		50.7938	-0.04083		50.7938	0.20653		35.3964	0.87337
	35.4066	0.2272		50.8142	-0.00019334		50.8142	0.02194		50.8142	0.07376		35.4066	0.89374
	35.4168	-0.01402		50.8346	0.29839		50.8346	0.0756		50.8346	0.17833		35.4168	0.78912
	35.427	-0.09898		50.855	0.07013		50.855	0.06734		50.855	0.19446		35.427	0.79908
	35.4372	-0.17353		50.8754	0.17		50.8754	0.01312		50.8754	0.1897		35.4372	0.66321
	35.4474	0.07483		50.8958	0.14746		50.8958	0.17289		50.8958	0.00841		35.4474	1.12108
	35.4576	-0.14555		50.9162	0.19608		50.9162	0.10016		50.9162	0.03612		35.4576	0.59979
	35.4678	-0.23051		50.9366	0.53658		50.9366	0.10121		50.9366	0.17651		35.4678	0.99517
	35.478	-0.23215		50.9571	0.26248		50.9571	-0.11249		50.9571	0.05213		35.478	0.7968
	35.4882	-0.08795		50.9775	0.24399		50.9775	-0.02204		50.9775	-0.09545		35.4882	0.92134
	35.4984	0.00417		50.9979	0.04688		50.9979	0.00896		50.9979	0.16145		35.4984	0.91047
	35.5086	0.11712		51.0183	-0.03844		51.0183	0.06123		51.0183	0.16159		35.5086	0.76418
	35.5188	-0.04076		51.0387	0.33883		51.0387	0.0166		51.0387	0.11233		35.5188	0.72205
	35.529	-0.30281		51.0591	0.19514		51.0591	0.03879		51.0591	-0.11081		35.529	0.91951
	35.5393	0.13306		51.0795	0.0556		51.0795	0.08453		51.0795	-0.08027		35.5393	1.22114
	35.5495	-0.32691		51.0999	-0.11671		51.0999	0.22328		51.0999	0.08156		35.5495	1.07485
	35.5597	-0.08896		51.1203	0.27047		51.1203	0.03391		51.1203	0.18959		35.5597	1.10564
	35.5699	0.09691		51.1407	0.19585		51.1407	-0.06251		51.1407	0.08228		35.5699	1.41769
	35.5801	-0.11305		51.1611	0.13176		51.1611	0.01764		51.1611	0.24461		35.5801	0.86515
	35.5903	-0.07302		51.1815	0.19356		51.1815	0.03666		51.1815	0.31593		35.5903	0.65636
	35.6005	0.0816		51.2019	0.17685		51.2019	0.01203		51.2019	0.04635		35.6005	0.72882
	35.6107	0.20496		51.2223	0.06471		51.2223	0.01576		51.2223	0.24185		35.6107	0.73878
	35.6209	-0.08833		51.2428	0.58509		51.2428	-0.02206		51.2428	0.03922		35.6209	1.21749
	35.6311	-0.0483		51.2632	0.09609		51.2632	-0.02233		51.2632	0.17612		35.6311	0.99828
	35.6413	0.21048		51.2836	-0.04648		51.2836	0.07996		51.2836	0.038		35.6413	0.89366
	35.6515	-0.06198		51.304	0.18636		51.304	0.11933		51.304	0.13724		35.6515	0.88278
	35.6617	-0.65736		51.3244	0.0206		51.3244	-0.1059		51.3244	-0.13592		35.6617	1.18441
	35.6719	0.08059		51.3448	0.35715		51.3448	0.05371		51.3448	0.09238		35.6719	1.06937
	35.6821	0.0477		51.3652	0.15324		51.3652	0.1672		51.3652	0.09867		35.6821	1.22516
	35.6923	0.46274		51.3856	-0.09084		51.3856	-0.0085		51.3856	0.01284		35.6923	0.98512
	35.7025	0.15902		51.406	0.01902		51.406	0.00738		51.406	0.0835		35.7025	1.33883
	35.7127	-0.32178		51.4264	0.23788		51.4264	-0.11546		51.4264	0.05995		35.7127	0.64046
	35.7229	0.05159		51.4468	0.16587		51.4468	0.05874		51.4468	-0.09762		35.7229	1.11917
	35.7331	-0.08546		51.4672	0.00136		51.4672	-0.02672		51.4672	0.04521		35.7331	0.7958
	35.7433	-0.00376		51.4876	0.07194		51.4876	0.00612		51.4876	0.12005		35.7433	0.83701
	35.7535	0.17169		51.508	0.491		51.508	0.15178		51.508	-0.01634		35.7535	1.32613
	35.7637	0.01381		51.5284	0.24458		51.5284	0.15023		51.5284	0.08035		35.7637	1.07568
	35.7739	-0.2274		51.5489	0.11662		51.5489	0.11788		51.5489	0.05957		35.7739	1.30439
	35.7841	-0.01029		51.5693	0.16838		51.5693	0.17485		51.5693	0.20187		35.7841	1.10601
	35.7943	0.15475		51.5897	0.2006		51.5897	0.06475		51.5897	0.28969		35.7943	1.05347
	35.8045	0.09061		51.6101	0.19728		51.6101	0.05095		51.6101	0.3132		35.8045	0.69885
	35.8147	-0.28602		51.6305	0.15879		51.6305	0.0661		51.6305	0.07514		35.8147	0.87548
	35.825	-0.3189		51.6509	0.14708		51.6509	-0.05829		51.6509	0.12858		35.825	0.87502
	35.8351	0.0128		51.6713	-0.15618		51.6713	0.08485		51.6713	0.11705		35.8351	1.42665
	35.8454	0.08408		51.6917	0.0967		51.6917	0.0605		51.6917	0.19796		35.8454	0.88452
	35.8556	-0.14671		51.7121	0.33766		51.7121	0.0593		51.7121	0.04556		35.8556	1.16532
	35.8658	-0.0546		51.7325	0.04752		51.7325	-0.13024		51.7325	0.03641		35.8658	1.26903
	35.876	-0.35831		51.7529	0.19339		51.7529	0.00244		51.7529	-0.12991		35.876	1.21649
	35.8862	-0.08911		51.7733	0.24806		51.7733	0.25142		51.7733	0.09229		35.8862	0.99728
	35.8964	0.11759		51.7937	0.44667		51.7937	0.16434		51.7937	0.20086		35.8964	1.24682
	35.9066	-0.42571		51.8141	0.40421		51.8141	-0.01462		51.8141	-0.21378		35.9066	1.2672
	35.9168	0.18724		51.8346	0.34403		51.8346	-0.01965		51.8346	0.02646		35.9168	1.33966
	35.927	-0.25189		51.855	0.14608		51.855	0.09302		51.855	0.09135		35.927	1.59962
	35.9372	-0.02436		51.8754	-0.07333		51.8754	0.11698		51.8754	0.01373		35.9372	1.21375
	35.9474	0.33859		51.8958	-0.04065		51.8958	0.0339		51.8958	0.03929		35.9474	1.02579
	35.9576	-0.04846		51.9162	0.07754		51.9162	-0.00242		51.9162	0.093		35.9576	1.192
	35.9678	-0.33134		51.9366	-0.13587		51.9366	0.20917		51.9366	0.05433		35.9678	1.28529
	35.978	-0.38505		51.957	-0.07692		51.957	0.02026		51.957	0.19503		35.978	1.4515
	35.9882	-0.18877		51.9774	-0.27681		51.9774	0.07583		51.9774	-0.05052		35.9882	1.59688
	35.9984	0.08043		51.9978	0.24558		51.9978	-0.02999		51.9978	0.05383		35.9984	1.45059
	36.0086	0.0163		52.0182	0.37427		52.0182	0.15389		52.0182	0.01951		36.0086	1.1168
	36.0188	-0.26658		52.0386	0.20097		52.0386	0.22399		52.0386	0.10746		36.0188	1.43926
	36.029	0.13803		52.059	0.22597		52.059	0.04211		52.059	0.0277		36.029	1.5638
	36.0392	0.23015		52.0794	0.08958		52.0794	0.02393		52.0794	0.20559		36.0392	1.05293
	36.0494	-0.3444		52.0999	0.2874		52.0999	-0.00253		52.0999	0.13695		36.0494	1.34414
	36.0596	0.21647		52.1202	0.3373		52.1202	-0.00508		52.1202	-0.0188		36.0596	1.1666
	36.0698	0.08984		52.1407	-0.06106		52.1407	-0.08153		52.1407	0.07273		36.0698	1.38489
	36.08	0.22362		52.1611	-0.30158		52.1611	0.00473		52.1611	0.24828		36.08	1.4886
	36.0902	-0.26759		52.1815	0.06707		52.1815	-0.04151		52.1815	0.04401		36.0902	1.27981
	36.1005	-0.14423		52.2019	0.06806		52.2019	-0.0025		52.2019	0.38018		36.1005	1.36269
	36.1106	0.04164		52.2223	0.19203		52.2223	0.20739		52.2223	-0.19643		36.1106	1.38307
	36.1208	-0.17874		52.2427	0.07873		52.2427	0.00775		52.2427	0.05222		36.1208	1.57011
	36.1311	0.62171		52.2631	0.15164		52.2631	0.04591		52.2631	0.05724		36.1311	1.35091
	36.1413	-0.25492		52.2835	0.18751		52.2835	0.19822		52.2835	-0.02549		36.1413	1.66295
	36.1515	-0.28781		52.3039	0.12129		52.3039	0.18562		52.3039	-0.0224		36.1515	1.26666
	36.1617	-0.2061		52.3243	-0.21043		52.3243	0.11111		52.3243	0.0208		36.1617	1.58912
	36.1719	0.08393		52.3447	0.27697		52.3447	0.12679		52.3447	-0.08638		36.1719	1.58866
	36.1821	-0.14687		52.3651	0.16594		52.3651	0.18059		52.3651	0.28894		36.1821	1.80696
	36.1923	0.24733		52.3855	0.2054		52.3855	0.12775		52.3855	0.17394		36.1923	1.58775
	36.2025	-0.16055		52.4059	0.14395		52.4059	0.31065		52.4059	0.01529		36.2025	1.43104
	36.2127	-0.34968		52.4264	-0.0986		52.4264	0.01925		52.4264	0.23383		36.2127	1.691
	36.2229	-0.18465		52.4468	0.35731		52.4468	0.01754		52.4468	0.30354		36.2229	1.2843
	36.2331	-0.09253		52.4672	0.11534		52.4672	0.12949		52.4672	0.09222		36.2331	1.45051
	36.2433	-0.50041		52.4876	-0.000692033		52.4876	0.02671		52.4876	0.21442		36.2433	1.77297
	36.2535	0.33129		52.508	0.024		52.508	0.04659		52.508	0.10464		36.2535	1.55376
	36.2637	-0.15993		52.5284	-0.11178		52.5284	0.0814		52.5284	-0.04443		36.2637	1.88664
	36.2739	-0.07823		52.5488	0.04149		52.5488	-0.04657		52.5488	0.15265		36.2739	1.54243
	36.2841	-0.36111		52.5692	0.12218		52.5692	0.10262		52.5692	-0.03441		36.2841	1.76072
	36.2943	-0.17524		52.5896	-0.30637		52.5896	0.34708		52.5896	-0.09305		36.2943	1.51027
	36.3045	0.04187		52.61	0.03022		52.61	0.12874		52.61	0.19526		36.3045	1.74939
	36.3147	-0.14726		52.6304	0.27333		52.6304	0.26512		52.6304	-0.000845121		36.3147	1.4156
	36.3249	0.12194		52.6508	0.3388		52.6508	0.15428		52.6508	0.08815		36.3249	1.76931
	36.3351	-0.37969		52.6712	0.28021		52.6712	0.08855		52.6712	-0.04995		36.3351	1.83136
	36.3453	-0.15216		52.6917	0.18131		52.6917	-0.10723		52.6917	-0.07813		36.3453	1.6434
	36.3555	0.0233		52.7121	0.10801		52.7121	-0.04812		52.7121	-0.02922		36.3555	1.76794
	36.3657	0.08416		52.7325	0.32776		52.7325	0.07753		52.7325	-0.01423		36.3657	1.94457
	36.3759	-0.27164		52.7529	-0.02944		52.7529	0.01879		52.7529	0.12238		36.3759	1.86078
	36.3861	-0.00244		52.7733	0.16678		52.7733	-0.02752		52.7733	0.23815		36.3861	1.31866
	36.3963	0.24593		52.7937	-0.05478		52.7937	0.20239		52.7937	0.12019		36.3963	1.68278
	36.4066	-0.49528		52.8141	0.02518		52.8141	0.12698		52.8141	0.16464		36.4066	1.75524
	36.4168	-0.35108		52.8345	0.0367		52.8345	0.21806		52.8345	0.34432		36.4168	2.25479
	36.427	0.17853		52.8549	0.1053		52.8549	0.10144		52.8549	0.1648		36.427	1.84808
	36.4372	-0.14601		52.8753	-0.28832		52.8753	0.18416		52.8753	0.19186		36.4372	1.62887
	36.4474	0.05027		52.8957	0.19697		52.8957	0.13918		52.8957	0.26622		36.4474	1.92008
	36.4576	-0.00345		52.9161	-0.07485		52.9161	0.22702		52.9161	-0.0469		36.4576	1.63838
	36.4678	0.05742		52.9365	0.17655		52.9365	0.09188		52.9365	0.22996		36.4678	1.6275
	36.478	0.18079		52.9569	0.27762		52.9569	0.05163		52.9569	0.20405		36.478	1.73121
	36.4882	0.01249		52.9774	0.07959		52.9774	-0.0843		52.9774	-0.00846		36.4882	1.79326
	36.4984	0.27127		52.9978	0.05932		52.9978	-0.03098		52.9978	0.05394		36.4984	1.9178
	36.5086	-0.56369		53.0182	0.25011		53.0182	-0.10253		53.0182	-0.08716		36.5086	2.41734
	36.5188	-0.36741		53.0386	-0.23848		53.0386	0.03176		53.0386	0.10894		36.5188	1.96897
	36.529	0.14138		53.059	0.03072		53.059	0.00382		53.059	0.18593		36.529	2.30185
	36.5392	-0.33942		53.0794	-0.01007		53.0794	-0.12501		53.0794	-0.02894		36.5392	2.25972
	36.5494	0.15894		53.0998	-0.01608		53.0998	0.04346		53.0998	0.09088		36.5494	1.98843
	36.5596	-0.09269		53.1202	0.19847		53.1202	0.28846		53.1202	0.00817		36.5596	1.69631
	36.5698	-0.03182		53.1406	0.01556		53.1406	0.1842		53.1406	0.05487		36.5698	2.08127
	36.58	0.40405		53.161	-0.089		53.161	0.14677		53.161	0.23098		36.58	1.67456
	36.5902	-0.09758		53.1814	0.22365		53.1814	0.22721		53.1814	0.01336		36.5902	2.20536
	36.6004	-0.5888		53.2018	0.03148		53.2018	0.08657		53.2018	0.10153		36.6004	1.81948
	36.6106	-0.22585		53.2222	0.26812		53.2222	0.20397		53.2222	0.16513		36.6106	2.20444
	36.6208	-0.22748		53.2426	0.27033		53.2426	0.01053		53.2426	0.05325		36.6208	1.89149
	36.631	-0.61453		53.263	0.08202		53.263	-0.06419		53.263	0.00247		36.631	2.10978
	36.6412	-0.00158		53.2835	0.12736		53.2835	-0.00641		53.2835	0.1374		36.6412	2.02599
	36.6514	-0.07613		53.3039	-0.03702		53.3039	-0.07429		53.3039	-0.00387		36.6514	1.8797
	36.6616	-0.1611		53.3243	-0.07538		53.3243	-0.07063		53.3243	-0.02876		36.6616	2.16049
	36.6718	-0.33981		53.3447	0.0565		53.3447	0.24602		53.3447	0.09405		36.6718	2.29545
	36.682	0.40856		53.3651	0.16045		53.3651	-0.0038		53.3651	0.07689		36.682	2.24291
	36.6923	0.42776		53.3855	0.00257		53.3855	0.17845		53.3855	0.28582		36.6923	1.88829
	36.7024	-0.08429		53.4059	0.0338		53.4059	0.12589		53.4059	0.03467		36.7024	2.29408
	36.7127	-0.02342		53.4263	0.2		53.4263	0.11863		53.4263	0.04017		36.7127	2.41863
	36.7229	-0.15006		53.4467	0.25303		53.4467	0.22478		53.4467	0.21545		36.7229	2.30359
	36.7331	-0.21419		53.4671	0.39314		53.4671	0.20974		53.4671	0.31287		36.7331	2.19896
	36.7433	-0.15332		53.4875	0.14715		53.4875	0.00749		53.4875	-0.00366		36.7433	2.18809
	36.7535	-0.07162		53.5079	-0.07503		53.5079	0.06964		53.5079	0.1438		36.7535	2.1668
	36.7637	0.30175		53.5283	-0.03471		53.5283	-0.22527		53.5283	0.38778		36.7637	2.09343
	36.7739	-0.18947		53.5487	-0.02974		53.5487	-0.01972		53.5487	0.17965		36.7739	1.8638
	36.7841	-0.51402		53.5692	0.02845		53.5692	0.18087		53.5692	0.16719		36.7841	2.04043
	36.7943	0.33852		53.5896	-0.29888		53.5896	0.16348		53.5896	0.19027		36.7943	2.02956
	36.8045	-0.0277		53.61	0.11424		53.61	-0.01632		53.61	7.24794e-05		36.8045	2.19577
	36.8147	0.179		53.6304	0.1388		53.6304	0.11433		53.6304	0.11755		36.8147	2.12239
	36.8249	-0.24971		53.6508	0.18226		53.6508	0.17267		53.6508	0.00545		36.8249	2.71569
	36.8351	0.17574		53.6712	-0.08071		53.6712	0.35716		53.6712	-0.04204		36.8351	2.4444
	36.8453	-0.2634		53.6916	0.04421		53.6916	0.25998		53.6916	0.10196		36.8453	2.25644
	36.8555	-0.2442		53.712	0.12374		53.712	0.15573		53.712	0.08647		36.8555	2.43307
	36.8657	-0.11041		53.7324	0.23358		53.7324	0.0186		53.7324	-0.00131		36.8657	2.64094
	36.8759	-0.27871		53.7528	-0.13229		53.7528	0.03427		53.7528	0.23441		36.8759	2.09882
	36.8861	0.14674		53.7732	-0.10329		53.7732	0.23886		53.7732	0.15292		36.8861	2.21295
	36.8963	-0.08406		53.7936	0.15615		53.7936	-0.03222		53.7936	0.10216		36.8963	2.48332
	36.9065	-0.31486		53.814	0.59081		53.814	0.13585		53.814	0.10383		36.9065	2.77453
	36.9167	-0.00399		53.8344	0.24199		53.8344	0.22262		53.8344	0.22321		36.9167	2.69074
	36.9269	-0.12021		53.8548	0.02501		53.8548	0.12024		53.8548	0.07973		36.9269	2.83612
	36.9371	-0.36142		53.8753	0.06556		53.8753	0.0047		53.8753	0.22914		36.9371	2.37733
	36.9473	0.05361		53.8957	0.19214		53.8957	-0.06022		53.8957	0.12017		36.9473	2.92896
	36.9575	-0.28135		53.9161	0.23027		53.9161	0.20634		53.9161	0.00555		36.9575	2.34517
	36.9678	-0.32465		53.9365	0.01649		53.9365	-0.02274		53.9365	0.09849		36.9678	2.93846
	36.9779	0.1633		53.9569	-0.11091		53.9569	-0.07471		53.9569	0.10125		36.9779	2.89634
	36.9881	0.07833		53.9773	-0.02784		53.9773	-0.02966		53.9773	0.24376		36.9881	2.32297
	36.9984	0.00378		53.9977	0.35663		53.9977	0.04796		53.9977	0.02667		36.9984	2.78084
	37.0086	0.29382		54.0181	0.40232		54.0181	0.12483		54.0181	-0.07984		37.0086	2.76997
	37.0188	-0.11406		54.0385	0.0825		54.0385	0.17543		54.0385	-0.03038		37.0188	2.60285
	37.029	0.1343		54.0589	-0.03208		54.0589	0.12342		54.0589	0.04203		37.029	2.41489
	37.0392	0.08059		54.0793	0.17268		54.0793	0.13204		54.0793	0.18239		37.0392	3.10193
	37.0494	-0.41063		54.0997	0.02678		54.0997	0.201		54.0997	-0.02027		37.0494	3.21606
	37.0596	-0.17268		54.1201	0.22674		54.1201	0.10513		54.1201	0.1904		37.0596	2.74685
	37.0698	-0.07014		54.1405	0.02152		54.1405	-0.02714		54.1405	-0.04856		37.0698	2.88181
	37.08	-0.07178		54.161	-0.22696		54.161	0.05216		54.161	0.22189		37.08	2.55844
	37.0902	-0.01091		54.1814	0.10325		54.1814	-0.13898		54.1814	0.24999		37.0902	2.68298
	37.1004	-0.20004		54.2018	0.24494		54.2018	0.11506		54.2018	0.18903		37.1004	3.09919
	37.1106	-0.12876		54.2222	0.0414		54.2222	0.03723		54.2222	0.27941		37.1106	3.43207
	37.1208	-0.54706		54.2426	0.03366		54.2426	-0.02716		54.2426	0.22276		37.1208	2.9212
	37.131	-0.02786		54.263	0.04434		54.263	-0.05551		54.263	0.03974		37.131	3.19157
	37.1412	0.15801		54.2834	0.32045		54.2834	0.05761		54.2834	0.39286		37.1412	3.03487
	37.1514	0.0418		54.3038	0.30236		54.3038	0.09725		54.3038	0.08366		37.1514	3.07608
	37.1616	-0.10567		54.3242	-0.00653		54.3242	0.02541		54.3242	-0.20307		37.1616	2.71104
	37.1718	-0.3573		54.3446	0.03452		54.3446	-0.08805		54.3446	0.19836		37.1718	2.76266
	37.182	-0.23393		54.365	0.12547		54.365	0.06188		54.365	-0.01406		37.182	3.40804
	37.1922	-0.08973		54.3854	0.05164		54.3854	0.16366		54.3854	0.04083		37.1922	2.67842
	37.2024	-0.06012		54.4058	0.22596		54.4058	0.14595		54.4058	0.11589		37.2024	3.29254
	37.2126	-0.12425		54.4263	0.07139		54.4263	0.0742		54.4263	-0.0341		37.2126	3.58375
	37.2228	0.50954		54.4467	0.16371		54.4467	0.10843		54.4467	0.15919		37.2228	3.62496
	37.233	0.3204		54.4671	-0.14966		54.4671	0.05065		54.4671	0.20683		37.233	3.21826
	37.2432	-0.08748		54.4875	0.2017		54.4875	0.06867		54.4875	0.08384		37.2432	3.37405
	37.2534	-0.30786		54.5079	0.24395		54.5079	0.19699		54.5079	0.04932		37.2534	3.29026
	37.2636	-0.51783		54.5283	0.14109		54.5283	0.03614		54.5283	0.07406		37.2636	3.75855
	37.2739	-0.12363		54.5487	-0.04957		54.5487	0.0927		54.5487	0.05781		37.2739	3.40393
	37.2841	-0.04193		54.5691	0.10463		54.5691	0.00404		54.5691	0.15166		37.2841	3.55972
	37.2943	-0.18939		54.5895	0.31496		54.5895	0.15911		54.5895	-0.13726		37.2943	3.1426
	37.3045	0.28814		54.6099	-0.05407		54.6099	-0.02032		54.6099	0.05445		37.3045	3.31923
	37.3147	0.09901		54.6303	0.26829		54.6303	0.09463		54.6303	0.10045		37.3147	3.82919
	37.3249	-0.04846		54.6507	-0.02889		54.6507	0.11678		54.6507	-0.0653		37.3249	2.97456
	37.3351	-0.4355		54.6711	0.12874		54.6711	-0.00592		54.6711	0.15451		37.3351	3.90119
	37.3453	0.38578		54.6915	0.12853		54.6915	0.07795		54.6915	0.13186		37.3453	3.41115
	37.3555	-0.5221		54.712	0.09427		54.712	0.05059		54.712	0.12617		37.3555	4.12944
	37.3657	-0.29457		54.7324	0.19304		54.7324	-0.02511		54.7324	-0.03065		37.3657	3.52482
	37.3759	-0.22328		54.7528	0.28059		54.7528	0.21266		54.7528	-0.05884		37.3759	3.74311
	37.3861	0.18133		54.7732	0.11437		54.7732	0.11425		54.7732	0.07999		37.3861	3.78432
	37.3963	-0.12238		54.7936	0.1234		54.7936	-0.01943		54.7936	0.07487		37.3963	3.58595
	37.4065	-0.35318		54.814	-0.28754		54.814	-0.03953		54.814	0.000575615		37.4065	3.60633
	37.4167	-0.41731		54.8344	0.13926		54.8344	0.07583		54.8344	-0.06131		37.4167	3.9392
	37.4269	0.08105		54.8548	-0.0349		54.8548	0.06579		54.8548	0.06573		37.4269	3.88666
	37.4371	-0.31641		54.8752	-0.00601		54.8752	0.225		54.8752	0.17404		37.4371	3.57371
	37.4473	-0.54721		54.8956	0.0889		54.8956	0.10959		54.8956	0.11778		37.4473	3.27117
	37.4575	0.31574		54.916	0.288		54.916	-0.02186		54.916	0.08216		37.4575	4.20821
	37.4677	-0.30048		54.9364	0.00278		54.9364	0.0855		54.9364	-0.05361		37.4677	3.84317
	37.4779	-0.11461		54.9568	0.31664		54.9568	0.17948		54.9568	0.05754		37.4779	3.79063
	37.4881	-0.01207		54.9772	0.40953		54.9772	-0.09242		54.9772	0.23336		37.4881	3.84226
	37.4983	-0.43037		54.9977	0.09586		54.9977	0.04113		54.9977	0.0191		37.4983	3.9043
	37.5085	-0.25492		55.0181	0.38761		55.0181	-0.07915		55.0181	0.08669		37.5085	4.04968
	37.5187	-0.53781		55.0385	0.06717		55.0385	0.07795		55.0385	-0.04895		37.5187	3.98672
	37.5289	-0.35194		55.0589	0.25558		55.0589	-0.04871		55.0589	0.06608		37.5289	3.77793
	37.5391	0.08393		55.0793	0.22805		55.0793	0.16777		55.0793	0.0466		37.5391	3.92331
	37.5493	-0.34479		55.0997	-0.05857		55.0997	0.01057		55.0997	0.0989		37.5493	4.03743
	37.5596	-0.55475		55.1201	0.00891		55.1201	0.0237		55.1201	0.03816		37.5596	4.24531
	37.5697	-0.41055		55.1405	-0.08956		55.1405	0.04791		55.1405	-0.01868		37.5697	4.20319
	37.58	-0.1726		55.1609	-0.08739		55.1609	0.10626		55.1609	0.08424		37.58	4.6819
	37.5902	0.10702		55.1813	0.23192		55.1813	-0.10259		55.1813	0.01575		37.5902	4.66061
	37.6004	-0.28003		55.2017	0.19979		55.2017	0.1809		55.2017	-0.05472		37.6004	4.29557
	37.6106	-0.09416		55.2221	0.00325		55.2221	0.1809		55.2221	0.06657		37.6106	4.84719
	37.6208	-0.04371		55.2425	0.09431		55.2425	-0.02873		55.2425	0.00986		37.6208	4.41965
	37.631	-0.21201		55.2629	0.17995		55.2629	0.19809		55.2629	0.08066		37.631	4.08586
	37.6412	-0.46364		55.2833	0.16893		55.2833	-0.00341		55.2833	-0.00147		37.6412	3.69999
	37.6514	-0.54861		55.3038	0.25068		55.3038	-0.05103		55.3038	0.05143		37.6514	4.00162
	37.6616	-0.55024		55.3242	0.06093		55.3242	0.1494		55.3242	0.13318		37.6616	4.16783
	37.6718	-0.39563		55.3446	0.11023		55.3446	0.1809		55.3446	0.01041		37.6718	4.47987
	37.682	0.00899		55.365	0.01013		55.365	-0.00839		55.365	0.036		37.682	4.63566
	37.6922	-0.02389		55.3854	-0.07634		55.3854	-0.07309		55.3854	0.15727		37.6922	4.57271
	37.7024	-0.04636		55.4058	0.13649		55.4058	-0.01048		55.4058	0.13531		37.7024	4.24933
	37.7126	-0.10007		55.4262	0.41118		55.4262	-0.01682		55.4262	0.13625		37.7126	4.79054
	37.7228	-0.43504		55.4466	0.03689		55.4466	0.03774		55.4466	0.16274		37.7228	4.44634
	37.733	-0.27		55.467	0.18675		55.467	0.20415		55.467	0.06689		37.733	4.28963
	37.7432	-0.16747		55.4874	0.01337		55.4874	-0.04855		55.4874	0.1541		37.7432	4.60167
	37.7534	-0.39827		55.5078	0.08759		55.5078	-0.00858		55.5078	0.02815		37.7534	4.68455
	37.7636	-0.32698		55.5282	0.30878		55.5282	0.30186		55.5282	-0.11534		37.7636	4.71534
	37.7738	-0.5682		55.5486	0.21195		55.5486	-0.119		55.5486	-0.02659		37.7738	4.54822
	37.784	-0.35108		55.569	0.24025		55.569	0.16065		55.569	-0.02722		37.784	4.26651
	37.7942	-0.24855		55.5894	0.21562		55.5894	0.10198		55.5894	0.15947		37.7942	4.38064
	37.8044	0.2394		55.6099	0.38763		55.6099	0.1471		55.6099	0.08579		37.8044	4.2656
	37.8146	-0.25181		55.6303	0.18415		55.6303	0.07934		55.6303	0.19373		37.8146	4.50473
	37.8248	0.19447		55.6507	0.20054		55.6507	0.2138		55.6507	-0.04063		37.8248	5.01469
	37.835	-0.28633		55.6711	0.20336		55.6711	0.10674		55.6711	0.25472		37.835	4.41007
	37.8453	-0.16296		55.6915	0.08251		55.6915	0.04165		55.6915	0.10908		37.8453	4.59711
	37.8554	-0.41459		55.7119	-0.03113		55.7119	0.19616		55.7119	0.09748		37.8554	5.4404
	37.8657	0.01086		55.7323	-0.18478		55.7323	0.23772		55.7323	-0.03655		37.8657	4.88786
	37.8759	-0.07411		55.7527	0.02967		55.7527	0.02404		55.7527	0.14609		37.8759	5.08532
	37.8861	0.11176		55.7731	0.16736		55.7731	0.09444		55.7731	0.05461		37.8861	4.75153
	37.8963	0.11013		55.7935	0.05714		55.7935	0.18417		55.7935	-0.1571		37.8963	4.82399
	37.9065	-0.05817		55.8139	0.13167		55.8139	0.22375		55.8139	-0.01611		37.9065	5.44854
	37.9167	0.11728		55.8343	-0.06788		55.8343	0.17461		55.8343	-0.14878		37.9167	4.90641
	37.9269	-0.40519		55.8547	0.27961		55.8547	0.15204		55.8547	0.11206		37.9269	4.99971
	37.9371	0.13485		55.8751	0.30139		55.8751	0.02997		55.8751	0.33638		37.9371	5.31175
	37.9473	0.10196		55.8956	0.23384		55.8956	0.10526		55.8956	0.02702		37.9473	5.62379
	37.9575	0.19408		55.916	0.05444		55.916	-0.03277		55.916	0.23417		37.9575	5.83167
	37.9677	0.19245		55.9364	0.00656		55.9364	-0.07713		55.9364	0.09601		37.9677	5.99788
	37.9779	-0.26752		55.9568	0.14612		55.9568	0.01141		55.9568	0.09069		37.9779	5.24742
	37.9881	0.34543		55.9772	0.19168		55.9772	0.08243		55.9772	-0.00916		37.9881	5.13238
	37.9983	-0.20828		55.9976	0.16021		55.9976	0.0249		55.9976	0.19565		37.9983	5.22568
	38.0085	0.15467		56.018	0.01334		56.018	0.27957		56.018	0.15688		38.0085	5.03772
	38.0187	-0.27405		56.0384	0.11411		56.0384	-0.01916		56.0384	0.02842		38.0187	5.57893
	38.0289	-0.30693		56.0588	0.17304		56.0588	0.25737		56.0588	0.03918		38.0289	5.37014
	38.0391	0.05602		56.0792	0.12526		56.0792	0.28809		56.0792	0.22497		38.0391	4.82802
	38.0493	0.39814		56.0996	0.16383		56.0996	-0.02398		56.0996	0.21447		38.0493	5.36923
	38.0595	-0.04099		56.12	0.16701		56.12	-0.04379		56.12	0.14497		38.0595	5.36877
	38.0697	0.11363		56.1404	0.36762		56.1404	0.34599		56.1404	0.18642		38.0697	5.12873
	38.0799	0.04949		56.1609	0.07906		56.1609	-0.11109		56.1609	0.15765		38.0799	5.28452
	38.0901	0.11036		56.1813	0.07408		56.1813	0.17675		56.1813	0.21573		38.0901	6.22157
	38.1003	-0.43294		56.2017	-0.05963		56.2017	0.11727		56.2017	0.24291		38.1003	5.27319
	38.1105	-0.05957		56.2221	0.21633		56.2221	0.10465		56.2221	0.14954		38.1105	5.72065
	38.1207	-0.39454		56.2425	0.11915		56.2425	0.01249		56.2425	0.1172		38.1207	5.60561
	38.1309	-0.18784		56.2629	0.14793		56.2629	0.16683		56.2629	0.01904		38.1309	5.68849
	38.1412	-0.23114		56.2833	0.02703		56.2833	0.02781		56.2833	0.13786		38.1412	5.7297
	38.1514	-0.1911		56.3037	0.16794		56.3037	0.17394		56.3037	0.16998		38.1514	5.25008
	38.1616	-0.56773		56.3241	0.0238		56.3241	0.23439		56.3241	0.07678		38.1616	6.0517
	38.1718	-0.26728		56.3445	0.43477		56.3445	0.03542		56.3445	0.15764		38.1718	6.2075
	38.182	-0.34183		56.3649	0.15799		56.3649	0.24984		56.3649	0.12538		38.182	5.87371
	38.1922	-0.20805		56.3853	0.3337		56.3853	0.03896		56.3853	0.27768		38.1922	5.32117
	38.2024	-0.23051		56.4057	0.13564		56.4057	0.05244		56.4057	0.21633		38.2024	5.71654
	38.2126	-0.11756		56.4261	-0.02533		56.4261	0.06461		56.4261	0.13969		38.2126	6.18484
	38.2228	-0.27545		56.4466	-0.08045		56.4466	0.26588		56.4466	0.19667		38.2228	6.01771
	38.233	0.03542		56.4669	-0.07289		56.4669	-0.03314		56.4669	0.25979		38.233	6.13184
	38.2432	0.01296		56.4874	0.10544		56.4874	0.09416		56.4874	0.21028		38.2432	6.21472
	38.2534	-0.59284		56.5078	0.12032		56.5078	-0.0536		56.5078	0.11665		38.2534	5.22468
	38.2636	-0.02156		56.5282	0.13313		56.5282	0.12008		56.5282	0.26342		38.2636	5.23464
	38.2738	-0.21069		56.5486	-0.13343		56.5486	-0.00971		56.5486	0.03336		38.2738	5.82793
	38.284	0.16268		56.569	0.34732		56.569	0.04971		56.569	0.17064		38.284	5.70247
	38.2942	-0.21396		56.5894	0.21666		56.5894	-0.08994		56.5894	0.25988		38.2942	6.29577
	38.3044	0.26358		56.6098	0.06506		56.6098	0.28133		56.6098	0.44307		38.3044	6.10781
	38.3146	0.01195		56.6302	0.05422		56.6302	0.16287		56.6302	0.04298		38.3146	5.73235
	38.3248	-0.11469		56.6506	-0.13808		56.6506	0.21478		56.6506	0.29897		38.3248	5.47148
	38.335	-0.5434		56.671	0.05193		56.671	0.02799		56.671	0.23342		38.335	5.64811
	38.3452	-0.47212		56.6914	0.39474		56.6914	-0.1339		56.6914	0.32114		38.3452	5.83515
	38.3554	-0.005		56.7118	0.1573		56.7118	-0.01691		56.7118	0.45171		38.3554	5.66803
	38.3656	-0.20455		56.7323	-0.19445		56.7323	0.02669		56.7323	0.05823		38.3656	6.04257
	38.3758	-0.2791		56.7527	-0.01685		56.7527	0.06797		56.7527	0.29132		38.3758	5.57336
	38.386	-0.03073		56.7731	0.00643		56.7731	0.08147		56.7731	0.24585		38.386	5.73957
	38.3962	-0.34486		56.7935	0.24677		56.7935	0.12982		56.7935	0.31782		38.3962	6.17662
	38.4064	0.04934		56.8139	0.26438		56.8139	0.1747		56.8139	0.18144		38.4064	6.09283
	38.4166	-0.15021		56.8343	0.16171		56.8343	0.2627		56.8343	0.42582		38.4166	5.95695
	38.4269	-0.00601		56.8547	0.12669		56.8547	0.22595		56.8547	0.43483		38.4269	5.74816
	38.437	-0.35139		56.8751	0.31319		56.8751	0.30551		56.8751	0.40725		38.437	5.64354
	38.4473	-0.17594		56.8955	0.53127		56.8955	0.24796		56.8955	0.47876		38.4473	6.13267
	38.4575	0.21826		56.9159	0.47959		56.9159	0.24697		56.9159	0.32081		38.4575	5.99679
	38.4677	0.22704		56.9363	0.0519		56.9363	0.21889		56.9363	0.28477		38.4677	6.39217
	38.4779	-0.13917		56.9567	0.27125		56.9567	0.06381		56.9567	0.32666		38.4779	5.89171
	38.4881	-0.51581		56.9771	0.05533		56.9771	-0.01146		56.9771	0.30728		38.4881	5.79751
	38.4983	-0.19452		56.9975	-0.09422		56.9975	0.03455		56.9975	0.26794		38.4983	6.30747
	38.5085	-0.31074		57.0179	0.14286		57.0179	-0.18895		57.0179	0.27846		38.5085	5.57784
	38.5187	0.28138		57.0384	0.27711		57.0384	0.06373		57.0384	0.25665		38.5187	6.0878
	38.5289	0.00891		57.0588	0.12554		57.0588	-0.03477		57.0588	0.29744		38.5289	6.76443
	38.5391	0.22603		57.0792	0.1871		57.0792	0.09254		57.0792	0.34732		38.5391	6.09731
	38.5493	-0.03602		57.0996	0.07118		57.0996	0.20127		57.0996	0.32173		38.5493	6.5031
	38.5595	0.02485		57.12	0.2197		57.12	0.0087		57.12	0.41738		38.5595	5.94014
	38.5697	-0.21637		57.1404	0.16945		57.1404	0.08212		57.1404	0.31619		38.5697	5.61677
	38.5799	-0.25966		57.1608	0.21348		57.1608	0.04458		57.1608	0.24409		38.5799	6.13715
	38.5901	0.14495		57.1812	0.22761		57.1812	0.29241		57.1812	0.4713		38.5901	6.22002
	38.6003	-0.10668		57.2016	0.0772		57.2016	0.21441		57.2016	0.23825		38.6003	6.34457
	38.6105	-0.07706		57.222	0.19234		57.222	0.22449		57.222	0.18157		38.6105	5.56286
	38.6207	0.02547		57.2424	0.01641		57.2424	0.08418		57.2424	0.39429		38.6207	5.85407
	38.6309	-0.27824		57.2628	0.21676		57.2628	0.20843		57.2628	0.44631		38.6309	6.32236
	38.6411	0.00137		57.2832	0.41869		57.2832	0.09549		57.2832	0.33335		38.6411	5.57191
	38.6513	0.27058		57.3036	0.13094		57.3036	0.27816		57.3036	0.44529		38.6513	6.40478
	38.6615	0.14394		57.324	0.41757		57.324	0.00614		57.324	0.37338		38.6615	5.87308
	38.6717	-0.20144		57.3445	0.27308		57.3445	-0.00278		57.3445	0.43779		38.6717	6.08095
	38.6819	0.04693		57.3649	-0.07168		57.3649	0.20698		57.3649	0.52942		38.6819	6.93466
	38.6921	0.09738		57.3853	0.23088		57.3853	0.01646		57.3853	0.48947		38.6921	5.98629
	38.7023	-0.19592		57.4057	-0.05963		57.4057	0.19292		57.4057	0.38976		38.7023	6.07959
	38.7126	0.23995		57.4261	-0.06307		57.4261	0.24254		57.4261	0.42471		38.7126	6.01663
	38.7227	-0.46976		57.4465	-0.13705		57.4465	-0.05216		57.4465	0.51969		38.7227	6.04742
	38.733	0.12354		57.4669	0.06393		57.4669	0.11354		57.4669	0.27158		38.733	6.47405
	38.7432	-0.32482		57.4873	0.05035		57.4873	0.22578		57.4873	0.40476		38.7432	6.02568
	38.7534	0.26847		57.5077	0.53161		57.5077	-0.06761		57.5077	0.46828		38.7534	6.58772
	38.7636	-0.07573		57.5281	0.25649		57.5281	0.11047		57.5281	0.35519		38.7636	5.66018
	38.7738	-0.22201		57.5485	-0.15889		57.5485	0.22328		57.5485	0.36652		38.7738	6.13889
	38.784	0.3817		57.5689	0.21434		57.5689	0.04689		57.5689	0.53571		38.784	5.96135
	38.7942	0.08959		57.5893	0.46607		57.5893	0.29438		57.5893	0.39535		38.7942	6.17964
	38.8044	0.0058		57.6097	0.35278		57.6097	0.2084		57.6097	0.51235		38.8044	6.11669
	38.8146	-0.25507		57.6302	0.29629		57.6302	-0.03424		57.6302	0.38297		38.8146	6.1579
	38.8248	-0.09927		57.6506	0.49635		57.6506	0.14815		57.6506	0.58577		38.8248	6.34494
	38.835	0.24403		57.671	0.03026		57.671	0.12049		57.671	0.52254		38.835	6.03198
	38.8452	0.04566		57.6914	0.33016		57.6914	0.13953		57.6914	0.61689		38.8452	6.05236
	38.8554	-0.41312		57.7118	-0.01649		57.7118	0.18825		57.7118	0.42559		38.8554	6.19774
	38.8656	0.32601		57.7322	0.13487		57.7322	0.07085		57.7322	0.4644		38.8656	6.38478
	38.8758	0.07556		57.7526	-0.14597		57.7526	0.2827		57.7526	0.7858		38.8758	6.23849
	38.886	0.24177		57.773	0.09381		57.773	0.21515		57.773	0.58705		38.886	6.08178
	38.8962	-0.34201		57.7934	-0.03459		57.7934	0.28192		57.7934	0.54352		38.8962	6.27924
	38.9064	-0.46746		57.8138	0.08385		57.8138	0.1271		57.8138	0.61763		38.9064	5.98712
	38.9166	0.13625		57.8342	0.11484		57.8342	-0.08457		57.8342	0.63188		38.9166	6.12208
	38.9268	-0.2392		57.8546	0.14291		57.8546	-0.03488		57.8546	0.44881		38.9268	5.57996
	38.937	-0.15632		57.875	0.18045		57.875	0.1592		57.875	0.73574		38.937	6.25658
	38.9472	0.08281		57.8954	0.39248		57.8954	0.26685		57.8954	0.57547		38.9472	6.02696
	38.9574	-0.13639		57.9159	0.12722		57.9159	0.121		57.9159	0.32221		38.9574	5.97442
	38.9676	-0.17851		57.9363	0.13602		57.9363	0.02957		57.9363	0.56555		38.9676	6.13021
	38.9778	0.05021		57.9567	0.26396		57.9567	0.03296		57.9567	0.77697		38.9778	5.94226
	38.988	-0.13774		57.9771	0.08079		57.9771	0.22032		57.9771	0.60846		38.988	6.49388
	38.9982	-0.09653		57.9975	0.26247		57.9975	0.07234		57.9975	0.49652		38.9982	5.76426
	39.0085	-0.03448		58.0179	0.44512		58.0179	0.21672		58.0179	0.5877		39.0085	6.14922
	39.0187	0.05882		58.0383	0.0883		58.0383	0.3724		58.0383	0.43092		39.0187	5.90918
	39.0289	0.18337		58.0587	-0.19258		58.0587	0.10418		58.0587	0.79282		39.0289	6.05456
	39.0391	-0.39		58.0791	0.13841		58.0791	0.19245		58.0791	0.68573		39.0391	6.4916
	39.0493	-0.14045		58.0995	0.45923		58.0995	0.26748		58.0995	0.48313		39.0493	6.17864
	39.0595	0.03618		58.1199	0.25008		58.1199	0.32516		58.1199	0.42252		39.0595	5.88652
	39.0697	-0.25594		58.1403	0.17008		58.1403	0.18069		58.1403	0.75548		39.0697	6.55273
	39.0799	-0.41264		58.1607	-0.17356		58.1607	0.31862		58.1607	0.52683		39.0799	5.93769
	39.0901	0.20149		58.1812	0.1304		58.1812	-0.01994		58.1812	0.60119		39.0901	6.2289
	39.1003	-0.09062		58.2015	0.44723		58.2015	0.12148		58.2015	0.57921		39.1003	6.07219
	39.1105	0.11726		58.222	0.54257		58.222	0.10884		58.222	0.57514		39.1105	6.4259
	39.1207	-0.06028		58.2424	0.24447		58.2424	0.09922		58.2424	0.54698		39.1207	6.17545
	39.1309	-0.02948		58.2628	0.27498		58.2628	0.0847		58.2628	0.54702		39.1309	5.74791
	39.1411	0.00132		58.2832	-0.03315		58.2832	0.14309		58.2832	0.58563		39.1411	6.2787
	39.1513	-0.42621		58.3036	0.49357		58.3036	0.1818		58.3036	0.51398		39.1513	5.76783
	39.1615	-0.28083		58.324	0.31231		58.324	0.24256		58.324	0.83586		39.1615	6.2882
	39.1717	-0.09378		58.3444	0.15258		58.3444	0.18511		58.3444	0.67161		39.1717	5.87108
	39.1819	0.0516		58.3648	0.29154		58.3648	0.38238		58.3648	0.74084		39.1819	6.53729
	39.1921	0.04073		58.3852	0.01631		58.3852	0.37886		58.3852	0.79542		39.1921	5.93267
	39.2023	-0.61597		58.4056	-0.03825		58.4056	0.18755		58.4056	0.60066		39.2023	5.81763
	39.2125	-0.21017		58.426	0.39175		58.426	0.22845		58.426	0.58829		39.2125	6.2755
	39.2227	-0.13771		58.4464	0.36083		58.4464	0.05751		58.4464	0.7002		39.2227	6.02505
	39.2329	-0.35691		58.4669	0.16911		58.4669	0.16634		58.4669	0.75891		39.2329	6.16001
	39.2431	-0.14903		58.4873	0.38738		58.4873	0.05176		58.4873	0.72264		39.2431	6.13872
	39.2533	-0.28489		58.5077	0.17014		58.5077	0.22587		58.5077	0.64672		39.2533	6.39868
	39.2635	-0.03535		58.5281	0.13914		58.5281	-0.02708		58.5281	0.56439		39.2635	5.90864
	39.2737	-0.02538		58.5485	0.23956		58.5485	0.14779		58.5485	0.52372		39.2737	5.83526
	39.2839	0.13042		58.5689	0.45281		58.5689	0.21242		58.5689	0.44345		39.2839	6.62647
	39.2942	-0.02628		58.5893	-0.01398		58.5893	0.16298		58.5893	0.61209		39.2942	6.32393
	39.3043	0.07743		58.6097	0.05864		58.6097	0.13373		58.6097	0.49456		39.3043	6.32348
	39.3146	-0.1626		58.6301	0.04349		58.6301	0.22666		58.6301	0.40556		39.3146	5.97927
	39.3248	-0.4443		58.6505	0.41283		58.6505	0.06145		58.6505	0.56832		39.3248	6.33298
	39.335	-0.01767		58.6709	0.11778		58.6709	0.08152		58.6709	0.71873		39.335	5.63461
	39.3452	-0.15354		58.6913	0.33098		58.6913	0.32783		58.6913	0.70302		39.3452	6.6654
	39.3554	-0.33108		58.7117	0.25208		58.7117	0.17949		58.7117	0.72723		39.3554	6.19619
	39.3656	-0.27944		58.7321	0.15683		58.7321	0.35549		58.7321	0.72827		39.3656	6.06032
	39.3758	0.34511		58.7525	0.30166		58.7525	0.20883		58.7525	0.62456		39.3758	5.7682
	39.386	-0.47826		58.773	0.31189		58.773	0.28979		58.773	0.67002		39.386	5.39274
	39.3962	0.14629		58.7934	0.17729		58.7934	0.2271		58.7934	0.71455		39.3962	6.03812
	39.4064	-0.25		58.8138	0.21335		58.8138	0.42261		58.8138	0.54541		39.4064	5.83974
	39.4166	0.12455		58.8342	0.19123		58.8342	0.24876		58.8342	0.48715		39.4166	5.88095
	39.4268	-0.16757		58.8546	0.07449		58.8546	0.11367		58.8546	0.59022		39.4268	5.90133
	39.437	-0.30344		58.875	0.12375		58.875	0.07418		58.875	0.39589		39.437	6.58837
	39.4472	-0.69972		58.8954	0.07615		58.8954	0.27215		58.8954	0.43922		39.4472	6.015
	39.4574	-0.43976		58.9158	0.27342		58.9158	0.41713		58.9158	0.5605		39.4574	6.28538
	39.4676	0.02854		58.9362	0.61854		58.9362	0.07609		58.9362	0.44516		39.4676	6.03492
	39.4778	0.15309		58.9566	0.54362		58.9566	0.2427		58.9566	0.75404		39.4778	5.95113
	39.488	0.24639		58.977	0.2743		58.977	0.1682		58.977	0.68533		39.488	6.58609
	39.4982	-0.09781		58.9974	0.36234		58.9974	0.1551		58.9974	0.47127		39.4982	6.67938
	39.5084	0.0059		59.0178	0.33195		59.0178	0.0892		59.0178	0.57452		39.5084	6.02268
	39.5186	-0.35913		59.0382	0.46596		59.0382	0.19771		59.0382	0.67814		39.5186	6.30347
	39.5288	-0.15125		59.0587	0.37307		59.0587	0.04157		59.0587	0.78712		39.5288	5.93843
	39.539	-0.5267		59.0791	0.36937		59.0791	0.10135		59.0791	0.70215		39.539	6.29214
	39.5492	-0.22507		59.0995	0.21099		59.0995	0.31126		59.0995	0.73943		39.5492	5.37502
	39.5594	0.06615		59.1199	0.23838		59.1199	0.10658		59.1199	0.4884		39.5594	6.2704
	39.5696	-0.2468		59.1403	0.3393		59.1403	0.30632		59.1403	0.55982		39.5696	5.89494
	39.5799	0.16941		59.1607	0.49503		59.1607	0.13347		59.1607	0.61123		39.5799	6.16532
	39.59	-0.14354		59.1811	0.33896		59.1811	0.29826		59.1811	0.78148		39.59	5.84194
	39.6003	-0.46691		59.2015	0.32812		59.2015	0.15955		59.2015	0.44767		39.6003	6.00815
	39.6105	-0.17569		59.2219	0.12688		59.2219	0.35072		59.2219	0.46857		39.6105	6.12228
	39.6207	0.20927		59.2423	0.5772		59.2423	0.33776		59.2423	0.40476		39.6207	6.61141
	39.6309	-0.08285		59.2627	0.30722		59.2627	0.15962		59.2627	0.48596		39.6309	6.1422
	39.6411	0.23962		59.2831	0.36549		59.2831	0.06571		59.2831	0.60028		39.6411	5.93341
	39.6513	0.34333		59.3035	0.45472		59.3035	0.22308		59.3035	0.46525		39.6513	6.51629
	39.6615	-0.26128		59.3239	0.36287		59.3239	0.29518		59.3239	0.56379		39.6615	6.06791
	39.6717	-0.10549		59.3443	0.57525		59.3443	0.03818		59.3443	0.2843		39.6717	6.68204
	39.6819	0.2274		59.3648	0.44358		59.3648	0.18524		59.3648	0.4744		39.6819	6.09825
	39.6921	-0.28347		59.3852	0.69078		59.3852	0.13608		59.3852	0.56367		39.6921	5.78529
	39.7023	0.07024		59.4056	0.28475		59.4056	0.23246		59.4056	0.5676		39.7023	6.40984
	39.7125	-0.36771		59.426	0.87033		59.426	0.17308		59.426	0.63751		39.7125	6.03438
	39.7227	-0.31608		59.4464	0.46233		59.4464	0.31403		59.4464	0.2952		39.7227	5.75267
	39.7329	-0.37903		59.4668	0.48878		59.4668	0.25002		59.4668	0.48407		39.7329	6.28347
	39.7431	0.21427		59.4872	0.71621		59.4872	0.1521		59.4872	0.54607		39.7431	5.85593
	39.7533	-0.28618		59.5076	0.36633		59.5076	0.16459		59.5076	0.52205		39.7533	6.34505
	39.7635	0.32795		59.528	0.43992		59.528	0.1243		59.528	0.44212		39.7635	6.0321
	39.7737	-0.39125		59.5484	0.28623		59.5484	0.48921		59.5484	0.53464		39.7737	6.08372
	39.7839	-0.15212		59.5688	0.44488		59.5688	0.16393		59.5688	0.52191		39.7839	6.24993
	39.7941	0.08701		59.5892	0.15182		59.5892	0.24315		59.5892	0.60064		39.7941	6.11406
	39.8043	0.0449		59.6096	0.35046		59.6096	0.22079		59.6096	0.78904		39.8043	6.0511
	39.8145	0.02361		59.63	0.27107		59.63	0.32414		59.63	0.65487		39.8145	6.16523
	39.8247	-0.10184		59.6504	0.17365		59.6504	0.35879		59.6504	0.43926		39.8247	6.63352
	39.8349	0.03313		59.6709	0.40333		59.6709	0.27731		59.6709	0.52707		39.8349	6.37265
	39.8451	0.03267		59.6913	0.58084		59.6913	0.23119		59.6913	0.55004		39.8451	6.79928
	39.8553	-0.26986		59.7117	0.36692		59.7117	-0.00154		59.7117	0.36492		39.8553	6.17382
	39.8655	-0.2599		59.7321	0.29095		59.7321	0.27805		59.7321	0.45068		39.8655	5.55878
	39.8757	0.19799		59.7525	0.44705		59.7525	0.20507		59.7525	0.40518		39.8757	6.42291
	39.886	-0.08371		59.7729	0.30253		59.7729	0.13662		59.7729	0.48126		39.886	6.03703
	39.8962	0.50958		59.7933	0.47319		59.7933	0.25485		59.7933	0.59855		39.8962	6.03658
	39.9064	-0.23045		59.8137	0.39649		59.8137	-0.01455		59.8137	0.4151		39.9064	5.97362
	39.9166	-0.09549		59.8341	0.39352		59.8341	0.32545		59.8341	0.40704		39.9166	5.83775
	39.9268	0.02906		59.8545	0.3781		59.8545	0.21995		59.8545	0.34425		39.9268	6.61854
	39.937	0.11194		59.8749	0.4317		59.8749	0.26006		59.8749	0.49375		39.937	6.34725
	39.9472	-0.26351		59.8953	0.68982		59.8953	0.20705		59.8953	0.41394		39.9472	6.20096
	39.9574	0.15271		59.9158	0.40615		59.9158	0.24716		59.9158	0.35176		39.9574	6.53384
	39.9676	-0.24358		59.9361	0.47114		59.9361	0.3614		59.9361	0.41902		39.9676	6.6063
	39.9778	-0.04611		59.9566	0.34969		59.9566	0.20751		59.9566	0.15044		39.9778	6.66834
	39.988	0.3076		59.977	0.21275		59.977	0.25205		59.977	0.17019		39.988	5.53247
	39.9982	0.05715		59.9974	0.4232		59.9974	0.14924		59.9974	0.33229		39.9982	5.78201
	40.0084	-0.28705		60.0178	0.37068		60.0178	0.25114		60.0178	0.42366		40.0084	6.42739
	40.0186	0.04583		60.0382	0.44951		60.0382	0.04432		60.0382	0.21034		40.0186	6.31235
	40.0288	-0.20462		60.0586	0.30373		60.0586	0.12331		60.0586	0.25907		40.0288	6.38481
	40.039	0.19076		60.079	0.26761		60.079	0.23103		60.079	0.1565		40.039	6.11352
	40.0492	0.2424		60.0994	0.27328		60.0994	0.12674		60.0994	0.23132		40.0492	6.42556
	40.0594	0.09611		60.1198	0.39697		60.1198	0.26892		60.1198	0.43299		40.0594	6.06052
	40.0696	-0.22726		60.1402	0.48741		60.1402	0.38799		60.1402	0.23632		40.0696	6.07048
	40.0798	0.25146		60.1606	0.3893		60.1606	0.31608		60.1606	0.30286		40.0798	6.71586
	40.09	-0.45733		60.181	0.42866		60.181	0.23571		60.181	0.21745		40.09	6.22582
	40.1002	0.04222		60.2015	0.20232		60.2015	0.25913		60.2015	0.25313		40.1002	6.45453
	40.1104	0.11469		60.2219	0.23493		60.2219	0.30703		60.2219	0.29825		40.1104	6.7249
	40.1206	0.08299		60.2423	0.07795		60.2423	0.28265		60.2423	0.41889		40.1206	6.22445
	40.1308	-0.000798416		60.2627	0.41913		60.2627	0.15061		60.2627	0.2363		40.1308	6.51566
	40.141	-0.17833		60.2831	0.31469		60.2831	0.09086		60.2831	0.20301		40.141	5.9527
	40.1512	-0.0642		60.3035	0.08445		60.3035	0.03741		60.3035	0.30019		40.1512	6.78558
	40.1615	0.1541		60.3239	0.40465		60.3239	0.10158		60.3239	0.24731		40.1615	6.06637
	40.1716	-0.02344		60.3443	0.51619		60.3443	0.15447		60.3443	0.35471		40.1716	5.63883
	40.1819	0.23653		60.3647	0.41503		60.3647	0.2047		60.3647	0.24638		40.1819	5.86754
	40.1921	-0.03476		60.3851	0.1266		60.3851	0.11052		60.3851	0.2944		40.1921	6.60667
	40.2023	-0.17062		60.4055	0.36037		60.4055	0.16804		60.4055	0.11085		40.2023	6.89788
	40.2125	-0.15024		60.4259	0.44548		60.4259	0.13295		60.4259	0.22103		40.2125	6.62659
	40.2227	-0.32778		60.4463	0.25395		60.4463	0.24587		60.4463	0.15521		40.2227	6.1678
	40.2329	0.04677		60.4667	0.34184		60.4667	0.19004		60.4667	0.32128		40.2329	6.63609
	40.2431	-0.14118		60.4871	0.38856		60.4871	0.24036		60.4871	0.33453		40.2431	6.78147
	40.2533	0.3792		60.5076	0.19334		60.5076	0.0341		60.5076	0.14402		40.2533	6.24976
	40.2635	-0.23583		60.528	0.09159		60.528	0.30152		60.528	0.25625		40.2635	6.7493
	40.2737	0.47205		60.5484	0.41317		60.5484	0.21465		60.5484	0.28681		40.2737	6.44676
	40.2839	-0.0909		60.5688	0.41925		60.5688	0.35141		60.5688	0.28451		40.2839	6.57131
	40.2941	0.17948		60.5892	0.03237		60.5892	0.16461		60.5892	0.16789		40.2941	6.81043
	40.3043	0.56444		60.6096	0.29399		60.6096	0.26205		60.6096	0.07627		40.3043	6.42456
	40.3145	0.06399		60.63	0.41438		60.63	0.16323		60.63	0.12569		40.3145	7.03869
	40.3247	-0.24896		60.6504	0.44469		60.6504	0.22702		60.6504	0.03123		40.3247	6.55906
	40.3349	-0.08274		60.6708	0.23212		60.6708	0.20708		60.6708	0.29703		40.3349	7.65236
	40.3451	0.16681		60.6912	0.4845		60.6912	0.06306		60.6912	0.17526		40.3451	7.51648
	40.3553	-0.3649		60.7116	-0.08666		60.7116	0.27136		60.7116	0.31161		40.3553	6.75561
	40.3655	0.32215		60.732	0.26004		60.732	0.07801		60.732	0.05267		40.3655	6.89057
	40.3757	0.23837		60.7524	0.4174		60.7524	0.20932		60.7524	0.23148		40.3757	6.3797
	40.3859	-0.04333		60.7728	-0.01274		60.7728	0.18961		60.7728	0.15454		40.3859	6.98341
[truncated: 4,862 more rows]

## Sheet: Fig 1c
Co-B/Ru12-EELS	Energy loss (eV)	Intensity (a.u.)
	173	-76184
	173.5	-54766.2
	174	-17478.5
	174.5	11794.8
	175	27805.5
	175.5	79783.9
	176	50423.1
	176.5	5501.77
	177	-15857
	177.5	50322.7
	178	28682.7
	178.5	-7871.12
	179	-22698.2
	179.5	18424.8
	180	-13765.3
	180.5	-11175.1
	181	-20248.7
	181.5	-37838.2
	182	18857.1
	182.5	19838.7
	183	6205.4
	183.5	-10840.4
	184	-28917.6
	184.5	57376.5
	185	95521.2
	185.5	187614
	186	257246
	186.5	318377
	187	421986
	187.5	517047
	188	601181
	188.5	691630
	189	751061
	189.5	773229
	190	795238
	190.5	818140
	191	848494
	191.5	887574
	192	913906
	192.5	944147
	193	961234
	193.5	1069098
	194	1053167
	194.5	1016832
	195	972238
	195.5	968499
	196	987742
	196.5	1026391
	197	1053888
	197.5	1143654
	198	1237590
	198.5	1288869
	199	1288294
	199.5	1292714
	200	1246226
	200.5	1232287
	201	1172918
	201.5	1192275
	202	1158516
	202.5	1037512
	203	976017
	203.5	975715
	204	954455
	204.5	859274
	205	779055
	205.5	751135
	206	726595
	206.5	698518
	207	666881
	207.5	607849
	208	611951
	208.5	590193
	209	537215
	209.5	554273
	210	603313
	210.5	596963
	211	577119
	211.5	632932
	212	616572
	212.5	632100
	213	613519
	213.5	597417
	214	632673
	214.5	633050
	215	640318
	215.5	661469
	216	643760
	216.5	688548
	217	676639
	217.5	669310
	218	714943
	218.5	658020
	219	676530
	219.5	702986
	220	685332
	220.5	686372
	221	700521
	221.5	669966
	222	639245
	222.5	658749
	223	655698
	223.5	663011
	224	647039
	224.5	679338
	225	708339
	225.5	667363
	226	592156
	226.5	601389
	227	658626
	227.5	652583
	228	634291
	228.5	579060
	229	594757
	229.5	594654
	230	614676
	230.5	593878
	231	559714
	231.5	570391
	232	526851
	232.5	478739
	233	428730
	233.5	495753
	234	433669
	234.5	407718
	235	426956
	235.5	407426
	236	413075
	236.5	380993
	237	345090
	237.5	319613
	238	324629
	238.5	315750
	239	280403
	239.5	289271
	240	268264
	240.5	265550
	241	176030
	241.5	239401
	242	242214
	242.5	179930
	243	239624
	243.5	207839
	244	185006
	244.5	191632
	245	177018
	245.5	165760
	246	126564
	246.5	123237
	247	132087
	247.5	161843
	248	67465.9
	248.5	103541
	249	108287
	249.5	74694
	250	71114.9
	250.5	49344.4
	251	59996
	251.5	82108.9
	252	44874.2
	252.5	67652.4
	253	68579.5
	253.5	15989.8
	254	1446.42
	254.5	14798.5
	255	42349.7
	255.5	-57.917
	256	-27766.7
	256.5	-34962.1
	257	-73987.8
	257.5	-67974.4
	258	-63422.3
	258.5	-109523
	259	-104948
	259.5	-129084
	260	-88476.3
	260.5	-102440
	261	-141534
	261.5	-146484
	262	-168367
	262.5	-204616
	263	-187308
	263.5	-182514
	264	-168770
	264.5	-212675
	265	-229834
	265.5	-223733
	266	-243752
	266.5	-271172
	267	-247247
	267.5	-247241
	268	-240324
	268.5	-257869
	269	-304159
	269.5	-289492
	270	-323424
	270.5	-314140
	271	-267072
	271.5	-311523
	272	-325082
	272.5	-374803
	273	-285432
	273.5	-396834
	274	-404446
	274.5	-373026
	275	-402058
	275.5	-379418
	276	-402481
	276.5	-431631
	277	-429495
	277.5	-446064
	278	-430610
	278.5	-433591
	279	-417333
	279.5	-451780
	280	-449532
	280.5	-457490
	281	-439508
	281.5	-412597
	282	-413476
	282.5	-280379
	283	-136452
	283.5	75155.5
	284	343406
	284.5	647968
	285	1027162
	285.5	1400826
	286	1951213
	286.5	2473647
	287	3064226
	287.5	3532931
	288	3707267
	288.5	3766530
	289	3778743
	289.5	3814284
	290	3897131
	290.5	4029556
	291	4341250
	291.5	4658669
	292	5029297
	292.5	5472491
	293	5858181
	293.5	6357663
	294	6674881
	294.5	6986061
	295	7210306
	295.5	7367440
	296	7488272
	296.5	7516507
	297	7597842
	297.5	7658203
	298	7740540
	298.5	7737302
	299	7820106
	299.5	7827870
	300	7790244
	300.5	7761312
	301	7809843
	301.5	7749617
	302	7730205
	302.5	7703971
	303	7713856
	303.5	7626868
	304	7596126
	304.5	7504140
	305	7443957
	305.5	7341910
	306	7255577
	306.5	7233561
	307	7140547
	307.5	7090899
	308	6943591
	308.5	6892013
	309	6858454
	309.5	6766434
	310	6727741
	310.5	6660776
	311	6596920
	311.5	6578582
	312	6510478
	312.5	6506514
	313	6510069
	313.5	6456973
	314	6507383
	314.5	6528132
	315	6570449
	315.5	6668016
	316	6708821
	316.5	6761789
	317	6788654
	317.5	6878967
	318	6945999
	318.5	7074137
	319	7089278
	319.5	7168211
	320	7230986
	320.5	7292315
	321	7359773
	321.5	7371250
	322	7414517
	322.5	7436819
	323	7456705
	323.5	7521142
	324	7554598
	324.5	7630498
	325	7637797
	325.5	7681061
	326	7703447
	326.5	7705891
	327	7737851
	327.5	7763201
	328	7728071
	328.5	7775997
	329	7728031
	329.5	7768991
	330	7753039
	330.5	7760490
	331	7694857
	331.5	7744677
	332	7742477
	332.5	7668939
	333	7667569
	333.5	7677575
	334	7686735
	334.5	7609677
	335	7609361
	335.5	7587477
	336	7574777
	336.5	7527938
	337	7505957
	337.5	7476630
	338	7466458
	338.5	7423781
	339	7359537
	339.5	7344823
	340	7327044
	340.5	7266968
	341	7249591
	341.5	7247649
	342	7220119
	342.5	7221434
	343	7198930
	343.5	7187499
	344	7214262
	344.5	7178845
	345	7156840
	345.5	7157291
	346	7115283
	346.5	7121786
	347	7043919
	347.5	7053513
	348	7076563
	348.5	7024289
	349	7060031
	349.5	7055022
	350	7043460
	350.5	7031432
	351	6999843
	351.5	7001283
	352	6996535
	352.5	7030876
	353	7048095
	353.5	7123669
	354	7059517
	354.5	7047310
	355	7014066
	355.5	7035778
	356	6948153
	356.5	6980127
	357	6942667
	357.5	6950823
	358	6906078
	358.5	6877683
	359	6907456
	359.5	6858596
	360	6894586
	360.5	6824236
	361	6804860
	361.5	6812433
	362	6767776
	362.5	6815787
	363	6721923
	363.5	6760936
	364	6780956
	364.5	6705632
	365	6724522
	365.5	6707261
	366	6658123
	366.5	6640393
	367	6667693
	367.5	6642696
	368	6610576
	368.5	6615411
	369	6586281
	369.5	6560732
	370	6514927
	370.5	6452478
	371	6423522
	371.5	6383578
	372	6408668
	372.5	6400786
	373	6388370
	373.5	6408265
	374	6343847
	374.5	6295547
	375	6317375
	375.5	6270109
	376	6302241
	376.5	6274678
	377	6251344
	377.5	6175552
	378	6205925
	378.5	6172705
	379	6181319
	379.5	6144642
	380	6084831
	380.5	6098816
	381	6045370
	381.5	6014557
	382	5996996
	382.5	5979597
	383	5994944
	383.5	5938028
	384	5891203
	384.5	5906897
	385	5878348
	385.5	5862197
	386	5846441
	386.5	5855866
	387	5866391
	387.5	5831136
	388	5779521
	388.5	5764566
	389	5739459
	389.5	5737264
	390	5714099
	390.5	5749576
	391	5728111
	391.5	5659285
	392	5651861
	392.5	5619624
	393	5616960
	393.5	5611919
	394	5570320
	394.5	5545973
	395	5531725
	395.5	5554922
	396	5501805
	396.5	5472457
	397	5447420
	397.5	5424081
	398	5396026
	398.5	5411643
	399	5336678
	399.5	5393773
	400	5343778
	400.5	5360123
	401	5314340
	401.5	5306024
	402	5243756
	402.5	5270053
	403	5218149
	403.5	5253777
	404	5205316
	404.5	5176061
	405	5134622
	405.5	5137063
	406	5147271
	406.5	5116903
	407	5084298
	407.5	5080851
	408	5063368
	408.5	5031392
	409	5015279
	409.5	4965574
	410	4954089
	410.5	4962564
	411	4962491
	411.5	4967162
	412	4895138
	412.5	4908904
	413	4866846
	413.5	4867693
	414	4826725
	414.5	4826420
	415	4775014
	415.5	4738697
	416	4732034
	416.5	4730154
	417	4725652
	417.5	4690525
	418	4699138
	418.5	4675418
	419	4657046
	419.5	4604158
	420	4568182
	420.5	4547200
	421	4515650
	421.5	4535719
	422	4529810
	422.5	4509519
	423	4506096
	423.5	4460170
	424	4447684
	424.5	4444589
	425	4429478
	425.5	4405894
	426	4377742
	426.5	4398275
	427	4328705
	427.5	4357369
	428	4310496
	428.5	4297302
	429	4261161
	429.5	4215148
	430	4234817
	430.5	4189678
	431	4157924
	431.5	4122715
	432	4094534
	432.5	4109492
	433	4091109
	433.5	4086894
	434	4076630
	434.5	4083230
	435	4031993
	435.5	4035411
	436	4011745
	436.5	3958327
	437	3969305
	437.5	3960021
	438	3930046
	438.5	3919651
	439	3902236
	439.5	3877676
	440	3877445
	440.5	3806511
	441	3815767
	441.5	3814891
	442	3791876
	442.5	3750276
	443	3762173
	443.5	3746299
	444	3772965
	444.5	3756582
	445	3725672
	445.5	3683493
	446	3723495
	446.5	3627714
	447	3655242
	447.5	3626398
	448	3663185
	448.5	3605800
	449	3584352
	449.5	3581307
	450	3597865
	450.5	3540342
	451	3530305
	451.5	3535972
	452	3497699
	452.5	3495330
	453	3464708
	453.5	3459909
	454	3472053
	454.5	3435772
	455	3409136
	455.5	3438281
	456	3405285
	456.5	3372644
	457	3385310
	457.5	3357575
	458	3341701
	458.5	3285381
	459	3298605
	459.5	3252431
	460	3230308
	460.5	3240080
	461	3234771
	461.5	3196141
	462	3225354
	462.5	3227177
	463	3198605
	463.5	3188656
	464	3143392
	464.5	3139445
	465	3114791
	465.5	3165920
	466	3165034
	466.5	3124082
	467	3106428
	467.5	3071201
	468	3087161
	468.5	3066583
	469	3069887
	469.5	3058076
	470	3015995
	470.5	3056720
	471	3005377
	471.5	3005681
	472	2983407
	472.5	2968004
	473	3001755
	473.5	2966184
	474	2929901
	474.5	2953328
	475	2961523
	475.5	2911365
	476	2922940
	476.5	2918575
	477	2850310
	477.5	2860576
	478	2849005
	478.5	2874654
	479	2887053
	479.5	2790714
	480	2821728
	480.5	2775085
	481	2804882
	481.5	2803243
	482	2779268
	482.5	2791563
	483	2780850
	483.5	2753242
	484	2712997
	484.5	2752013
	485	2757056
	485.5	2709294
	486	2689941
	486.5	2688324
	487	2700115
	487.5	2644059
	488	2696226
	488.5	2658889
	489	2683834
	489.5	2668051
	490	2653321
	490.5	2599960
	491	2605127
	491.5	2604218
	492	2565471
	492.5	2568088
	493	2522996
	493.5	2546536
	494	2532153
	494.5	2579601
	495	2532280
	495.5	2504091
	496	2508863
	496.5	2541173
	497	2477694
	497.5	2496849
	498	2478131
	498.5	2457712
	499	2454982
	499.5	2448012
	500	2439460
	500.5	2418461
	501	2420654
	501.5	2409764
	502	2426014
	502.5	2355856
	503	2378142
	503.5	2318362
	504	2335771
	504.5	2331444
	505	2322415
	505.5	2298652
	506	2265585
	506.5	2257305
	507	2283730
	507.5	2293784
	508	2251771
	508.5	2249243
	509	2246257
	509.5	2235005
	510	2215379
	510.5	2215480
	511	2203982
	511.5	2177578
	512	2170186
	512.5	2186412
	513	2163948
	513.5	2186957
	514	2121267
	514.5	2132927
	515	2091760
	515.5	2097874
	516	2109764
	516.5	2086831
	517	2064780
	517.5	2047861
	518	2063203
	518.5	2059754
	519	2068871
	519.5	2036157
	520	2044411
	520.5	2046902
	521	2014745
	521.5	2007333
	522	1986470
	522.5	1997789
	523	1998213
	523.5	1963940
	524	2000670
	524.5	1973684
	525	1951957
	525.5	1904975
	526	1940745
	526.5	1950881
	527	1920857
	527.5	1906779
	528	1869879
	528.5	1882305
	529	1900034
	529.5	1870288
	530	1854867
	530.5	1855023
	531	1862671
	531.5	1854563
	532	1844475
	532.5	1825190
	533	1826874
	533.5	1785711
	534	1795839
	534.5	1765124
	535	1754204
	535.5	1770937
	536	1749054
	536.5	1774344
	537	1768871
	537.5	1767682
	538	1715538
	538.5	1721583
	539	1758516
	539.5	1736689
	540	1729892
	540.5	1742433
	541	1754690
	541.5	1776460
	542	1763840
	542.5	1748574
	543	1772414
	543.5	1736506
	544	1741092
	544.5	1796445
	545	1765537
	545.5	1761034
	546	1712825
	546.5	1795003
	547	1732177
	547.5	1772579
	548	1771408
	548.5	1679714
	549	1767441
	549.5	1742932
	550	1755415
	550.5	1764321
	551	1749877
	551.5	1688076
	552	1703777
	552.5	1722460
	553	1709434
	553.5	1668214
	554	1617175
	554.5	1607902
	555	1634706
	555.5	1593170
	556	1570259
	556.5	1615842
	557	1620238
	557.5	1546697
	558	1538432
	558.5	1583149
	559	1588921
	559.5	1546581
	560	1533620
	560.5	1543684
	561	1527161
	561.5	1515626
	562	1534933
	562.5	1508711
	563	1495118
	563.5	1521071
	564	1458530
	564.5	1513445
	565	1496301
	565.5	1514233
	566	1510122
	566.5	1504299
	567	1457242
	567.5	1472235
	568	1478258
	568.5	1453194
	569	1462367
	569.5	1476016
	570	1452956
	570.5	1456751
	571	1410026
	571.5	1478392
	572	1445864
	572.5	1445299
	573	1449358
	573.5	1424072
	574	1439940
	574.5	1413076
	575	1411676
	575.5	1419605
	576	1387339
	576.5	1440570
	577	1407891
	577.5	1340399
	578	1382533
	578.5	1384365
	579	1348247
	579.5	1323224
	580	1323254
	580.5	1310164
	581	1338485
	581.5	1324111
	582	1323855
	582.5	1327602
	583	1303771
	583.5	1286244
	584	1292954
	584.5	1308635
	585	1295168
	585.5	1274615
	586	1298890
	586.5	1285206
	587	1295294
	587.5	1287074
	588	1255126
	588.5	1241239
	589	1218371
	589.5	1242797
	590	1260148
	590.5	1226706
	591	1232069
	591.5	1246698
	592	1161529
	592.5	1257110
	593	1255528
	593.5	1207507
	594	1234727
	594.5	1195649
	595	1211931
	595.5	1210409
	596	1198968
	596.5	1232622
	597	1205726
	597.5	1211246
	598	1182873
	598.5	1182349
	599	1156127
	599.5	1205801
	600	1198702
	600.5	1205027
	601	1187196
	601.5	1159629
	602	1179984
	602.5	1161336
	603	1184326
	603.5	1168229
	604	1136004
	604.5	1143844
	605	1097556
	605.5	1164392
	606	1152418
	606.5	1131599
	607	1133320
	607.5	1135990
	608	1138552
	608.5	1132736
	609	1122326
	609.5	1101215
	610	1111119
	610.5	1109470
	611	1130841
	611.5	1156721
	612	1089302
	612.5	1106832
	613	1107246
	613.5	1080774
	614	1119779
	614.5	1114258
	615	1125779
	615.5	1074719
	616	1083637
	616.5	1069368
	617	1082803
	617.5	1076567
	618	1072813
	618.5	1053106
	619	1032036
	619.5	1069423
	620	1074012
	620.5	1040781
	621	1085405
	621.5	1070642
	622	1115915
	622.5	1060763
	623	1079345
	623.5	1078109
	624	1058479
	624.5	1051272
	625	1114268
	625.5	1003392
	626	1040519
	626.5	1079126
	627	1049252
	627.5	1073336
	628	1010798
	628.5	1087577
	629	1021651
	629.5	1057007
	630	1047259
	630.5	1057672
	631	1022455
	631.5	1015875
	632	1036968
	632.5	1043769
	633	1012813
	633.5	1010663
	634	1006984
	634.5	992441
	635	993048
	635.5	988491
	636	1021973
	636.5	1008656
	637	1007246
	637.5	1014052
	638	1014112
	638.5	956390
	639	979333
	639.5	973625
	640	952985
	640.5	948691
	641	951006
	641.5	923396
	642	962903
	642.5	879289
	643	962872
	643.5	943585
	644	939137
	644.5	950269
	645	944056
	645.5	933698
	646	926811
	646.5	930680
	647	907831
	647.5	882732
	648	864135
	648.5	905409
	649	893557
	649.5	900841
	650	948158
	650.5	892997
	651	868363
	651.5	896121
	652	887992
	652.5	897679
	653	856007
	653.5	879924
	654	903967
	654.5	892977
	655	854512
	655.5	859270
	656	830840
	656.5	861109
	657	861372
	657.5	852828
	658	848354
	658.5	863810
	659	843974
	659.5	831929
	660	851192
	660.5	816282
	661	872837
	661.5	838388
	662	820240
	662.5	814077
	663	849888
	663.5	846197
	664	767370
	664.5	789530
	665	803524
	665.5	806438
	666	786989
	666.5	778660
	667	749511
	667.5	775851
	668	769552
	668.5	781942
	669	785489
	669.5	749142
	670	776231
	670.5	776043
	671	770364
	671.5	785701
	672	708073
	672.5	774141
	673	722082
	673.5	750316
	674	764152
	674.5	759386
	675	737073
	675.5	747698
	676	738441
	676.5	777489
	677	737199
	677.5	793821
	678	739429
	678.5	719190
	679	739357
	679.5	767018
	680	719081
	680.5	724104
	681	739538
	681.5	709491
	682	731380
	682.5	694563
	683	703216
	683.5	672936
	684	711346
	684.5	688852
	685	701526
	685.5	680473
	686	716673
	686.5	654663
	687	699000
	687.5	712127
	688	723504
	688.5	677012
	689	664250
	689.5	714528
	690	688826
	690.5	667359
	691	661337
	691.5	661212
	692	684776
	692.5	640818
	693	654960
	693.5	678753
	694	688696
	694.5	636186
	695	643980
	695.5	700758
	696	668437
	696.5	658362
	697	641420
	697.5	639906
	698	647617
	698.5	610764
	699	647451
	699.5	654286
	700	629131
	700.5	633658
	701	601305
	701.5	632680
	702	630262
	702.5	623264
	703	620712
	703.5	626250
	704	620235
	704.5	582695
	705	622600
	705.5	600590
	706	606492
	706.5	642896
	707	599253
	707.5	572364
	708	580596
	708.5	556983
	709	591023
	709.5	624449
	710	553026
	710.5	583944
	711	586454
	711.5	528564
	712	577608
	712.5	595818
	713	598877
	713.5	566327
	714	595226
	714.5	576840
	715	545338
	715.5	526101
	716	561538
	716.5	547183
	717	548315
	717.5	567460
	718	528936
	718.5	541632
	719	533834
	719.5	574176
	720	601779
	720.5	572890
	721	601296
	721.5	536866
	722	528575
	722.5	563987
	723	577413
	723.5	586518
	724	527262
	724.5	558786
	725	561578
	725.5	592798
	726	509479
	726.5	534812
	727	540726
	727.5	550498
	728	537697
	728.5	509067
	729	514424
	729.5	539925
	730	518124
	730.5	486219
	731	514718
	731.5	576851
	732	516945
	732.5	497657
	733	538761
	733.5	510012
	734	493733
	734.5	515074
	735	516548
	735.5	529878
	736	510922
	736.5	521163
	737	521896
	737.5	521277
	738	535027
	738.5	517652
	739	518218
	739.5	528866
	740	545996
	740.5	535647
	741	523347
	741.5	462191
	742	511744
	742.5	524068
	743	500904
	743.5	507481
	744	479414
	744.5	483119
	745	499972
	745.5	515616
	746	506410
	746.5	461126
	747	453380
	747.5	498062
	748	480934
	748.5	478467
	749	495233
	749.5	487946
	750	483966
	750.5	461520
	751	463321
	751.5	474926
	752	484317
	752.5	496300
	753	483030
	753.5	433286
	754	426701
	754.5	425445
	755	474648
	755.5	455729
	756	451230
	756.5	441546
	757	442258
	757.5	489837
	758	447321
	758.5	448396
	759	447996
	759.5	444259
	760	453224
	760.5	450664
	761	436938
	761.5	396963
	762	404852
	762.5	446688
	763	431643
	763.5	402979
	764	366446
	764.5	435368
	765	398631
	765.5	409028
	766	403870
	766.5	410666
	767	420690
	767.5	426628
	768	420147
	768.5	396568
	769	423309
	769.5	376433
	770	410574
	770.5	442220
	771	395512
	771.5	407151
	772	363898
	772.5	401822
	773	389810
	773.5	363138
	774	409684
	774.5	348128
	775	353930
	775.5	413249
	776	383030
	776.5	394657
	777	371484
	777.5	375010
	778	409532
	778.5	408299
	779	345211
	779.5	357640
	780	362227
	780.5	360053
	781	354487
	781.5	321090
	782	328470
	782.5	353646
	783	372702
	783.5	377187
	784	395812
	784.5	385391
	785	343677
	785.5	385496
	786	359525
	786.5	355251
	787	387845
	787.5	418591
	788	444133
	788.5	452914
	789	560658
	789.5	666166
	790	724238
	790.5	837963
	791	876256
	791.5	919998
	792	903862
	792.5	832073
	793	780062
	793.5	718028
	794	705031
	794.5	621308
	795	688566
	795.5	660306
	796	614211
	796.5	586930
	797	553044
	797.5	526467
	798	535485
	798.5	528290
	799	531905
	799.5	506111
	800	507633
	800.5	526556
	801	511770
	801.5	458451
	802	562337
	802.5	519980
	803	476927
	803.5	456077
	804	527122
	804.5	588561
	805	612574
	805.5	639912
	806	672076
	806.5	742881
	807	675961
	807.5	698532
	808	665871
	808.5	705574
	809	661080
	809.5	629530
	810	656684
	810.5	658277
	811	624171
	811.5	604919
	812	596409
	812.5	608932
	813	581196
	813.5	581746
	814	603882
	814.5	616213
	815	669799
	815.5	585870
	816	615304
	816.5	617491
	817	613934
	817.5	660318
	818	696709
	818.5	645923
	819	625747
	819.5	667764
	820	651485
	820.5	633279
	821	664921
	821.5	598848
	822	651309
	822.5	635706
	823	668117
	823.5	647449
	824	616169
	824.5	645429
	825	625856
	825.5	628291
	826	647417
	826.5	636083
	827	652438
	827.5	632637
	828	646326
	828.5	644001
	829	635028
	829.5	611616
	830	654757
	830.5	668604
	831	629953
	831.5	675403
	832	674058
	832.5	667399
	833	662947
	833.5	688719
	834	688882
	834.5	649686
	835	635164
	835.5	726963
	836	715792
	836.5	678043
	837	687196
	837.5	677073
	838	693265
	838.5	689795
	839	711563
	839.5	651962
	840	687611
	840.5	623642
	841	640460
	841.5	655854
	842	671767
	842.5	712750
	843	666738
	843.5	657586
	844	670644
	844.5	628331
	845	671976
	845.5	656442
	846	614357
	846.5	651436
	847	668315
	847.5	649780
	848	652256
	848.5	619491
	849	636616
	849.5	672840
	850	619717
	850.5	643352
	851	617455
	851.5	648425
	852	621941
	852.5	623347
	853	637392
	853.5	633112
	854	610969
	854.5	631187
	855	635591
	855.5	615594
	856	654091
	856.5	627145
	857	635228
	857.5	617903
	858	591272
	858.5	576676
	859	638266
	859.5	630973
	860	633770
	860.5	645334
	861	626160
	861.5	596260
	862	619292
	862.5	623780
	863	625905
	863.5	606942
	864	613599
	864.5	615847
	865	631187
	865.5	622597
	866	616803
	866.5	592114
	867	594985
	867.5	582234
	868	589363
	868.5	645710
	869	591034
	869.5	606723
	870	639142
	870.5	606577
	871	617864
	871.5	608511
	872	594236
	872.5	580502
	873	576813
	873.5	632703
	874	592362
	874.5	608095
	875	601994
	875.5	617516
	876	651556
	876.5	617508
	877	604954
	877.5	624465
	878	592786
	878.5	610186
	879	601269
	879.5	579148
	880	615573
	880.5	653155
	881	602394
	881.5	565394
	882	617882
	882.5	575154
	883	582128
	883.5	584351
	884	599694
	884.5	608126
	885	591613
	885.5	595073
	886	562858
	886.5	603743
	887	650565
	887.5	597739
	888	613561
	888.5	621003
	889	599440
	889.5	610520
	890	559056
	890.5	598430
	891	579245
	891.5	598214
	892	584848
	892.5	559805
	893	550824
	893.5	545961
	894	560596
	894.5	564089
	895	532927
	895.5	543429
	896	587922
	896.5	569172
	897	579030
	897.5	573653
	898	609309
	898.5	538280
	899	577725
	899.5	566437
	900	554616
	900.5	590693
	901	557866
	901.5	586745
	902	581333
	902.5	563360
	903	572909
	903.5	611711
	904	568668
	904.5	603167
	905	559385
	905.5	562860
	906	608164
	906.5	558898
	907	545706
	907.5	593469
	908	627846
	908.5	560309
	909	575402
	909.5	566454
	910	574981
	910.5	519376
	911	521232
	911.5	581167
	912	601814
	912.5	601476
	913	604286
	913.5	572874
	914	560490
	914.5	569587
	915	573009
	915.5	581440
	916	571824
	916.5	582287
	917	569503
	917.5	563948
	918	534860
	918.5	570178
	919	574817
	919.5	601295
	920	552176
	920.5	569099
	921	567602
	921.5	561849
	922	579540
	922.5	548172
	923	541921
	923.5	579171
	924	546172
	924.5	527744
	925	590871
	925.5	541649
	926	551563
	926.5	555402
	927	559612
	927.5	558545
	928	523271
	928.5	491768
	929	542943
	929.5	534434
	930	522556
	930.5	520562
	931	517411
	931.5	533933
	932	495107
	932.5	550165
	933	541052
	933.5	540743
	934	519089
	934.5	542425
	935	553055
	935.5	545127
	936	462831
	936.5	532239
	937	519866
	937.5	530708
	938	525711
	938.5	523025
	939	496930
	939.5	455396
	940	545761
	940.5	523685
	941	535369
	941.5	530373
	942	524909
	942.5	541519
	943	548132
	943.5	529045
	944	529794
	944.5	517611
	945	514062
	945.5	551564
	946	580734
	946.5	503159
	947	508381
	947.5	519035
	948	489523
	948.5	515366
	949	521801
	949.5	527775
	950	474811
	950.5	511214
	951	476830
	951.5	475447
	952	523298
	952.5	500705
	953	497542
	953.5	470074
	954	526647
	954.5	526116
	955	505155
	955.5	494228
	956	534650
	956.5	519677
	957	497211
	957.5	498060
	958	509562
	958.5	489527
	959	524936
	959.5	494362
	960	478770
	960.5	500202
	961	540260
	961.5	489186
	962	474030
	962.5	499352
	963	520215
	963.5	498031
	964	520315
	964.5	496839
	965	510368
	965.5	528990
	966	505367
	966.5	484044
	967	519037
	967.5	479508
	968	500913
	968.5	534956
	969	495851
	969.5	496387
	970	500961
	970.5	455447
	971	523704
	971.5	473287
	972	499294
	972.5	550422
	973	528350
	973.5	515371
	974	521432
	974.5	479093
	975	531164
	975.5	518713
	976	506109
	976.5	493772
	977	492990
	977.5	534155
	978	463690
	978.5	512002
	979	540011
	979.5	556329
	980	517455
	980.5	529817
	981	499355
	981.5	543872
	982	515177
	982.5	516554
	983	495367
	983.5	454073
	984	496282
	984.5	527638
	985	529146
	985.5	501759
	986	467416
	986.5	502242
	987	527610
	987.5	554073
	988	505913
	988.5	519071
	989	470394
	989.5	497995
	990	503901
	990.5	541416
	991	477598
	991.5	499061
	992	531277
	992.5	523719
	993	469943
	993.5	556879
	994	527797
	994.5	536482
	995	474254
	995.5	522405
	996	528259
	996.5	495724
	997	518866
	997.5	509197
	998	524526
	998.5	514453
	999	470848
	999.5	490078
	1000	503781
	1000.5	485310
	1001	474063
	1001.5	466120
	1002	465436
	1002.5	476832
	1003	433462
	1003.5	509584
	1004	467319
	1004.5	465650
	1005	483576
	1005.5	488449
	1006	452330
	1006.5	461842
	1007	463641
	1007.5	459278
	1008	449780
	1008.5	494977
	1009	497983
	1009.5	459026
	1010	469948
	1010.5	479328
	1011	486117
	1011.5	456512
	1012	468319
	1012.5	491545
	1013	405674
	1013.5	478190
	1014	486844
	1014.5	453572
	1015	485131
	1015.5	466143
	1016	454621
	1016.5	487555
	1017	449845
	1017.5	442267
	1018	442436
	1018.5	446356
	1019	422018
	1019.5	440639
	1020	432715
	1020.5	456169
	1021	449180
	1021.5	399482
	1022	406030
	1022.5	430583
	1023	456572
	1023.5	432390
	1024	404964
	1024.5	438408
	1025	450607
	1025.5	405809
	1026	422888
	1026.5	435925
	1027	436244
	1027.5	448975
	1028	426460
	1028.5	442146
	1029	360969
	1029.5	437512
	1030	412206
	1030.5	385467
	1031	396011
	1031.5	432806
	1032	469454
	1032.5	449078
	1033	385666
	1033.5	409966
	1034	402797
	1034.5	395767
	1035	424257
	1035.5	398635
	1036	398383
	1036.5	393752
	1037	448159
	1037.5	395494
	1038	390321
	1038.5	401062
	1039	404598
	1039.5	432645
	1040	415354
	1040.5	396122
	1041	440351
	1041.5	345710
	1042	394948
	1042.5	417920
	1043	422502
	1043.5	408854
	1044	393757
	1044.5	379930
	1045	361948
	1045.5	428933
	1046	419535
	1046.5	408228
	1047	425085
	1047.5	399555
	1048	404571
	1048.5	428336
	1049	397421
	1049.5	407179
	1050	430774
	1050.5	422493
	1051	415611
	1051.5	467007
	1052	417340
	1052.5	430885
	1053	409947
	1053.5	454302
	1054	385504
	1054.5	446983
	1055	417462
	1055.5	440477
	1056	420445
	1056.5	443194
	1057	464526
	1057.5	486890
	1058	405270
	1058.5	411451
	1059	394618
	1059.5	407167
	1060	420947
	1060.5	422619
	1061	420703
	1061.5	416836
	1062	431853
	1062.5	417689
	1063	434510
	1063.5	456992
	1064	415924
	1064.5	444181
	1065	394619
	1065.5	412750
	1066	471936
	1066.5	456727
	1067	472322
	1067.5	455955
	1068	436432
	1068.5	458378
	1069	419876
	1069.5	453346
	1070	425907
	1070.5	407469
	1071	438600
	1071.5	448226
	1072	451219
	1072.5	410166
	1073	413084
	1073.5	431551
	1074	436286
	1074.5	435742
	1075	416074
	1075.5	427318
	1076	458155
	1076.5	442181
	1077	387230
	1077.5	448324
	1078	402348
	1078.5	401824
	1079	398199
	1079.5	410798
	1080	401075
	1080.5	449580
	1081	392531
	1081.5	425047
	1082	380438
	1082.5	396616
	1083	407974
	1083.5	410783
	1084	353910
	1084.5	350295
	1085	393141
	1085.5	412325
	1086	406030
	1086.5	375893
	1087	382635
	1087.5	364228
	1088	364490
	1088.5	385652
	1089	354657
	1089.5	399985
	1090	317832
	1090.5	363210
	1091	360036
	1091.5	370218
	1092	375949
	1092.5	360634
	1093	365802
	1093.5	342190
	1094	386854
	1094.5	344151
	1095	329977
	1095.5	363797
	1096	342614
	1096.5	337626
	1097	350606
	1097.5	279514
	1098	340526
	1098.5	314319
	1099	339781
	1099.5	315415
	1100	343735
	1100.5	302174
	1101	332158
	1101.5	288547
	1102	297250
	1102.5	337170
	1103	295348
	1103.5	261188
	1104	336979
	1104.5	283504
	1105	292516
	1105.5	255692
	1106	270799
	1106.5	264594
	1107	308400
	1107.5	302135
	1108	343062
	1108.5	282067
	1109	251587
	1109.5	283975
	1110	267185
	1110.5	297339
	1111	281690
	1111.5	255407
	1112	287943
	1112.5	273050
	1113	286968
	1113.5	268637
	1114	303490
	1114.5	254150
	1115	274759
	1115.5	330866
	1116	332366
	1116.5	317938
	1117	288372
	1117.5	290893
	1118	298724
	1118.5	320972
	1119	271168
	1119.5	276682
	1120	285968
	1120.5	276712
	1121	217945
	1121.5	293390
	1122	273029
	1122.5	284374
	1123	272591
	1123.5	264472
	1124	303318
	1124.5	276423
	1125	224430
	1125.5	275432
	1126	258804
	1126.5	269884
	1127	301647
	1127.5	255134
	1128	270225
	1128.5	288053
	1129	260224
	1129.5	291837
	1130	318592
	1130.5	290734
	1131	315253
	1131.5	292066
	1132	209328
	1132.5	234001
	1133	417353
	1133.5	-99900.9

## Sheet: Fig 1d
Co-B/Ru12	Distance (µm)	Co K	Ru L
	0	0.0909091	0.0181818
	0.001	0.0545455	0
	0.0019	0.109091	0.0181818
	0.0029	0.127273	0
	0.0039	0.0727273	0
	0.0048	0.127273	0
	0.0058	0.218182	0.0181818
	0.0068	0.127273	0
	0.0077	0.272727	0.0363636
	0.0087	0.0545455	0
	0.0097	0.181818	0.0727273
	0.0106	0.2	0.0181818
	0.0116	0.0727273	0.2
	0.0126	0.254545	0.163636
	0.0135	0.181818	0.2
	0.0145	0.0909091	0.2
	0.0155	0.290909	0.145455
	0.0164	0.272727	0.290909
	0.0174	0.272727	0.127273
	0.0184	0.272727	0.2
	0.0193	0.345455	0.272727
	0.0203	0.509091	0.309091
	0.0213	0.527273	0.381818
	0.0222	0.381818	0.327273
	0.0232	0.454545	0.436364
	0.0242	0.545455	0.454545
	0.0251	0.745455	0.4
	0.0261	0.563636	0.545455
	0.0271	0.6	0.327273
	0.028	0.327273	0.527273
	0.029	0.418182	0.436364
	0.03	0.345455	0.309091
	0.0309	0.290909	0.345455
	0.0319	0.345455	0.490909
	0.0329	0.509091	0.290909
	0.0338	0.4	0.418182
	0.0348	0.327273	0.436364
	0.0358	0.454545	0.6
	0.0367	0.545455	0.6
	0.0377	0.327273	0.345455
	0.0387	0.290909	0.563636
	0.0396	0.418182	0.563636
	0.0406	0.563636	0.436364
	0.0416	0.727273	0.236364
	0.0425	0.636364	0.454545
	0.0435	0.363636	0.509091
	0.0445	0.563636	0.345455
	0.0454	0.618182	0.618182
	0.0464	0.527273	0.672727
	0.0474	0.6	0.545455
	0.0483	0.509091	0.509091
	0.0493	0.654545	0.4
	0.0503	0.381818	0.418182
	0.0512	0.563636	0.381818
	0.0522	0.490909	0.363636
	0.0532	0.672727	0.545455
	0.0541	0.545455	0.672727
	0.0551	0.745455	0.636364
	0.0561	0.8	0.454545
	0.057	0.836364	0.672727
	0.058	0.945455	0.509091
	0.059	0.872727	0.581818
	0.0599	1.05455	0.690909
	0.0609	1.14545	1.14545
	0.0619	1.03636	0.763636
	0.0628	1.12727	1.07273
	0.0638	1.05455	1.12727
	0.0648	1.70909	1.10909
	0.0657	1.76364	0.745455
	0.0667	1.76364	1
	0.0677	1.81818	1.12727
	0.0686	1.69091	1.34545
	0.0696	1.67273	1.05455
	0.0706	1.69091	1.05455
	0.0715	1.78182	1.18182
	0.0725	2.03636	0.854545
	0.0735	1.85455	1.29091
	0.0744	2.07273	1.27273
	0.0754	1.52727	0.836364
	0.0764	2.01818	1.01818
	0.0773	2.05455	1.10909
	0.0783	2.47273	1.14545
	0.0793	1.96364	1.18182
	0.0802	2.83636	1.10909
	0.0812	2.70909	1.12727
	0.0822	2.8	1.29091
	0.0831	2.61818	1.09091
	0.0841	2.69091	1.32727
	0.0851	2.56364	1.34545
	0.086	2.01818	1
	0.087	2.45455	1.54545
	0.088	2.21818	1.10909
	0.0889	2.09091	1.05455
	0.0899	2.47273	1.34545
	0.0909	2.18182	1.38182
	0.0918	1.92727	1.07273
	0.0928	2.03636	1.09091
	0.0938	1.74545	1.12727
	0.0947	2.16364	1.07273
	0.0957	1.87273	0.963636
	0.0967	2.14545	1.18182
	0.0976	2.23636	0.981818
	0.0986	2.4	0.763636
	0.0996	2.16364	0.836364
	0.1005	2.23636	0.981818
	0.1015	2.05455	1
	0.1025	1.72727	0.6
	0.1034	2.03636	0.890909
	0.1044	1.52727	0.672727
	0.1054	1.90909	0.545455
	0.1063	2.01818	0.581818
	0.1073	2.01818	0.654545
	0.1083	1.96364	0.854545
	0.1092	1.76364	0.781818
	0.1102	1.56364	0.745455
	0.1112	1.67273	0.709091
	0.1121	1.85455	0.781818
	0.1131	1.72727	0.6
	0.1141	1.41818	0.618182
	0.115	1.58182	0.709091
	0.116	1.34545	0.763636
	0.117	1.36364	0.454545
	0.1179	1.81818	0.781818
	0.1189	1.96364	0.981818
	0.1199	1.70909	0.818182
	0.1208	1.8	0.545455
	0.1218	1.89091	0.854545
	0.1228	1.81818	0.6
	0.1238	1.76364	0.581818
	0.1247	1.76364	0.472727
	0.1257	1.6	0.545455
	0.1267	1.34545	0.345455
	0.1276	1.76364	0.363636
	0.1286	1.67273	0.745455
	0.1296	1.87273	0.509091
	0.1305	1.92727	0.418182
	0.1315	2.23636	0.472727
	0.1325	1.63636	0.418182
	0.1334	1.56364	0.781818
	0.1344	1.6	0.4
	0.1354	1.41818	0.4
	0.1363	1.56364	0.309091
	0.1373	1.25455	0.472727
	0.1383	1.6	0.490909
	0.1392	1.41818	0.509091
	0.1402	1.67273	0.309091
	0.1412	1.25455	0.290909
	0.1421	1.12727	0.472727
	0.1431	1.14545	0.418182
	0.1441	1.27273	0.4
	0.145	1.23636	0.418182
	0.146	1.25455	0.472727
	0.147	1.10909	0.545455
	0.1479	1.10909	0.690909
	0.1489	1.43636	0.454545
	0.1499	1.72727	0.381818
	0.1508	1.56364	0.490909
	0.1518	2.2	0.527273
	0.1528	1.72727	0.418182
	0.1537	1.72727	0.509091
	0.1547	1.49091	0.472727
	0.1557	1.56364	0.436364
	0.1566	1.54545	0.490909
	0.1576	1.4	0.418182
	0.1586	1.78182	0.6
	0.1595	1.65455	0.509091
	0.1605	1.41818	0.545455
	0.1615	1.78182	0.6
	0.1624	1.94545	0.636364
	0.1634	1.63636	0.727273
	0.1644	1.92727	0.727273
	0.1653	1.43636	0.545455
	0.1663	2.21818	0.654545
	0.1673	1.87273	0.509091
	0.1682	2.07273	0.545455
	0.1692	1.74545	0.636364
	0.1702	1.8	0.654545
	0.1711	1.78182	0.436364
	0.1721	1.81818	0.6
	0.1731	1.49091	0.709091
	0.174	1.92727	0.581818
	0.175	1.58182	0.654545
	0.176	1.45455	0.509091
	0.1769	1.32727	0.672727
	0.1779	1.72727	0.6
	0.1789	1.78182	0.545455
	0.1798	1.58182	0.581818
	0.1808	1.85455	0.872727
	0.1818	2	0.545455
	0.1827	1.98182	0.618182
	0.1837	2.05455	0.690909
	0.1847	2.16364	0.6
	0.1856	1.98182	0.818182
	0.1866	1.69091	0.727273
	0.1876	1.85455	0.672727
	0.1885	2.14545	0.690909
	0.1895	1.69091	0.618182
	0.1905	2.10909	1.07273
	0.1914	2.21818	0.8
	0.1924	2.50909	0.745455
	0.1934	2.56364	1
	0.1943	2.74545	0.909091
	0.1953	2.56364	1.14545
	0.1963	2.81818	0.727273
	0.1972	3.32727	1.10909
	0.1982	2.90909	1.18182
	0.1992	3.29091	1.12727
	0.2001	2.96364	1.54545
	0.2011	3.05455	1.07273
	0.2021	3.58182	1.09091
	0.203	3.16364	1.25455
	0.204	3.67273	1
	0.205	3.61818	0.781818
	0.2059	3.85455	1.16364
	0.2069	3.70909	1.25455
	0.2079	3.58182	1.2
	0.2088	3.92727	0.763636
	0.2098	3.49091	0.854545
	0.2108	3.52727	0.818182
	0.2117	3.30909	0.854545
	0.2127	2.92727	0.927273
	0.2137	3.30909	1.12727
	0.2146	2.83636	1.16364
	0.2156	2.72727	1.30909
	0.2166	2.72727	0.963636
	0.2175	2.36364	0.709091
	0.2185	2.65455	0.490909
	0.2195	2.23636	1.18182
	0.2204	2.58182	1.25455
	0.2214	2.49091	1.07273
	0.2224	2.10909	1.05455
	0.2233	1.87273	0.945455
	0.2243	1.94545	0.872727
	0.2253	1.89091	1.07273
	0.2262	1.49091	1
	0.2272	1.96364	0.890909
	0.2282	1.74545	0.963636
	0.2291	1.63636	0.854545
	0.2301	2.05455	0.818182
	0.2311	2.27273	0.818182
	0.232	1.70909	0.672727
	0.233	1.85455	1.2
	0.234	2.4	1.18182
	0.2349	2.2	1.12727
	0.2359	1.78182	0.890909
	0.2369	2.6	0.872727
	0.2378	2.67273	1.2
	0.2388	2.49091	0.8
	0.2398	2.83636	0.854545
	0.2407	2.94545	1.12727
	0.2417	3.18182	1.21818
	0.2427	2.72727	1.09091
	0.2436	2.65455	0.981818
	0.2446	2.49091	0.836364
	0.2456	2.98182	1.03636
	0.2465	2.81818	0.927273
	0.2475	3.34545	0.909091
	0.2485	2.83636	1.03636
	0.2494	2.98182	1.01818
	0.2504	2.50909	1.09091
	0.2514	2.52727	1.09091
	0.2523	2.92727	0.963636
	0.2533	2.67273	1.03636
	0.2543	3.05455	1.2
	0.2552	2.89091	1.10909
	0.2562	2.98182	1.16364
	0.2572	2.72727	1
	0.2581	3.18182	1.32727
	0.2591	3.61818	1.09091
	0.2601	2.92727	0.945455
	0.261	3	0.890909
	0.262	2.98182	1.43636
	0.263	2.6	1.4
	0.2639	3.05455	1.32727
	0.2649	2.87273	1.05455
	0.2659	2.43636	1.16364
	0.2668	2.34545	1.54545
	0.2678	2.12727	1.14545
	0.2688	2.18182	1.10909
	0.2697	2.09091	1.03636
	0.2707	2.01818	0.909091
	0.2717	2.12727	0.963636
	0.2726	2.27273	1.01818
	0.2736	1.98182	1.07273
	0.2746	1.89091	0.854545
	0.2755	1.81818	1.16364
	0.2765	1.90909	1
	0.2775	2.65455	0.818182
	0.2784	2.49091	0.836364
	0.2794	2.29091	0.763636
	0.2804	2.03636	0.781818
	0.2813	2.49091	0.8
	0.2823	2.05455	0.8
	0.2833	2.69091	0.581818
	0.2842	2.32727	0.709091
	0.2852	2.21818	1.03636
	0.2862	2.25455	0.981818
	0.2871	2.21818	0.854545
	0.2881	2.65455	0.909091
	0.2891	2.74545	0.945455
	0.29	2.30909	0.854545
	0.291	2.23636	0.763636
	0.292	2.27273	0.8
	0.2929	2.90909	0.745455
	0.2939	2.6	0.763636
	0.2949	2.58182	0.927273
	0.2958	3.12727	0.690909
	0.2968	2.76364	0.981818
	0.2978	2.67273	1.01818
	0.2987	3.10909	0.872727
	0.2997	3.09091	0.818182
	0.3007	2.85455	0.909091
	0.3016	3.45455	0.854545
	0.3026	3.92727	0.854545
	0.3036	3.38182	1.2
	0.3045	3.52727	0.818182
	0.3055	3.67273	1.30909
	0.3065	3.34545	1.27273
	0.3074	3.29091	0.890909
	0.3084	3.21818	1.32727
	0.3094	3.23636	1.25455
	0.3103	3.34545	1.05455
	0.3113	3.21818	1.10909
	0.3123	3.10909	1.21818
	0.3132	3.6	0.818182
	0.3142	3.27273	0.763636
	0.3152	3.96364	0.709091
	0.3161	3.36364	0.836364
	0.3171	3.49091	1.16364
	0.3181	3.70909	1.09091
	0.319	3.67273	0.909091
	0.32	3.03636	0.909091
	0.321	3.03636	0.945455
	0.3219	3.30909	0.909091
	0.3229	3.34545	0.927273
	0.3239	2.54545	0.890909
	0.3248	3.01818	0.890909
	0.3258	2.41818	0.8
	0.3268	2.21818	0.945455
	0.3277	2.27273	0.890909
	0.3287	2.38182	1.18182
	0.3297	2.10909	1.10909
	0.3306	1.76364	0.8
	0.3316	1.50909	0.872727
	0.3326	1.41818	0.545455
	0.3335	1.98182	0.6
	0.3345	1.94545	0.672727
	0.3355	1.45455	0.690909
	0.3364	1.50909	0.781818
	0.3374	1.47273	0.581818
	0.3384	1.81818	0.472727
	0.3393	1.78182	0.636364
	0.3403	1.63636	0.527273
	0.3413	1.85455	0.6
	0.3422	2	0.6
	0.3432	1.74545	0.8
	0.3442	1.61818	0.654545
	0.3451	1.70909	0.563636
	0.3461	1.67273	0.581818
	0.3471	2.01818	0.745455
	0.348	1.83636	0.418182
	0.349	1.32727	0.509091
	0.35	1.67273	0.6
	0.3509	1.78182	0.6
	0.3519	1.52727	0.618182
	0.3529	1.72727	0.472727
	0.3538	1.83636	0.436364
	0.3548	1.65455	0.545455
	0.3558	1.65455	0.545455
	0.3567	1.65455	0.490909
	0.3577	1.83636	0.472727
	0.3587	1.81818	0.654545
	0.3596	1.61818	0.890909
	0.3606	2.01818	0.545455
	0.3616	2.16364	0.654545
	0.3625	2.12727	0.745455
	0.3635	1.72727	0.527273
	0.3645	2.14545	0.381818
	0.3654	1.56364	0.454545
	0.3664	1.8	0.618182
	0.3674	1.96364	0.509091
	0.3683	1.67273	0.781818
	0.3693	1.96364	0.8
	0.3703	2.07273	0.945455
	0.3713	1.90909	0.927273
	0.3722	1.98182	0.618182
	0.3732	2.16364	0.618182
	0.3742	2.14545	0.563636
	0.3751	1.81818	0.454545
	0.3761	1.63636	0.563636
	0.3771	1.78182	0.272727
	0.378	1.70909	0.454545
	0.379	1.45455	0.363636
	0.38	1.43636	0.618182
	0.3809	1.74545	0.509091
	0.3819	1.41818	0.454545
	0.3829	1.30909	0.490909
	0.3838	1.30909	0.545455
	0.3848	1.27273	0.363636
	0.3858	1.29091	0.527273
	0.3867	1.07273	0.709091
	0.3877	1.4	0.472727
	0.3887	1.16364	0.581818
	0.3896	1.72727	0.6
	0.3906	1.43636	0.6
	0.3916	1.65455	0.436364
	0.3925	1.50909	0.581818
	0.3935	1.85455	0.763636
	0.3945	1.85455	0.490909
	0.3954	1.6	0.672727
	0.3964	1.81818	0.636364
	0.3974	2.21818	0.727273
	0.3983	2.70909	0.854545
	0.3993	2.65455	0.872727
	0.4003	2.92727	0.727273
	0.4012	2.65455	0.690909
	0.4022	3	0.563636
	0.4032	2.90909	0.927273
	0.4041	2.94545	0.854545
	0.4051	2.67273	0.909091
	0.4061	2.85455	0.872727
	0.407	2.34545	0.945455
	0.408	2.34545	0.927273
	0.409	2.67273	1.14545
	0.4099	1.94545	1.12727
	0.4109	2.50909	1.01818
	0.4119	2.43636	0.781818
	0.4128	2.90909	0.781818
	0.4138	2.72727	0.854545
	0.4148	2.63636	0.727273
	0.4157	2.67273	1.07273
	0.4167	2.70909	0.836364
	0.4177	2.74545	0.981818
	0.4186	2.76364	0.690909
	0.4196	2.41818	1.03636
	0.4206	2.45455	0.6
	0.4215	2.45455	0.909091
	0.4225	2.32727	0.854545
	0.4235	2.27273	0.581818
	0.4244	2.03636	0.945455
	0.4254	2.16364	0.654545
	0.4264	2.14545	0.509091
	0.4273	1.76364	0.6
	0.4283	1.56364	0.490909
	0.4293	1.65455	0.618182
	0.4302	1.61818	0.345455
	0.4312	1.72727	0.563636
	0.4322	1.43636	0.545455
	0.4331	1.45455	0.927273
	0.4341	1.38182	0.636364
	0.4351	1.23636	0.745455
	0.436	1.67273	0.890909
	0.437	1.6	0.781818
	0.438	1.2	0.654545
	0.4389	1.70909	0.672727
	0.4399	1.54545	1.01818
	0.4409	1.61818	1.2
	0.4418	2.16364	0.945455
	0.4428	1.87273	0.727273
	0.4438	1.74545	0.927273
	0.4447	1.87273	0.709091
	0.4457	2.03636	1.03636
	0.4467	2.27273	0.636364
	0.4476	1.8	0.6
	0.4486	1.87273	0.654545
	0.4496	1.38182	0.6
	0.4505	1.45455	0.727273
	0.4515	1.52727	0.763636
	0.4525	1.43636	0.709091
	0.4534	1.30909	0.745455
	0.4544	1.43636	0.636364
	0.4554	1.14545	0.563636
	0.4563	1.23636	0.418182
	0.4573	1.21818	0.618182
	0.4583	1.07273	0.654545
	0.4592	1.03636	0.454545
	0.4602	1.14545	0.4
	0.4612	1.32727	0.454545
	0.4621	1.01818	0.381818
	0.4631	1.27273	0.381818
	0.4641	1.03636	0.581818
	0.465	1.05455	0.236364
	0.466	0.709091	0.272727
	0.467	0.909091	0.254545
	0.4679	0.654545	0.290909
	0.4689	0.618182	0.545455
	0.4699	0.454545	0.254545
	0.4708	0.490909	0.363636
	0.4718	0.436364	0.254545
	0.4728	0.545455	0.2
	0.4737	0.290909	0.127273
	0.4747	0.109091	0.0727273
	0.4757	0.236364	0.0181818
	0.4766	0.272727	0
	0.4776	0.2	0.0363636
	0.4786	0.127273	0.0181818
	0.4795	0.181818	0
	0.4805	0.309091	0
	0.4815	0.272727	0
	0.4824	0.272727	0
	0.4834	0.163636	0
	0.4844	0.145455	0.0181818
	0.4853	0.218182	0
	0.4863	0.236364	0.0181818
	0.4873	0.109091	0
	0.4882	0.109091	0
	0.4892	0.0909091	0
	0.4902	0.127273	0.0181818
	0.4911	0.181818	0
	0.4921	0.145455	0
	0.4931	0.2	0
	0.494	0.163636	0
	0.495	0.181818	0.0363636
	0.496	0.0545455	0
	0.4969	0.145455	0
	0.4979	0.109091	0.0181818
	0.4989	0.109091	0
	0.4998	0.0545455	0
	0.5008	0.127273	0

## Sheet: Fig 1f
Co-B/Ru12	Distance [nm]	Co K	Ru L
	0	1.6	0
	1.8099	0.6	0.6
	3.6198	0.2	0
	5.4297	1.2	1.4
	7.2396	0.2	0.8
	9.0495	1.8	3.2
	10.8594	4.6	4.4
	12.6693	2.2	5.4
	14.4792	1.2	5.8
	16.2891	2	2.2
	18.099	3.8	4
	19.9089	1.4	3.2
	21.7188	0.8	4.2
	23.5286	1.8	5.2
	25.3385	1.6	2.4
	27.1484	0	1.8
	28.9583	0.8	1
	30.7682	1	0.6
