# Supplementary material for: In-situ electrochemical reconstruction and modulation of adsorbed hydrogen coverage in cobalt/ruthenium-based catalyst boost electroreduction of nitrate to ammonia
Source: Nat Commun. 2024 Oct 3;15:8583. doi: 10.1038/s41467-024-52780-x (PMC11450097; doi:10.1038/s41467-024-52780-x)
Supplement: Supplementary file 3 — Source Data [file 41467_2024_52780_MOESM3_ESM.zip › Source data/Fig.2 .xlsx]

## Sheet: Fig.2b
Co-B_NO3RR_LSV	E-iR (V vs.RHE)	Current density	Co-B/Ru12_NO3RR_lSV	E-iR (V vs.RHE)	Current density	Ru_NO3RR_lSV	E-iR (V vs.RHE)	Current density	Co-B_HER_LSV	E-iR (V vs.RHE)	Current density	Co-B/Ru12_HER_LSV	E-iR (V vs.RHE)	Current density	Ru_HER_LSV	E-iR (V vs.RHE)	Current density
	0.37631	-1.52002		0.3783	-2.75269		0.37518	-1.28723		0.37289	0.15872		0.37186	0.35535		0.37316	-0.03597
	0.37523	-1.52625		0.3772	-2.78198		0.37416	-1.323		0.37184	0.15511		0.37077	0.33691		0.37182	-0.19001
	0.37414	-1.52979		0.37624	-2.81006		0.3731	-1.34058		0.37082	0.15154		0.36977	0.31946		0.37046	-0.3037
	0.37314	-1.53223		0.37522	-2.83325		0.37203	-1.33936		0.36978	0.14613		0.36881	0.30811		0.37043	-0.37195
	0.37204	-1.53369		0.37424	-2.8479		0.37092	-1.33337		0.36868	0.14089		0.36767	0.31824		0.36946	-0.40295
	0.37094	-1.53333		0.37317	-2.86133		0.3699	-1.34155		0.36758	0.13561		0.36658	0.32349		0.36842	-0.41931
	0.36985	-1.53479		0.37212	-2.87231		0.36879	-1.33752		0.36657	0.12986		0.36554	0.31628		0.36739	-0.42004
	0.36884	-1.53503		0.37107	-2.89551		0.36775	-1.33484		0.36551	0.12167		0.36443	0.31287		0.36619	-0.38745
	0.36772	-1.53748		0.37009	-2.92358		0.36676	-1.34595		0.36445	0.11405		0.36347	0.29871		0.36504	-0.32397
	0.36672	-1.54077		0.36903	-2.94556		0.36559	-1.35339		0.36341	0.10861		0.36249	0.28467		0.36376	-0.25757
	0.36566	-1.5437		0.36808	-2.97241		0.36459	-1.37537		0.36238	0.10255		0.36143	0.26794		0.3627	-0.22095
	0.36463	-1.54504		0.36705	-3.00659		0.36364	-1.40173		0.36127	0.09861		0.3605	0.24707		0.36161	-0.20837
	0.36344	-1.5481		0.36603	-3.05176		0.36258	-1.41748		0.36022	0.09575		0.3595	0.2218		0.36051	-0.20996
	0.36247	-1.55103		0.36512	-3.08105		0.36152	-1.4386		0.35919	0.09412		0.3585	0.1886		0.35954	-0.23755
	0.36138	-1.55164		0.36394	-3.10669		0.36047	-1.45923		0.35806	0.09387		0.35755	0.15615		0.35857	-0.26721
	0.36037	-1.55176		0.36299	-3.13232		0.35946	-1.47278		0.35697	0.09213		0.35652	0.13947		0.35757	-0.28638
	0.35918	-1.55237		0.3619	-3.15186		0.35847	-1.48389		0.35591	0.08983		0.35555	0.12899		0.35661	-0.33411
	0.35821	-1.55225		0.36091	-3.16406		0.35734	-1.48145		0.3548	0.08739		0.35445	0.12139		0.3556	-0.41614
	0.35711	-1.55261		0.35988	-3.16772		0.35624	-1.48218		0.3538	0.08458		0.35395	0.11824		0.35458	-0.46594
	0.3561	-1.552		0.35876	-3.17017		0.35514	-1.48206		0.35273	0.08077		0.35276	0.12474		0.35358	-0.48291
	0.35497	-1.55103		0.35779	-3.17383		0.3541	-1.46313		0.35169	0.07556		0.3516	0.14056		0.35251	-0.48059
	0.35384	-1.55127		0.35668	-3.18604		0.353	-1.46289		0.35058	0.0708		0.3506	0.14731		0.35138	-0.45544
	0.3528	-1.552		0.35568	-3.20313		0.35193	-1.46289		0.34954	0.06615		0.34955	0.14369		0.35026	-0.40381
	0.35177	-1.55261		0.35457	-3.22754		0.3508	-1.47937		0.34841	0.05995		0.34856	0.13761		0.349	-0.37085
	0.35067	-1.55371		0.3536	-3.24951		0.34976	-1.4762		0.3474	0.05398		0.34743	0.12919		0.34782	-0.30811
	0.34964	-1.55737		0.35251	-3.27026		0.34876	-1.49658		0.34632	0.05037		0.34637	0.11364		0.3467	-0.25635
	0.34858	-1.55981		0.35151	-3.30322		0.34774	-1.51807		0.34524	0.04819		0.34538	0.08542		0.34557	-0.22852
	0.34743	-1.56116		0.35053	-3.34717		0.34677	-1.54858		0.34415	0.04622		0.34439	0.05632		0.34463	-0.23181
	0.34642	-1.56335		0.34951	-3.37036		0.3457	-1.57861		0.34306	0.04404		0.34324	0.03671		0.34356	-0.24219
	0.34532	-1.56177		0.3485	-3.38745		0.34465	-1.58691		0.34197	0.04241		0.34213	0.01698		0.34254	-0.26697
	0.34419	-1.5592		0.34745	-3.41187		0.34361	-1.59985		0.3409	0.04227		0.34107	-0.00013916		0.34153	-0.31824
	0.34321	-1.55811		0.34641	-3.42651		0.3425	-1.61169		0.33986	0.04299		0.33989	-0.01187		0.34062	-0.38855
	0.34217	-1.55713		0.34543	-3.4375		0.34153	-1.61438		0.33887	0.04078		0.33882	-0.0115		0.33962	-0.44727
	0.34107	-1.55627		0.34434	-3.44482		0.3404	-1.61011		0.33778	0.03799		0.33766	0.00374		0.3386	-0.48303
	0.33999	-1.55371		0.34322	-3.44971		0.33931	-1.60046		0.33676	0.03461		0.33619	0.02154		0.33756	-0.4823
	0.33886	-1.55396		0.34226	-3.45703		0.33826	-1.59387		0.33563	0.02958		0.33574	0.02668		0.33647	-0.47229
	0.33785	-1.55383		0.34124	-3.46558		0.33717	-1.5979		0.33456	0.02427		0.33445	0.02292		0.33534	-0.43237
	0.33679	-1.55334		0.34022	-3.47778		0.33606	-1.59656		0.33352	0.01814		0.33345	0.02114		0.33402	-0.37097
	0.33575	-1.55408		0.33907	-3.49854		0.33511	-1.60913		0.33248	0.01317		0.33254	0.01766		0.33301	-0.34253
	0.33459	-1.5553		0.33805	-3.52295		0.33405	-1.62329		0.3314	0.01018		0.33136	-0.00105		0.33189	-0.32007
	0.33359	-1.55786		0.33705	-3.55469		0.33305	-1.64526		0.33032	0.00736		0.33036	-0.01827		0.33068	-0.25781
	0.33256	-1.56116		0.33608	-3.59131		0.33196	-1.67468		0.32923	0.00495		0.32935	-0.04037		0.32957	-0.21216
	0.33153	-1.56384		0.33504	-3.61938		0.33091	-1.69861		0.32823	0.00311		0.32826	-0.06688		0.3285	-0.21057
	0.33044	-1.56628		0.33402	-3.64258		0.32988	-1.71741		0.3268	0.00268		0.32714	-0.0937		0.32747	-0.22607
	0.32932	-1.56836		0.33302	-3.6792		0.32886	-1.74036		0.32594	0.00348		0.326	-0.10607		0.32645	-0.26221
	0.32825	-1.56995		0.332	-3.70605		0.32783	-1.75818		0.32499	0.00379		0.32501	-0.117		0.32555	-0.32483
	0.32722	-1.57031		0.33099	-3.71948		0.32677	-1.76416		0.32378	0.00173		0.32376	-0.12682		0.32458	-0.36926
	0.32618	-1.57153		0.3299	-3.72437		0.3257	-1.76086		0.3227	-0.00111		0.32265	-0.11653		0.32357	-0.40808
	0.32508	-1.57153		0.32888	-3.73047		0.32466	-1.76367		0.32162	-0.00447		0.32157	-0.10522		0.32255	-0.4425
	0.32407	-1.57043		0.32777	-3.72681		0.32359	-1.75928		0.32051	-0.00752		0.3205	-0.10377		0.32148	-0.45715
	0.32297	-1.56982		0.32671	-3.7439		0.32254	-1.75342		0.31931	-0.01311		0.31944	-0.09923		0.32037	-0.43713
	0.32184	-1.56934		0.32566	-3.7561		0.32144	-1.75342		0.318	-0.01945		0.31843	-0.0817		0.31913	-0.37598
	0.32081	-1.56946		0.32468	-3.76831		0.32034	-1.76648		0.3169	-0.02392		0.31742	-0.08203		0.31801	-0.32117
	0.31971	-1.5708		0.32365	-3.80249		0.3193	-1.78076		0.31545	-0.02677		0.31643	-0.09307		0.31681	-0.26599
	0.31877	-1.57397		0.32266	-3.82935		0.31824	-1.78711		0.31538	-0.03042		0.31533	-0.1097		0.31558	-0.2063
	0.31759	-1.578		0.3217	-3.86719		0.31723	-1.81287		0.31435	-0.03273		0.31425	-0.12195		0.31457	-0.17419
	0.31657	-1.58215		0.32061	-3.90503		0.31626	-1.84387		0.31329	-0.03359		0.31325	-0.1386		0.31345	-0.16699
	0.3155	-1.58398		0.31965	-3.94531		0.3152	-1.8656		0.31217	-0.03507		0.31217	-0.17437		0.31241	-0.15332
	0.31444	-1.58667		0.31862	-3.97949		0.31423	-1.89685		0.31114	-0.0363		0.31099	-0.20179		0.31139	-0.15857
	0.31335	-1.58862		0.31764	-4.00757		0.31316	-1.92395		0.31007	-0.03705		0.30994	-0.21533		0.31045	-0.21863
	0.31225	-1.59045		0.31657	-4.02344		0.3121	-1.92944		0.30894	-0.03694		0.30883	-0.22009		0.3095	-0.28247
	0.31126	-1.59387		0.31553	-4.03564		0.31107	-1.94836		0.30797	-0.03726		0.30775	-0.22378		0.30843	-0.32654
	0.31019	-1.59534		0.31455	-4.05396		0.31008	-1.95544		0.30685	-0.03966		0.30657	-0.22656		0.30743	-0.37097
	0.30906	-1.59583		0.31345	-4.0686		0.30896	-1.94666		0.30583	-0.04388		0.30547	-0.21011		0.3065	-0.3916
	0.30809	-1.59741		0.31248	-4.08569		0.30787	-1.94788		0.30473	-0.04805		0.30441	-0.18815		0.30533	-0.38354
	0.307	-1.59937		0.31141	-4.09912		0.30676	-1.94531		0.30368	-0.05265		0.30338	-0.17626		0.30422	-0.36646
	0.30594	-1.60193		0.31041	-4.11743		0.30578	-1.95618		0.30267	-0.05814		0.30241	-0.17719		0.30308	-0.31873
	0.30488	-1.60547		0.30938	-4.13818		0.30479	-1.96472		0.3016	-0.06201		0.30133	-0.18118		0.30187	-0.24451
	0.30382	-1.6073		0.3083	-4.16504		0.30368	-1.9751		0.30055	-0.06534		0.30031	-0.18527		0.30065	-0.172
	0.30275	-1.60999		0.30741	-4.20898		0.30257	-1.99756		0.2994	-0.06885		0.29927	-0.20087		0.29955	-0.13062
	0.30167	-1.61572		0.30629	-4.24561		0.30162	-2.026		0.29838	-0.07058		0.29828	-0.23002		0.29842	-0.10394
	0.30065	-1.62195		0.30535	-4.29321		0.30059	-2.05823		0.29728	-0.07126		0.29717	-0.25936		0.2973	-0.08151
	0.2996	-1.62842		0.30438	-4.32983		0.29953	-2.09216		0.29621	-0.07108		0.29717	-0.28149		0.29628	-0.07687
	0.29857	-1.63379		0.30335	-4.36646		0.29852	-2.12073		0.29518	-0.07178		0.29612	-0.29456		0.29503	-0.10479
	0.29739	-1.63721		0.30243	-4.40918		0.29751	-2.14746		0.29406	-0.0731		0.29505	-0.31055		0.29396	-0.15929
	0.29636	-1.63928		0.30139	-4.44092		0.29642	-2.15076		0.29302	-0.07422		0.29409	-0.32166		0.29273	-0.1949
	0.29536	-1.64099		0.30041	-4.46777		0.29545	-2.17126		0.29196	-0.07563		0.29297	-0.31616		0.29164	-0.22689
	0.2943	-1.64331		0.29932	-4.48853		0.29436	-2.17395		0.29094	-0.0776		0.29189	-0.30505		0.2905	-0.26372
	0.29323	-1.64514		0.29833	-4.49951		0.2933	-2.17639		0.28988	-0.08058		0.29075	-0.2959		0.29023	-0.29309
	0.29217	-1.64771		0.29733	-4.5166		0.29217	-2.17908		0.28881	-0.08494		0.28967	-0.29358		0.28923	-0.29663
	0.29111	-1.65125		0.29627	-4.53857		0.29112	-2.18494		0.28771	-0.09071		0.28857	-0.28284		0.28809	-0.26086
	0.29003	-1.6554		0.29523	-4.56787		0.2901	-2.19226		0.28667	-0.09648		0.28741	-0.26929		0.28674	-0.19263
	0.28903	-1.65979		0.29423	-4.59961		0.28909	-2.20544		0.28556	-0.10068		0.2864	-0.27502		0.28561	-0.13354
	0.28786	-1.6665		0.29318	-4.64111		0.28803	-2.2262		0.28454	-0.10415		0.28541	-0.28821		0.28453	-0.07349
	0.28681	-1.67432		0.29224	-4.69238		0.28702	-2.25244		0.28343	-0.10627		0.28441	-0.30408		0.2833	-0.0153
	0.28569	-1.6792		0.29125	-4.73389		0.28598	-2.28247		0.28243	-0.1079		0.28335	-0.31641		0.28216	0.00388
	0.28476	-1.6842		0.29029	-4.7876		0.28499	-2.32068		0.28128	-0.10981		0.28234	-0.33862		0.28095	0.02747
	0.28371	-1.69128		0.28934	-4.83398		0.28394	-2.35608		0.28034	-0.11056		0.28143	-0.37939		0.28003	0.0131
	0.28257	-1.698		0.28832	-4.88525		0.28297	-2.38782		0.27917	-0.1092		0.28044	-0.3999		0.27915	-0.01598
	0.28161	-1.70435		0.28732	-4.92432		0.28192	-2.41101		0.2781	-0.10927		0.27935	-0.41003		0.27796	-0.06914
	0.28056	-1.70972		0.28629	-4.9585		0.28184	-2.43408		0.27695	-0.11067		0.27835	-0.41235		0.27692	-0.12404
	0.27947	-1.71472		0.2854	-5.00122		0.28079	-2.45483		0.27593	-0.11354		0.27732	-0.41443		0.27581	-0.09424
	0.27838	-1.71802		0.28435	-5.04028		0.27976	-2.4585		0.27487	-0.11627		0.27613	-0.39709		0.27496	0.03119
	0.27726	-1.72144		0.28333	-5.06592		0.27874	-2.46948		0.27385	-0.11956		0.27508	-0.3866		0.27425	0.21111
	0.27624	-1.72644		0.28231	-5.09033		0.27766	-2.47559		0.27278	-0.12358		0.27391	-0.37549		0.27356	0.39949
	0.27531	-1.73254		0.28138	-5.11475		0.27661	-2.4707		0.27171	-0.1301		0.27283	-0.36597		0.2702	0.71436
	0.27422	-1.73596		0.28031	-5.14526		0.27555	-2.48901		0.27073	-0.13503		0.27177	-0.36047		0.26868	0.97522
	0.27313	-1.7395		0.27931	-5.19897		0.2746	-2.51709		0.26962	-0.13846		0.2707	-0.36743		0.26724	1.21021
	0.27207	-1.74561		0.2784	-5.2478		0.27348	-2.53418		0.26848	-0.14275		0.26966	-0.37524		0.26582	1.40942
	0.27106	-1.75366		0.27739	-5.30518		0.27243	-2.57324		0.26742	-0.14453		0.26867	-0.38708		0.26454	1.53455
	0.26992	-1.76184		0.27639	-5.37109		0.27148	-2.60376		0.26636	-0.1458		0.26762	-0.42334		0.26331	1.60791
	0.2689	-1.76917		0.27552	-5.42603		0.27051	-2.64648		0.26539	-0.14641		0.2668	-0.45667		0.26227	1.63354
	0.26788	-1.77502		0.27454	-5.47363		0.26951	-2.69531		0.2642	-0.14624		0.26574	-0.47253		0.26124	1.60583
	0.26677	-1.78162		0.27358	-5.54565		0.26861	-2.73193		0.26329	-0.14749		0.26478	-0.48572		0.26032	1.52429
	0.26575	-1.78882		0.27262	-5.60059		0.26757	-2.74414		0.2621	-0.14868		0.26372	-0.50427		0.25954	1.41956
	0.26476	-1.79541		0.27171	-5.64697		0.26655	-2.76733		0.26107	-0.14888		0.26263	-0.50647		0.25867	1.32056
	0.26371	-1.80127		0.2706	-5.67505		0.26546	-2.78564		0.26001	-0.1519		0.26153	-0.49805		0.2577	1.21802
	0.26262	-1.80542		0.26959	-5.72021		0.26449	-2.8064		0.25897	-0.15583		0.26047	-0.48267		0.25681	1.11353
	0.26159	-1.8103		0.26868	-5.77148		0.26342	-2.81982		0.25786	-0.16068		0.25925	-0.47717		0.25587	1.02515
	0.26054	-1.81641		0.26769	-5.80933		0.26238	-2.83081		0.25682	-0.16459		0.25826	-0.4729		0.25495	0.97205
	0.25952	-1.82336		0.26674	-5.85449		0.26133	-2.84058		0.25577	-0.16862		0.25713	-0.45593		0.25396	0.94067
	0.25841	-1.83057		0.26574	-5.90698		0.26026	-2.854		0.25472	-0.17302		0.25597	-0.44885		0.25281	0.90613
	0.2574	-1.8385		0.26474	-5.95703		0.25925	-2.88086		0.25362	-0.17712		0.25503	-0.45825		0.25181	0.88843
	0.25626	-1.84705		0.26386	-6.02295		0.25832	-2.92114		0.25251	-0.18108		0.25403	-0.47571		0.25077	0.88916
	0.25524	-1.85535		0.26289	-6.10229		0.25729	-2.95532		0.25145	-0.18383		0.2529	-0.49084		0.24969	0.88464
	0.2542	-1.86401		0.26198	-6.18164		0.25632	-2.99805		0.25039	-0.18506		0.25198	-0.50623		0.24868	0.85706
	0.25318	-1.87219		0.26114	-6.2561		0.25531	-3.04077		0.24932	-0.18459		0.25107	-0.53809		0.24773	0.80505
	0.25207	-1.87952		0.26011	-6.31958		0.25437	-3.09082		0.24825	-0.1845		0.25004	-0.57349		0.24675	0.74915
	0.25105	-1.88599		0.25916	-6.38306		0.25336	-3.13232		0.24713	-0.18507		0.2491	-0.58911		0.24592	0.6842
	0.24994	-1.8916		0.25819	-6.44775		0.25234	-3.15552		0.24622	-0.18601		0.24799	-0.59448		0.24505	0.59656
	0.24894	-1.89758		0.25722	-6.51123		0.25135	-3.19336		0.24507	-0.18867		0.24689	-0.59558		0.24408	0.49463
	0.24783	-1.90503		0.25631	-6.56372		0.25029	-3.21167		0.24405	-0.1916		0.24584	-0.59839		0.24314	0.4082
	0.24681	-1.9115		0.25533	-6.62231		0.24927	-3.23608		0.24294	-0.19459		0.24472	-0.58496		0.24219	0.35461
	0.2457	-1.91589		0.25439	-6.6748		0.24826	-3.24585		0.24189	-0.19938		0.24362	-0.55481		0.24108	0.33655
	0.2447	-1.92102		0.25345	-6.72241		0.24725	-3.25928		0.24086	-0.20526		0.2425	-0.54041		0.23995	0.33496
	0.24362	-1.92773		0.25245	-6.78711		0.24615	-3.28857		0.23988	-0.21097		0.24139	-0.5376		0.23888	0.36328
	0.2426	-1.93481		0.25157	-6.85303		0.24525	-3.31055		0.23877	-0.21512		0.24037	-0.54272		0.23779	0.41614
	0.24143	-1.94116		0.25058	-6.9104		0.24425	-3.34229		0.23766	-0.2181		0.23932	-0.5459		0.23662	0.43042
	0.2406	-1.94995		0.24967	-6.99219		0.24319	-3.37769		0.23657	-0.22085		0.2383	-0.55823		0.23549	0.44812
	0.23943	-1.95959		0.24872	-7.08496		0.24222	-3.42163		0.23546	-0.22316		0.23727	-0.59265		0.2344	0.49731
	0.23839	-1.96912		0.24786	-7.17285		0.24131	-3.47168		0.23446	-0.22506		0.23636	-0.62524		0.23334	0.52234
	0.23738	-1.97876		0.24699	-7.27539		0.2402	-3.52295		0.2334	-0.2264		0.23544	-0.6488		0.23224	0.50635
	0.23634	-1.9884		0.24607	-7.35107		0.23931	-3.56323		0.2323	-0.22626		0.23439	-0.66125		0.23124	0.47998
	0.23526	-1.99719		0.24518	-7.44141		0.23842	-3.62305		0.23116	-0.22539		0.23328	-0.67432		0.23029	0.42627
	0.23433	-2.00476		0.24423	-7.51953		0.23732	-3.6499		0.23019	-0.22606		0.23232	-0.68738		0.22932	0.35205
	0.23316	-2.01196		0.24337	-7.59521		0.23636	-3.6853		0.22908	-0.229		0.23128	-0.6781		0.22833	0.30603
	0.23214	-2.01758		0.24238	-7.66602		0.23531	-3.72559		0.22809	-0.2325		0.23003	-0.66333		0.2273	0.27136
	0.23194	-2.02295		0.2415	-7.73193		0.2343	-3.73779		0.22848	-0.23685		0.22894	-0.64917		0.22631	0.24963
	0.23104	-2.03027		0.24051	-7.79907		0.23334	-3.77563		0.22728	-0.24154		0.22789	-0.64539		0.22528	0.25
	0.22984	-2.03845		0.24014	-7.86011		0.2323	-3.79028		0.22587	-0.24622		0.22663	-0.63647		0.2241	0.28296
	0.22864	-2.04553		0.23877	-7.93945		0.23094	-3.82568		0.22459	-0.25122		0.22535	-0.61951		0.22301	0.32214
	0.22775	-2.05383		0.23831	-8.0188		0.23039	-3.85132		0.22431	-0.25745		0.22476	-0.62415		0.22124	0.36218
	0.22655	-2.06226		0.23729	-8.12378		0.22985	-3.8855		0.2222	-0.26074		0.22481	-0.63721		0.2205	0.42029
	0.22535	-2.06995		0.23654	-8.20557		0.22811	-3.93066		0.22129	-0.26294		0.22272	-0.64954		0.21945	0.48218
	0.22446	-2.07898		0.23552	-8.31055		0.22763	-3.99536		0.22038	-0.26428		0.22252	-0.67773		0.21813	0.52832
	0.22326	-2.08765		0.23452	-8.42163		0.22622	-4.04663		0.21948	-0.26624		0.22046	-0.69861		0.2175	0.53772
	0.22206	-2.09656		0.23382	-8.53027		0.22603	-4.10522		0.21826	-0.26697		0.21963	-0.71948		0.21567	0.53418
	0.22148	-2.10706		0.23308	-8.62183		0.2246	-4.15161		0.21734	-0.26563		0.2194	-0.74048		0.21509	0.52014
	0.22028	-2.11536		0.23206	-8.72437		0.2235	-4.20898		0.21612	-0.26648		0.21764	-0.75757		0.21334	0.4845
	0.21908	-2.12329		0.23104	-8.82935		0.22299	-4.25415		0.21522	-0.26868		0.21646	-0.76892		0.21286	0.4259
	0.21819	-2.13086		0.22997	-8.90747		0.22121	-4.28223		0.21402	-0.27258		0.21616	-0.76904		0.21241	0.35327
	0.21698	-2.13733		0.22984	-8.9978		0.22041	-4.33472		0.21403	-0.27588		0.21456	-0.75146		0.2113	0.30493
	0.21639	-2.14526		0.22911	-9.08936		0.22015	-4.35913		0.21192	-0.27979		0.21391	-0.73889		0.21011	0.28979
	0.2155	-2.15259		0.22775	-9.17358		0.21896	-4.37012		0.21133	-0.28394		0.21264	-0.72839		0.20886	0.30225
	0.2146	-2.15979		0.22638	-9.25415		0.21812	-4.40918		0.21013	-0.2887		0.21198	-0.7146		0.20819	0.32874
	0.2134	-2.16663		0.22534	-9.3457		0.21667	-4.4458		0.20925	-0.29443		0.21011	-0.70325		0.20624	0.38562
	0.2122	-2.17456		0.22492	-9.44702		0.21614	-4.48486		0.20775	-0.29993		0.20856	-0.69873		0.20581	0.44128
	0.21069	-2.18372		0.22392	-9.56055		0.21473	-4.53735		0.20655	-0.30334		0.20801	-0.71265		0.20419	0.48157
	0.2095	-2.19287		0.22321	-9.66431		0.21423	-4.58984		0.20625	-0.30481		0.20715	-0.72888		0.20314	0.54163
	0.20861	-2.2041		0.22252	-9.78149		0.21285	-4.66187		0.20504	-0.30627		0.20539	-0.74756		0.20253	0.54407
	0.20803	-2.2157		0.22095	-9.91089		0.21265	-4.71436		0.20352	-0.30713		0.20457	-0.77148		0.20048	0.50244
	0.20714	-2.2251		0.22088	-10.033		0.21093	-4.76563		0.20321	-0.30688		0.20468	-0.80078		0.19956	0.50537
	0.20625	-2.23425		0.21991	-10.1599		0.21017	-4.83765		0.2023	-0.30835		0.20296	-0.82935		0.19916	0.54944
	0.20475	-2.24255		0.21856	-10.2502		0.20878	-4.90601		0.20079	-0.31018		0.20239	-0.84021		0.19749	0.61304
	0.20355	-2.2511		0.2179	-10.3809		0.20799	-4.9646		0.19957	-0.3114		0.20087	-0.84143		0.1967	0.69617
	0.20265	-2.2583		0.2172	-10.4944		0.20717	-5.01221		0.19837	-0.31494		0.19995	-0.84045		0.19594	0.76086
	0.20175	-2.2655		0.2165	-10.603		0.20601	-5.03784		0.19778	-0.31946		0.19901	-0.83289		0.19343	0.79321
	0.20056	-2.27393		0.21515	-10.6958		0.20516	-5.0708		0.19629	-0.32507		0.19802	-0.81396		0.19277	0.81409
	0.19936	-2.28369		0.21444	-10.8008		0.20403	-5.11597		0.1954	-0.32983		0.19669	-0.78589		0.1915	0.83801
	0.19938	-2.29175		0.21524	-10.8948		0.20412	-5.15991		0.19389	-0.33411		0.19601	-0.76831		0.18988	0.88171
	0.19727	-2.30029		0.21332	-11.0059		0.20264	-5.17944		0.193	-0.33875		0.19449	-0.76831		0.19014	0.90259
	0.19607	-2.30969		0.21171	-11.1218		0.20124	-5.24048		0.19241	-0.34302		0.19389	-0.77136		0.18858	0.91797
	0.19519	-2.3208		0.21137	-11.2585		0.20045	-5.29907		0.19152	-0.3468		0.1927	-0.77881		0.187	0.94226
	0.19491	-2.33142		0.21072	-11.3965		0.19965	-5.35522		0.19031	-0.34949		0.19124	-0.79602		0.18665	0.95959
	0.19341	-2.34277		0.21006	-11.5247		0.19888	-5.42603		0.18879	-0.35059		0.19045	-0.82971		0.18513	0.9574
	0.19252	-2.35107		0.20876	-11.6431		0.19691	-5.50537		0.18818	-0.35022		0.18936	-0.86401		0.1843	0.9209
	0.19132	-2.35901		0.20815	-11.7969		0.19673	-5.56396		0.18696	-0.34973		0.18913	-0.88184		0.18355	0.84717
	0.18982	-2.36792		0.20691	-11.9434		0.19598	-5.64697		0.18605	-0.35059		0.18735	-0.89636		0.18248	0.77637
	0.18923	-2.3772		0.20593	-12.0666		0.19487	-5.69824		0.18483	-0.35242		0.18678	-0.90674		0.18146	0.68555
	0.18803	-2.38586		0.20558	-12.1997		0.19411	-5.77271		0.18394	-0.35559		0.18558	-0.91248		0.18077	0.58704
	0.18714	-2.39392		0.20462	-12.3352		0.19208	-5.82153		0.18243	-0.35925		0.18493	-0.901		0.18029	0.52747
	0.18594	-2.40161		0.20396	-12.4658		0.19249	-5.87524		0.18153	-0.36279		0.18301	-0.87769		0.17859	0.4657
	0.18504	-2.40845		0.20388	-12.5818		0.19104	-5.91064		0.18034	-0.36792		0.18235	-0.8667		0.17748	0.41772
	0.18415	-2.41699		0.20194	-12.6831		0.18966	-5.98145		0.18007	-0.37512		0.18078	-0.854		0.1763	0.39746
	0.18264	-2.42432		0.20155	-12.7954		0.18883	-6.02295		0.17858	-0.38086		0.18012	-0.84119		0.1757	0.39661
	0.18144	-2.43286		0.2006	-12.9321		0.1886	-6.05469		0.17738	-0.38501		0.17886	-0.83142		0.17472	0.42468
	0.18117	-2.44507		0.19993	-13.0603		0.18781	-6.11572		0.17678	-0.3877		0.17734	-0.83386		0.17308	0.47278
	0.17967	-2.45605		0.19867	-13.1946		0.18646	-6.20239		0.17527	-0.39063		0.17711	-0.85144		0.17181	0.49817
	0.17879	-2.46704		0.19834	-13.3362		0.18568	-6.26831		0.17467	-0.39282		0.17534	-0.86682		0.1718	0.50244
	0.17698	-2.47803		0.1974	-13.4815		0.18461	-6.34033		0.17316	-0.39478		0.17511	-0.88721		0.16997	0.50073
	0.17671	-2.49023		0.1971	-13.6414		0.18327	-6.427		0.17224	-0.39575		0.17399	-0.91272		0.16878	0.4884
	0.17522	-2.50244		0.19651	-13.8098		0.1834	-6.4917		0.17072	-0.39551		0.17319	-0.9436		0.16826	0.44861
	0.17525	-2.51343		0.19558	-13.9575		0.18237	-6.58203		0.17071	-0.39478		0.17206	-0.9668		0.16751	0.37427
	0.17374	-2.52319		0.19465	-14.1077		0.181	-6.65527		0.1692	-0.39661		0.17086	-0.97156		0.16652	0.26819
	0.17286	-2.53296		0.19344	-14.2676		0.17959	-6.71387		0.16891	-0.40039		0.16933	-0.97168		0.16518	0.18494
	0.17166	-2.5415		0.19339	-14.397		0.17913	-6.78223		0.16741	-0.40454		0.16871	-0.96814		0.16501	0.1243
	0.17046	-2.54883		0.19211	-14.5264		0.17772	-6.83838		0.16591	-0.40906		0.16714	-0.9585		0.16361	0.06681
	0.16925	-2.55493		0.19176	-14.657		0.17758	-6.91895		0.16471	-0.41309		0.16675	-0.93457		0.16246	0.03365
	0.16806	-2.5647		0.19049	-14.7913		0.17526	-6.97632		0.16413	-0.42004		0.16511	-0.90491		0.16184	0.03905
	0.16717	-2.57446		0.18985	-14.9316		0.17534	-7.01416		0.16295	-0.42639		0.16415	-0.89551		0.16027	0.05833
	0.16597	-2.58545		0.18955	-15.0867		0.17393	-7.07153		0.16205	-0.43005		0.16385	-0.89563		0.15872	0.06918
	0.16479	-2.6001		0.1883	-15.2283		0.17345	-7.13135		0.16054	-0.43274		0.16203	-0.89734		0.15806	0.0918
	0.16391	-2.61353		0.18762	-15.3503		0.17208	-7.20825		0.15994	-0.43555		0.16052	-0.90393		0.15769	0.1208
	0.16333	-2.62573		0.18677	-15.5396		0.17166	-7.29858		0.15903	-0.43689		0.15999	-0.92249		0.15552	0.13787
	0.16184	-2.63672		0.18559	-15.7178		0.17057	-7.36328		0.15812	-0.43689		0.15891	-0.95911		0.15524	0.12643
	0.16157	-2.65015		0.18503	-15.9021		0.16956	-7.46338		0.1566	-0.43848		0.15846	-1.00098		0.15441	0.08649
	0.15946	-2.66235		0.18413	-16.0669		0.16916	-7.5647		0.15569	-0.43982		0.15762	-1.02271		0.1536	0.04164
	0.15919	-2.67456		0.18383	-16.2244		0.16871	-7.64282		0.15417	-0.44104		0.15612	-1.02917		0.1516	-0.02034
	0.15861	-2.68799		0.18293	-16.3867		0.16766	-7.72095		0.15326	-0.44226		0.15492	-1.03284		0.15118	-0.1076
	0.15712	-2.69897		0.18201	-16.5418		0.16596	-7.7832		0.15267	-0.44482		0.15369	-1.02991		0.14989	-0.21187
	0.15592	-2.70874		0.18143	-16.7139		0.16553	-7.87231		0.15116	-0.44922		0.15269	-1.00916		0.14947	-0.30193
	0.15442	-2.71729		0.1811	-16.8591		0.16412	-7.9248		0.15028	-0.4552		0.1514	-0.98999		0.14901	-0.36609
	0.15414	-2.72705		0.17956	-17.0068		0.16303	-7.99194		0.14939	-0.46118		0.15043	-0.97766		0.14785	-0.39648
	0.15325	-2.73682		0.1789	-17.1362		0.16267	-8.10791		0.1479	-0.46643		0.14916	-0.96509		0.14698	-0.41455
	0.15237	-2.75024		0.17826	-17.2778		0.16185	-8.15552		0.14793	-0.47217		0.14851	-0.95459		0.14543	-0.40613
	0.15088	-2.76367		0.17736	-17.4451		0.16044	-8.20923		0.14642	-0.47583		0.14728	-0.95056		0.14446	-0.37817
	0.15	-2.77954		0.1768	-17.6233		0.15941	-8.30444		0.14461	-0.479		0.1461	-0.96265		0.14355	-0.38232
	0.14852	-2.79541		0.1765	-17.782		0.15902	-8.40698		0.14432	-0.48206		0.14496	-0.9834		0.14257	-0.35327
	0.14733	-2.80884		0.17472	-17.9675		0.15734	-8.48145		0.1428	-0.48315		0.14442	-1.00085		0.14106	-0.36096
	0.14706	-2.82227		0.17446	-18.1445		0.15723	-8.573		0.14188	-0.48303		0.14237	-1.02405		0.14021	-0.38989
	0.14466	-2.83691		0.17391	-18.335		0.15617	-8.65112		0.14096	-0.48254		0.14248	-1.05176		0.13911	-0.44275
	0.14409	-2.85034		0.17303	-18.5095		0.15512	-8.73535		0.14036	-0.48364		0.14076	-1.08008		0.13807	-0.52405
	0.14351	-2.86377		0.17249	-18.7		0.15478	-8.86475		0.13915	-0.48621		0.14021	-1.09595		0.13709	-0.63477
	0.14263	-2.8772		0.17159	-18.8648		0.15343	-8.94531		0.13763	-0.48816		0.13898	-1.09485		0.13637	-0.72314
	0.14175	-2.89063		0.1713	-19.0295		0.15271	-9.03931		0.13674	-0.49194		0.13806	-1.09216		0.13625	-0.80396
	0.14026	-2.90405		0.17037	-19.176		0.15165	-9.11987		0.13616	-0.49707		0.13742	-1.08447		0.13459	-0.8844
	0.13938	-2.91626		0.16953	-19.3713		0.15088	-9.18945		0.13436	-0.50305		0.13613	-1.06665		0.13414	-0.95544
	0.13819	-2.92847		0.16865	-19.5459		0.14953	-9.27124		0.13347	-0.50854		0.1348	-1.03796		0.13303	-1.00354
	0.137	-2.94189		0.16863	-19.6948		0.14906	-9.33716		0.13197	-0.51306		0.13318	-1.01453		0.13214	-1.01733
	0.13613	-2.95654		0.16747	-19.8816		0.14799	-9.41162		0.13108	-0.51855		0.13195	-1.0127		0.13063	-1.02441
	0.13495	-2.97363		0.16629	-20.0561		0.14788	-9.50562		0.13019	-0.52344		0.13165	-1.01257		0.13036	-1.04016
	0.13408	-2.99194		0.16541	-20.2344		0.14622	-9.5874		0.12929	-0.52576		0.13045	-1.01892		0.12852	-1.03735
	0.13321	-3.00903		0.16581	-20.4358		0.14612	-9.68506		0.12807	-0.52722		0.12897	-1.03198		0.12759	-1.02722
	0.13174	-3.02856		0.16489	-20.5933		0.14454	-9.80347		0.12747	-0.52832		0.12848	-1.06262		0.1267	-1.03833
	0.13118	-3.04688		0.16406	-20.7922		0.14357	-9.92798		0.12626	-0.5304		0.12681	-1.10303		0.12525	-1.07581
	0.1303	-3.06396		0.16296	-21.0083		0.1434	-9.99146		0.12474	-0.53162		0.1278	-1.12354		0.12482	-1.15771
	0.12913	-3.08228		0.16249	-21.2402		0.14242	-10.105		0.12383	-0.53235		0.12542	-1.14014		0.12442	-1.25183
	0.12826	-3.09937		0.16198	-21.4465		0.14108	-10.1929		0.12322	-0.53284		0.12456	-1.15271		0.12283	-1.35828
	0.12678	-3.11523		0.16107	-21.6052		0.14043	-10.321		0.12202	-0.53674		0.12397	-1.15979		0.1225	-1.48376
	0.12652	-3.13232		0.1602	-21.7847		0.14002	-10.4187		0.12113	-0.54089		0.12273	-1.1532		0.1221	-1.58215
	0.12503	-3.14819		0.15957	-21.9287		0.13875	-10.542		0.11993	-0.54517		0.12141	-1.1272		0.12076	-1.66345
	0.12416	-3.16528		0.15872	-22.1228		0.13758	-10.5652		0.11935	-0.55164		0.11982	-1.11096		0.12002	-1.74243
	0.12238	-3.18237		0.1582	-22.323		0.13681	-10.6348		0.11786	-0.55774		0.11915	-1.09595		0.1186	-1.79211
	0.12182	-3.2019		0.15791	-22.4878		0.13579	-10.7312		0.11697	-0.5636		0.11757	-1.08289		0.11775	-1.82214
	0.12126	-3.22266		0.15607	-22.6404		0.13472	-10.8044		0.11548	-0.56897		0.11692	-1.07178		0.11655	-1.82764
	0.1201	-3.24341		0.15545	-22.793		0.13409	-10.9387		0.11488	-0.57251		0.116	-1.07056		0.11589	-1.80798
	0.11893	-3.26416		0.15529	-23.0188		0.13333	-11.0156		0.11368	-0.57483		0.11454	-1.08789		0.11497	-1.80676
	0.11777	-3.28735		0.15472	-23.1982		0.13264	-11.1243		0.11247	-0.57739		0.1137	-1.10828		0.11412	-1.83508
	0.11661	-3.30933		0.15332	-23.418		0.13139	-11.2573		0.11126	-0.57959		0.11226	-1.12976		0.11238	-1.87573
	0.11605	-3.33008		0.15345	-23.6401		0.13076	-11.3904		0.11096	-0.5813		0.11175	-1.15662		0.11188	-1.92407
	0.11458	-3.35083		0.153	-23.8782		0.13041	-11.5185		0.10913	-0.5813		0.11065	-1.18774		0.11052	-2.00159
	0.11341	-3.37158		0.15184	-24.0662		0.12944	-11.6382		0.10822	-0.58167		0.10954	-1.2146		0.10954	-2.10938
	0.11255	-3.39111		0.15173	-24.1699		0.12885	-11.792		0.10731	-0.5835		0.10833	-1.21912		0.10952	-2.23474
	0.11169	-3.41187		0.15061	-24.3774		0.12831	-11.9727		0.10612	-0.58826		0.10741	-1.21765		0.10822	-2.33667
	0.11083	-3.43262		0.15043	-24.5972		0.12688	-12.0178		0.10523	-0.59302		0.10648	-1.21326		0.1072	-2.43115
	0.11027	-3.45215		0.14863	-24.7681		0.12607	-12.0691		0.10373	-0.59888		0.10551	-1.20007		0.1068	-2.52441
	0.1091	-3.47046		0.14802	-24.9268		0.12533	-12.1558		0.10377	-0.60571		0.10389	-1.17542		0.10545	-2.60376
	0.10792	-3.48877		0.14782	-25.1343		0.12403	-12.2632		0.10257	-0.61096		0.10348	-1.14661		0.10464	-2.65137
	0.10676	-3.50952		0.14665	-25.3174		0.12356	-12.3291		0.10077	-0.61609		0.1019	-1.1333		0.10344	-2.66113
	0.10559	-3.53149		0.14609	-25.5005		0.1222	-12.4085		0.09958	-0.62244		0.10038	-1.1355		0.10312	-2.65381
	0.10535	-3.55591		0.14586	-25.6958		0.12184	-12.5281		0.09899	-0.62634		0.09948	-1.14014		0.10131	-2.66479
	0.10359	-3.58154		0.14545	-25.9521		0.12054	-12.6367		0.09778	-0.62878		0.09892	-1.15234		0.10039	-2.66235
	0.10305	-3.60718		0.14397	-26.1352		0.11938	-12.8149		0.09657	-0.63		0.09779	-1.17688		0.09922	-2.68188
	0.10159	-3.63281		0.14346	-26.3428		0.11963	-12.9309		0.09567	-0.63269		0.09734	-1.21851		0.09838	-2.71729
	0.10074	-3.65967		0.14328	-26.5625		0.11848	-13.1152		0.09415	-0.63477		0.09534	-1.25378		0.09724	-2.75513
	0.0996	-3.68896		0.1428	-26.7822		0.11785	-13.2507		0.09355	-0.63647		0.0954	-1.26868		0.0962	-2.83447
	0.09814	-3.71582		0.14207	-27.0386		0.1175	-13.3728		0.09295	-0.63708		0.09423	-1.28101		0.09518	-2.92358
	0.0979	-3.74023		0.14131	-27.2705		0.11632	-13.54		0.09113	-0.64014		0.09304	-1.28906		0.09512	-3.03833
	0.09674	-3.76221		0.14051	-27.4902		0.11601	-13.6865		0.08963	-0.64514		0.09212	-1.28735		0.09356	-3.15796
	0.09527	-3.7854		0.14069	-27.7344		0.11483	-13.8513		0.08904	-0.64978		0.09082	-1.26685		0.09317	-3.25562
	0.09503	-3.80981		0.13881	-27.8686		0.11411	-13.9441		0.08876	-0.65454		0.08979	-1.23853		0.09148	-3.32275
	0.09327	-3.83545		0.13889	-28.064		0.11281	-14.0527		0.08758	-0.6615		0.08822	-1.22717		0.09158	-3.3667
	0.09303	-3.85864		0.13798	-28.2227		0.11208	-14.1431		0.08611	-0.67126		0.08726	-1.21594		0.09043	-3.39966
	0.09126	-3.88428		0.13716	-28.4302		0.11109	-14.2517		0.08492	-0.67847		0.0857	-1.20703		0.08955	-3.41187
	0.09103	-3.91113		0.1367	-28.6621		0.11046	-14.3872		0.08434	-0.68286		0.0857	-1.20605		0.08828	-3.39111
	0.08928	-3.94165		0.13619	-28.8696		0.11024	-14.5776		0.08314	-0.68689		0.08423	-1.22119		0.08731	-3.3667
	0.08875	-3.97339		0.13462	-29.0039		0.10959	-14.7021		0.08255	-0.69153		0.08282	-1.25012		0.08607	-3.3606
	0.08761	-4.00513		0.13383	-29.2236		0.10812	-14.8755		0.08073	-0.69409		0.0826	-1.27185		0.08489	-3.37769
	0.08617	-4.03564		0.13362	-29.4311		0.10771	-14.9744		0.08043	-0.69446		0.08056	-1.29749		0.08404	-3.40698
	0.08564	-4.06616		0.13288	-29.6753		0.10683	-15.1343		0.07891	-0.69519		0.08066	-1.3241		0.08319	-3.4375
	0.08511	-4.09668		0.13249	-29.9439		0.10592	-15.2844		0.07861	-0.69702		0.07955	-1.35205		0.0818	-3.49609
	0.08427	-4.12598		0.13179	-30.2124		0.105	-15.4297		0.0771	-0.70068		0.07808	-1.36768		0.08079	-3.59375
	0.08342	-4.15283		0.13112	-30.4932		0.10469	-15.5749		0.07529	-0.70435		0.07716	-1.36536		0.08044	-3.71094
	0.08136	-4.17969		0.13023	-30.6641		0.10459	-15.8191		0.07501	-0.70935		0.07592	-1.3623		0.07914	-3.80981
	0.08113	-4.20776		0.1297	-30.8594		0.10333	-15.946		0.07353	-0.71692		0.07498	-1.35352		0.07894	-3.85864
	0.07968	-4.23706		0.12947	-31.0547		0.1021	-16.0877		0.07266	-0.7251		0.0737	-1.33875		0.07785	-3.91724
	0.07884	-4.26636		0.12858	-31.2256		0.10108	-16.1816		0.07209	-0.7334		0.07329	-1.31287		0.0767	-3.9502
	0.07739	-4.29688		0.12776	-31.4331		0.10068	-16.2854		0.0706	-0.73987		0.07138	-1.29065		0.07553	-3.97095
	0.07656	-4.32739		0.12751	-31.6162		0.09907	-16.3904		0.06972	-0.74634		0.07077	-1.29138		0.07433	-3.97949
	0.07573	-4.36157		0.12703	-31.8359		0.09861	-16.4624		0.06853	-0.75232		0.06988	-1.29785		0.07338	-3.96606
	0.07582	-4.39575		0.12598	-32.0801		0.09797	-16.5955		0.06794	-0.75793		0.06809	-1.30994		0.07232	-3.90259
	0.07409	-4.43237		0.12526	-32.3364		0.0972	-16.8079		0.06644	-0.76257		0.06755	-1.32788		0.07133	-3.86597
	0.07326	-4.46777		0.1254	-32.5684		0.09697	-16.9934		0.06493	-0.76416		0.06738	-1.36206		0.07041	-3.86475
	0.07183	-4.50439		0.12407	-32.8247		0.09646	-17.1851		0.06433	-0.76624		0.06511	-1.4082		0.0689	-3.87207
	0.07071	-4.54224		0.12422	-33.0566		0.09526	-17.3438		0.06282	-0.77026		0.0646	-1.43347		0.06776	-3.90747
	0.0699	-4.58008		0.12315	-33.2886		0.09468	-17.5037		0.06191	-0.77136		0.06375	-1.44934		0.06696	-3.96118
	0.06846	-4.61548		0.12238	-33.5205		0.09438	-17.7966		0.06132	-0.77527		0.06227	-1.46289		0.06525	-4.01367
	0.06764	-4.65088		0.12189	-33.7402		0.09368	-18.0505		0.06013	-0.78064		0.0617	-1.47131		0.06545	-4.104
	0.06682	-4.6875		0.1215	-34.0088		0.09336	-18.1873		0.05864	-0.7876		0.06076	-1.46594		0.06441	-4.18579
	0.06631	-4.72412		0.12052	-34.2895		0.09204	-18.2873		0.05808	-0.79639		0.05975	-1.44202		0.06333	-4.24927
	0.06549	-4.76196		0.12001	-34.4971		0.09072	-18.3862		0.0572	-0.8042		0.05847	-1.42627		0.0628	-4.28589
	0.06407	-4.80103		0.1196	-34.7534		0.09028	-18.4668		0.05633	-0.8125		0.05691	-1.41846		0.06127	-4.28589
	0.06295	-4.84009		0.11881	-34.9731		0.08967	-18.6121		0.05424	-0.8208		0.05598	-1.41235		0.0591	-4.27124
	0.06245	-4.88159		0.11879	-35.1196		0.08891	-18.8342		0.05398	-0.82983		0.05535	-1.40894		0.05903	-4.23584
	0.06103	-4.9231		0.11736	-35.3272		0.08869	-19.0222		0.0528	-0.83765		0.05477	-1.41553		0.058	-4.18823
	0.06084	-4.9646		0.11716	-35.6934		0.08779	-19.1748		0.0513	-0.8429		0.05333	-1.4386		0.05708	-4.18457
	0.05912	-5.00854		0.11611	-35.9375		0.08729	-19.3726		0.0504	-0.84619		0.05161	-1.46826		0.05522	-4.17236
	0.05864	-5.05737		0.11591	-36.145		0.08601	-19.4922		0.0495	-0.84937		0.0514	-1.49268		0.05483	-4.13086
	0.05755	-5.10742		0.11532	-36.3159		0.08423	-19.6619		0.04891	-0.85254		0.05061	-1.52466		0.05358	-4.11743
	0.05645	-5.15381		0.11491	-36.5723		0.08449	-19.7864		0.04741	-0.85779		0.0492	-1.55566		0.05243	-4.15161
	0.05535	-5.2002		0.11348	-36.7798		0.08377	-20.0256		0.04651	-0.86108		0.0484	-1.58569		0.05129	-4.18823
	0.05486	-5.24658		0.1133	-36.9995		0.08313	-20.1611		0.04562	-0.86548		0.04785	-1.60095		0.05116	-4.2688
	0.05285	-5.29297		0.11281	-37.2192		0.08296	-20.3686		0.04414	-0.87378		0.04664	-1.60254		0.0498	-4.34082
	0.05328	-5.3418		0.11226	-37.4023		0.08203	-20.509		0.04358	-0.88281		0.04451	-1.6062		0.04837	-4.38477
	0.05249	-5.38818		0.11158	-37.6831		0.08085	-20.6738		0.04241	-0.89246		0.04419	-1.60034		0.04787	-4.43237
	0.05078	-5.43579		0.11089	-37.9517		0.08033	-20.8667		0.04184	-0.90076		0.0426	-1.58545		0.04675	-4.47754
	0.04999	-5.4834		0.11035	-38.147		0.07976	-21.0303		0.04068	-0.91187		0.04222	-1.56555		0.04493	-4.48486
	0.0489	-5.53345		0.10933	-38.4033		0.07811	-21.2646		0.03951	-0.92224		0.04065	-1.55481		0.04427	-4.46289
	0.04782	-5.58472		0.10915	-38.623		0.0789	-21.4954		0.03864	-0.93054		0.04008	-1.56433		0.04299	-4.43726
	0.04766	-5.64087		0.10859	-38.9648		0.07728	-21.5967		0.03776	-0.93823		0.03769	-1.57764		0.04263	-4.4104
	0.0466	-5.70068		0.10813	-39.1968		0.07658	-21.8494		0.03658	-0.94568		0.03776	-1.59583		0.04136	-4.38721
	0.04523	-5.76172		0.10729	-39.3921		0.07611	-22.0605		0.0357	-0.95154		0.03665	-1.62476		0.04008	-4.36035
	0.04386	-5.82275		0.10687	-39.6484		0.07591	-22.2559		0.0348	-0.95544		0.03591	-1.66919		0.03882	-4.34204
	0.04311	-5.88379		0.10625	-39.9536		0.07536	-22.4304		0.03298	-0.9563		0.03487	-1.71777		0.03795	-4.36646
	0.04267	-5.94727		0.10586	-40.2222		0.07447	-22.5903		0.03238	-0.95911		0.03405	-1.74268		0.03625	-4.42383
	0.04252	-6.00708		0.105	-40.4053		0.07287	-22.7002		0.0318	-0.96411		0.032	-1.76306		0.03604	-4.46655
	0.04115	-6.06567		0.10448	-40.6128		0.0723	-22.8686		0.0303	-0.97046		0.03206	-1.77844		0.03559	-4.53857
	0.03977	-6.12183		0.10332	-40.7959		0.07219	-23.1067		0.02974	-0.97864		0.03057	-1.78857		0.03431	-4.64966
	0.0393	-6.17798		0.10292	-41.0645		0.07159	-23.407		0.02795	-0.98706		0.02993	-1.78027		0.03331	-4.74976
	0.03793	-6.23413		0.10326	-41.394		0.07146	-23.634		0.02738	-0.99561		0.02861	-1.75598		0.03259	-4.83765
	0.03716	-6.29272		0.10196	-41.6626		0.07102	-23.8623		0.02652	-1.00598		0.02736	-1.74658		0.03147	-4.88403
	0.0358	-6.35254		0.10147	-41.8823		0.07026	-24.082		0.02568	-1.01965		0.02704	-1.74329		0.03032	-4.91455
	0.03504	-6.41357		0.10126	-42.0898		0.06968	-24.2432		0.02421	-1.02991		0.0255	-1.74146		0.02978	-4.94385
	0.0343	-6.47827		0.10041	-42.4316		0.06863	-24.4751		0.02333	-1.0376		0.02521	-1.74377		0.02856	-4.94751
	0.03356	-6.54785		0.09961	-42.6514		0.06802	-24.6216		0.02214	-1.04358		0.02313	-1.75806		0.02792	-4.93286
	0.03253	-6.61865		0.09969	-43.0054		0.06754	-24.8291		0.02156	-1.0498		0.02235	-1.79309		0.02579	-4.93774
	0.03211	-6.69067		0.09876	-43.1519		0.06683	-25.0732		0.01976	-1.05432		0.02093	-1.82104		0.02559	-4.98169
	0.03108	-6.76514		0.09804	-43.4082		0.06617	-25.1953		0.01915	-1.05444		0.01982	-1.84973		0.02483	-5.05249
	0.03036	-6.8396		0.09812	-43.6035		0.06505	-25.3906		0.01794	-1.05627		0.01932	-1.87903		0.02406	-5.11841
	0.02995	-6.91406		0.09676	-43.8477		0.06518	-25.5981		0.01704	-1.05908		0.01792	-1.91089		0.02273	-5.20752
	0.02892	-6.98608		0.09644	-44.1528		0.06396	-25.8911		0.01554	-1.06458		0.01799	-1.92944		0.02181	-5.3418
	0.02758	-7.05688		0.09574	-44.4214		0.06343	-26.2207		0.01496	-1.07031		0.01647	-1.93115		0.02125	-5.50171
	0.02684	-7.12524		0.095	-44.6655		0.0633	-26.4526		0.01346	-1.07629		0.01585	-1.9281		0.01998	-5.6189
	0.0261	-7.1936		0.09472	-44.8364		0.06213	-26.6235		0.01289	-1.08301		0.0146	-1.92102		0.01995	-5.74219
	0.02475	-7.25952		0.09412	-44.9951		0.06188	-26.7944		0.01202	-1.09094		0.01392	-1.90405		0.01874	-5.88623
	0.02371	-7.32788		0.09347	-45.2881		0.06124	-26.9287		0.01116	-1.10168		0.0123	-1.87854		0.01779	-6.00464
	0.02268	-7.3999		0.09305	-45.5444		0.06063	-27.0752		0.00908	-1.1134		0.0113	-1.85559		0.01709	-6.10229
	0.02257	-7.47559		0.09252	-45.8984		0.05888	-27.2583		0.00913	-1.12341		0.01006	-1.85229		0.01664	-6.17432
	0.02125	-7.55249		0.09178	-46.1426		0.05923	-27.5757		0.00764	-1.12915		0.00855	-1.85718		0.01521	-6.21948
	0.02024	-7.63306		0.09137	-46.3989		0.05814	-27.6367		0.00705	-1.13306		0.00767	-1.86487		0.01449	-6.30737
	0.01984	-7.71484		0.08977	-46.521		0.05743	-27.7344		0.00523	-1.13599		0.00681	-1.87927		0.01402	-6.37085
	0.01885	-7.79907		0.08973	-46.814		0.05705	-27.9907		0.00401	-1.13623		0.00631	-1.90759		0.0124	-6.46362
	0.01753	-7.87964		0.08937	-47.0947		0.05623	-28.186		0.00402	-1.13843		0.00462	-1.94604		0.01231	-6.56372
	0.01653	-7.96265		0.08912	-47.4365		0.05585	-28.4424		0.00251	-1.14063		0.00319	-1.96887		0.01138	-6.69312
	0.01614	-8.04688		0.08894	-47.8149		0.05471	-28.6255		0.00189	-1.13953		0.00292	-1.97791		0.01052	-6.85547
	0.01483	-8.12866		0.08771	-48.1201		0.05466	-29.0405		7.58972e-05	-1.14197		0.0011	-1.98145		0.00967	-7.02026
	0.01474	-8.21045		0.08733	-48.2422		0.05443	-29.3701		-0.00112	-1.14685		0.000795483	-1.98193		0.00944	-7.1936
	0.01402	-8.28735		0.08633	-48.352		0.05395	-29.5776		-0.0017	-1.1532		-0.000471277	-1.96997		0.00838	-7.40479
	0.01331	-8.36304		0.08653	-48.7671		0.05296	-29.834		-0.00258	-1.15869		-0.0018	-1.9408		0.0079	-7.6001
	0.01229	-8.44116		0.08534	-49.0967		0.05275	-30.0293		-0.00408	-1.16467		-0.00223	-1.90942		0.00741	-7.78931
	0.01036	-8.52051		0.08535	-49.4141		0.05225	-30.2246		-0.00464	-1.17468		-0.00351	-1.89502		0.00591	-7.93945
	0.00996	-8.59863		0.0847	-49.707		0.05141	-30.2612		-0.00643	-1.1825		-0.00539	-1.8811		0.0056	-8.07617
	0.00896	-8.68164		0.08412	-50.0366		0.04978	-30.5054		-0.00792	-1.1875		-0.00633	-1.87427		0.00464	-8.19214
	0.00887	-8.76587		0.08404	-50.3052		0.04991	-30.8594		-0.00822	-1.18945		-0.00725	-1.87268		0.00365	-8.2959
	0.00758	-8.8562		0.08296	-50.5371		0.04894	-30.9814		-0.00913	-1.19141		-0.00811	-1.88843		0.00322	-8.37891
	0.00661	-8.9502		0.08316	-50.7935		0.04826	-31.2378		-0.01034	-1.19263		-0.00922	-1.91687		0.00232	-8.52173
	0.00592	-9.03687		0.08225	-51.1108		0.04833	-31.5674		-0.01156	-1.19263		-0.00977	-1.93335		0.00203	-8.66699
	0.00494	-9.12598		0.08214	-51.3672		0.04813	-31.9092		-0.01309	-1.19165		-0.0109	-1.95508		0.00116	-8.82568
	0.00426	-9.21631		0.08102	-51.5747		0.04694	-32.0679		-0.01311	-1.18774		-0.01173	-1.97791		0.000325488	-8.99902
	0.00356	-9.30054		0.08068	-51.8677		0.04653	-32.312		-0.01465	-1.18469		-0.01349	-1.99658		-0.000766797	-9.19434
	0.00316	-9.37866		0.08002	-52.002		0.0465	-32.4463		-0.01556	-1.18713		-0.01409	-2.00049		-0.000878516	-9.41895
	0.00123	-9.45923		0.07905	-52.2827		0.04549	-32.6904		-0.01738	-1.18909		-0.01535	-1.98877		-0.00151	-9.68628
	0.000835831	-9.53979		0.07866	-52.5513		0.04518	-32.9834		-0.01767	-1.19153		-0.0157	-1.97888		-0.00225	-9.90112
	0.000125577	-9.61792		0.07767	-52.6733		0.04412	-33.0566		-0.01918	-1.19507		-0.01759	-1.96191		-0.00277	-10.0806
	-0.0012	-9.69482		0.07709	-52.8442		0.04376	-33.3252		-0.02005	-1.20251		-0.01828	-1.94177		-0.00293	-10.2832
	-0.00159	-9.77661		0.07604	-53.0884		0.0433	-33.6914		-0.02093	-1.20935		-0.0199	-1.91663		-0.00403	-10.4748
	-0.0026	-9.8584		0.0764	-53.4302		0.04221	-33.8989		-0.02212	-1.21509		-0.02057	-1.90259		-0.0049	-10.6311
	-0.0033	-9.94019		0.07627	-53.833		0.0416	-34.0454		-0.02303	-1.21631		-0.02208	-1.90588		-0.00521	-10.769
	-0.0046	-10.0256		0.07499	-53.9551		0.04091	-34.3018		-0.02364	-1.21606		-0.02358	-1.91309		-0.00666	-10.9399
	-0.00497	-10.116		0.07406	-54.2602		0.04084	-34.7046		-0.02518	-1.2146		-0.02444	-1.9259		-0.00667	-11.073
	-0.00597	-10.2014		0.07428	-54.6875		0.04003	-34.7534		-0.02642	-1.21118		-0.02466	-1.94958		-0.00761	-11.1963
	-0.00666	-10.2869		0.07375	-55.0415		0.03957	-34.8267		-0.02705	-1.20752		-0.02606	-1.98315		-0.00785	-11.3635
	-0.00704	-10.3748		0.07362	-55.4443		0.0383	-35.2417		-0.02858	-1.20569		-0.02682	-2.02356		-0.00927	-11.5479
	-0.00865	-10.459		0.07318	-55.6885		0.0386	-35.5347		-0.02891	-1.20215		-0.02798	-2.03918		-0.01027	-11.7859
	-0.00966	-10.5383		0.07265	-55.8838		0.03759	-35.6323		-0.03106	-1.19897		-0.02885	-2.04956		-0.01006	-12.0178
	-0.01007	-10.6152		0.07219	-56.1157		0.03728	-35.9253		-0.03136	-1.2002		-0.02973	-2.05798		-0.01046	-12.2534
	-0.0111	-10.6885		0.07099	-56.2866		0.03678	-36.4136		-0.03195	-1.203		-0.03125	-2.06152		-0.01108	-12.522
	-0.01214	-10.7568		0.07034	-56.4209		0.03688	-36.7554		-0.03376	-1.20679		-0.03192	-2.04456		-0.01145	-12.7673
	-0.01288	-10.8227		0.07028	-56.8603		0.0366	-37.0605		-0.03497	-1.20874		-0.03356	-2.01538		-0.01282	-12.9773
	-0.01393	-10.8887		0.06985	-57.2632		0.0353	-37.0239		-0.03526	-1.21155		-0.03483	-2.00195		-0.0126	-13.2117
	-0.01497	-10.9582		0.06907	-57.3364		0.03418	-37.3657		-0.03738	-1.21472		-0.03516	-1.99609		-0.01368	-13.4119
	-0.0157	-11.0278		0.06777	-57.605		0.03406	-37.5977		-0.03859	-1.21741		-0.03701	-1.99255		-0.01447	-13.6084
	-0.01673	-11.0998		0.06778	-58.081		0.0337	-37.7197		-0.03888	-1.21973		-0.0376	-1.99536		-0.01439	-13.7781
	-0.01684	-11.1768		0.06869	-58.5449		0.03274	-37.8418		-0.03981	-1.21838		-0.03816	-2.01038		-0.01559	-13.9282
	-0.01755	-11.2537		0.06667	-58.7647		0.03179	-37.9761		-0.04105	-1.21472		-0.03987	-2.04236		-0.01647	-14.0808
	-0.01888	-11.3281		0.06621	-58.8379		0.03126	-38.3057		-0.04261	-1.20776		-0.04037	-2.07019		-0.01728	-14.2651
	-0.0202	-11.4075		0.06518	-58.9355		0.03098	-38.7573		-0.04325	-1.20227		-0.0418	-2.09558		-0.01741	-14.4812
	-0.0206	-11.4868		0.06465	-59.2895		0.03027	-39.0015		-0.04419	-1.198		-0.0423	-2.12317		-0.01795	-14.6509
	-0.02161	-11.5649		0.06478	-59.668		0.03076	-39.2334		-0.04512	-1.1947		-0.04343	-2.14758		-0.01798	-14.9146
	-0.02266	-11.6296		0.06429	-60.0464		0.02974	-39.4775		-0.04634	-1.19482		-0.04457	-2.16809		-0.01884	-15.2112
	-0.02311	-11.6943		0.06428	-60.3516		0.02903	-39.5752		-0.04787	-1.19409		-0.04576	-2.1759		-0.01912	-15.4968
	-0.02445	-11.7639		0.06309	-60.6812		0.02811	-39.7217		-0.04878	-1.19495		-0.04699	-2.17285		-0.02005	-15.7678
	-0.02487	-11.8372		0.06272	-60.9619		0.02735	-40.0879		-0.04936	-1.20007		-0.04761	-2.1709		-0.02046	-15.9961
	-0.02623	-11.8982		0.06202	-61.0718		0.02684	-40.4297		-0.05055	-1.20569		-0.04917	-2.16187		-0.02084	-16.2366
	-0.02701	-11.9495		0.06187	-61.4624		0.02679	-40.6982		-0.05175	-1.21045		-0.05044	-2.14856		-0.02178	-16.4978
	-0.02778	-12.0044		0.06146	-61.8774		0.02578	-40.9424		-0.05236	-1.21082		-0.0505	-2.13367		-0.02215	-16.7456
	-0.02824	-12.0618		0.06041	-61.9629		0.02529	-41.1499		-0.05388	-1.21118		-0.05263	-2.13635		-0.02261	-16.9495
	-0.0299	-12.1265		0.05942	-61.9263		0.02491	-41.4062		-0.0548	-1.21082		-0.05319	-2.1488		-0.02327	-17.0666
	-0.03034	-12.1936		0.05901	-62.5		0.02395	-41.3818		-0.05603	-1.20984		-0.05404	-2.16589		-0.02433	-17.2766
	-0.03166	-12.2729		0.059	-62.9639		0.02313	-41.5772		-0.05726	-1.20764		-0.05487	-2.18665		-0.02455	-17.45
	-0.0327	-12.3413		0.05899	-63.269		0.02278	-41.8457		-0.05819	-1.20349		-0.05598	-2.21765		-0.02534	-17.644
	-0.03375	-12.406		0.05801	-63.5498		0.02186	-41.9922		-0.06006	-1.19629		-0.05733	-2.26147		-0.02605	-17.8735
	-0.03389	-12.4683		0.05785	-63.7817		0.02179	-42.5415		-0.06041	-1.18933		-0.05779	-2.30176		-0.02616	-18.0994
	-0.03494	-12.533		0.05739	-64.0137		0.02179	-42.8345		-0.06133	-1.18677		-0.05863	-2.3208		-0.02681	-18.3594
	-0.03541	-12.5867		0.05622	-64.1968		0.02138	-43.0786		-0.06194	-1.18738		-0.05978	-2.33826		-0.02718	-18.6047
	-0.03649	-12.6416		0.0558	-64.2944		0.02095	-43.457		-0.06285	-1.18884		-0.06035	-2.35083		-0.02766	-18.9368
	-0.03817	-12.6965		0.0553	-64.6606		0.01998	-43.7256		-0.06466	-1.19312		-0.06123	-2.35876		-0.0288	-19.2493
	-0.03897	-12.7429		0.05483	-64.8926		0.02083	-44.2749		-0.06586	-1.19666		-0.06248	-2.35059		-0.02885	-19.4995
	-0.04006	-12.7918		0.05466	-65.4297		0.01905	-44.4458		-0.06707	-1.19946		-0.06438	-2.33398		-0.02886	-19.7705
	-0.04085	-12.8369		0.05511	-65.6616		0.01899	-44.5679		-0.06795	-1.20508		-0.0653	-2.33167		-0.0299	-19.9927
	-0.04135	-12.8809		0.05395	-66.0034		0.01775	-44.7022		-0.06915	-1.20959		-0.06682	-2.33374		-0.03087	-20.2417
	-0.04276	-12.926		0.05318	-66.2353		0.01701	-44.7876		-0.07006	-1.21045		-0.06649	-2.33972		-0.03094	-20.4846
	-0.04325	-12.9712		0.05279	-66.6626		0.01691	-45.0317		-0.07068	-1.20789		-0.06859	-2.35022		-0.03147	-20.6567
	-0.04464	-13.0212		0.05285	-67.0044		0.01607	-45.2148		-0.07191	-1.20642		-0.07003	-2.37183		-0.03224	-20.8606
	-0.04513	-13.0664		0.05182	-67.1021		0.01559	-45.4224		-0.07314	-1.20508		-0.06988	-2.41101		-0.03312	-21.0156
	-0.04624	-13.1116		0.0508	-67.3584		0.01439	-45.7275		-0.07407	-1.20264		-0.07089	-2.4646		-0.03281	-21.2927
	-0.04734	-13.1567		0.05042	-67.4805		0.01391	-45.7886		-0.07561	-1.19946		-0.07196	-2.50366		-0.03389	-21.4917
	-0.04784	-13.1982		0.04966	-67.7124		0.01323	-45.8984		-0.07564	-1.1947		-0.07341	-2.52319		-0.03475	-21.792
	-0.04923	-13.2483		0.05019	-68.457		0.01323	-46.1914		-0.07748	-1.19165		-0.07424	-2.54761		-0.03518	-22.0129
	-0.04974	-13.2873		0.04965	-68.9575		0.01231	-46.3379		-0.0787	-1.19312		-0.07478	-2.56592		-0.03545	-22.3023
	-0.05114	-13.3374		0.04956	-69.3848		0.01185	-46.7041		-0.07899	-1.19543		-0.07569	-2.56714		-0.03527	-22.6562
	-0.05223	-13.385		0.0491	-69.6167		0.01051	-46.936		-0.08081	-1.19714		-0.07719	-2.57324		-0.03597	-22.8906
	-0.05278	-13.4106		0.04819	-69.9341		0.01064	-47.29		-0.08171	-1.20093		-0.07748	-2.57568		-0.03713	-23.1946
	-0.05393	-13.4351		0.04744	-69.8608		0.00997	-47.4121		-0.08288	-1.20911		-0.07932	-2.57568		-0.03678	-23.4888
	-0.05537	-13.4668		0.04613	-70.1294		0.00937	-47.998		-0.08407	-1.21509		-0.08025	-2.57202		-0.03745	-23.7378
	-0.0559	-13.4998		0.04576	-70.2515		0.00939	-48.1567		-0.08466	-1.22009		-0.08145	-2.57568		-0.03782	-23.9831
	-0.05701	-13.54		0.04518	-70.4224		0.00835	-48.3887		-0.08587	-1.22131		-0.08198	-2.59644		-0.03826	-24.198
	-0.05811	-13.5852		0.04543	-70.8618		0.0084	-48.5596		-0.0868	-1.21973		-0.0831	-2.62207		-0.03996	-24.2554
	-0.05862	-13.6267		0.04471	-71.1182		0.00792	-48.7671		-0.08772	-1.21777		-0.08361	-2.65015		-0.04039	-24.4751
	-0.06033	-13.6707		0.04439	-71.4233		0.00611	-48.7793		-0.08896	-1.21411		-0.0853	-2.68555		-0.04049	-24.707
	-0.06025	-13.7024		0.04383	-71.7651		0.00576	-48.9014		-0.0899	-1.20935		-0.08635	-2.73071		-0.04122	-24.9268
	-0.06167	-13.7402		0.04295	-72.0947		0.0052	-49.3652		-0.09205	-1.20776		-0.08678	-2.77832		-0.04154	-25.1953
	-0.06279	-13.7805		0.04308	-72.4731		0.00545	-49.9268		-0.09266	-1.20679		-0.08787	-2.81128		-0.04214	-25.4761
	-0.06392	-13.8135		0.04229	-72.8516		0.00507	-50.3296		-0.09328	-1.20581		-0.08931	-2.83447		-0.04281	-25.7202
	-0.06476	-13.8452		0.0416	-73.1201		0.00418	-50.6348		-0.09539	-1.20959		-0.09014	-2.85645		-0.04303	-26.0376
	-0.06557	-13.8843		0.04163	-73.4497		0.00398	-50.8301		-0.09568	-1.21338		-0.09099	-2.87231		-0.04354	-26.355
	-0.06733	-13.9099		0.04076	-73.4741		0.00335	-51.1108		-0.09658	-1.21643		-0.09219	-2.87842		-0.04347	-26.6602
	-0.0676	-13.9246		0.04023	-73.8281		0.0035	-51.3306		-0.09715	-1.224		-0.09314	-2.86865		-0.0443	-26.9775
	-0.06846	-13.9465		0.03913	-74.0478		0.00185	-51.5625		-0.09865	-1.229		-0.09376	-2.86621		-0.04503	-27.1973
	-0.0699	-13.9783		0.03818	-74.3408		0.00154	-51.5625		-0.09954	-1.23279		-0.09494	-2.87842		-0.04499	-27.4902
	-0.07074	-14.0063		0.0388	-74.8169		0.00124	-52.002		-0.10014	-1.23596		-0.09609	-2.89551		-0.046	-27.7222
	-0.07187	-14.043		0.03833	-75.354		0.00075564	-52.2095		-0.10135	-1.23792		-0.09663	-2.91382		-0.0461	-27.9541
	-0.07302	-14.0674		0.03846	-75.7324		0.000960522	-52.7466		-0.10257	-1.23779		-0.09743	-2.94312		-0.04644	-28.2105
	-0.07384	-14.1052		0.03759	-75.9155		4.6167e-05	-53.186		-0.10381	-1.23499		-0.09909	-2.98706		-0.0469	-28.418
	-0.07468	-14.1321		0.03688	-76.3306		-0.000792969	-53.2227		-0.10505	-1.22961		-0.09889	-3.03955		-0.04799	-28.6133
	-0.07611	-14.1687		0.03716	-76.4771		-0.0011	-53.3691		-0.10599	-1.22607		-0.10087	-3.07983		-0.04803	-28.8696
	-0.07603	-14.1992		0.03649	-76.7578		-0.00153	-53.6011		-0.10722	-1.22485		-0.10102	-3.12134		-0.04896	-29.1382
	-0.07782	-14.2175		0.0353	-77.0874		-0.00224	-53.9917		-0.10813	-1.22534		-0.10241	-3.15674		-0.04922	-29.4311
	-0.07838	-14.2358		0.03517	-77.3315		-0.00206	-54.5166		-0.10933	-1.22827		-0.10349	-3.19214		-0.04985	-29.6997
	-0.07957	-14.248		0.03418	-77.1362		-0.00295	-54.8218		-0.11054	-1.23059		-0.10463	-3.21289		-0.04984	-29.9805
	-0.08013	-14.2651		0.03356	-77.6001		-0.00331	-54.9438		-0.11144	-1.2334		-0.10521	-3.22266		-0.05099	-30.2856
	-0.08185	-14.3079		0.03344	-78.3203		-0.00409	-55.1514		-0.11232	-1.24109		-0.10669	-3.23486		-0.05062	-30.5908
	-0.08269	-14.3359		0.03404	-78.7842		-0.00399	-55.4932		-0.1132	-1.24841		-0.10725	-3.24707		-0.05111	-30.9204
	-0.0842	-14.3445		0.0341	-79.2847		-0.00437	-55.603		-0.11409	-1.25183		-0.10845	-3.25317		-0.05124	-31.2744
	-0.08446	-14.3616		0.03354	-79.4678		-0.00646	-55.481		-0.11498	-1.25659		-0.10994	-3.26172		-0.05175	-31.5918
	-0.08565	-14.3713		0.03336	-79.8462		-0.00712	-55.603		-0.1165	-1.25928		-0.11047	-3.28247		-0.05323	-31.7505
	-0.08652	-14.3884		0.0325	-80.0293		-0.00709	-56.0547		-0.11741	-1.26001		-0.11155	-3.31787		-0.0536	-31.9946
	-0.08769	-14.4104		0.03138	-80.3955		-0.00803	-56.189		-0.11863	-1.2605		-0.11203	-3.35205		-0.05367	-32.2388
	-0.08913	-14.4421		0.03168	-80.8594		-0.00908	-56.4209		-0.11985	-1.26013		-0.1134	-3.39233		-0.0546	-32.373
	-0.09029	-14.4653		0.03063	-81.1035		-0.00963	-56.5918		-0.12078	-1.25769		-0.11413	-3.44238		-0.05464	-32.6294
	-0.09026	-14.4763		0.03007	-81.2866		-0.01001	-56.8481		-0.12232	-1.25403		-0.11513	-3.49976		-0.05542	-32.8247
	-0.092	-14.5093		0.02957	-81.6528		-0.01014	-57.2266		-0.12234	-1.24963		-0.11614	-3.55469		-0.05594	-33.1421
	-0.09255	-14.5325		0.0299	-81.9824		-0.01037	-57.5562		-0.12417	-1.25049		-0.11721	-3.59253		-0.05654	-33.4228
	-0.09339	-14.5618		0.02933	-82.312		-0.01121	-57.7393		-0.12476	-1.25366		-0.11739	-3.62549		-0.05703	-33.7524
	-0.09427	-14.574		0.02814	-82.6416		-0.01164	-57.9712		-0.12597	-1.25757		-0.11911	-3.65479		-0.05729	-34.0454
	-0.0958	-14.574		0.02746	-82.7637		-0.01261	-57.9468		-0.12685	-1.26343		-0.11994	-3.67676		-0.05709	-34.4116
	-0.09703	-14.5691		0.027	-82.9956		-0.01322	-58.3862		-0.12895	-1.26941		-0.12113	-3.6853		-0.05799	-34.6924
	-0.09796	-14.5642		0.02722	-83.4228		-0.01365	-58.6182		-0.12924	-1.2738		-0.12112	-3.68652		-0.05834	-34.9487
	-0.09914	-14.5801		0.02716	-83.8623		-0.01403	-58.8745		-0.12982	-1.27966		-0.12287	-3.70728		-0.05849	-35.2905
	-0.09999	-14.6069		0.02639	-83.9356		-0.01482	-59.082		-0.13131	-1.28552		-0.12369	-3.73291		-0.05973	-35.5591
	-0.10084	-14.6301		0.02497	-84.1431		-0.01543	-59.2285		-0.13253	-1.28662		-0.12511	-3.76099		-0.05949	-35.8032
	-0.10204	-14.6387		0.02519	-84.5703		-0.01632	-59.3872		-0.13345	-1.28601		-0.12558	-3.79639		-0.06017	-36.0474
	-0.10293	-14.6497		0.02345	-84.6191		-0.01675	-59.7656		-0.13406	-1.28491		-0.12693	-3.84277		-0.06055	-36.2915
	-0.1041	-14.6655		0.02409	-85.4126		-0.01746	-59.7168		-0.13559	-1.28467		-0.1273	-3.90503		-0.06125	-36.5234
	-0.10528	-14.6814		0.02353	-85.5957		-0.01822	-60.083		-0.13621	-1.2832		-0.1283	-3.96118		-0.06162	-36.7676
	-0.10613	-14.7082		0.02222	-85.7056		-0.0186	-60.4858		-0.13743	-1.28186		-0.12841	-4.01245		-0.06311	-37.0605
	-0.10725	-14.7449		0.0218	-85.9619		-0.01952	-60.6323		-0.13897	-1.27991		-0.13035	-4.0625		-0.06295	-37.2681
	-0.10813	-14.7607		0.02278	-86.4624		-0.01898	-60.8887		-0.13928	-1.2782		-0.13078	-4.11011		-0.06289	-37.5732
	-0.10872	-14.7681		0.02203	-86.5478		-0.02051	-61.0352		-0.1411	-1.28186		-0.13155	-4.14917		-0.06365	-37.915
	-0.1099	-14.7827		0.02132	-87.2803		-0.02107	-61.3525		-0.14199	-1.28577		-0.13268	-4.17236		-0.06345	-38.2812
	-0.11048	-14.7925		0.02123	-87.3901		-0.02127	-61.6943		-0.14289	-1.28906		-0.13442	-4.19678		-0.06425	-38.6108
	-0.11229	-14.8023		0.0203	-87.5366		-0.02216	-61.853		-0.14439	-1.29333		-0.13431	-4.22363		-0.06426	-38.8794
	-0.11352	-14.7986		0.01894	-87.6221		-0.02213	-62.1582		-0.14587	-1.30298		-0.13545	-4.24561		-0.06478	-39.1968
	-0.11381	-14.8047		0.01767	-87.5977		-0.0233	-62.1826		-0.14613	-1.31042		-0.13689	-4.26636		-0.06535	-39.4898
	-0.11498	-14.8254		0.01662	-87.6831		-0.02404	-62.4145		-0.14764	-1.31506		-0.13772	-4.29077		-0.06553	-39.8193
	-0.11674	-14.8511		0.01641	-87.8906		-0.02373	-62.854		-0.14855	-1.31567		-0.13877	-4.3335		-0.06618	-40.0757
	-0.11756	-14.8877		0.01579	-88.1958		-0.02442	-63.1103		-0.14978	-1.31372		-0.13921	-4.37866		-0.06664	-40.2832
	-0.1187	-14.9194		0.01651	-88.7207		-0.02503	-63.2568		-0.1501	-1.31152		-0.14023	-4.43115		-0.06698	-40.5395
	-0.11859	-14.9597		0.01472	-88.7451		-0.02431	-64.1846		-0.15133	-1.30969		-0.14155	-4.48486		-0.06851	-40.5395
	-0.12006	-14.9793		0.01343	-88.7085		-0.02467	-64.4531		-0.15254	-1.31018		-0.1419	-4.55078		-0.06745	-40.8813
	-0.12124	-14.9951		0.0141	-89.209		-0.02388	-65.1245		-0.15347	-1.30786		-0.14254	-4.62402		-0.06844	-41.394
	-0.12274	-15.0061		0.01337	-89.7705		-0.02614	-65.21		-0.15439	-1.30737		-0.14352	-4.68628		-0.06857	-41.748
	-0.12299	-15.0293		0.01357	-90.3442		-0.02645	-65.21		-0.1562	-1.31189		-0.14516	-4.73389		-0.0695	-42.0166
	-0.12447	-15.044		0.01338	-91.0278		-0.02772	-65.332		-0.15679	-1.31616		-0.1453	-4.77783		-0.06954	-42.273
	-0.12569	-15.044		0.01464	-91.6748		-0.02866	-65.4663		-0.15767	-1.32214		-0.14638	-4.81567		-0.07006	-42.5903
	-0.1263	-15.0464		0.01388	-91.9067		-0.02873	-65.7227		-0.15917	-1.32605		-0.14811	-4.84009		-0.07019	-42.9443
	-0.12804	-15.0781		0.01361	-92.395		-0.02891	-66.0767		-0.16005	-1.3335		-0.14774	-4.8584		-0.07044	-43.3838
	-0.12858	-15.1074		0.01279	-92.6025		-0.03018	-66.0523		-0.16124	-1.33997		-0.14947	-4.88403		-0.07095	-43.7012
	-0.12944	-15.1294		0.01245	-92.8955		-0.03061	-66.2842		-0.16153	-1.34302		-0.15054	-4.92432		-0.07139	-44.0552
	-0.13094	-15.1392		0.01126	-93.0664		-0.03168	-66.6504		-0.16305	-1.3429		-0.15099	-4.96338		-0.07179	-44.2871
	-0.1321	-15.1599		0.01127	-93.3838		-0.03054	-67.0532		-0.16396	-1.34497		-0.15235	-5.00732		-0.07236	-44.5801
	-0.13265	-15.1831		0.01078	-93.7622		-0.03155	-67.2974		-0.16487	-1.34521		-0.15276	-5.06104		-0.07243	-44.8242
	-0.13383	-15.199		0.01051	-94.0918		-0.03229	-67.3828		-0.16641	-1.34265		-0.15342	-5.12573		-0.07344	-45.0562
	-0.13439	-15.2185		0.01036	-94.6411		-0.0327	-67.7734		-0.16702	-1.34229		-0.1541	-5.18677		-0.07364	-45.2393
	-0.13553	-15.249		0.01035	-95.105		-0.03336	-68.335		-0.16855	-1.34204		-0.15539	-5.24902		-0.07402	-45.6177
	-0.13634	-15.2881		0.00922	-94.9951		-0.03343	-68.5913		-0.17008	-1.34167		-0.15567	-5.33569		-0.07478	-45.8252
	-0.13746	-15.3284		0.00832	-95.3125		-0.03318	-68.8599		-0.17039	-1.34106		-0.15634	-5.39917		-0.07513	-46.0815
	-0.13892	-15.3516		0.00876	-96.0083		-0.03442	-68.9941		-0.1719	-1.34338		-0.15828	-5.45044		-0.07531	-46.4111
	-0.13946	-15.3784		0.00856	-96.3745		-0.03529	-69.3115		-0.17249	-1.34705		-0.15868	-5.50415		-0.07646	-46.7163
	-0.14059	-15.4138		0.00689	-96.1426		-0.0362	-69.3115		-0.17337	-1.35461		-0.15856	-5.53467		-0.07552	-47.2778
	-0.14179	-15.4236		0.00663	-96.167		-0.03615	-69.6289		-0.17486	-1.36157		-0.16024	-5.57495		-0.07626	-47.4976
	-0.14269	-15.4285		0.00515	-96.3501		-0.03699	-69.9585		-0.17543	-1.36804		-0.16162	-5.61279		-0.07636	-47.8638
	-0.1442	-15.4321		0.00567	-97.0825		-0.03706	-70.2148		-0.17663	-1.37317		-0.1624	-5.64697		-0.07704	-48.1079
	-0.14539	-15.4456		0.00574	-97.2778		-0.0377	-70.4956		-0.17813	-1.37695		-0.16286	-5.68604		-0.07755	-48.4253
	-0.14591	-15.4785		0.00501	-97.8394		-0.0376	-70.9839		-0.17843	-1.37805		-0.16389	-5.73608		-0.07754	-48.706
	-0.14672	-15.52		0.00384	-98.0225		-0.03932	-71.1792		-0.18025	-1.38013		-0.16519	-5.79346		-0.07878	-48.9746
	-0.14694	-15.5542		0.00325	-98.0347		-0.03861	-71.521		-0.18087	-1.37976		-0.1662	-5.84961		-0.07922	-49.0478
	-0.14865	-15.5969		0.00241	-98.0713		-0.03902	-72.0581		-0.1818	-1.37708		-0.16621	-5.92529		-0.07943	-49.3652
	-0.14946	-15.6372		0.0015	-98.23		-0.03861	-72.5464		-0.18334	-1.37439		-0.16681	-6.0083		-0.08015	-49.7315
	-0.14996	-15.6812		0.00161	-98.7549		-0.04031	-72.6074		-0.18425	-1.37378		-0.16807	-6.07788		-0.08019	-49.9878
	-0.15138	-15.7227		0.00188	-99.3652		-0.04105	-72.5464		-0.18547	-1.37463		-0.16841	-6.14624		-0.08081	-50.1221
	-0.15188	-15.7642		0.00157	-99.8291		-0.04194	-72.7051		-0.18577	-1.37634		-0.16935	-6.21948		-0.081	-50.5859
	-0.15329	-15.8057		0.00159	-100.464		-0.04217	-72.8882		-0.18758	-1.38049		-0.17061	-6.28906		-0.08231	-50.8179
	-0.15443	-15.8362		0.000509668	-100.537		-0.04362	-72.9248		-0.18815	-1.38708		-0.17194	-6.33911		-0.08183	-51.1719
	-0.15501	-15.8508		-0.000810938	-100.33		-0.04463	-73.0225		-0.18934	-1.3927		-0.17272	-6.37451		-0.08235	-51.4893
	-0.15646	-15.8801		-0.00175	-100.317		-0.04524	-73.1689		-0.19084	-1.39758		-0.17313	-6.42822		-0.08303	-51.7334
	-0.15696	-15.9216		-0.00346	-100.378		-0.04634	-73.0835		-0.19141	-1.4054		-0.17385	-6.47705		-0.08291	-52.1973
	-0.15811	-15.9473		-0.00251	-100.867		-0.04769	-73.1689		-0.19322	-1.40955		-0.17494	-6.51245		-0.08354	-52.4658
	-0.15958	-15.9668		-0.0033	-101.245		-0.04832	-73.3032		-0.19381	-1.41333		-0.17601	-6.55151		-0.08344	-52.7832
	-0.16044	-15.9912		-0.00418	-101.575		-0.0484	-73.7061		-0.19502	-1.41528		-0.17638	-6.61377		-0.08399	-53.0884
	-0.16127	-16.0205		-0.00419	-101.88		-0.04916	-73.6328		-0.19593	-1.41711		-0.17764	-6.68213		-0.08492	-53.3569
	-0.16238	-16.0645		-0.00439	-102.405		-0.04885	-74.5117		-0.19715	-1.41675		-0.17797	-6.75659		-0.08496	-53.6133
	-0.16315	-16.1194		-0.00526	-102.429		-0.04875	-75.4394		-0.19777	-1.41418		-0.17863	-6.82251		-0.08536	-53.8452
	-0.16425	-16.167		-0.00565	-102.698		-0.04847	-75.7202		-0.19871	-1.41113		-0.18014	-6.90552		-0.08612	-54.0527
	-0.16535	-16.2109		-0.00608	-103.259		-0.04948	-75.6714		-0.20023	-1.41174		-0.18039	-6.99951		-0.08672	-54.3335
	-0.16593	-16.2244		-0.00612	-103.552		-0.0502	-75.769		-0.20113	-1.41357		-0.18098	-7.08252		-0.08709	-54.5776
	-0.1665	-16.2366		-0.00586	-104.15		-0.0505	-76.062		-0.20203	-1.41699		-0.18224	-7.1521		-0.08722	-54.9316
	-0.16893	-16.2427		-0.00618	-104.773		-0.05203	-76.355		-0.20324	-1.41968		-0.18292	-7.21436		-0.08754	-55.3345
	-0.1698	-16.2585		-0.00586	-105.249		-0.05169	-76.8066		-0.20412	-1.42627		-0.18418	-7.28394		-0.08801	-55.6763
	-0.17006	-16.2756		-0.00655	-105.518		-0.05149	-77.4902		-0.20529	-1.43652		-0.18488	-7.33887		-0.08864	-56.0791
	-0.17089	-16.3098		-0.0071	-106.018		-0.05284	-77.5757		-0.20647	-1.44336		-0.18564	-7.37915		-0.08879	-56.2866
	-0.17236	-16.3318		-0.00692	-106.58		-0.0537	-77.4536		-0.20736	-1.44788		-0.1864	-7.41943		-0.08878	-56.7017
	-0.17315	-16.3782		-0.00734	-106.836		-0.05296	-77.8076		-0.20886	-1.45337		-0.1868	-7.47314		-0.08993	-56.8726
	-0.17451	-16.4416		-0.0082	-106.86		-0.05439	-78.1494		-0.20976	-1.45728		-0.18839	-7.53662		-0.08998	-57.2632
	-0.17497	-16.5002		-0.01073	-106.506		-0.0553	-78.1494		-0.21067	-1.45801		-0.18845	-7.60132		-0.09078	-57.312
	-0.17607	-16.5442		-0.01062	-107.031		-0.0553	-78.4424		-0.21126	-1.46069		-0.18968	-7.677		-0.09168	-57.4585
	-0.17683	-16.6028		-0.00944	-107.947		-0.05611	-78.6377		-0.21278	-1.4624		-0.19029	-7.75635		-0.09162	-57.898
	-0.17823	-16.6541		-0.00883	-108.728		-0.05639	-78.7964		-0.2137	-1.46228		-0.19149	-7.8418		-0.09243	-58.081
	-0.17899	-16.7127		-0.01072	-108.386		-0.05825	-78.9307		-0.21492	-1.46167		-0.19176	-7.92847		-0.09229	-58.4228
	-0.17945	-16.7676		-0.01171	-108.191		-0.05866	-79.0283		-0.21584	-1.46045		-0.19258	-8.03345		-0.09308	-58.7524
	-0.1814	-16.8408		-0.0127	-108.154		-0.05883	-79.2358		-0.21705	-1.46252		-0.19347	-8.12012		-0.09324	-59.0942
	-0.18097	-16.886		-0.01371	-108.728		-0.05901	-79.8828		-0.21855	-1.46716		-0.19351	-8.1897		-0.09323	-59.5093
	-0.18273	-16.9141		-0.01306	-109.534		-0.05873	-80.4565		-0.21883	-1.47302		-0.19506	-8.2605		-0.09419	-59.7656
	-0.18389	-16.936		-0.01271	-110.022		-0.05972	-80.5664		-0.22032	-1.47925		-0.19569	-8.33496		-0.09537	-60.0586
	-0.18381	-16.969		-0.01301	-110.498		-0.06199	-80.0659		-0.22119	-1.48743		-0.19637	-8.396		-0.09453	-60.5713
	-0.18615	-17.0081		-0.014	-110.303		-0.06249	-80.2612		-0.22178	-1.49292		-0.19711	-8.44116		-0.09474	-60.7544
	-0.18632	-17.0581		-0.01488	-110.474		-0.06341	-80.4077		-0.22297	-1.49744		-0.19815	-8.48877		-0.09508	-61.0107
	-0.18744	-17.0972		-0.01612	-110.62		-0.06432	-80.2612		-0.22416	-1.50305		-0.19912	-8.55469		-0.09568	-61.2915
	-0.18855	-17.1387		-0.01635	-110.815		-0.06435	-80.835		-0.22597	-1.50769		-0.19978	-8.62183		-0.09606	-61.6699
	-0.18845	-17.1765		-0.01724	-111.145		-0.06613	-80.7129		-0.22688	-1.50916		-0.20134	-8.69019		-0.09657	-61.853
	-0.19041	-17.2424		-0.0175	-111.792		-0.06618	-80.835		-0.22749	-1.50964		-0.20195	-8.77075		-0.09705	-62.0483
	-0.19115	-17.3084		-0.01814	-111.621		-0.06681	-81.2622		-0.22809	-1.51013		-0.2022	-8.86475		-0.09735	-62.4634
	-0.19222	-17.3682		-0.01823	-112.354		-0.06694	-81.6406		-0.22961	-1.51196		-0.20302	-8.96729		-0.098	-62.7197
	-0.19329	-17.4231		-0.01663	-113.489		-0.06806	-81.6894		-0.23084	-1.51099		-0.20293	-9.06982		-0.09899	-62.9639
	-0.19347	-17.4731		-0.01678	-113.879		-0.06788	-82.5073		-0.23144	-1.51147		-0.20443	-9.15771		-0.09904	-63.3545
	-0.19553	-17.5		-0.01772	-114.026		-0.0678	-82.6904		-0.23264	-1.51575		-0.20503	-9.23828		-0.09936	-63.7573
	-0.19572	-17.5464		-0.01901	-113.989		-0.06946	-82.7759		-0.23414	-1.52173		-0.20624	-9.32007		-0.09812	-64.3188
	-0.19679	-17.6013		-0.02089	-113.965		-0.06989	-83.3008		-0.23471	-1.52808		-0.20683	-9.40552		-0.09877	-64.5752
	-0.19732	-17.6331		-0.02119	-113.965		-0.06803	-83.7524		-0.2356	-1.5343		-0.20781	-9.46777		-0.0994	-64.978
	-0.19822	-17.7551		-0.0206	-114.893		-0.07047	-83.606		-0.23647	-1.54163		-0.20849	-9.53003		-0.10081	-64.8926
	-0.19923	-17.8357		-0.01952	-115.759		-0.07075	-84.2041		-0.23765	-1.55017		-0.20884	-9.59717		-0.10105	-65.1977
	-0.19976	-17.8674		-0.02103	-115.454		-0.06978	-84.9609		-0.23912	-1.56006		-0.2092	-9.66309		-0.10077	-65.7349
	-0.20124	-17.8845		-0.02334	-115.21		-0.07192	-84.5215		-0.23971	-1.56506		-0.21077	-9.73022		-0.10104	-66.0278
	-0.20268	-17.915		-0.02314	-115.625		-0.07283	-84.668		-0.24091	-1.56909		-0.21142	-9.79736		-0.10166	-66.2964
	-0.20289	-17.9541		-0.02233	-116.663		-0.07316	-84.8023		-0.24181	-1.5719		-0.21201	-9.88403		-0.1022	-66.6016
	-0.20483	-18.0273		-0.02261	-116.992		-0.07403	-85.1196		-0.24272	-1.57214		-0.21349	-9.97559		-0.10278	-67.0288
	-0.20466	-18.092		-0.02432	-117.053		-0.07438	-85.2417		-0.24455	-1.57214		-0.21374	-10.0671		-0.10359	-67.0776
	-0.20569	-18.1653		-0.02448	-117.285		-0.07512	-85.4736		-0.24517	-1.57178		-0.21461	-10.1587		-0.10511	-67.0776
	-0.20674	-18.2275		-0.0249	-117.383		-0.07547	-85.5957		-0.24608	-1.57227		-0.21511	-10.2661		-0.10492	-67.5781
	-0.20774	-18.3142		-0.02516	-118.03		-0.07619	-86.1328		-0.24728	-1.57654		-0.21561	-10.3748		-0.10518	-67.8711
	-0.20816	-18.385		-0.02571	-118.372		-0.07687	-86.0962		-0.24847	-1.58105		-0.21615	-10.4736		-0.10607	-67.8833
	-0.20948	-18.4631		-0.02606	-118.665		-0.0784	-85.9497		-0.24905	-1.58655		-0.217	-10.5688		-0.10681	-68.103
	-0.21023	-18.5266		-0.02704	-118.787		-0.07852	-86.1816		-0.25022	-1.59619		-0.21788	-10.658		-0.10651	-68.3716
	-0.21072	-18.5742		-0.02764	-118.945		-0.07954	-86.4258		-0.25139	-1.60608		-0.21851	-10.7324		-0.10707	-68.811
	-0.21212	-18.6206		-0.02784	-119.47		-0.08063	-86.6333		-0.25195	-1.61584		-0.21947	-10.7983		-0.10684	-69.1894
	-0.21328	-18.6438		-0.02728	-120.227		-0.08152	-86.6455		-0.25375	-1.62244		-0.22073	-10.8691		-0.10793	-69.3848
	-0.2141	-18.6792		-0.02674	-120.972		-0.08226	-86.731		-0.25433	-1.62878		-0.22081	-10.9265		-0.10817	-69.8242
	-0.21452	-18.7524		-0.02862	-120.789		-0.0818	-87.2437		-0.25521	-1.63525		-0.22205	-11.001		-0.1086	-70.0439
	-0.21577	-18.8574		-0.02881	-121.008		-0.08282	-87.4878		-0.25702	-1.63843		-0.22232	-11.0889		-0.10823	-70.3491
	-0.21645	-18.9477		-0.02848	-121.802		-0.08338	-87.9517		-0.25793	-1.64063		-0.22324	-11.167		-0.10971	-70.5078
	-0.21754	-18.9978		-0.02911	-121.948		-0.08312	-88.3667		-0.25884	-1.64075		-0.2241	-11.261		-0.1098	-70.7398
	-0.21788	-19.0991		-0.03009	-121.912		-0.08452	-88.2812		-0.26004	-1.64441		-0.22402	-11.3599		-0.11064	-70.9106
	-0.21917	-19.1907		-0.03006	-122.4		-0.085	-88.4888		-0.26063	-1.64844		-0.2257	-11.4807		-0.11089	-71.3501
	-0.21991	-19.2566		-0.03047	-122.815		-0.08633	-88.2935		-0.26184	-1.65137		-0.22555	-11.5979		-0.11176	-71.5088
	-0.22069	-19.3066		-0.03279	-122.095		-0.08635	-88.7207		-0.26274	-1.65295		-0.22639	-11.6968		-0.1121	-71.6309
	-0.22212	-19.3457		-0.03322	-122.656		-0.08648	-89.2456		-0.26393	-1.65906		-0.22756	-11.7883		-0.1125	-71.9971
	-0.2235	-19.4006		-0.03273	-123.218		-0.08622	-89.8071		-0.26512	-1.66602		-0.22811	-11.8835		-0.11289	-72.5098
	-0.22353	-19.5032		-0.03364	-123.535		-0.08831	-89.5386		-0.2663	-1.67285		-0.22871	-11.9665		-0.11219	-72.9614
	-0.22421	-19.5935		-0.03429	-123.828		-0.08889	-89.6973		-0.26716	-1.68384		-0.22961	-12.0483		-0.11295	-73.1689
	-0.22625	-19.6326		-0.03569	-123.889		-0.08968	-90.0513		-0.26832	-1.69592		-0.23022	-12.1277		-0.11392	-73.5596
	-0.22673	-19.679		-0.03438	-124.719		-0.08986	-90.2588		-0.26888	-1.70435		-0.23178	-12.1985		-0.11401	-73.7915
	-0.22749	-19.7388		-0.03325	-125.769		-0.09072	-90.5762		-0.26976	-1.71228		-0.23214	-12.2644		-0.1147	-74.1699
	-0.22851	-19.8181		-0.03322	-126.562		-0.09072	-90.7227		-0.27125	-1.71826		-0.23335	-12.3474		-0.1129	-75.2563
	-0.22947	-19.917		-0.03321	-127.039		-0.09151	-91.0767		-0.27154	-1.72095		-0.23389	-12.4426		-0.11285	-75.8301
	-0.23015	-20.0049		-0.03467	-126.758		-0.09306	-90.625		-0.27335	-1.72534		-0.23409	-12.5513		-0.11363	-76.0254
	-0.23119	-20.0757		-0.0355	-126.648		-0.09425	-90.7837		-0.27456	-1.72803		-0.23491	-12.655		-0.11441	-76.0864
	-0.23193	-20.1392		-0.03659	-127.026		-0.09461	-91.0523		-0.27515	-1.73157		-0.23546	-12.749		-0.11433	-76.5381
	-0.23232	-20.2258		-0.03656	-127.197		-0.09553	-91.1987		-0.27697	-1.73401		-0.23623	-12.8674		-0.11485	-76.9898
	-0.23301	-20.3088		-0.03961	-126.575		-0.09662	-91.1133		-0.27725	-1.73755		-0.23634	-12.9956		-0.11549	-77.1118
	-0.23499	-20.3686		-0.04012	-126.782		-0.09674	-91.4917		-0.27814	-1.74365		-0.23766	-13.1287		-0.11595	-77.3193
	-0.23576	-20.4248		-0.03907	-127.942		-0.09705	-91.9312		-0.27932	-1.75122		-0.23791	-13.2227		-0.11581	-77.7954
	-0.23528	-20.4907		-0.03906	-128.418		-0.09802	-91.9067		-0.2802	-1.7583		-0.23845	-13.3191		-0.11634	-77.9663
	-0.23695	-20.553		-0.04059	-128.418		-0.09786	-92.2729		-0.28167	-1.76892		-0.23902	-13.4094		-0.11722	-78.2593
	-0.23861	-20.6165		-0.0416	-128.369		-0.09783	-92.8711		-0.28282	-1.78149		-0.23961	-13.4937		-0.11762	-78.4912
	-0.23847	-20.6702		-0.04197	-128.333		-0.09684	-94.0796		-0.28367	-1.7937		-0.24022	-13.573		-0.11712	-78.9917
	-0.24012	-20.7422		-0.04127	-129.321		-0.09692	-94.1894		-0.28453	-1.80444		-0.24153	-13.6291		-0.11739	-79.4189
	-0.24048	-20.8374		-0.0427	-129.211		-0.10017	-93.6523		-0.2854	-1.81287		-0.24213	-13.7122		-0.11793	-79.5898
	-0.24117	-20.9216		-0.04388	-129.077		-0.10152	-93.1519		-0.28597	-1.82043		-0.24331	-13.8013		-0.11908	-79.895
	-0.24279	-21.001		-0.04558	-128.833		-0.10417	-92.6148		-0.28807	-1.82751		-0.24478	-13.8965		-0.1189	-80.1148
	-0.24344	-21.1035		-0.04539	-129.395		-0.10641	-92.1265		-0.28866	-1.83252		-0.24439	-13.9978		-0.1201	-80.2612
	-0.24349	-21.2		-0.0472	-129.407		-0.10684	-92.2119		-0.28986	-1.83557		-0.24518	-14.1089		-0.11993	-80.7495
	-0.24503	-21.3098		-0.04827	-129.016		-0.10773	-92.2241		-0.29108	-1.8363		-0.24589	-14.2407		-0.11881	-81.5308
	-0.24508	-21.4075		-0.04849	-129.529		-0.10786	-92.749		-0.29229	-1.83875		-0.24604	-14.3616		-0.1207	-81.2256
	-0.24638	-21.4929		-0.04785	-130.481		-0.10938	-93.042		-0.29286	-1.84497		-0.24707	-14.4885		-0.12235	-81.4453
	-0.24712	-21.5613		-0.04834	-130.701		-0.10801	-93.4082		-0.29373	-1.854		-0.24786	-14.6021		-0.11736	-83.5571
	-0.24812	-21.6443		-0.04906	-130.957		-0.10844	-94.0796		-0.29521	-1.86255		-0.24839	-14.7021		-0.11778	-84.1919
	-0.24923	-21.6882		-0.04769	-132.129		-0.10912	-94.1894		-0.29637	-1.8739		-0.24918	-14.8132		-0.11772	-84.6313
	-0.25023	-21.7725		-0.04777	-132.556		-0.10943	-94.4824		-0.29693	-1.88379		-0.24974	-14.906		-0.11902	-85.0098
	-0.25115	-21.8835		-0.04768	-133.228		-0.1093	-94.8364		-0.29748	-1.89636		-0.25035	-14.9854		-0.11847	-85.1196
	-0.25127	-21.9568		-0.0484	-133.325		-0.10976	-95.4956		-0.29953	-1.91248		-0.25093	-15.072		-0.12027	-85.1318
	-0.252	-22.0276		-0.05012	-133.069		-0.10927	-96.167		-0.30038	-1.92444		-0.25158	-15.1416		-0.11955	-85.5957
	-0.25325	-22.1326		-0.04939	-134.07		-0.10794	-97.3877		-0.30095	-1.93213		-0.2521	-15.2454		-0.12003	-85.791
	-0.25424	-22.2205		-0.04993	-134.265		-0.10883	-97.6929		-0.30152	-1.9397		-0.25364	-15.3198		-0.12099	-86.1816
	-0.25522	-22.312		-0.05088	-134.558		-0.1098	-97.522		-0.30331	-1.94702		-0.25385	-15.4248		-0.12031	-86.9019
	-0.25573	-22.4634		-0.04911	-135.62		-0.11013	-97.8027		-0.30419	-1.95483		-0.2543	-15.5444		-0.12131	-86.8652
	-0.25593	-22.6196		-0.04936	-136.121		-0.11094	-97.9981		-0.30569	-1.96045		-0.25504	-15.669		-0.12134	-86.9873
	-0.25686	-22.7307		-0.05039	-136.06		-0.11125	-98.291		-0.30567	-1.96289		-0.25547	-15.7947		-0.12266	-87.3535
	-0.25757	-22.8101		-0.05255	-135.889		-0.11339	-97.8516		-0.30687	-1.9679		-0.25591	-15.918		-0.12243	-87.7319
	-0.25857	-22.8943		-0.05499	-135.266		-0.11379	-97.9492		-0.30865	-1.97742		-0.25714	-16.0742		-0.12325	-87.915
	-0.25963	-22.9541		-0.05542	-135.669		-0.11501	-98.2422		-0.3086	-1.98645		-0.25722	-16.2134		-0.1234	-88.2568
	-0.26004	-23.0322		-0.05629	-135.693		-0.11491	-98.584		-0.30976	-1.99854		-0.2578	-16.3		-0.12335	-88.8306
	-0.26168	-23.1043		-0.05767	-135.303		-0.11605	-98.6206		-0.31091	-2.01196		-0.25889	-16.4136		-0.12422	-88.9893
	-0.26234	-23.2007		-0.05922	-134.973		-0.11735	-98.7305		-0.31236	-2.02625		-0.25916	-16.5027		-0.12394	-89.5264
	-0.26328	-23.3081		-0.06345	-133.435		-0.11781	-99.2432		-0.31289	-2.04175		-0.26	-16.6003		-0.12449	-89.9658
	-0.26397	-23.3936		-0.0624	-134.595		-0.11715	-99.4141		-0.31465	-2.05469		-0.26089	-16.6858		-0.12534	-90.271
	-0.2646	-23.5022		-0.06024	-136.328		-0.1187	-99.4019		-0.3149	-2.06616		-0.26148	-16.77		-0.12386	-91.0767
	-0.26516	-23.6401		-0.05906	-137.561		-0.11994	-99.5361		-0.31635	-2.07971		-0.26173	-16.8652		-0.12446	-91.3574
	-0.26591	-23.8159		-0.059	-137.903		-0.11997	-99.9634		-0.31721	-2.08972		-0.26259	-16.9592		-0.12491	-91.5649
	-0.26621	-23.9355		-0.06079	-137.769		-0.12093	-99.939		-0.3184	-2.09717		-0.26407	-17.0508		-0.12561	-91.6626
	-0.26813	-24.0161		-0.05838	-138.843		-0.12101	-100.488		-0.31898	-2.10291		-0.26397	-17.1545		-0.12588	-92.0898
	-0.26876	-24.0112		-0.05948	-139.221		-0.12078	-100.745		-0.32046	-2.11072		-0.26464	-17.2974		-0.12533	-92.6148
	-0.26918	-24.0845		-0.0602	-139.319		-0.12205	-100.867		-0.32133	-2.12024		-0.26554	-17.4597		-0.12556	-93.335
	-0.27008	-24.2065		-0.05998	-139.746		-0.12291	-100.891		-0.3222	-2.12866		-0.26629	-17.583		-0.12553	-93.3472
	-0.27098	-24.3286		-0.05922	-140.918		-0.12459	-100.671		-0.32368	-2.13782		-0.2664	-17.7124		-0.1263	-93.689
	-0.27143	-24.3896		-0.05948	-141.406		-0.12531	-100.769		-0.32483	-2.14966		-0.26713	-17.8394		-0.12665	-93.9453
	-0.27205	-24.4995		-0.06026	-141.479		-0.12462	-101.685		-0.32567	-2.16443		-0.26729	-17.9578		-0.12694	-94.3603
	-0.27326	-24.6216		-0.06222	-141.101		-0.12612	-101.55		-0.32712	-2.17981		-0.26771	-18.0847		-0.12842	-94.519
	-0.27416	-24.7436		-0.06194	-141.553		-0.12856	-101.111		-0.32703	-2.19714		-0.26884	-18.1885		-0.1275	-94.9341
	-0.27506	-24.8657		-0.06525	-140.796		-0.12897	-100.916		-0.32875	-2.21692		-0.26943	-18.2739		-0.12846	-95.1904
	-0.27609	-24.939		-0.06855	-139.734		-0.12902	-101.77		-0.32928	-2.23279		-0.27021	-18.3887		-0.12719	-95.8984
	-0.27636	-24.9512		-0.06909	-139.771		-0.12858	-102.417		-0.33042	-2.24829		-0.27109	-18.4766		-0.12787	-96.1426
	-0.27708	-25.0244		-0.06833	-140.625		-0.13029	-102.185		-0.33188	-2.26147		-0.27129	-18.584		-0.12902	-96.3135
	-0.27853	-25.1709		-0.0682	-141.321		-0.13051	-102.515		-0.33182	-2.27234		-0.27246	-18.6743		-0.12929	-96.7407
	-0.27906	-25.3174		-0.06932	-141.528		-0.13128	-102.295		-0.33329	-2.28308		-0.2729	-18.7976		-0.13002	-96.8262
	-0.27944	-25.4028		-0.0675	-142.615		-0.13377	-102.124		-0.33445	-2.2948		-0.27396	-18.9197		-0.13067	-97.0825
	-0.28065	-25.5249		-0.06683	-143.896		-0.13438	-101.978		-0.33531	-2.30518		-0.27408	-19.0466		-0.13194	-96.9238
	-0.2806	-25.6592		-0.06626	-144.812		-0.1342	-102.649		-0.33617	-2.31628		-0.2751	-19.1773		-0.13273	-97.2534
	-0.28239	-25.7935		-0.06686	-144.666		-0.13547	-102.771		-0.33763	-2.32739		-0.2751	-19.3372		-0.13267	-97.6929
	-0.28261	-25.9399		-0.06748	-144.812		-0.13565	-103.125		-0.33879	-2.34045		-0.27613	-19.4666		-0.13329	-97.9614
	-0.28321	-26.062		-0.06722	-145.728		-0.13511	-103.821		-0.33931	-2.35596		-0.27647	-19.6143		-0.13321	-98.4131
	-0.28441	-26.1841		-0.067	-146.155		-0.13534	-104.004		-0.34013	-2.37561		-0.27705	-19.7034		-0.1324	-98.9136
	-0.2839	-26.3794		-0.06933	-145.898		-0.13692	-103.979		-0.34094	-2.39502		-0.27694	-19.8108		-0.13267	-99.3408
	-0.28483	-26.4893		-0.0684	-146.533		-0.13857	-103.625		-0.34237	-2.41431		-0.27808	-19.9109		-0.1347	-99.3897
	-0.28616	-26.5625		-0.06777	-147.168		-0.1387	-104.443		-0.34349	-2.43286		-0.27865	-20.0012		-0.13305	-100.134
	-0.28743	-26.6602		-0.06951	-147.058		-0.13727	-105.273		-0.34398	-2.45605		-0.28006	-20.1086		-0.13436	-100.232
	-0.28833	-26.7822		-0.06971	-147.583		-0.13648	-105.945		-0.34571	-2.47559		-0.28074	-20.1709		-0.13483	-100.708
	-0.28902	-26.8677		-0.06921	-148.462		-0.13719	-106.482		-0.34593	-2.49023		-0.28159	-20.2673		-0.13456	-100.964
	-0.28931	-26.9898		-0.07012	-148.621		-0.13821	-106.433		-0.34707	-2.5061		-0.28168	-20.4028		-0.13595	-101.025
	-0.28951	-27.1484		-0.07125	-148.669		-0.13943	-106.287		-0.34822	-2.52075		-0.28248	-20.5115		-0.13598	-101.562
	-0.29166	-27.2583		-0.07314	-148.169		-0.14027	-106.47		-0.34874	-2.53662		-0.28305	-20.6799		-0.13649	-101.746
	-0.29168	-27.3682		-0.07623	-147.681		-0.13938	-107.336		-0.35053	-2.54517		-0.28305	-20.8398		-0.13711	-101.88
	-0.2919	-27.5146		-0.07622	-147.839		-0.13971	-107.764		-0.35046	-2.55737		-0.28367	-20.9949		-0.13781	-101.978
	-0.29351	-27.6001		-0.07643	-148.047		-0.14128	-107.593		-0.3519	-2.57446		-0.28469	-21.1255		-0.13819	-102.356
	-0.29423	-27.6733		-0.07967	-147.168		-0.14217	-107.459		-0.35241	-2.59399		-0.28452	-21.2488		-0.13908	-102.502
	-0.29556	-27.7466		-0.07824	-148.059		-0.14255	-107.568		-0.35414	-2.61353		-0.28531	-21.3623		-0.13979	-102.734
	-0.29598	-27.8198		-0.076	-149.829		-0.14507	-107.385		-0.35494	-2.6355		-0.28656	-21.5137		-0.13945	-103.162
	-0.29664	-27.9175		-0.07591	-150.5		-0.14624	-107.263		-0.35571	-2.66235		-0.28609	-21.6357		-0.13947	-103.564
	-0.29727	-28.0273		-0.07665	-150.903		-0.14886	-106.592		-0.35681	-2.68555		-0.2869	-21.7419		-0.13999	-104.016
	-0.29786	-28.1494		-0.07517	-151.978		-0.15136	-105.835		-0.3576	-2.70996		-0.28761	-21.875		-0.13483	-106.616
	-0.29916	-28.2349		-0.07489	-152.429		-0.15164	-105.847		-0.35839	-2.73438		-0.28817	-21.9666		-0.13418	-107.324
	-0.29992	-28.2959		-0.07451	-153.406		-0.15398	-105.603		-0.35948	-2.75879		-0.2889	-22.0935		-0.13431	-107.812
	-0.30061	-28.3814		-0.07543	-153.406		-0.1537	-106.323		-0.35997	-2.78198		-0.29006	-22.1899		-0.13497	-108.203
	-0.30151	-28.5034		-0.07946	-152.124		-0.15311	-106.75		-0.36231	-2.80151		-0.2906	-22.2864		-0.13567	-108.85
	-0.30235	-28.6499		-0.07878	-152.783		-0.1541	-107.446		-0.36284	-2.81616		-0.29063	-22.4377		-0.13459	-109.338
	-0.30362	-28.7476		-0.0795	-153.04		-0.15306	-108.093		-0.36366	-2.83325		-0.29136	-22.5659		-0.13513	-109.644
	-0.30299	-28.8696		-0.07922	-153.967		-0.15494	-107.776		-0.36419	-2.85034		-0.29231	-22.7148		-0.13534	-109.961
	-0.30437	-29.0405		-0.07999	-154.041		-0.15395	-108.398		-0.36623	-2.86865		-0.29236	-22.8589		-0.13654	-110.107
	-0.30521	-29.187		-0.08	-154.346		-0.15455	-109.131		-0.3661	-2.89185		-0.29296	-23.02		-0.1369	-110.083
	-0.30611	-29.3091		-0.08034	-154.797		-0.15506	-109.033		-0.36781	-2.91626		-0.29362	-23.1677		-0.13717	-110.51
	-0.30704	-29.4189		-0.08072	-155.383		-0.15351	-110.071		-0.3683	-2.93823		-0.294	-23.3057		-0.13796	-110.706
	-0.30789	-29.4434		-0.08176	-155.164		-0.1559	-109.509		-0.36906	-2.96875		-0.29503	-23.4338		-0.13746	-111.206
	-0.30861	-29.5166		-0.08131	-156.335		-0.15562	-110.376		-0.36981	-3.00049		-0.29523	-23.5413		-0.13684	-112.036
	-0.30874	-29.6997		-0.07833	-157.703		-0.156	-110.779		-0.37116	-3.03223		-0.29573	-23.6499		-0.13792	-112.097
	-0.30958	-29.8462		-0.08095	-157.458		-0.156	-111.365		-0.37192	-3.06274		-0.29678	-23.772		-0.13799	-112.341
	-0.31048	-29.9683		-0.08218	-156.982		-0.15806	-111.108		-0.37269	-3.0896		-0.29751	-23.8989		-0.13915	-112.646
	-0.31074	-30.1025		-0.08502	-156.311		-0.15798	-111.584		-0.37377	-3.11646		-0.29737	-24.0149		-0.13919	-112.903
	-0.3116	-30.2368		-0.08631	-156.116		-0.15971	-110.901		-0.37453	-3.14697		-0.29873	-24.0601		-0.13979	-113.318
	-0.31299	-30.4077		-0.08975	-154.822		-0.16238	-110.205		-0.37593	-3.17139		-0.29917	-24.1821		-0.13913	-113.892
	-0.31291	-30.5542		-0.0899	-155.53		-0.16361	-110.059		-0.37764	-3.19336		-0.30023	-24.3042		-0.14002	-114.038
	-0.31377	-30.6885		-0.0891	-156.409		-0.16584	-109.57		-0.37752	-3.21655		-0.30006	-24.4263		-0.14143	-113.953
	-0.31495	-30.8227		-0.08633	-158.142		-0.16727	-109.619		-0.37861	-3.24097		-0.30088	-24.6094		-0.14178	-114.209
	-0.31545	-30.9814		-0.08906	-157.678		-0.16727	-109.912		-0.37941	-3.26416		-0.30119	-24.7681		-0.14317	-114.27
	-0.3157	-31.1157		-0.08691	-158.936		-0.16765	-110.315		-0.38018	-3.29224		-0.30206	-24.939		-0.14153	-115.283
	-0.31688	-31.25		-0.08606	-160.156		-0.16816	-110.51		-0.38125	-3.32031		-0.30201	-25.1099		-0.1431	-115.125
	-0.31763	-31.311		-0.08677	-159.949		-0.16983	-110.584		-0.38198	-3.35571		-0.30276	-25.2319		-0.14296	-115.466
	-0.31802	-31.3965		-0.08727	-160.474		-0.16729	-111.951		-0.38271	-3.38989		-0.30311	-25.3784		-0.14398	-115.967
	-0.31908	-31.4575		-0.08982	-159.949		-0.16729	-112.683		-0.38375	-3.42529		-0.30395	-25.4761		-0.14394	-116.26
	-0.3198	-31.5308		-0.09355	-158.35		-0.16736	-112.793		-0.38477	-3.46313		-0.3044	-25.5981		-0.14184	-117.48
	-0.32168	-31.6284		-0.09502	-158.533		-0.16744	-113.342		-0.38515	-3.50708		-0.3055	-25.708		-0.14294	-117.81
	-0.32157	-31.7871		-0.09475	-159.143		-0.16934	-113.159		-0.38617	-3.54492		-0.30569	-25.8179		-0.14283	-118.274
	-0.32244	-31.9214		-0.09265	-160.376		-0.17171	-112.463		-0.38721	-3.5791		-0.30614	-25.9399		-0.14195	-118.945
	-0.32301	-31.9336		-0.09239	-161.133		-0.17245	-112.402		-0.38857	-3.61084		-0.30703	-26.0254		-0.14306	-118.994
	-0.32438	-31.9946		-0.0953	-160.425		-0.17138	-113.354		-0.38931	-3.64502		-0.30808	-26.1475		-0.1433	-119.434
	-0.32525	-32.1289		-0.09492	-161.243		-0.17209	-113.452		-0.39036	-3.67676		-0.30813	-26.2939		-0.14411	-119.482
	-0.32679	-32.2388		-0.09485	-161.279		-0.17209	-114.185		-0.39142	-3.70728		-0.30822	-26.4282		-0.14381	-120.166
	-0.32671	-32.3852		-0.0987	-160.4		-0.17423	-113.745		-0.39187	-3.73779		-0.30888	-26.5747		-0.14457	-120.374
	-0.32697	-32.5195		-0.09846	-160.522		-0.17593	-113.513		-0.39264	-3.76587		-0.30944	-26.7456		-0.14404	-120.752
	-0.32832	-32.7026		-0.09811	-161.487		-0.17667	-113.892		-0.39431	-3.79639		-0.31031	-26.9165		-0.14461	-121.045
	-0.32899	-32.9102		-0.09718	-162.585		-0.17687	-114.087		-0.39473	-3.83301		-0.31087	-27.0874		-0.14564	-121.13
	-0.32875	-33.1177		-0.0941	-164.478		-0.17806	-114.099		-0.39481	-3.87695		-0.31061	-27.2339		-0.14545	-121.765
	-0.32887	-33.1909		-0.09454	-165.344		-0.17946	-114.014		-0.39642	-3.91846		-0.31132	-27.3682		-0.1454	-122.339
	-0.33078	-33.2764		-0.09298	-165.991		-0.17809	-114.819		-0.39679	-3.96362		-0.31198	-27.5146		-0.14688	-121.948
	-0.33184	-33.3374		-0.09659	-165.234		-0.17755	-115.662		-0.39806	-4.01245		-0.31308	-27.6245		-0.14716	-122.51
	-0.33186	-33.4473		-0.09688	-165.71		-0.17938	-115.369		-0.39905	-4.05762		-0.3131	-27.6977		-0.1463	-123.169
	-0.33306	-33.5693		-0.09702	-165.955		-0.18157	-114.758		-0.39972	-4.10278		-0.3139	-27.8076		-0.14647	-123.645
	-0.33374	-33.7769		-0.09719	-166.333		-0.18346	-114.441		-0.40038	-4.15161		-0.31486	-27.9541		-0.14738	-123.645
	-0.33483	-33.8257		-0.09608	-167.371		-0.18457	-114.49		-0.40107	-4.19556		-0.3146	-28.1006		-0.1483	-123.645
	-0.33521	-33.9111		-0.0972	-167.578		-0.18511	-114.673		-0.4021	-4.23218		-0.31587	-28.2471		-0.15	-123.84
	-0.33595	-34.0942		-0.0989	-167.334		-0.18462	-115.344		-0.40284	-4.26514		-0.31592	-28.3936		-0.15009	-123.938
	-0.33679	-34.2407		-0.10222	-166.101		-0.1847	-115.747		-0.40447	-4.30298		-0.31622	-28.5523		-0.15035	-124.097
	-0.33737	-34.2529		-0.10259	-166.223		-0.18599	-116.003		-0.40487	-4.34326		-0.31739	-28.7231		-0.15084	-124.561
	-0.33809	-34.3262		-0.1065	-165.002		-0.18597	-116.162		-0.40557	-4.38354		-0.31723	-28.8452		-0.15182	-124.67
	-0.33967	-34.4238		-0.10832	-164.697		-0.18699	-116.406		-0.40625	-4.42871		-0.3184	-29.0161		-0.15163	-125.305
	-0.33962	-34.5581		-0.10812	-165.271		-0.18831	-116.211		-0.40663	-4.47388		-0.31819	-29.1504		-0.15216	-125.342
	-0.34122	-34.6435		-0.10753	-166.04		-0.18805	-116.772		-0.40851	-4.52271		-0.31906	-29.3213		-0.15082	-126.77
	-0.34145	-34.79		-0.10601	-167.444		-0.18823	-117.126		-0.40883	-4.57642		-0.31997	-29.48		-0.15097	-126.978
	-0.34219	-34.9731		-0.10465	-168.921		-0.18782	-118.054		-0.40972	-4.63989		-0.32002	-29.6265		-0.15057	-127.295
	-0.34275	-35.1074		-0.10384	-169.495		-0.18815	-118.188		-0.41063	-4.69971		-0.32061	-29.7119		-0.15162	-127.649
	-0.34375	-35.1929		-0.10207	-170.557		-0.1883	-118.555		-0.41125	-4.75586		-0.32075	-29.834		-0.15237	-127.722
	-0.34397	-35.3394		-0.10268	-171.497		-0.18973	-118.164		-0.41158	-4.80835		-0.3218	-29.9561		-0.15362	-127.71
	-0.34518	-35.4614		-0.10097	-172.839		-0.19115	-118.359		-0.41254	-4.85962		-0.32168	-30.0659		-0.15246	-128.369
	-0.3463	-35.498		-0.10215	-172.705		-0.19077	-118.982		-0.41349	-4.90967		-0.3234	-30.1758		-0.15316	-129.016
	-0.34672	-35.5713		-0.10595	-171.069		-0.19212	-118.921		-0.41445	-4.95972		-0.32354	-30.2979		-0.15306	-129.333
	-0.34799	-35.669		-0.10648	-171.423		-0.19234	-119.25		-0.41513	-5.00488		-0.32405	-30.481		-0.15352	-129.541
	-0.3485	-35.7056		-0.1048	-172.913		-0.19369	-119.043		-0.41614	-5.04517		-0.32401	-30.6519		-0.15409	-129.834
	-0.3492	-35.791		-0.10634	-173.059		-0.19619	-118.433		-0.41653	-5.08667		-0.32422	-30.835		-0.15206	-131.299
	-0.3503	-35.9497		-0.10657	-173.413		-0.19667	-118.787		-0.41777	-5.1416		-0.32508	-31.0059		-0.15271	-131.555
	-0.35056	-36.084		-0.1057	-174.17		-0.19909	-118.213		-0.41869	-5.19897		-0.32555	-31.2012		-0.15266	-131.714
	-0.35141	-36.1084		-0.1079	-173.511		-0.19992	-118.25		-0.41961	-5.25513		-0.3263	-31.3232		-0.15314	-132.324
	-0.35313	-36.0352		-0.11239	-171.68		-0.19906	-119.397		-0.41991	-5.31494		-0.32616	-31.5186		-0.15387	-132.544
	-0.35485	-35.9619		-0.11356	-171.863		-0.19885	-119.641		-0.4205	-5.3772		-0.32661	-31.6406		-0.15443	-132.568
	-0.35517	-36.0718		-0.114	-171.948		-0.19946	-119.788		-0.42137	-5.44434		-0.32757	-31.7871		-0.15404	-133.154
	-0.35591	-36.2549		-0.11456	-171.973		-0.19951	-120.642		-0.42221	-5.51636		-0.32877	-31.8726		-0.1557	-132.959
	-0.35705	-36.4014		-0.11814	-170.923		-0.19971	-120.984		-0.42275	-5.58838		-0.3286	-31.9946		-0.15619	-133.423
	-0.3567	-36.5356		-0.11893	-171.143		-0.19928	-121.484		-0.42362	-5.6543		-0.32935	-32.1167		-0.15523	-134.131
	-0.35819	-36.5478		-0.11877	-171.851		-0.20213	-120.85		-0.42392	-5.71411		-0.32961	-32.2876		-0.15454	-134.717
	-0.35946	-36.6455		-0.11871	-172.192		-0.20198	-121.216		-0.42485	-5.76904		-0.3302	-32.373		-0.15469	-135.474
	-0.35974	-36.8897		-0.11703	-173.682		-0.20228	-121.655		-0.42579	-5.82275		-0.33071	-32.5562		-0.15536	-135.583
	-0.3606	-37.0239		-0.11429	-175.867		-0.20406	-121.533		-0.42581	-5.87646		-0.33085	-32.6782		-0.15559	-135.754
	-0.36085	-37.2803		-0.11308	-176.953		-0.20605	-121.021		-0.42763	-5.9375		-0.3317	-32.9346		-0.15616	-135.913
	-0.36045	-37.5488		-0.11176	-178.101		-0.20696	-120.728		-0.42792	-5.99731		-0.3317	-33.0933		-0.15703	-136.206
	-0.36125	-37.7075		-0.11216	-178.674		-0.20808	-120.923		-0.42855	-6.05225		-0.33235	-33.2398		-0.15777	-136.426
	-0.36229	-37.6587		-0.11271	-178.394		-0.2091	-121.021		-0.42975	-6.1145		-0.33252	-33.4351		-0.15731	-137.183
	-0.36416	-37.6465		-0.11592	-177.844		-0.20968	-121.326		-0.43064	-6.17798		-0.33273	-33.6182		-0.15837	-136.841
	-0.36461	-37.7075		-0.11598	-178.125		-0.20925	-121.533		-0.43088	-6.24878		-0.33334	-33.7769		-0.15776	-137.939
	-0.36596	-37.8906		-0.11366	-179.626		-0.21075	-122.131		-0.43141	-6.32202		-0.33482	-33.9477		-0.15905	-137.634
	-0.36655	-38.0127		-0.11297	-180.762		-0.21212	-121.765		-0.43223	-6.39771		-0.33465	-34.0698		-0.15985	-137.549
	-0.36707	-38.0493		-0.11483	-179.968		-0.21289	-121.838		-0.43339	-6.46729		-0.33519	-34.1675		-0.15904	-138.464
	-0.36835	-38.2568		-0.11753	-179.675		-0.21477	-121.375		-0.43295	-6.55151		-0.3365	-34.3018		-0.16049	-138.635
	-0.36818	-38.4399		-0.11993	-178.76		-0.21436	-122.156		-0.43379	-6.62354		-0.33625	-34.4482		-0.15977	-139.233
	-0.36846	-38.562		-0.12113	-178.613		-0.2154	-122.388		-0.43491	-6.70044		-0.33761	-34.5703		-0.1604	-139.502
	-0.36988	-38.7207		-0.12183	-178.882		-0.21568	-122.4		-0.43641	-6.76514		-0.33695	-34.7412		-0.16074	-139.624
	-0.37068	-38.8794		-0.12605	-177.344		-0.21769	-122.314		-0.43641	-6.82251		-0.33746	-34.9243		-0.16177	-139.709
	-0.37147	-38.9282		-0.12511	-178.296		-0.21731	-122.791		-0.43707	-6.87134		-0.33829	-35.1074		-0.16136	-140.308
	-0.37235	-38.9404		-0.12533	-178.65		-0.21807	-123.157		-0.43832	-6.92383		-0.33805	-35.3272		-0.16208	-140.942
	-0.37364	-38.916		-0.12785	-177.832		-0.21921	-123.047		-0.43862	-6.98242		-0.33795	-35.5102		-0.16267	-141.089
	-0.37436	-38.9893		-0.12873	-178.003		-0.22008	-122.925		-0.44007	-7.05566		-0.33887	-35.669		-0.16096	-141.724
	-0.37502	-39.0869		-0.12769	-179.321		-0.22161	-122.778		-0.44059	-7.13013		-0.34014	-35.8154		-0.16419	-140.955
	-0.37562	-39.209		-0.1222	-182.446		-0.22158	-123.23		-0.44051	-7.20459		-0.34032	-35.9253		-0.16425	-141.614
	-0.37682	-39.331		-0.12313	-182.751		-0.2186	-125.244		-0.44129	-7.2876		-0.34119	-36.0962		-0.16424	-142.31
	-0.3773	-39.3799		-0.12233	-183.63		-0.21804	-125.952		-0.44169	-7.38647		-0.34173	-36.1938		-0.16232	-143.311
	-0.3779	-39.502		-0.1246	-182.935		-0.21699	-126.892		-0.44272	-7.48047		-0.34232	-36.2793		-0.16122	-144.08
	-0.37904	-39.6484		-0.12728	-182.031		-0.21867	-126.526		-0.4429	-7.56348		-0.34272	-36.4136		-0.16203	-144.128
	-0.37917	-39.8315		-0.12591	-183.203		-0.2192	-126.855		-0.444	-7.64404		-0.34286	-36.5356		-0.16213	-144.91
	-0.37965	-40.1123		-0.12816	-183.142		-0.21961	-127.246		-0.4451	-7.72461		-0.34422	-36.6577		-0.16218	-145.435
	-0.38086	-40.2344		-0.12559	-184.46		-0.22047	-127.417		-0.44529	-7.80518		-0.34377	-36.853		-0.16214	-145.728
	-0.38074	-40.3931		-0.12714	-184.448		-0.22332	-126.636		-0.44546	-7.88818		-0.34433	-37.0239		-0.16334	-145.874
	-0.38245	-40.4419		-0.12818	-184.229		-0.2233	-126.794		-0.44603	-7.9541		-0.3452	-37.1948		-0.1641	-146.082
	-0.38335	-40.564		-0.12849	-184.851		-0.22643	-126.318		-0.44724	-8.01392		-0.34558	-37.4145		-0.16474	-146.069
	-0.38409	-40.5151		-0.12941	-184.692		-0.22546	-126.782		-0.44775	-8.09204		-0.34539	-37.6221		-0.16577	-146.155
	-0.385	-40.5151		-0.13442	-182.751		-0.22737	-126.746		-0.44859	-8.16528		-0.3459	-37.8052		-0.16581	-146.411
	-0.38609	-40.564		-0.13516	-182.996		-0.22765	-127.344		-0.44936	-8.25073		-0.34619	-37.8906		-0.16736	-146.399
	-0.38703	-40.6738		-0.13526	-183.569		-0.22772	-127.307		-0.45045	-8.33374		-0.34745	-38.0371		-0.16792	-146.423
	-0.38736	-40.8935		-0.13581	-184.07		-0.22874	-127.551		-0.45029	-8.42163		-0.34701	-38.2324		-0.168	-146.936
	-0.38735	-41.2476		-0.13362	-185.352		-0.22797	-128.503		-0.45103	-8.51318		-0.34801	-38.5254		-0.16775	-147.461
	-0.3882	-41.272		-0.13335	-186.267		-0.22988	-127.881		-0.45175	-8.60962		-0.3474	-38.6841		-0.16762	-148.071
	-0.38955	-41.2231		-0.13263	-186.951		-0.23161	-127.637		-0.45153	-8.7085		-0.3486	-38.7695		-0.16708	-148.999
	-0.39038	-41.3696		-0.13592	-185.889		-0.23126	-128.101		-0.45284	-8.80737		-0.34869	-38.9038		-0.16759	-149.182
	-0.39108	-41.4551		-0.14103	-183.899		-0.23255	-128.21		-0.45326	-8.90259		-0.3497	-39.0381		-0.16869	-148.962
	-0.39246	-41.626		-0.14094	-184.412		-0.23426	-127.979		-0.45398	-8.9978		-0.35024	-39.1357		-0.16915	-149.304
	-0.39259	-41.8091		-0.14247	-184.253		-0.23438	-128.21		-0.45475	-9.08325		-0.35144	-39.2212		-0.17062	-149.194
	-0.39339	-41.9678		-0.14446	-183.862		-0.23718	-127.6		-0.45493	-9.16504		-0.35127	-39.3433		-0.17166	-149.414
	-0.39381	-42.041		-0.14601	-183.691		-0.23817	-127.563		-0.45601	-9.25171		-0.35214	-39.5142		-0.17044	-150.098
	-0.39509	-42.0166		-0.14105	-186.548		-0.23871	-127.6		-0.45654	-9.32495		-0.35165	-39.7217		-0.17167	-150.098
	-0.39652	-42.0532		-0.13712	-189.026		-0.24077	-127.344		-0.45674	-9.40186		-0.35299	-39.9292		-0.17381	-149.817
	-0.3975	-42.0288		-0.13958	-188.391		-0.24072	-128.101		-0.45814	-9.48364		-0.35329	-40.0879		-0.17358	-150.195
	-0.39829	-42.0776		-0.1375	-189.771		-0.2397	-128.882		-0.45858	-9.5752		-0.35385	-40.2588		-0.17451	-150.33
	-0.39863	-42.2974		-0.1396	-189.478		-0.2386	-129.846		-0.45874	-9.66064		-0.35376	-40.4419		-0.17427	-151.123
	-0.399	-42.5049		-0.13779	-191.028		-0.24127	-129.297		-0.4589	-9.74609		-0.35437	-40.6006		-0.17489	-151.257
	-0.40006	-42.7978		-0.13635	-192.078		-0.24008	-129.871		-0.46028	-9.83276		-0.35512	-40.7227		-0.17567	-151.318
	-0.4	-42.8223		-0.13786	-192.09		-0.24264	-129.663		-0.46061	-9.94385		-0.35603	-40.8813		-0.1753	-152.173
	-0.40143	-42.8589		-0.13998	-191.626		-0.24157	-130.322		-0.46125	-10.0549		-0.35542	-41.04		-0.1764	-152.087
	-0.40167	-43.1152		-0.14366	-190.369		-0.24116	-131.396		-0.46161	-10.1611		-0.35577	-41.1865		-0.17649	-152.185
	-0.40315	-43.2495		-0.14575	-189.612		-0.2431	-130.908		-0.46259	-10.2649		-0.35678	-41.3208		-0.17604	-153.076
	-0.40376	-43.4815		-0.14824	-188.647		-0.24356	-130.981		-0.46301	-10.3589		-0.35723	-41.4429		-0.17547	-153.882
	-0.40361	-43.6523		-0.1521	-187.61		-0.24419	-131.702		-0.4635	-10.4407		-0.35779	-41.6138		-0.17541	-154.321
	-0.40491	-43.7378		-0.15254	-187.695		-0.24411	-131.885		-0.46426	-10.5286		-0.35819	-41.748		-0.17715	-154.224
	-0.40564	-43.811		-0.15526	-187.085		-0.24391	-132.422		-0.46474	-10.6104		-0.35889	-41.8823		-0.1754	-155.151
	-0.40623	-43.9331		-0.15248	-188.818		-0.24462	-132.959		-0.46546	-10.7056		-0.35906	-42.0776		-0.17547	-155.53
	-0.40712	-43.9453		-0.1519	-189.587		-0.24375	-133.521		-0.46651	-10.7971		-0.35917	-42.2852		-0.17704	-155.237
	-0.40855	-43.9819		-0.15068	-190.991		-0.24574	-133.154		-0.46602	-10.8899		-0.35995	-42.4805		-0.1788	-154.993
	-0.4089	-44.0796		-0.14709	-193.298		-0.24561	-133.948		-0.46643	-10.9863		-0.36051	-42.6514		-0.17838	-155.872
	-0.40946	-44.2139		-0.14624	-194.36		-0.24579	-134.155		-0.46766	-11.1011		-0.36079	-42.7368		-0.179	-156.006
	-0.41112	-44.165		-0.14085	-197.278		-0.24599	-134.497		-0.4683	-11.2109		-0.36154	-42.8589		-0.17872	-156.543
	-0.41153	-44.2383		-0.14268	-197.278		-0.24754	-134.485		-0.46876	-11.2988		-0.36211	-43.0298		-0.17931	-156.689
	-0.41271	-44.3726		-0.14472	-196.704		-0.2484	-134.656		-0.46941	-11.4062		-0.36241	-43.1885		-0.17987	-156.848
	-0.41346	-44.4336		-0.14665	-196.338		-0.24894	-134.546		-0.46979	-11.5088		-0.36297	-43.3594		-0.18015	-157.41
	-0.41295	-44.8608		-0.14734	-196.143		-0.24894	-135.132		-0.47042	-11.6211		-0.36419	-43.5181		-0.18191	-157.166
	-0.41409	-45.0073		-0.14985	-195.483		-0.25181	-134.485		-0.47105	-11.7334		-0.36382	-43.6157		-0.18239	-157.227
	-0.41358	-45.2026		-0.14968	-196.35		-0.25161	-134.875		-0.47119	-11.8237		-0.36447	-43.7622		-0.18229	-157.959
	-0.41496	-45.3735		-0.1444	-199.683		-0.25069	-135.901		-0.47136	-11.9067		-0.36508	-43.9209		-0.17767	-160.315
	-0.41596	-45.459		-0.14252	-201.27		-0.25344	-135.315		-0.47241	-11.9983		-0.3652	-44.1284		-0.18136	-159.204
	-0.41682	-45.5933		-0.14223	-201.733		-0.25374	-135.315		-0.47261	-12.0764		-0.36518	-44.3726		-0.18212	-159.412
	-0.41739	-45.7275		-0.14569	-200.586		-0.25593	-134.998		-0.47312	-12.1533		-0.36633	-44.4702		-0.18165	-160.034
	-0.41792	-45.874		-0.14608	-200.854		-0.25519	-135.791		-0.47446	-12.2461		-0.36614	-44.6777		-0.18236	-160.266
	-0.41877	-46.1304		-0.15261	-198.291		-0.25613	-135.779		-0.47481	-12.3547		-0.36715	-44.812		-0.18314	-160.461
	-0.41903	-46.2647		-0.15367	-198.059		-0.25544	-136.401		-0.47511	-12.4719		-0.36766	-44.9951		-0.18509	-160.132
	-0.42028	-46.4844		-0.15432	-198.352		-0.25694	-136.56		-0.47545	-12.5806		-0.36721	-45.1904		-0.18478	-160.413
	-0.42052	-46.5088		-0.1558	-198.218		-0.25936	-136.133		-0.4767	-12.6929		-0.36797	-45.3125		-0.18525	-160.889
	-0.42177	-46.4966		-0.15491	-199.146		-0.25893	-136.487		-0.47634	-12.8186		-0.36897	-45.4468		-0.18672	-160.913
	-0.42256	-46.5454		-0.15835	-197.852		-0.26066	-136.243		-0.47729	-12.9285		-0.36886	-45.5566		-0.18634	-161.218
	-0.42409	-46.5454		-0.15788	-198.718		-0.25786	-138.171		-0.47762	-13.0408		-0.36937	-45.7398		-0.18673	-161.597
	-0.42494	-46.5698		-0.16227	-196.936		-0.25994	-137.61		-0.47801	-13.1409		-0.3693	-45.9961		-0.18684	-162.231
	-0.42558	-46.5576		-0.16609	-195.447		-0.26177	-137.317		-0.4784	-13.241		-0.37099	-46.1914		-0.18931	-161.67
	-0.42594	-46.8872		-0.16913	-194.519		-0.26091	-138.025		-0.47905	-13.3484		-0.37094	-46.3623		-0.18995	-161.792
	-0.42684	-47.2412		-0.17201	-193.823		-0.2631	-137.561		-0.47977	-13.4436		-0.37151	-46.5332		-0.18997	-162.061
	-0.42661	-47.5586		-0.16594	-197.559		-0.26411	-137.659		-0.48109	-13.5425		-0.3715	-46.6919		-0.19014	-162.122
	-0.427	-47.644		-0.16105	-200.378		-0.26495	-137.695		-0.4809	-13.6365		-0.37207	-46.8628		-0.1912	-162.744
	-0.42836	-47.7051		-0.16237	-200.012		-0.26533	-137.805		-0.48187	-13.7415		-0.37134	-47.1313		-0.18961	-163.599
	-0.42883	-47.876		-0.16199	-201.147		-0.26538	-138.66		-0.48196	-13.8415		-0.37188	-47.3877		-0.18955	-164.172
	-0.4296	-48.0469		-0.15901	-203.296		-0.26449	-139.38		-0.48225	-13.96		-0.37216	-47.6318		-0.191	-164.209
	-0.43061	-48.0102		-0.16008	-202.747		-0.26502	-139.709		-0.48349	-14.0735		-0.3723	-47.9126		-0.19128	-164.355
	-0.4318	-48.0225		-0.15992	-203.613		-0.2651	-140.259		-0.48368	-14.2102		-0.37284	-48.169		-0.19204	-164.978
	-0.43319	-48.1934		-0.16135	-203.503		-0.26581	-140.649		-0.48321	-14.3579		-0.37241	-48.4375		-0.19089	-165.356
	-0.43251	-48.4497		-0.16088	-204.37		-0.26609	-140.808		-0.4844	-14.48		-0.37298	-48.6084		-0.19362	-164.954
	-0.43259	-48.7671		-0.16122	-204.822		-0.26626	-141.162		-0.48434	-14.6082		-0.37316	-48.7183		-0.19236	-165.93
	-0.43292	-49.1089		-0.16284	-204.15		-0.26532	-142.2		-0.4846	-14.7327		-0.37347	-48.877		-0.19021	-167.175
	-0.4339	-49.3164		-0.16295	-205.029		-0.26649	-142.078		-0.48511	-14.8694		-0.37405	-48.9624		-0.19222	-166.956
	-0.43428	-49.4019		-0.16318	-205.225		-0.26919	-141.516		-0.48573	-14.9829		-0.37488	-49.1455		-0.1929	-167.065
	-0.43554	-49.3897		-0.16372	-206.042		-0.27049	-141.187		-0.48633	-15.1013		-0.37539	-49.3286		-0.19315	-167.224
	-0.43671	-49.5239		-0.16396	-205.762		-0.27104	-141.65		-0.48669	-15.2075		-0.3761	-49.4629		-0.19297	-167.859
	-0.4365	-49.7192		-0.16795	-204.504		-0.27166	-141.504		-0.48708	-15.3064		-0.37584	-49.7681		-0.19375	-168.054
	-0.43796	-49.7437		-0.1752	-201.257		-0.27445	-141.04		-0.48742	-15.4163		-0.3756	-49.9878		-0.19432	-168.213
	-0.43899	-49.585		-0.17528	-201.843		-0.27455	-141.431		-0.48838	-15.5237		-0.37607	-50.1831		-0.19367	-169.055
	-0.44108	-49.4873		-0.17464	-202.795		-0.27371	-142.419		-0.48836	-15.6445		-0.37675	-50.2441		-0.19205	-170.056
	-0.44201	-49.5972		-0.17605	-202.539		-0.27358	-142.773		-0.48922	-15.7715		-0.37701	-50.2563		-0.19313	-170.532
	-0.44174	-49.8169		-0.17384	-204.297		-0.27475	-142.944		-0.48914	-15.9021		-0.37811	-50.3662		-0.19494	-170.129
	-0.44182	-50.1343		-0.17447	-204.602		-0.27554	-143.005		-0.48977	-16.0156		-0.37905	-50.4395		-0.19574	-169.91
	-0.4429	-50.3052		-0.1767	-203.772		-0.27427	-143.909		-0.48997	-16.1523		-0.38008	-50.4883		-0.19707	-169.861
	-0.44352	-50.415		-0.17582	-204.846		-0.27541	-144.238		-0.49018	-16.2866		-0.3809	-50.6714		-0.1981	-170.081
	-0.44404	-50.6836		-0.17265	-207.251		-0.27691	-143.958		-0.49008	-16.4221		-0.38128	-50.8911		-0.19682	-170.935
	-0.44491	-51.0498		-0.17079	-208.362		-0.27414	-145.288		-0.4912	-16.5576		-0.38149	-51.0742		-0.19547	-171.68
	-0.44417	-51.3306		-0.17513	-206.921		-0.275	-145.752		-0.49121	-16.6711		-0.38163	-51.1963		-0.1975	-171.863
	-0.44488	-51.5259		-0.17671	-206.738		-0.2765	-145.764		-0.49169	-16.8127		-0.38264	-51.3306		-0.19987	-171.484
	-0.44571	-51.6724		-0.17863	-206.067		-0.27668	-146.265		-0.4925	-16.9495		-0.38322	-51.5747		-0.19871	-172.144
	-0.446	-51.7944		-0.18069	-205.481		-0.27571	-146.875		-0.49237	-17.0325		-0.38233	-51.8066		-0.19856	-172.485
	-0.44639	-52.1118		-0.17664	-208.337		-0.27609	-147.278		-0.49346	-17.1155		-0.38264	-51.9653		-0.1993	-172.839
	-0.44783	-52.2583		-0.17441	-209.949		-0.27545	-148.169		-0.49423	-17.2009		-0.3835	-52.1362		-0.20059	-172.949
	-0.44841	-52.2705		-0.17115	-212.085		-0.2768	-148.108		-0.49497	-17.2925		-0.38353	-52.3682		-0.20041	-173.303
	-0.44951	-52.3193		-0.17108	-212.903		-0.27606	-148.901		-0.49529	-17.4048		-0.38329	-52.5879		-0.20187	-173.059
	-0.45036	-52.3438		-0.1761	-210.645		-0.27774	-148.242		-0.49636	-17.55		-0.38451	-52.7466		-0.20219	-173.462
	-0.45086	-52.5024		-0.17534	-211.658		-0.27891	-148.413		-0.49589	-17.699		-0.38413	-53.0029		-0.20274	-173.767
	-0.45166	-52.6611		-0.17392	-212.854		-0.28008	-148.291		-0.49564	-17.8613		-0.38472	-53.0884		-0.20337	-173.755
	-0.45269	-52.7344		-0.1755	-212.671		-0.28018	-148.828		-0.4958	-18.0066		-0.38561	-53.1738		-0.20186	-174.988
	-0.45303	-52.9541		-0.17463	-213.586		-0.2814	-148.682		-0.49515	-18.1873		-0.38582	-53.3569		-0.20161	-175.513
	-0.45307	-53.2837		-0.17415	-214.148		-0.28344	-148.291		-0.49622	-18.3325		-0.38782	-53.3935		-0.20273	-175.696
	-0.45295	-53.5645		-0.1731	-215.466		-0.28471	-147.974		-0.49706	-18.4644		-0.38746	-53.5645		-0.20119	-176.526
	-0.45492	-53.6255		-0.17625	-214.319		-0.28601	-147.937		-0.49759	-18.595		-0.38803	-53.7353		-0.20355	-176.013
	-0.45479	-53.6743		-0.17885	-213.77		-0.28613	-148.315		-0.49783	-18.7244		-0.38911	-53.772		-0.2053	-176.05
	-0.45515	-54.0039		-0.18177	-212.585		-0.28809	-148.108		-0.49863	-18.8037		-0.38897	-53.9673		-0.20523	-176.355
	-0.45557	-54.3091		-0.18576	-211.011		-0.2885	-148.499		-0.49867	-18.9123		-0.39004	-54.1626		-0.20848	-175.439
	-0.45693	-54.3701		-0.18682	-211.096		-0.28855	-148.914		-0.49876	-19.0698		-0.38908	-54.4922		-0.21076	-174.829
	-0.45819	-54.3579		-0.18412	-213.257		-0.28918	-149.341		-0.49903	-19.1931		-0.38967	-54.7363		-0.21101	-175.537
	-0.45854	-54.4556		-0.18471	-213.428		-0.28969	-149.097		-0.49989	-19.3189		-0.38976	-54.8706		-0.20976	-176.379
	-0.45912	-54.6997		-0.18762	-212.561		-0.29068	-149.353		-0.50061	-19.4153		-0.3903	-55.127		-0.21249	-175.696
	-0.45959	-54.8706		-0.18435	-214.233		-0.29111	-149.731		-0.50077	-19.5581		-0.39044	-55.4077		-0.21274	-176.135
	-0.45947	-55.0293		-0.1818	-216.638		-0.29157	-150.244		-0.50086	-19.7168		-0.39067	-55.6641		-0.21266	-176.306
	-0.46071	-55.1392		-0.18041	-217.664		-0.28933	-151.611		-0.50138	-19.8486		-0.39114	-55.7007		-0.215	-175.94
	-0.46192	-55.0293		-0.18185	-217.395		-0.28833	-152.527		-0.50168	-19.967		-0.39187	-55.7495		-0.21479	-176.172
	-0.46277	-55.0537		-0.18035	-218.787		-0.29202	-151.489		-0.50217	-20.1062		-0.39194	-55.9692		-0.21423	-177.527
	-0.4645	-55.0903		-0.18015	-219.36		-0.29095	-152.295		-0.50267	-20.2429		-0.39285	-56.1279		-0.21289	-177.991
	-0.46425	-55.4199		-0.18272	-218.665		-0.29121	-152.759		-0.50253	-20.3857		-0.39316	-56.2866		-0.21391	-178.357
	-0.46465	-55.8472		-0.17983	-220.459		-0.29306	-152.6		-0.5036	-20.4724		-0.3936	-56.4087		-0.21582	-177.771
	-0.46472	-56.2866		-0.18478	-218.86		-0.29357	-152.795		-0.50376	-20.5579		-0.39367	-56.7871		-0.21609	-178.198
	-0.4651	-56.604		-0.18825	-217.395		-0.29372	-153.015		-0.50462	-20.6848		-0.39377	-57.0801		-0.21482	-179.321
	-0.46541	-56.8359		-0.19018	-217.188		-0.29487	-153.198		-0.50564	-20.7812		-0.39292	-57.4585		-0.21609	-179.163
	-0.46631	-56.958		-0.1945	-215.759		-0.29074	-155.322		-0.50535	-20.8948		-0.39254	-57.7148		-0.21535	-179.907
	-0.46703	-57.0312		-0.18944	-218.665		-0.29339	-154.785		-0.50623	-21.0181		-0.39412	-57.8613		-0.21783	-179.48
	-0.46779	-57.0923		-0.18773	-220.166		-0.29387	-155.139		-0.50644	-21.1536		-0.39341	-58.0444		-0.21602	-180.566
	-0.46821	-57.3975		-0.18587	-221.741		-0.29782	-153.833		-0.50724	-21.2903		-0.39416	-58.1665		-0.21719	-180.591
	-0.46758	-57.7515		-0.18927	-220.312		-0.29789	-154.089		-0.50696	-21.4026		-0.39463	-58.3618		-0.21747	-180.603
	-0.46848	-58.1055		-0.19322	-218.604		-0.29761	-154.663		-0.50751	-21.5308		-0.39545	-58.5449		-0.21628	-181.824
	-0.46829	-58.4106		-0.19419	-219.043		-0.29898	-154.59		-0.50782	-21.6455		-0.39479	-58.7158		-0.216	-182.776
	-0.46858	-58.7647		-0.19328	-219.824		-0.29954	-155.054		-0.50881	-21.8054		-0.39557	-58.9111		-0.2146	-183.545
	-0.46849	-59.0332		-0.19459	-219.775		-0.29677	-156.97		-0.50835	-21.9519		-0.39599	-59.1187		-0.21622	-183.228
	-0.46998	-59.0454		-0.19177	-221.692		-0.29674	-157.275		-0.5083	-22.135		-0.39676	-59.314		-0.21785	-183.179
	-0.4711	-59.082		-0.19506	-220.63		-0.29768	-157.556		-0.50908	-22.2778		-0.3974	-59.3872		-0.21917	-183.411
	-0.47248	-59.021		-0.19559	-221.143		-0.30089	-156.458		-0.50926	-22.417		-0.39817	-59.5825		-0.21809	-184.033
	-0.47337	-59.0332		-0.19398	-222.278		-0.30119	-157.043		-0.50903	-22.5781		-0.39847	-59.7412		-0.22102	-183.264
	-0.47417	-59.1919		-0.19394	-222.766		-0.30323	-156.067		-0.51015	-22.7124		-0.39838	-59.9243		-0.22096	-183.704
	-0.47456	-59.2773		-0.19656	-221.741		-0.3002	-158.252		-0.51075	-22.8308		-0.39901	-59.9976		-0.2196	-184.729
	-0.47531	-59.3384		-0.19811	-221.57		-0.29979	-158.594		-0.51101	-22.9553		-0.39922	-60.1807		-0.22004	-185.217
	-0.47626	-59.5581		-0.19915	-221.973		-0.30154	-158.484		-0.51122	-23.0908		-0.39936	-60.4614		-0.21897	-185.84
	-0.47541	-59.9976		-0.20104	-221.631		-0.30195	-159.167		-0.5117	-23.2324		-0.39974	-60.6812		-0.21893	-186.267
	-0.47572	-60.4614		-0.20047	-222.083		-0.30103	-159.753		-0.51178	-23.3911		-0.39981	-60.9009		-0.22038	-186.438
	-0.4762	-60.7422		-0.20204	-221.899		-0.30187	-159.937		-0.51192	-23.5974		-0.40058	-61.0962		-0.22054	-186.78
	-0.47693	-61.0474		-0.19957	-223.792		-0.30525	-158.899		-0.51272	-23.7354		-0.40105	-61.2915		-0.21997	-187.451
	-0.47678	-61.2183		-0.20236	-222.986		-0.30464	-159.338		-0.51251	-23.8904		-0.39962	-61.7432		-0.22083	-187.476
	-0.47749	-61.4136		-0.2028	-223.389		-0.30523	-159.79		-0.51202	-24.043		-0.39973	-61.9507		-0.22076	-188.33
	-0.47738	-61.8042		-0.20248	-224.023		-0.30423	-160.706		-0.51331	-24.1455		-0.40072	-62.0117		-0.21958	-189.001
	-0.4782	-62.0727		-0.20508	-223.315		-0.30576	-160.706		-0.51265	-24.3286		-0.40215	-62.1948		-0.22053	-189.124
	-0.479	-62.2315		-0.20399	-224.341		-0.30538	-161.328		-0.51333	-24.5483		-0.40133	-62.3291		-0.22001	-189.905
	-0.47915	-62.5244		-0.20344	-224.939		-0.30652	-161.072		-0.5133	-24.6704		-0.40203	-62.4634		-0.21889	-190.686
	-0.47917	-62.8662		-0.20516	-224.524		-0.3094	-160.571		-0.51369	-24.8291		-0.40311	-62.5		-0.22185	-190.039
	-0.47958	-62.9395		-0.20383	-225.83		-0.30896	-160.925		-0.51384	-24.9756		-0.40405	-62.7319		-0.22309	-189.893
	-0.48076	-63.0737		-0.20167	-227.563		-0.30754	-162.048		-0.51363	-25.0732		-0.40386	-62.9395		-0.22192	-190.833
	-0.48101	-63.208		-0.20151	-228.271		-0.30898	-162.378		-0.51525	-25.1709		-0.40386	-63.2568		-0.22374	-190.564
	-0.4814	-63.5254		-0.2026	-228.491		-0.30934	-162.646		-0.51601	-25.3174		-0.40367	-63.4644		-0.22435	-190.698
	-0.48213	-63.8306		-0.19924	-230.53		-0.3073	-163.916		-0.51553	-25.5249		-0.40449	-63.6475		-0.22414	-191.345
	-0.48248	-63.9282		-0.19924	-231.311		-0.31153	-162.476		-0.51561	-25.6836		-0.40477	-63.8916		-0.22452	-191.724
	-0.48328	-64.0869		-0.19809	-232.056		-0.31033	-163.196		-0.51618	-25.8667		-0.40444	-64.1357		-0.22669	-191.296
	-0.48433	-64.27		-0.2	-231.702		-0.31114	-163.684		-0.51619	-26.0376		-0.40442	-64.3799		-0.22594	-191.772
	-0.48486	-64.4165		-0.2047	-229.919		-0.31208	-163.672		-0.51621	-26.2085		-0.40484	-64.5874		-0.22586	-192.358
	-0.48504	-64.6973		-0.21097	-227.49		-0.31111	-164.429		-0.51562	-26.3794		-0.405	-64.7827		-0.22623	-192.603
	-0.48547	-64.8804		-0.21454	-225.818		-0.31111	-165.161		-0.51712	-26.5015		-0.4058	-64.8926		-0.22519	-193.347
	-0.4865	-64.9536		-0.21793	-224.707		-0.31218	-165.234		-0.51672	-26.6357		-0.40726	-64.8315		-0.22932	-192.859
	-0.48672	-65.1001		-0.21245	-228.137		-0.31187	-165.527		-0.51792	-26.6968		-0.40789	-65.0635		-0.22949	-192.786
	-0.48761	-65.3442		-0.21155	-229.382		-0.31452	-165.283		-0.518	-26.8555		-0.40723	-65.3931		-0.23029	-192.834
	-0.48694	-66.0644		-0.20376	-233.838		-0.315	-165.491		-0.51895	-26.9653		-0.4081	-65.564		-0.22708	-194.556
	-0.4867	-66.5039		-0.20037	-235.889		-0.31482	-165.723		-0.51868	-27.0752		-0.40817	-65.625		-0.22892	-194.141
	-0.48688	-66.7847		-0.20528	-234.314		-0.31676	-165.967		-0.5192	-27.2095		-0.40878	-65.7837		-0.22926	-194.812
	-0.48746	-67.0288		-0.20915	-232.642		-0.31642	-166.272		-0.52008	-27.3315		-0.40908	-66.1011		-0.22746	-195.898
	-0.48831	-67.2852		-0.21255	-231.213		-0.31978	-165.247		-0.52073	-27.4414		-0.41028	-66.0278		-0.22967	-195.312
	-0.48794	-67.5415		-0.21203	-232.263		-0.32001	-165.723		-0.52013	-27.6123		-0.41087	-66.272		-0.22844	-196.692
	-0.48889	-67.7612		-0.21201	-232.898		-0.31833	-166.968		-0.52059	-27.7588		-0.41023	-66.5161		-0.22883	-196.655
	-0.48984	-67.981		-0.21426	-232.056		-0.3193	-167.09		-0.52109	-27.9541		-0.41049	-66.8457		-0.23403	-194.861
	-0.48889	-68.457		-0.22064	-229.724		-0.3195	-167.285		-0.52154	-28.1006		-0.4114	-67.0044		-0.23338	-195.569
	-0.48944	-68.7134		-0.21866	-230.896		-0.31929	-167.969		-0.52138	-28.2471		-0.41051	-67.2363		-0.23223	-196.362
	-0.49003	-68.8354		-0.22222	-229.7		-0.32092	-167.773		-0.5217	-28.418		-0.4107	-67.3462		-0.23501	-196.069
	-0.49137	-68.9087		-0.22892	-226.733		-0.32	-168.652		-0.52208	-28.6377		-0.41237	-67.4683		-0.23369	-196.802
	-0.49207	-69.104		-0.2291	-227.112		-0.32092	-168.652		-0.52139	-28.7109		-0.41272	-67.6148		-0.23591	-196.216
	-0.49214	-69.3115		-0.22838	-228.418		-0.31911	-170.105		-0.52266	-28.7598		-0.41243	-67.8467		-0.23549	-197.229
	-0.49209	-69.6777		-0.22463	-230.652		-0.31939	-170.41		-0.52304	-28.9185		-0.41405	-67.981		-0.23082	-199.744
	-0.49278	-69.9951		-0.22483	-231.018		-0.32056	-170.435		-0.52361	-29.1016		-0.41379	-68.1274		-0.22856	-201.038
	-0.4933	-70.2637		-0.22944	-229.126		-0.32252	-169.934		-0.52343	-29.3091		-0.41365	-68.3227		--
	-0.4932	-70.5322		-0.23138	-228.601		-0.32119	-171.008		-0.5234	-29.4311		-0.414	-68.6279		--
	-0.49311	-70.8008		-0.22998	-230.103		-0.32493	-169.8		-0.52398	-29.5532		-0.41457	-68.7988		--
	-0.4939	-71.0815		-0.22879	-231.494		-0.32463	-170.239		-0.52437	-29.7119		-0.41443	-68.9941		--
	-0.49444	-71.3379		-0.22146	-235.718		-0.3257	-170.312		-0.52439	-29.8828		-0.41508	-69.1406		--
	-0.49464	-71.4966		-0.21554	-239.062		-0.31989	-173.975		-0.52446	-30.1025		-0.41525	-69.3359		--
	-0.49563	-71.814		-0.21337	-240.955		-0.31973	-174.341		-0.52489	-30.3101		-0.41604	-69.4458		--
	-0.49539	-72.0215		-0.21814	-239.136		-0.32264	-173.535		-0.52428	-30.542		-0.41593	-69.5557		--
	-0.49556	-72.4243		-0.22471	-236.084		-0.32085	-174.683		-0.52475	-30.6274		-0.41776	-69.7144		--
	-0.49628	-72.4976		-0.23009	-233.643		-0.32378	-174.011		-0.52488	-30.835		-0.41682	-70.1172		--
	-0.49731	-72.5708		-0.23399	-232.422		-0.32373	-174.622		-0.52504	-30.9204		-0.41815	-70.166		--
	-0.49834	-72.876		-0.23093	-234.619		-0.32597	-173.987		-0.52617	-31.0547		-0.41858	-70.2148		--
	-0.49778	-73.2056		-0.22391	-238.525		-0.32599	-174.561		-0.52566	-31.3843		-0.41933	-70.3369		--
	-0.49768	-73.4741		-0.21935	-241.333		-0.32446	-175.586		-0.52574	-31.543		-0.41956	-70.5933		--
	-0.49805	-73.9136		-0.22206	-240.723		-0.32741	-174.756		-0.52591	-31.6284		-0.42012	-70.7642		--
	-0.49817	-74.2188		-0.22407	-240.479		-0.32583	-175.952		-0.52634	-31.8359		-0.41902	-71.1304		--
	-0.49881	-74.4385		-0.22509	-240.112		-0.32611	-176.404		-0.52593	-32.0312		-0.41909	-71.3501		--
	-0.49929	-74.7192		-0.22471	-241.089		-0.32525	-177.258		-0.52663	-32.1289		-0.41984	-71.6309		--
	-0.49908	-75.1465		-0.22705	-240.356		-0.32537	-177.783		-0.52609	-32.3486		-0.41948	-71.9604		--
	-0.4997	-75.3784		-0.22892	-239.868		-0.3283	-177.112		-0.52672	-32.5195		-0.42045	-72.1069		--
	-0.50076	-75.4394		-0.23443	-237.671		-0.32713	-177.82		-0.52616	-32.8003		-0.42035	-72.29		--
	-0.50106	-75.6714		-0.23368	-238.525		-0.32807	-178.101		-0.52631	-32.9468		-0.42007	-72.522		--
	-0.5011	-75.8911		-0.22768	-242.065		-0.32756	-178.784		-0.5265	-33.1421		-0.42066	-72.7661		--
	-0.50216	-76.1841		-0.22366	-244.751		-0.32722	-179.529		-0.52702	-33.2764		-0.42112	-72.8027		--
	-0.50203	-76.4648		-0.22685	-243.896		-0.32801	-179.883		-0.52747	-33.4228		-0.42197	-73.0591		--
	-0.50282	-76.7456		-0.2276	-244.141		-0.33073	-178.723		-0.52776	-33.4839		-0.42209	-73.1079		--
	-0.5025	-77.0996		-0.22433	-245.972		-0.33231	-178.845		-0.52909	-33.5205		-0.42244	-73.2544		--
	-0.50324	-77.2827		-0.22555	-245.972		-0.32918	-180.347		-0.52894	-33.667		-0.42286	-73.4619		--
	-0.50351	-77.5269		-0.22664	-245.728		-0.33119	-180.115		-0.52915	-33.8013		-0.4229	-73.7671		--
	-0.50391	-77.7222		-0.22466	-247.681		-0.33289	-179.736		-0.52997	-33.9355		-0.42375	-74.0234		--
	-0.50412	-77.9907		-0.22557	-247.681		-0.33294	-180.151		-0.53029	-34.1065		-0.42356	-74.231		--
	-0.50437	-78.2471		-0.23173	-244.995		-0.33139	-181.628		-0.53037	-34.2651		-0.42422	-74.3774		--
	-0.5048	-78.6621		-0.23646	-243.042		-0.33205	-181.897		-0.53147	-34.2895		-0.42419	-74.6216		--
	-0.50418	-79.2481		-0.23751	-243.286		-0.33065	-182.861		-0.53193	-34.375		-0.42516	-74.6094		--
	-0.5046	-79.5532		-0.23151	-246.826		-0.3308	-183.521		-0.53202	-34.5337		-0.42546	-74.7681		--
	-0.50521	-79.7852		-0.23236	-246.704		-0.33123	-184.045		-0.53309	-34.6191		-0.42607	-74.9268		--
	-0.50558	-79.9927		-0.233	-247.314		-0.33057	-184.656		-0.53271	-34.6924		-0.42647	-75.2197		--
	-0.50593	-80.3223		-0.23671	-245.728		-0.33092	-184.778		-0.53414	-34.8267		-0.42529	-75.5249		--
	-0.50675	-80.5908		-0.23674	-246.338		-0.33286	-184.436		-0.53483	-34.9853		-0.42571	-75.8911		--
	-0.50768	-80.7007		-0.23241	-249.023		-0.33308	-185.059		-0.53387	-35.1685		-0.42569	-76.1352		--
	-0.50801	-80.8106		-0.23309	-249.146		-0.33387	-184.973		-0.53424	-35.3882		-0.42628	-76.2207		--
	-0.50823	-81.189		-0.23431	-249.146		-0.33542	-184.961		-0.53437	-35.5957		-0.42642	-76.5015		--
	-0.50825	-81.5308		-0.24043	-246.948		-0.33537	-185.278		-0.53433	-35.7788		-0.4271	-76.5625		--
	-0.50764	-81.9946		-0.2486	-242.92		-0.33481	-186.426		-0.53398	-35.9619		-0.42749	-76.6968		--
	-0.50851	-82.3608		-0.25172	-241.943		-0.33654	-185.889		-0.53404	-36.1816		-0.42752	-76.9287		--
	-0.50816	-82.7271		-0.24883	-243.896		-0.33529	-186.926		-0.53363	-36.377		-0.42817	-77.0752		--
	-0.50851	-83.0566		-0.25529	-241.211		-0.33559	-187.219		-0.53488	-36.4868		-0.42817	-77.3926		--
	-0.50859	-83.374		-0.25801	-240.601		-0.33885	-186.096		-0.53521	-36.6577		-0.42852	-77.6977		--
	-0.50845	-83.7769		-0.25154	-244.385		-0.34048	-185.754		-0.53571	-36.853		-0.42777	-78.0518		--
	-0.50929	-83.9233		-0.24554	-247.925		-0.34297	-185.73		-0.53411	-37.1582		-0.42822	-78.1738		--
	-0.51003	-84.1064		-0.24139	-250.366		-0.33905	-187.317		-0.53462	-37.2925		-0.42836	-78.4546		--
	-0.50992	-84.4971		-0.2404	-251.343		-0.33915	-188		-0.53419	-37.5488		-0.42871	-78.6011		--
	-0.51096	-84.6802		-0.24264	-250.977		-0.34058	-188.196		-0.53549	-37.7075		-0.42889	-78.8696		--
	-0.51151	-84.9365		-0.24944	-247.803		-0.34073	-188.123		-0.53566	-37.793		-0.42988	-78.9307		--
	-0.51055	-85.3027		-0.25478	-245.85		-0.34154	-188.464		-0.53579	-38.0005		-0.43	-79.1382		--
	-0.51121	-85.6323		-0.2591	-244.263		-0.34187	-188.745		-0.53537	-38.1958		-0.43101	-79.1138		--
	-0.51153	-85.9741		-0.26012	-243.896		-0.34414	-188.391		-0.53526	-38.3911		-0.43136	-79.2602		--
	-0.51166	-86.1572		-0.2564	-246.582		-0.34228	-189.868		-0.53552	-38.5742		-0.43162	-79.5898		--
	-0.51208	-86.4624		-0.25637	-247.07		-0.34273	-190.088		-0.53592	-38.6719		-0.43253	-79.7485		--
	-0.51259	-86.731		-0.2517	-250.244		-0.34192	-190.918		-0.53649	-38.855		-0.4315	-80.0171		--
	-0.51295	-87.0606		-0.24516	-253.906		-0.34329	-190.845		-0.53644	-39.0381		-0.43215	-80.3223		--
	-0.51346	-87.3291		-0.24025	-257.202		-0.34474	-190.442		-0.53645	-39.27		-0.4325	-80.4688		--
	-0.51351	-87.6587		-0.23746	-258.789		-0.34375	-191.504		-0.53533	-39.5996		-0.43246	-80.7983		--
	-0.51366	-87.9517		-0.24096	-257.935		-0.34769	-190.344		-0.53536	-39.7095		-0.43238	-80.896		--
	-0.51361	-88.3179		-0.24443	-256.47		-0.34665	-190.845		-0.53511	-39.9902		-0.43382	-81.0791		--
	-0.51376	-88.6108		-0.24803	-255.249		-0.34856	-190.662		-0.53529	-40.2466		-0.43426	-81.2012		--
	-0.51421	-88.9038		-0.25323	-253.052		-0.34718	-191.907		-0.53548	-40.21		-0.43381	-81.5552		--
	-0.51418	-89.1479		-0.24999	-255.493		-0.34776	-192.065		-0.53654	-40.3565		-0.43494	-81.4209		--
	-0.51472	-89.4043		-0.25323	-254.15		-0.34786	-192.456		-0.53787	-40.3931		-0.43661	-81.3843		--
	-0.51525	-89.7827		-0.2476	-257.812		-0.3488	-192.59		-0.53829	-40.4297		-0.43689	-81.6284		--
	-0.51487	-90.1611		-0.24876	-257.69		-0.34822	-193.311		-0.53807	-40.5884		-0.43698	-81.7627		--
	-0.51479	-90.5396		-0.24783	-258.789		-0.34944	-193.457		-0.53836	-40.8813		-0.4386	-81.7383		--
	-0.51619	-90.8203		-0.24307	-261.23		-0.34972	-193.909		-0.53808	-41.0523		-0.43766	-82.2998		--
	-0.51573	-91.3452		-0.24381	-261.475		-0.35183	-193.335		-0.53801	-41.2964		-0.4374	-82.4463		--
	-0.51502	-91.6138		-0.23782	-265.015		-0.3517	-193.982		-0.53827	-41.4795		-0.43851	-82.5562		--
	-0.51557	-92.1021		-0.24608	-261.719		-0.3544	-192.981		-0.53842	-41.626		-0.43872	-82.7393		--
	-0.51613	-92.2363		-0.25146	-259.277		-0.35437	-193.579		-0.5395	-41.7114		-0.43893	-82.9224		--
	-0.51623	-92.6636		-0.25714	-256.836		-0.3557	-193.237		-0.53895	-41.9312		-0.4394	-83.1177		--
	-0.51602	-93.0908		-0.26374	-254.395		-0.35434	-194.91		-0.53981	-41.9434		-0.43827	-83.5693		--
	-0.51588	-93.4937		-0.26458	-254.272		-0.35284	-195.923		-0.53987	-42.1631		-0.43829	-83.8013		--
	-0.51612	-93.75		-0.26094	-257.08		-0.35551	-195.081		-0.54012	-42.4072		-0.43876	-83.9966		--
	-0.51721	-93.7988		-0.26315	-256.104		-0.35416	-196.167		-0.53938	-42.6636		-0.43979	-84.0454		--
	-0.51805	-93.9453		-0.26175	-257.446		-0.35495	-196.082		-0.54102	-42.7002		-0.43984	-84.1919		--
	-0.51781	-94.3848		-0.2613	-258.301		-0.35475	-196.619		-0.54113	-42.7368		-0.44207	-84.1675		--
	-0.51884	-94.6899		-0.25793	-260.498		-0.3567	-196.704		-0.54213	-42.8955		-0.44249	-84.2163		--
	-0.51894	-94.8852		-0.2632	-258.423		-0.3565	-197.388		-0.54242	-42.9565		-0.44275	-84.5459		--
	-0.51908	-95.1782		-0.26673	-257.08		-0.35596	-197.791		-0.54278	-43.0054		-0.44204	-84.8877		--
	-0.5183	-95.5933		-0.27139	-255.005		-0.3538	-199.268		-0.54348	-43.103		-0.44223	-84.9976		--
	-0.51896	-95.9228		-0.2737	-254.761		-0.35899	-197.217		-0.54392	-43.3105		-0.44307	-85.0952		--
	-0.51938	-96.228		-0.26795	-258.179		-0.35713	-198.84		-0.54352	-43.4448		-0.44396	-85.3394		--
	-0.51904	-96.7041		-0.26403	-260.498		-0.36072	-197.559		-0.54402	-43.6401		-0.44408	-85.5469		--
	-0.51954	-97.0947		-0.26579	-260.376		-0.35848	-199.365		-0.54335	-43.8843		-0.4441	-85.7788		--
	-0.51914	-97.3633		-0.25963	-264.16		-0.36074	-198.572		-0.54452	-44.0674		-0.4434	-86.1206		--
	-0.51999	-97.6196		-0.2535	-267.456		-0.36374	-197.717		-0.54374	-44.2749		-0.44319	-86.4136		--
	-0.5197	-97.9614		-0.25574	-267.09		-0.36183	-198.926		-0.54299	-44.5923		-0.44417	-86.6333		--
	-0.52097	-98.0591		-0.25869	-266.357		-0.3628	-199.048		-0.54266	-44.9463		-0.44513	-86.6211		--
	-0.52086	-98.4497		-0.25913	-266.602		-0.36028	-200.842		-0.54247	-45.2148		-0.44494	-86.8286		--
	-0.52176	-98.5718		-0.26965	-261.841		-0.36081	-201.172		-0.54205	-45.4102		-0.44628	-86.8774		--
	-0.52199	-98.9502		-0.27026	-261.841		-0.36201	-201.184		-0.54162	-45.6665		-0.44635	-87.0972		--
	-0.52175	-99.3897		-0.27219	-261.475		-0.36295	-201.025		-0.54211	-45.9228		-0.44738	-87.146		--
	-0.52217	-99.6948		-0.27848	-259.033		-0.36333	-201.721		-0.54225	-46.0693		-0.44804	-87.2925		--
	-0.52225	-100.012		-0.28219	-257.446		-0.36633	-201.013		-0.54184	-46.2647		-0.44879	-87.4146		--
	-0.52219	-100.5		-0.28291	-257.08		-0.36488	-201.562		-0.54152	-46.5576		-0.4491	-87.5732		--
	-0.52314	-100.72		-0.27963	-260.01		-0.36322	-203.235		-0.54213	-46.7895		-0.44905	-87.7441		--
	-0.52264	-101.025		-0.28381	-258.179		-0.36271	-203.772		-0.54196	-46.9971		-0.44872	-87.9883		--
	-0.5229	-101.392		-0.27956	-260.986		-0.36605	-202.759		-0.54049	-47.2778		-0.44919	-88.3423		--
	-0.52354	-101.611		-0.28404	-259.155		-0.36775	-202.673		-0.54163	-47.3511		-0.44912	-88.5986		--
	-0.52362	-101.929		-0.28176	-261.108		-0.36673	-203.308		-0.54173	-47.4487		-0.44947	-88.9038		--
	-0.52416	-102.307		-0.28111	-261.597		-0.36742	-203.711		-0.54149	-47.6685		-0.4482	-89.2334		--
	-0.52364	-102.734		-0.28121	-262.329		-0.36469	-205.31		-0.54083	-48.0835		-0.44984	-89.2822		--
	-0.5245	-102.991		-0.28362	-261.719		-0.36395	-206.104		-0.54079	-48.2666		-0.4493	-89.6606		--
	-0.52386	-103.467		-0.28756	-260.01		-0.36461	-206.665		-0.54052	-48.6084		-0.44803	-90.1489		--
	-0.52429	-103.882		-0.28272	-263.428		-0.36942	-204.944		-0.54131	-48.6328		-0.44768	-90.4785		--
	-0.52376	-104.431		-0.28071	-264.771		-0.37026	-204.98		-0.53993	-49.0112		-0.4492	-90.4785		--
	-0.52495	-104.675		-0.28367	-264.038		-0.36883	-206.25		-0.54197	-48.9136		-0.44951	-90.6372		--
	-0.52444	-104.871		-0.2804	-265.869		-0.36865	-206.775		-0.5416	-49.1577		-0.45059	-90.6738		--
	-0.52508	-105.09		-0.27941	-266.846		-0.37219	-205.518		-0.54289	-49.1455		-0.45094	-90.979		--
	-0.52515	-105.53		-0.28015	-267.09		-0.37038	-206.97		-0.54417	-49.1333		-0.45014	-91.3452		--
	-0.5242	-106.006		-0.28454	-265.625		-0.37005	-207.715		-0.54337	-49.4019		-0.45103	-91.4307		--
	-0.52539	-106.25		-0.28242	-267.334		-0.37173	-207.202		-0.54395	-49.5239		-0.45021	-91.7236		--
	-0.5261	-106.445		-0.2815	-268.433		-0.37438	-206.519		-0.54471	-49.6704		-0.45218	-91.687		--
	-0.52636	-106.812		-0.28282	-268.066		-0.37756	-205.579		-0.54417	-49.8901		-0.45155	-91.9312		--
	-0.52594	-107.202		-0.28898	-265.381		-0.37496	-206.824		-0.54319	-50.1343		-0.45291	-92.0532		--
	-0.52636	-107.507		-0.29551	-262.817		-0.37661	-206.909		-0.54356	-50.354		-0.45267	-92.4316		--
	-0.52641	-107.837		-0.29606	-262.695		-0.37193	-209.741		-0.54517	-50.2808		-0.4525	-92.7124		--
	-0.52725	-108.215		-0.29745	-262.451		-0.3746	-208.899		-0.54524	-50.5005		-0.45318	-92.9321		--
	-0.52598	-108.582		-0.29308	-265.625		-0.37231	-210.291		-0.54702	-50.4517		-0.45342	-93.0298		--
	-0.52783	-108.691		-0.29209	-266.602		-0.37671	-208.765		-0.54689	-50.708		-0.45255	-93.4937		--
	-0.52799	-109.094		-0.29951	-263.428		-0.37587	-209.9		-0.54835	-50.7202		-0.4525	-93.8232		--
	-0.52703	-109.46		-0.30107	-262.939		-0.37783	-209.253		-0.5456	-51.2451		-0.45196	-94.2017		--
	-0.52746	-109.875		-0.30063	-263.794		-0.37772	-210.034		-0.54773	-51.0132		-0.45325	-94.2627		--
	-0.52721	-110.437		-0.29337	-267.822		-0.37686	-210.742		-0.54788	-51.1597		-0.45543	-94.0918
	-0.52711	-110.938		-0.2934	-268.433		-0.38231	-208.862		-0.54915	-51.2085		-0.45567	-94.1894
	-0.52712	-111.169		-0.29319	-269.165		-0.3823	-209.155		-0.54978	-51.3794		-0.45531	-94.519
	-0.52755	-111.353		-0.29656	-268.066		-0.38345	-209.045		-0.55056	-51.4038		-0.45534	-94.751
	-0.52766	-111.658		-0.29284	-270.752		-0.38268	-210.144		-0.5497	-51.6846		-0.45381	-95.3857
	-0.52818	-111.926		-0.29733	-268.921		-0.38159	-211.255		-0.55026	-51.8677		-0.45371	-95.7275
	-0.52837	-112.317		-0.2877	-274.17		-0.38426	-210.852		-0.54979	-52.0752		-0.45552	-95.6543
	-0.52886	-112.598		-0.28643	-275.757		-0.38479	-210.449		-0.55016	-52.2949		-0.4554	-95.7642
	-0.52823	-112.952		-0.29119	-273.315		-0.38775	-209.473		-0.54854	-52.6611		-0.45679	-95.8008

## Sheet: Fig.2c
E-iR (V vs.RHE)	FE_NH3(%)	Error bar	FE_NH3(%)	Error bar	FE_NH3(%)	Error bar
0	10.4467	4.76991	90.4484	9.17093	67.1636	4.22512
-0.05	8.89462	2.45452	90.1858	5.84005	60.1971	4.14047
-0.1	21.266	5.22441	89.98	5.50014	44.6848	5.9327
-0.15	46.6579	7.65063	88.5893	5.47977	33.036	7.89102
-0.2	64.7231	5.84266	87.5074	4.80129	21.2179	2.37414

## Sheet: Fig.2d
E-iR (V vs.RHE)	NH3 yield rate (mg h-1 cm-2)_Co-B	Error bar	NH3 yield rate (mg h-1 cm-2)_Co-B/Ru12	Error bar	NH3 yield rate (mg h-1 cm-2)_Ru	Error bar
0	0.0496	0.01547	7.36668	0.62916	3.40714	1.05219
-0.05	0.0374	0.01739	8.95197	0.56851	3.75317	0.93537
-0.1	0.08746	0.03581	10.6759	0.84121	3.49109	0.72656
-0.15	0.28864	0.18536	12.4502	0.7271	3.06149	0.3035
-0.2	0.98558	0.24268	14.9543	0.71265	2.52336	0.51939

## Sheet: Fig.2e
E-iR (V vs.RHE)	EE of NH3_Co-B	Error bar	EE of NH3_Co-B/Ru12	Error bar	EE of NH3_Ru	Error bar	Theoretical value
0	4.12904	2.09411	40.8845	4.00326	29.4865	1.85493	43.9024
-0.05	2.43758	1.0355	39.1066	1.53978	25.3956	1.74676	42.1875
-0.1	10.1359	2.12119	37.6097	0.72626	18.1427	2.40876	40.6015
-0.15	21.646	2.99372	35.5527	1.47411	12.9271	3.08779	39.1304
-0.2	25.1359	2.20632	33.947	0.21508	8.01237	0.89653	37.7622

## Sheet: Fig.2f
FENH3_Co-B/Ru12_(0.1M-1 M NO3–)	CNO3– ( mol L–1)	FENH3_0V	Error Bar	FENH3_-0.05V	Error bar	FENH3_-0.1V	Error bar
	0.1	90.4484	9.17093	90.1858	5.84005	89.98	5.50014
	0.2	88.1402	7.73358	92.3337	3.21572	91.4341	1.99772
	0.5	79.7086	5.83007	81.9688	2.63306	83.7199	3.43278
	1	68.4347	10.5195	80.1467	5.74272	77.902	12.4712

## Sheet: Fig.2g
NH3 yield rate _Co-B/Ru12_(0.1M-1 M NO3–)	CNO3– ( mol L–1)	NH3 yield rate (mg h-1 cm-2)_0V	Error bar	NH3 yield rate (mg h-1 cm-2)_-0.05V	Error bar	NH3 yield rate (mg h-1 cm-2)_-0.1V	Error bar
	0.1	7.36668	0.62916	8.95197	0.56851	10.6759	0.84121
	0.2	16.4306	1.05378	22.9983	0.88798	28.8545	1.83723
	0.5	25.0856	3.40843	36.0592	3.46668	47.5815	2.69342
	1	15.617	3.67749	27.068	2.55991	34.8301	6.26171

## Sheet: Fig.2h
Chronoamperometric stability test_ –0.1V_0.5M NO3–	Time (h)	Current denisty (mA cm-2)	FENH3_ –0.1V_0.5M NO3–	Time (h)	FENH3(%)	NH3 yield rate _ –0.1V_0.5M NO3–	Time (h)	NH3 yield rate (mg h-1 cm-2)
	6.66667e-05	-711.426		2	77.4086		2	48.9257
	0.0001	-713.135		4	66.5174		4	40.2922
	0.000133333	-715.82		6	76.5589		6	45.1039
	0.000166667	-717.896		8	71.7193		8	41.6821
	0.0002	-715.82		10	91.3185		10	52.228
	0.000233333	-715.454		12	92.7607		12	52.603
	0.000266667	-716.431		14	86.5739		14	48.5286
	0.0003	-716.309		16	81.4164		16	45.5829
	0.000333333	-718.384		18	91.5874		18	50.8295
	0.000366667	-719.238		20	87.8205		20	48.7081
	0.0004	-718.262		22	75.4034		22	41.6767
	0.000433333	-718.14		24	92.4531		24	50.3207
	0.000466667	-720.337		26	83.0617		26	45.4194
	0.0005	-720.337		28	94.5867		28	51.4299
	0.000533333	-720.581		30	85.1415		30	46.1076
	0.000566667	-720.459
	0.0006	-720.947
	0.000633333	-723.755
	0.000666667	-723.877
	0.0007	-723.877
	0.000733333	-722.534
	0.000766667	-722.29
	0.0008	-724.365
	0.000833333	-724.243
	0.000866667	-723.022
	0.0009	-721.68
	0.000933333	-721.191
	0.000966667	-722.778
	0.001	-725.464
	0.00103	-724.609
	0.00107	-724.976
	0.0011	-724.854
	0.00113	-725.83
	0.00117	-725.952
	0.0012	-725.22
	0.00123	-725.464
	0.00127	-727.051
	0.0013	-727.295
	0.00133	-728.76
	0.00137	-728.882
	0.0014	-729.248
	0.00143	-731.812
	0.00147	-732.666
	0.0015	-732.178
	0.00153	-730.103
	0.00157	-728.271
	0.0016	-730.591
	0.00163	-733.765
	0.00167	-733.276
	0.0017	-732.91
	0.00173	-732.422
	0.00177	-734.253
	0.0018	-735.352
	0.00183	-736.206
	0.00187	-735.229
	0.0019	-734.863
	0.00193	-734.985
	0.00197	-736.938
	0.002	-735.596
	0.00203	-734.863
	0.00207	-735.718
	0.0021	-735.718
	0.00213	-737.549
	0.00217	-737.061
	0.0022	-734.863
	0.00223	-735.107
	0.00227	-736.206
	0.0023	-737.671
	0.00233	-738.403
	0.00237	-736.572
	0.0024	-735.718
	0.00243	-735.596
	0.00247	-738.525
	0.0025	-739.014
	0.00253	-736.084
	0.00257	-735.107
	0.0026	-735.84
	0.00263	-738.281
	0.00267	-738.892
	0.0027	-737.671
	0.00273	-736.938
	0.00277	-739.746
	0.0028	-741.211
	0.00283	-742.676
	0.00287	-740.112
	0.0029	-738.77
	0.00293	-741.211
	0.00297	-742.065
	0.003	-742.31
	0.00303	-739.868
	0.00307	-741.455
	0.0031	-742.31
	0.00313	-745.361
	0.00317	-744.507
	0.0032	-742.92
	0.00323	-741.699
	0.00327	-739.746
	0.0033	-742.188
	0.00333	-739.99
	0.00337	-739.868
	0.0034	-739.014
	0.00343	-739.624
	0.00347	-741.211
	0.0035	-743.53
	0.00353	-742.065
	0.00357	-742.188
	0.0036	-743.53
	0.00363	-743.896
	0.00367	-742.554
	0.0037	-741.699
	0.00373	-741.943
	0.00377	-742.188
	0.0038	-744.019
	0.00383	-743.286
	0.00387	-743.164
	0.0039	-742.92
	0.00393	-744.385
	0.00397	-744.995
	0.004	-743.286
	0.00403	-742.432
	0.00407	-741.943
	0.0041	-742.554
	0.00413	-743.286
	0.00417	-742.798
	0.0042	-742.554
	0.00423	-744.385
	0.00427	-744.263
	0.0043	-744.995
	0.00433	-745.239
	0.00437	-744.507
	0.0044	-744.995
	0.00443	-746.338
	0.00447	-746.338
	0.0045	-745.972
	0.00453	-745.239
	0.00457	-744.141
	0.0046	-746.46
	0.00463	-746.948
	0.00467	-745.972
	0.0047	-746.338
	0.00473	-745.85
	0.00477	-747.925
	0.0048	-749.634
	0.00483	-747.803
	0.00487	-747.192
	0.0049	-746.338
	0.00493	-747.437
	0.00497	-747.559
	0.005	-746.338
	0.00503	-745.239
	0.00507	-746.46
	0.0051	-748.291
	0.00513	-749.756
	0.00517	-748.779
	0.0052	-747.314
	0.00523	-747.681
	0.00527	-749.878
	0.0053	-750.244
	0.00533	-749.634
	0.00537	-748.657
	0.0054	-748.779
	0.00543	-750.366
	0.00547	-750.732
	0.0055	-748.779
	0.00553	-747.437
	0.00557	-748.047
	0.0056	-749.756
	0.00563	-749.878
	0.00567	-748.779
	0.0057	-748.291
	0.00573	-749.634
	0.00577	-750.122
	0.0058	-750.244
	0.00583	-748.657
	0.00587	-746.704
	0.0059	-747.681
	0.00593	-748.779
	0.00597	-749.39
	0.006	-748.901
	0.00603	-746.704
	0.00607	-747.925
	0.0061	-750
	0.00613	-750.366
	0.00617	-749.146
	0.0062	-747.559
	0.00623	-748.291
	0.00627	-750.122
	0.0063	-751.099
	0.00633	-750.488
	0.00637	-750.61
	0.0064	-750.977
	0.00643	-754.028
	0.00647	-752.93
	0.0065	-751.221
	0.00653	-749.878
	0.00657	-752.075
	0.0066	-752.563
	0.00663	-751.709
	0.00667	-751.221
	0.0067	-750.977
	0.00673	-751.709
	0.00677	-752.563
	0.0068	-752.563
	0.00683	-752.075
	0.00687	-751.709
	0.0069	-752.197
	0.00693	-753.418
	0.00697	-753.784
	0.007	-752.686
	0.00703	-752.686
	0.00707	-752.441
	0.0071	-754.517
	0.00713	-753.418
	0.00717	-752.563
	0.0072	-752.319
	0.00723	-752.075
	0.00727	-752.319
	0.0073	-753.54
	0.00733	-752.563
	0.00737	-752.563
	0.0074	-752.808
	0.00743	-754.028
	0.00747	-754.395
	0.0075	-752.563
	0.00753	-750.854
	0.00757	-752.319
	0.0076	-753.052
	0.00763	-753.54
	0.00767	-753.418
	0.0077	-754.517
	0.00773	-754.883
	0.00777	-755.981
	0.0078	-754.395
	0.00783	-754.883
	0.00787	-752.319
	0.0079	-753.784
	0.00793	-755.249
	0.00797	-754.761
	0.008	-753.662
	0.00803	-752.319
	0.00807	-752.563
	0.0081	-752.93
	0.00813	-753.418
	0.00817	-752.563
	0.0082	-753.54
	0.00823	-754.517
	0.00827	-754.517
	0.0083	-753.906
	0.00833	-754.15
	0.00837	-754.395
	0.0084	-755.615
	0.00843	-756.47
	0.00847	-756.348
	0.0085	-754.639
	0.00853	-754.272
	0.00857	-755.371
	0.0086	-755.737
	0.00863	-754.15
	0.00867	-755.493
	0.0087	-754.15
	0.00873	-753.784
	0.00877	-755.737
	0.0088	-755.493
	0.00883	-753.54
	0.00887	-754.15
	0.0089	-755.493
	0.00893	-756.958
	0.00897	-755.493
	0.009	-753.784
	0.00903	-753.784
	0.00907	-754.883
	0.0091	-756.714
	0.00913	-755.371
	0.00917	-755.371
	0.0092	-754.639
	0.00923	-756.104
	0.00927	-756.836
	0.0093	-756.47
	0.00933	-756.226
	0.00937	-754.272
	0.0094	-755.737
	0.00943	-755.981
	0.00947	-756.592
	0.0095	-755.859
	0.00953	-756.836
	0.00957	-757.446
	0.0096	-758.911
	0.00963	-758.545
	0.00967	-756.958
	0.0097	-758.545
	0.00973	-759.155
	0.00977	-759.155
	0.0098	-759.277
	0.00983	-756.714
	0.00987	-757.812
	0.0099	-760.132
	0.00993	-760.498
	0.00997	-759.155
	0.01	-757.446
	0.01003	-758.179
	0.01007	-759.399
	0.0101	-759.521
	0.01013	-759.155
	0.01017	-758.301
	0.0102	-757.324
	0.01023	-758.667
	0.01027	-758.789
	0.0103	-758.545
	0.01033	-757.812
	0.01037	-757.202
	0.0104	-758.423
	0.01043	-758.301
	0.01047	-758.667
	0.0105	-756.958
	0.01053	-757.324
	0.01057	-759.766
	0.0106	-760.01
	0.01063	-758.423
	0.01067	-757.324
	0.0107	-758.301
	0.01073	-760.498
	0.01077	-760.376
	0.0108	-758.057
	0.01083	-756.836
	0.01087	-757.812
	0.0109	-759.399
	0.01093	-759.399
	0.01097	-758.789
	0.011	-758.545
	0.01103	-759.033
	0.01107	-759.521
	0.0111	-760.01
	0.01113	-758.179
	0.01117	-757.446
	0.0112	-758.301
	0.01123	-759.277
	0.01127	-760.254
	0.0113	-759.033
	0.01133	-759.155
	0.01137	-758.911
	0.0114	-760.254
	0.01143	-760.498
	0.01147	-759.033
	0.0115	-759.033
	0.01153	-759.521
	0.01157	-761.597
	0.0116	-761.353
	0.01163	-759.155
	0.01167	-756.836
	0.0117	-757.446
	0.01173	-758.179
	0.01177	-760.01
	0.0118	-760.864
	0.01183	-760.864
	0.01187	-760.62
	0.0119	-760.864
	0.01193	-762.817
	0.01197	-761.597
	0.012	-761.597
	0.01203	-760.864
	0.01207	-761.475
	0.0121	-761.475
	0.01213	-759.766
	0.01217	-758.667
	0.0122	-759.277
	0.01223	-760.376
	0.01227	-761.475
	0.0123	-761.475
	0.01233	-761.108
	0.01237	-761.597
	0.0124	-763.062
	0.01243	-760.986
	0.01247	-760.376
	0.0125	-759.033
	0.01253	-759.766
	0.01257	-760.742
	0.0126	-761.597
	0.01263	-761.475
	0.01267	-759.033
	0.0127	-761.23
	0.01273	-762.329
	0.01277	-763.062
	0.0128	-762.573
	0.01283	-762.451
	0.01287	-763.062
	0.0129	-764.038
	0.01293	-762.939
	0.01297	-762.329
	0.013	-762.451
	0.01303	-763.428
	0.01307	-764.038
	0.0131	-763.55
	0.01313	-762.573
	0.01317	-760.376
	0.0132	-761.841
	0.01323	-763.794
	0.01327	-762.695
	0.0133	-760.01
	0.01333	-759.399
	0.01337	-761.23
	0.0134	-763.794
	0.01343	-762.695
	0.01347	-762.207
	0.0135	-760.62
	0.01353	-763.55
	0.01357	-763.428
	0.0136	-763.672
	0.01363	-760.986
	0.01367	-762.207
	0.0137	-761.963
	0.01373	-762.939
	0.01377	-761.841
	0.0138	-760.62
	0.01383	-760.62
	0.01387	-762.207
	0.0139	-763.916
	0.01393	-763.428
	0.01397	-762.085
	0.014	-763.306
	0.01403	-764.404
	0.01407	-764.648
	0.0141	-763.55
	0.01413	-760.986
	0.01417	-762.451
	0.0142	-763.184
	0.01423	-763.062
	0.01427	-762.573
	0.0143	-761.108
	0.01433	-761.841
	0.01437	-762.695
	0.0144	-762.695
	0.01443	-763.428
	0.01447	-762.939
	0.0145	-763.184
	0.01453	-764.893
	0.01457	-765.137
	0.0146	-763.184
	0.01463	-761.841
	0.01467	-762.329
	0.0147	-763.672
	0.01473	-763.672
	0.01477	-762.573
	0.0148	-761.475
	0.01483	-761.841
	0.01487	-762.207
	0.0149	-764.038
	0.01493	-763.794
	0.01497	-762.207
	0.015	-762.817
	0.01503	-764.282
	0.01507	-765.503
	0.0151	-765.137
	0.01513	-765.015
	0.01517	-764.282
	0.0152	-763.916
	0.01523	-763.794
	0.01527	-762.817
	0.0153	-761.597
	0.01533	-761.475
	0.01537	-762.207
	0.0154	-763.428
	0.01543	-762.817
	0.01547	-761.841
	0.0155	-762.573
	0.01553	-764.526
	0.01557	-765.381
	0.0156	-765.137
	0.01563	-765.381
	0.01567	-764.893
	0.0157	-765.503
	0.01573	-765.015
	0.01577	-763.428
	0.0158	-762.573
	0.01583	-763.672
	0.01587	-764.404
	0.0159	-763.916
	0.01593	-761.719
	0.01597	-761.597
	0.016	-763.184
	0.01603	-764.526
	0.01607	-764.282
	0.0161	-762.817
	0.01613	-761.719
	0.01617	-762.451
	0.0162	-763.55
	0.01623	-762.695
	0.01627	-762.817
	0.0163	-762.329
	0.01633	-763.55
	0.01637	-763.672
	0.0164	-763.428
	0.01643	-762.939
	0.01647	-762.085
	0.0165	-762.695
	0.01653	-763.428
	0.01657	-763.062
	0.0166	-761.963
	0.01663	-760.376
	0.01667	-759.888
	0.0167	-761.963
	0.01673	-762.451
	0.01677	-762.573
	0.0168	-761.23
	0.01683	-761.719
	0.01687	-761.841
	0.0169	-761.841
	0.01693	-761.963
	0.01697	-761.841
	0.017	-762.207
	0.01703	-764.038
	0.01707	-764.404
	0.0171	-762.695
	0.01713	-763.916
	0.01717	-765.137
	0.0172	-765.381
	0.01723	-764.771
	0.01727	-763.916
	0.0173	-763.062
	0.01733	-763.916
	0.01737	-764.526
	0.0174	-763.794
	0.01743	-762.085
	0.01747	-762.451
	0.0175	-762.207
	0.01753	-764.282
	0.01757	-763.428
	0.0176	-762.329
	0.01763	-763.062
	0.01767	-764.648
	0.0177	-765.625
	0.01773	-764.771
	0.01777	-763.428
	0.0178	-764.404
	0.01783	-765.625
	0.01787	-766.846
	0.0179	-766.357
	0.01793	-766.113
	0.01797	-766.357
	0.018	-767.09
	0.01803	-767.822
	0.01807	-767.456
	0.0181	-765.259
	0.01813	-763.794
	0.01817	-765.381
	0.0182	-765.869
	0.01823	-765.259
	0.01827	-764.404
	0.0183	-764.16
	0.01833	-765.625
	0.01837	-764.771
	0.0184	-763.672
	0.01843	-762.573
	0.01847	-762.329
	0.0185	-764.404
	0.01853	-765.747
	0.01857	-765.869
	0.0186	-765.625
	0.01863	-764.526
	0.01867	-767.334
	0.0187	-767.578
	0.01873	-766.602
	0.01877	-765.625
	0.0188	-765.869
	0.01883	-767.822
	0.01887	-768.066
	0.0189	-766.479
	0.01893	-764.526
	0.01897	-763.916
	0.019	-764.648
	0.01903	-765.503
	0.01907	-765.259
	0.0191	-765.259
	0.01913	-764.648
	0.01917	-765.137
	0.0192	-765.625
	0.01923	-764.526
	0.01927	-763.794
	0.0193	-763.916
	0.01933	-764.16
	0.01937	-766.357
	0.0194	-766.235
	0.01943	-765.747
	0.01947	-766.602
	0.0195	-767.578
	0.01953	-767.578
	0.01957	-765.137
	0.0196	-764.648
	0.01963	-765.747
	0.01967	-767.212
	0.0197	-765.869
	0.01973	-765.503
	0.01977	-763.916
	0.0198	-764.404
	0.01983	-766.113
	0.01987	-767.456
	0.0199	-766.846
	0.01993	-766.479
	0.01997	-766.724
	0.02	-766.724
	0.02003	-765.991
	0.02007	-765.137
	0.0201	-764.404
	0.02013	-763.916
	0.02017	-766.968
	0.0202	-767.334
	0.02023	-768.677
	0.02027	-767.7
	0.0203	-767.334
	0.02033	-768.066
	0.02037	-767.822
	0.0204	-765.747
	0.02043	-764.404
	0.02047	-765.381
	0.0205	-767.09
	0.02053	-766.846
	0.02057	-765.015
	0.0206	-765.991
	0.02063	-766.846
	0.02067	-768.066
	0.0207	-767.09
	0.02073	-766.113
	0.02077	-764.282
	0.0208	-764.893
	0.02083	-766.235
	0.02087	-765.015
	0.0209	-765.015
	0.02093	-764.282
	0.02097	-766.235
	0.021	-767.944
	0.02103	-767.7
	0.02107	-766.235
	0.0211	-766.113
	0.02113	-767.578
	0.02117	-768.433
	0.0212	-768.677
	0.02123	-767.944
	0.02127	-767.578
	0.0213	-768.188
	0.02133	-769.287
	0.02137	-769.409
	0.0214	-768.921
	0.02143	-768.311
	0.02147	-768.311
	0.0215	-769.653
	0.02153	-769.043
	0.02157	-767.944
	0.0216	-767.944
	0.02163	-769.897
	0.02167	-770.02
	0.0217	-769.653
	0.02173	-767.578
	0.02177	-767.7
	0.0218	-766.968
	0.02183	-767.7
	0.02187	-768.066
	0.0219	-766.357
	0.02193	-766.113
	0.02197	-765.625
	0.022	-766.602
	0.02203	-767.334
	0.02207	-766.235
	0.0221	-766.602
	0.02213	-768.311
	0.02217	-769.409
	0.0222	-767.7
	0.02223	-767.822
	0.02227	-767.09
	0.0223	-768.066
	0.02233	-768.555
	0.02237	-768.555
	0.0224	-766.846
	0.02243	-766.724
	0.02247	-767.7
	0.0225	-768.066
	0.02253	-768.433
	0.02257	-767.334
	0.0226	-768.066
	0.02263	-770.63
	0.02267	-770.752
	0.0227	-770.874
	0.02273	-767.822
	0.02277	-769.165
	0.0228	-770.02
	0.02283	-770.508
	0.02287	-769.775
	0.0229	-768.311
	0.02293	-768.921
	0.02297	-769.287
	0.023	-770.264
	0.02303	-769.653
	0.02307	-768.677
	0.0231	-768.677
	0.02313	-770.142
	0.02317	-772.095
	0.0232	-770.508
	0.02323	-768.921
	0.02327	-768.921
	0.0233	-770.142
	0.02333	-771.24
	0.02337	-770.63
	0.0234	-767.578
	0.02343	-768.921
	0.02347	-769.409
	0.0235	-771.24
	0.02353	-771.24
	0.02357	-769.287
	0.0236	-768.433
	0.02363	-770.386
	0.02367	-771.484
	0.0237	-770.874
	0.02373	-769.043
	0.02377	-769.653
	0.0238	-769.287
	0.02383	-770.752
	0.02387	-769.531
	0.0239	-767.334
	0.02393	-769.165
	0.02397	-770.508
	0.024	-771.729
	0.02403	-769.653
	0.02407	-768.677
	0.0241	-769.165
	0.02413	-771.729
	0.02417	-771.729
	0.0242	-771.484
	0.02423	-771.118
	0.02427	-770.63
	0.0243	-771.973
	0.02433	-771.362
	0.02437	-770.386
	0.0244	-769.043
	0.02443	-770.264
	0.02447	-770.264
	0.0245	-770.142
	0.02453	-769.775
	0.02457	-769.409
	0.0246	-769.409
	0.02463	-770.996
	0.02467	-772.095
	0.0247	-770.386
	0.02473	-768.799
	0.02477	-769.897
	0.0248	-770.752
	0.02483	-770.752
	0.02487	-769.165
	0.0249	-767.09
	0.02493	-768.066
	0.02497	-768.799
	0.025	-768.921
	0.02503	-767.212
	0.02507	-766.357
	0.0251	-767.212
	0.02513	-767.456
	0.02517	-767.334
	0.0252	-768.066
	0.02523	-767.456
	0.02527	-769.043
	0.0253	-770.264
	0.02533	-770.874
	0.02537	-769.043
	0.0254	-768.799
	0.02543	-770.264
	0.02547	-771.973
	0.0255	-772.705
	0.02553	-770.508
	0.02557	-770.142
	0.0256	-770.874
	0.02563	-771.729
	0.02567	-772.217
	0.0257	-770.996
	0.02573	-770.142
	0.02577	-771.24
	0.0258	-772.217
	0.02583	-771.118
	0.02587	-770.874
	0.0259	-770.996
	0.02593	-771.606
	0.02597	-771.851
	0.026	-771.24
	0.02603	-770.02
	0.02607	-768.799
	0.0261	-769.531
	0.02613	-770.752
	0.02617	-769.775
	0.0262	-767.456
	0.02623	-767.578
	0.02627	-768.311
	0.0263	-768.433
	0.02633	-768.921
	0.02637	-769.043
	0.0264	-769.043
	0.02643	-771.24
	0.02647	-772.461
	0.0265	-771.729
	0.02653	-769.043
	0.02657	-769.531
	0.0266	-770.996
	0.02663	-771.484
	0.02667	-771.24
	0.0267	-769.897
	0.02673	-769.287
	0.02677	-770.63
	0.0268	-771.24
	0.02683	-770.996
	0.02687	-769.653
	0.0269	-768.799
	0.02693	-769.897
	0.02697	-770.874
	0.027	-769.653
	0.02703	-768.677
	0.02707	-767.09
	0.0271	-767.578
	0.02713	-771.24
	0.02717	-770.752
	0.0272	-768.066
	0.02723	-769.043
	0.02727	-769.531
	0.0273	-770.874
	0.02733	-770.63
	0.02737	-768.677
	0.0274	-767.944
	0.02743	-769.531
	0.02747	-770.996
	0.0275	-770.874
	0.02753	-770.142
	0.02757	-770.874
	0.0276	-771.118
	0.02763	-772.217
	0.02767	-771.118
	0.0277	-768.799
	0.02773	-768.433
	0.02777	-769.287
	0.0278	-770.386
	0.02783	-770.752
	0.02787	-769.043
	0.0279	-769.043
	0.02793	-770.752
	0.02797	-771.851
	0.028	-770.264
	0.02803	-769.531
	0.02807	-769.287
	0.0281	-770.02
	0.02813	-771.484
	0.02817	-770.752
	0.0282	-766.968
	0.02823	-768.311
	0.02827	-769.897
	0.0283	-770.996
	0.02833	-770.63
	0.02837	-769.409
	0.0284	-769.775
	0.02843	-771.606
	0.02847	-771.729
	0.0285	-770.996
	0.02853	-769.775
	0.02857	-769.043
	0.0286	-770.508
	0.02863	-771.484
	0.02867	-770.508
	0.0287	-770.142
	0.02873	-770.264
	0.02877	-771.24
	0.0288	-771.362
	0.02883	-770.874
	0.02887	-768.677
	0.0289	-768.311
	0.02893	-769.165
	0.02897	-769.531
	0.029	-768.555
	0.02903	-767.456
	0.02907	-766.846
	0.0291	-769.409
	0.02913	-770.752
	0.02917	-772.217
	0.0292	-771.24
	0.02923	-771.606
	0.02927	-772.949
	0.0293	-773.682
	0.02933	-772.827
	0.02937	-770.508
	0.0294	-770.63
	0.02943	-771.484
	0.02947	-771.362
	0.0295	-770.874
	0.02953	-770.02
	0.02957	-770.752
	0.0296	-772.095
	0.02963	-773.315
	0.02967	-772.095
	0.0297	-771.362
	0.02973	-770.508
	0.02977	-771.118
	0.0298	-771.606
	0.02983	-769.409
	0.02987	-768.188
	0.0299	-769.043
	0.02993	-770.02
	0.02997	-768.799
	0.03	-769.531
	0.03003	-769.775
	0.03007	-772.583
	0.0301	-773.682
	0.03013	-773.438
	0.03017	-773.438
	0.0302	-772.705
	0.03023	-773.315
	0.03027	-774.048
	0.0303	-773.071
	0.03033	-772.583
	0.03037	-770.264
	0.0304	-770.142
	0.03043	-771.851
	0.03047	-772.095
	0.0305	-771.973
	0.03053	-771.484
	0.03057	-772.095
	0.0306	-774.292
	0.03063	-773.682
	0.03067	-770.752
	0.0307	-770.996
	0.03073	-772.705
	0.03077	-772.705
	0.0308	-773.315
	0.03083	-771.362
	0.03087	-770.752
	0.0309	-770.996
	0.03093	-772.095
	0.03097	-771.729
	0.031	-772.461
	0.03103	-772.217
	0.03107	-772.583
	0.0311	-773.315
	0.03113	-772.583
	0.03117	-770.752
	0.0312	-768.921
	0.03123	-769.165
	0.03127	-769.287
	0.0313	-769.775
	0.03133	-769.775
	0.03137	-770.63
	0.0314	-772.095
	0.03143	-773.804
	0.03147	-773.56
	0.0315	-770.874
	0.03153	-769.897
	0.03157	-771.973
	0.0316	-773.56
	0.03163	-773.682
	0.03167	-772.095
	0.0317	-771.973
	0.03173	-772.949
	0.03177	-774.658
	0.0318	-774.414
	0.03183	-773.926
	0.03187	-772.461
	0.0319	-772.949
	0.03193	-773.071
	0.03197	-773.193
	0.032	-772.827
	0.03203	-772.949
	0.03207	-774.658
	0.0321	-775.635
	0.03213	-775.269
	0.03217	-774.17
	0.0322	-772.339
	0.03223	-773.926
	0.03227	-775.513
	0.0323	-774.414
	0.03233	-773.438
	0.03237	-771.606
	0.0324	-771.484
	0.03243	-772.095
	0.03247	-772.339
	0.0325	-771.851
	0.03253	-771.973
	0.03257	-772.095
	0.0326	-773.071
	0.03263	-771.484
	0.03267	-770.752
	0.0327	-771.484
	0.03273	-773.804
	0.03277	-774.658
	0.0328	-773.926
	0.03283	-772.705
	0.03287	-773.438
	0.0329	-774.292
	0.03293	-774.902
	0.03297	-774.292
	0.033	-773.315
	0.03303	-772.827
	0.03307	-774.17
	0.0331	-773.926
	0.03313	-772.705
	0.03317	-771.24
	0.0332	-772.217
	0.03323	-773.438
	0.03327	-772.339
	0.0333	-771.362
	0.03333	-771.484
	0.03337	-771.973
	0.0334	-774.17
	0.03343	-775.757
	0.03347	-774.902
	0.0335	-774.048
	0.03353	-773.56
	0.03357	-774.658
	0.0336	-775.146
	0.03363	-775.513
	0.03367	-773.804
	0.0337	-772.461
	0.03373	-773.315
	0.03377	-774.902
	0.0338	-773.56
	0.03383	-772.461
	0.03387	-770.752
	0.0339	-773.438
	0.03393	-774.292
	0.03397	-773.315
	0.034	-773.071
	0.03403	-773.56
	0.03407	-774.536
	0.0341	-775.391
	0.03413	-775.146
	0.03417	-773.926
	0.0342	-774.17
	0.03423	-774.292
	0.03427	-774.78
	0.0343	-774.292
	0.03433	-774.414
	0.03437	-774.78
	0.0344	-776.245
	0.03443	-775.879
	0.03447	-775.146
	0.0345	-774.292
	0.03453	-774.17
	0.03457	-774.658
	0.0346	-774.658
	0.03463	-774.536
	0.03467	-773.804
	0.0347	-774.292
	0.03473	-776.001
	0.03477	-776.489
	0.0348	-775.391
	0.03483	-772.461
	0.03487	-773.804
	0.0349	-774.78
	0.03493	-776.123
	0.03497	-774.658
	0.035	-773.071
	0.03503	-773.682
	0.03507	-774.658
	0.0351	-774.902
	0.03513	-773.071
	0.03517	-771.484
	0.0352	-771.24
	0.03523	-772.705
	0.03527	-774.414
	0.0353	-774.17
	0.03533	-773.804
	0.03537	-775.024
	0.0354	-776.245
	0.03543	-777.222
	0.03547	-775.757
	0.0355	-774.414
	0.03553	-774.292
	0.03557	-775.269
	0.0356	-774.658
	0.03563	-773.926
	0.03567	-774.048
	0.0357	-774.658
	0.03573	-774.902
	0.03577	-773.804
	0.0358	-773.071
	0.03583	-770.874
	0.03587	-772.705
	0.0359	-774.536
	0.03593	-775.269
	0.03597	-772.949
	0.036	-772.339
	0.03603	-774.658
	0.03607	-775.757
	0.0361	-775.757
	0.03613	-774.414
	0.03617	-774.292
	0.0362	-773.682
	0.03623	-776.245
	0.03627	-776.367
	0.0363	-775.635
	0.03633	-774.048
	0.03637	-775.269
	0.0364	-775.757
	0.03643	-777.466
	0.03647	-776.367
	0.0365	-775.146
	0.03653	-776.367
	0.03657	-776.733
	0.0366	-775.635
	0.03663	-773.682
	0.03667	-774.048
	0.0367	-774.048
	0.03673	-776.001
	0.03677	-777.1
	0.0368	-776.978
	0.03683	-776.855
	0.03687	-778.076
	0.0369	-778.198
	0.03693	-777.832
	0.03697	-775.024
	0.037	-775.757
	0.03703	-776.001
	0.03707	-776.367
	0.0371	-777.1
	0.03713	-775.391
	0.03717	-773.56
	0.0372	-775.269
	0.03723	-776.245
	0.03727	-776.123
	0.0373	-775.391
	0.03733	-775.391
	0.03737	-777.1
	0.0374	-778.442
	0.03743	-777.466
	0.03747	-776.367
	0.0375	-775.391
	0.03753	-777.71
	0.03757	-778.809
	0.0376	-778.564
	0.03763	-777.1
	0.03767	-777.954
	0.0377	-778.809
	0.03773	-778.809
	0.03777	-777.832
	0.0378	-775.879
	0.03783	-776.611
	0.03787	-776.733
	0.0379	-777.588
	0.03793	-777.344
	0.03797	-775.513
	0.038	-776.367
	0.03803	-778.809
	0.03807	-779.419
	0.0381	-777.832
	0.03813	-775.879
	0.03817	-776.489
	0.0382	-777.222
	0.03823	-778.687
	0.03827	-778.564
	0.0383	-776.733
	0.03833	-776.733
	0.03837	-777.222
	0.0384	-778.687
	0.03843	-778.198
	0.03847	-777.1
	0.0385	-777.344
	0.03853	-777.832
	0.03857	-779.541
	0.0386	-779.053
	0.03863	-777.832
	0.03867	-777.832
	0.0387	-780.029
	0.03873	-780.884
	0.03877	-779.785
	0.0388	-778.198
	0.03883	-778.198
	0.03887	-778.809
	0.0389	-778.564
	0.03893	-778.32
	0.03897	-776.611
	0.039	-776.489
	0.03903	-777.954
	0.03907	-777.832
	0.0391	-777.466
	0.03913	-776.245
	0.03917	-776.733
	0.0392	-777.954
	0.03923	-778.809
	0.03927	-778.931
	0.0393	-777.71
	0.03933	-778.32
	0.03937	-779.785
	0.0394	-779.663
	0.03943	-778.809
	0.03947	-777.588
	0.0395	-777.588
	0.03953	-779.175
	0.03957	-779.663
	0.0396	-779.541
	0.03963	-777.588
	0.03967	-777.466
	0.0397	-778.442
	0.03973	-778.687
	0.03977	-776.855
	0.0398	-775.024
	0.03983	-777.222
	0.03987	-777.832
	0.0399	-778.809
	0.03993	-778.687
	0.03997	-777.588
	0.04	-778.687
	0.04003	-779.663
	0.04007	-779.297
	0.0401	-777.71
	0.04013	-776.855
	0.04017	-776.123
	0.0402	-777.71
	0.04023	-778.32
	0.04027	-777.588
	0.0403	-776.855
	0.04033	-776.489
	0.04037	-777.588
	0.0404	-777.466
	0.04043	-776.611
	0.04047	-776.855
	0.0405	-778.32
	0.04053	-779.053
	0.04057	-779.175
	0.0406	-777.1
	0.04063	-776.733
	0.04067	-776.855
	0.0407	-778.198
	0.04073	-778.442
	0.04077	-777.832
	0.0408	-777.71
	0.04083	-777.588
	0.04087	-777.466
	0.0409	-778.076
	0.04093	-777.832
	0.04097	-778.076
	0.041	-779.175
	0.04103	-780.273
	0.04107	-780.151
	0.0411	-778.931
	0.04113	-778.198
	0.04117	-778.564
	0.0412	-779.053
	0.04123	-780.029
	0.04127	-778.32
	0.0413	-776.978
	0.04133	-778.687
	0.04137	-780.151
	0.0414	-779.053
	0.04143	-778.198
	0.04147	-777.71
	0.0415	-779.175
	0.04153	-780.762
	0.04157	-780.396
	0.0416	-778.687
	0.04163	-778.198
	0.04167	-778.198
	0.0417	-779.175
	0.04173	-779.663
	0.04177	-778.564
	0.0418	-778.32
	0.04183	-779.419
	0.04187	-779.541
	0.0419	-779.053
	0.04193	-777.954
	0.04197	-776.611
	0.042	-777.466
	0.04203	-778.809
	0.04207	-779.541
	0.0421	-778.198
	0.04213	-776.611
	0.04217	-777.71
	0.0422	-778.564
	0.04223	-778.32
	0.04227	-777.71
	0.0423	-778.076
	0.04233	-779.541
	0.04237	-780.029
	0.0424	-779.297
	0.04243	-778.198
	0.04247	-776.855
	0.0425	-777.344
	0.04253	-778.076
	0.04257	-777.222
	0.0426	-776.245
	0.04263	-775.513
	0.04267	-777.588
	0.0427	-779.663
	0.04273	-780.273
	0.04277	-779.053
	0.0428	-778.931
	0.04283	-779.541
	0.04287	-779.785
	0.0429	-779.297
	0.04293	-777.71
	0.04297	-777.1
	0.043	-778.931
	0.04303	-780.518
	0.04307	-780.151
	0.0431	-779.541
	0.04313	-778.442
	0.04317	-779.663
	0.0432	-779.907
	0.04323	-779.175
	0.04327	-776.733
	0.0433	-775.269
	0.04333	-776.611
	0.04337	-777.222
	0.0434	-777.71
	0.04343	-776.733
	0.04347	-777.466
	0.0435	-779.053
	0.04353	-779.907
	0.04357	-780.029
	0.0436	-778.809
	0.04363	-778.198
	0.04367	-779.053
	0.0437	-780.151
	0.04373	-779.297
	0.04377	-778.32
	0.0438	-777.71
	0.04383	-779.785
	0.04387	-780.151
	0.0439	-778.809
	0.04393	-777.1
	0.04397	-777.222
	0.044	-777.832
	0.04403	-779.907
	0.04407	-780.396
	0.0441	-778.809
	0.04413	-778.32
	0.04417	-779.663
	0.0442	-780.273
	0.04423	-778.687
	0.04427	-776.978
	0.0443	-777.71
	0.04433	-778.809
	0.04437	-778.809
	0.0444	-777.1
	0.04443	-775.879
	0.04447	-777.1
	0.0445	-778.564
	0.04453	-779.907
	0.04457	-779.053
	0.0446	-779.053
	0.04463	-778.687
	0.04467	-779.541
	0.0447	-780.64
	0.04473	-779.053
	0.04477	-777.222
	0.0448	-776.001
	0.04483	-777.832
	0.04487	-779.053
	0.0449	-778.687
	0.04493	-777.954
	0.04497	-778.442
	0.045	-779.785
	0.04503	-779.907
	0.04507	-779.419
	0.0451	-777.954
	0.04513	-777.71
	0.04517	-779.175
	0.0452	-779.785
	0.04523	-779.297
	0.04527	-777.954
	0.0453	-778.198
	0.04533	-779.785
	0.04537	-779.175
	0.0454	-779.907
	0.04543	-779.175
	0.04547	-779.297
	0.0455	-780.151
	0.04553	-780.029
	0.04557	-777.954
	0.0456	-777.1
	0.04563	-775.635
	0.04567	-778.076
	0.0457	-778.687
	0.04573	-777.954
	0.04577	-778.442
	0.0458	-779.175
	0.04583	-779.907
	0.04587	-780.518
	0.0459	-779.419
	0.04593	-778.687
	0.04597	-779.053
	0.046	-780.151
	0.04603	-781.494
	0.04607	-779.785
	0.0461	-778.809
	0.04613	-778.687
	0.04617	-780.762
	0.0462	-780.884
	0.04623	-780.029
	0.04627	-779.053
	0.0463	-779.175
	0.04633	-781.372
	0.04637	-780.762
	0.0464	-780.762
	0.04643	-779.663
	0.04647	-778.809
	0.0465	-778.931
	0.04653	-777.466
	0.04657	-777.1
	0.0466	-776.367
	0.04663	-779.419
	0.04667	-780.884
	0.0467	-780.884
	0.04673	-779.663
	0.04677	-778.809
	0.0468	-779.541
	0.04683	-780.64
	0.04687	-779.663
	0.0469	-778.442
	0.04693	-778.442
	0.04697	-780.396
	0.047	-781.128
	0.04703	-781.128
	0.04707	-779.419
	0.0471	-778.809
	0.04713	-780.518
	0.04717	-782.104
	0.0472	-782.349
	0.04723	-780.884
	0.04727	-780.884
	0.0473	-781.494
	0.04733	-782.471
	0.04737	-782.593
	0.0474	-781.372
	0.04743	-780.64
	0.04747	-780.884
	0.0475	-781.616
	0.04753	-781.006
	0.04757	-779.175
	0.0476	-778.564
	0.04763	-779.663
	0.04767	-780.273
	0.0477	-781.25
	0.04773	-780.151
	0.04777	-780.151
	0.0478	-781.86
	0.04783	-782.349
	0.04787	-781.982
	0.0479	-780.396
	0.04793	-779.541
	0.04797	-781.128
	0.048	-781.86
	0.04803	-781.128
	0.04807	-779.541
	0.0481	-779.419
	0.04813	-779.663
	0.04817	-781.982
	0.0482	-781.372
	0.04823	-780.151
	0.04827	-779.419
	0.0483	-781.25
	0.04833	-782.837
	0.04837	-782.104
	0.0484	-781.25
	0.04843	-780.64
	0.04847	-781.616
	0.0485	-781.982
	0.04853	-781.372
	0.04857	-780.029
	0.0486	-779.785
	0.04863	-780.884
	0.04867	-781.982
	0.0487	-781.128
	0.04873	-780.151
	0.04877	-779.175
	0.0488	-780.396
	0.04883	-780.151
	0.04887	-778.687
	0.0489	-777.588
	0.04893	-778.198
	0.04897	-779.785
	0.049	-782.349
	0.04903	-781.128
	0.04907	-780.029
	0.0491	-779.907
	0.04913	-781.616
	0.04917	-782.349
	0.0492	-781.738
	0.04923	-780.762
	0.04927	-780.64
	0.0493	-781.738
	0.04933	-782.104
	0.04937	-781.128
	0.0494	-780.396
	0.04943	-780.518
	0.04947	-781.128
	0.0495	-782.227
	0.04953	-780.64
	0.04957	-779.175
	0.0496	-779.297
	0.04963	-780.762
	0.04967	-781.738
	0.0497	-780.396
	0.04973	-778.564
	0.04977	-777.466
	0.0498	-778.931
	0.04983	-780.029
	0.04987	-780.396
	0.0499	-779.907
	0.04993	-780.396
	0.04997	-781.616
	0.05	-781.738
	0.05003	-782.104
	0.05007	-780.64
	0.0501	-781.616
	0.05013	-782.593
	0.05017	-782.959
	0.0502	-781.86
	0.05023	-781.128
	0.05027	-780.518
	0.0503	-781.372
	0.05033	-781.616
	0.05037	-781.006
	0.0504	-779.907
	0.05043	-780.029
	0.05047	-780.884
	0.0505	-780.884
	0.05053	-780.396
	0.05057	-777.1
	0.0506	-778.687
	0.05063	-780.884
	0.05067	-782.837
	0.0507	-781.86
	0.05073	-780.396
	0.05077	-780.884
	0.0508	-781.616
	0.05083	-782.349
	0.05087	-779.663
	0.0509	-778.931
	0.05093	-779.785
	0.05097	-781.372
	0.051	-782.349
	0.05103	-781.372
	0.05107	-780.518
	0.0511	-780.518
	0.05113	-782.227
	0.05117	-782.715
	0.0512	-781.494
	0.05123	-780.64
	0.05127	-781.006
	0.0513	-782.349
	0.05133	-782.593
	0.05137	-782.837
	0.0514	-781.372
	0.05143	-782.104
	0.05147	-782.593
	0.0515	-782.593
	0.05153	-779.907
	0.05157	-779.297
	0.0516	-780.151
	0.05163	-780.884
	0.05167	-780.64
	0.0517	-780.762
	0.05173	-780.518
	0.05177	-780.518
	0.0518	-782.104
	0.05183	-781.372
	0.05187	-780.518
	0.0519	-780.273
	0.05193	-781.494
	0.05197	-782.104
	0.052	-783.936
	0.05203	-781.738
	0.05207	-781.006
	0.0521	-781.25
	0.05213	-782.471
	0.05217	-782.715
	0.0522	-782.227
	0.05223	-781.128
	0.05227	-782.471
	0.0523	-783.081
	0.05233	-783.203
	0.05237	-782.715
	0.0524	-781.616
	0.05243	-781.25
	0.05247	-783.081
	0.0525	-783.203
	0.05253	-782.593
	0.05257	-780.884
	0.0526	-782.104
	0.05263	-782.959
	0.05267	-782.715
	0.0527	-781.25
	0.05273	-780.64
	0.05277	-780.518
	0.0528	-783.325
	0.05283	-783.569
	0.05287	-782.227
	0.0529	-781.006
	0.05293	-782.227
	0.05297	-783.569
	0.053	-782.593
	0.05303	-781.982
	0.05307	-781.738
	0.0531	-780.762
	0.05313	-783.325
	0.05317	-783.691
	0.0532	-782.959
	0.05323	-781.982
	0.05327	-782.471
	0.0533	-783.203
	0.05333	-783.813
	0.05337	-780.762
	0.0534	-780.273
	0.05343	-780.884
	0.05347	-781.494
	0.0535	-782.471
	0.05353	-781.25
	0.05357	-780.762
	0.0536	-781.86
	0.05363	-782.715
	0.05367	-782.959
	0.0537	-781.982
	0.05373	-781.982
	0.05377	-781.494
	0.0538	-782.471
	0.05383	-781.738
	0.05387	-781.006
	0.0539	-780.64
	0.05393	-781.738
	0.05397	-782.715
	0.054	-783.569
	0.05403	-782.959
	0.05407	-782.593
	0.0541	-781.86
	0.05413	-783.325
	0.05417	-782.227
	0.0542	-782.104
	0.05423	-781.25
	0.05427	-782.104
	0.0543	-784.668
	0.05433	-783.569
	0.05437	-781.616
	0.0544	-781.86
	0.05443	-783.081
	0.05447	-783.813
	0.0545	-783.569
	0.05453	-782.227
	0.05457	-781.128
	0.0546	-782.471
	0.05463	-783.447
	0.05467	-784.18
	0.0547	-782.349
	0.05473	-781.616
	0.05477	-782.715
	0.0548	-784.546
	0.05483	-783.081
	0.05487	-782.471
	0.0549	-781.86
	0.05493	-782.349
	0.05497	-782.715
	0.055	-782.227
	0.05503	-780.884
	0.05507	-780.273
	0.0551	-781.494
	0.05513	-782.471
	0.05517	-782.959
	0.0552	-781.982
	0.05523	-781.982
	0.05527	-783.325
	0.0553	-784.302
	0.05533	-784.18
	0.05537	-783.081
	0.0554	-781.982
	0.05543	-781.86
	0.05547	-781.86
	0.0555	-782.715
	0.05553	-781.25
	0.05557	-781.006
	0.0556	-782.349
	0.05563	-783.447
	0.05567	-783.813
	0.0557	-782.593
	0.05573	-782.959
	0.05577	-783.569
	0.0558	-784.058
	0.05583	-784.18
	0.05587	-783.203
	0.0559	-782.593
	0.05593	-783.569
	0.05597	-784.302
	0.056	-783.447
	0.05603	-782.959
	0.05607	-782.837
	0.0561	-784.18
	0.05613	-785.4
	0.05617	-783.691
	0.0562	-781.494
	0.05623	-782.104
	0.05627	-782.837
	0.0563	-784.424
	0.05633	-784.546
	0.05637	-781.982
	0.0564	-782.593
	0.05643	-783.936
	0.05647	-784.912
	0.0565	-784.79
	0.05653	-783.813
	0.05657	-783.325
	0.0566	-783.569
	0.05663	-785.034
	0.05667	-784.058
	0.0567	-782.593
	0.05673	-782.349
	0.05677	-784.18
	0.0568	-784.546
	0.05683	-782.471
	0.05687	-781.25
	0.0569	-781.616
	0.05693	-783.691
	0.05697	-784.546
	0.057	-784.79
	0.05703	-783.813
	0.05707	-783.447
	0.0571	-785.034
	0.05713	-785.156
	0.05717	-785.156
	0.0572	-783.936
	0.05723	-783.569
	0.05727	-783.813
	0.0573	-784.18
	0.05733	-784.302
	0.05737	-783.569
	0.0574	-783.569
	0.05743	-784.912
	0.05747	-783.936
	0.0575	-783.203
	0.05753	-782.471
	0.05757	-782.349
	0.0576	-783.936
	0.05763	-784.18
	0.05767	-783.936
	0.0577	-782.837
	0.05773	-783.203
	0.05777	-783.936
	0.0578	-784.058
	0.05783	-783.569
	0.05787	-780.518
	0.0579	-781.372
	0.05793	-782.349
	0.05797	-783.447
	0.058	-782.715
	0.05803	-782.593
	0.05807	-783.325
	0.0581	-782.837
	0.05813	-783.813
	0.05817	-784.058
	0.0582	-783.447
	0.05823	-783.936
	0.05827	-784.668
	0.0583	-784.302
	0.05833	-783.203
	0.05837	-782.349
	0.0584	-782.471
	0.05843	-784.058
	0.05847	-784.668
	0.0585	-783.691
	0.05853	-782.593
	0.05857	-783.203
	0.0586	-785.278
	0.05863	-786.133
	0.05867	-784.79
	0.0587	-783.691
	0.05873	-783.569
	0.05877	-785.522
	0.0588	-784.668
	0.05883	-783.203
	0.05887	-782.959
	0.0589	-784.058
	0.05893	-785.645
	0.05897	-785.522
	0.059	-785.034
	0.05903	-783.569
	0.05907	-782.959
	0.0591	-784.18
	0.05913	-785.522
	0.05917	-783.447
	0.0592	-782.104
	0.05923	-783.569
	0.05927	-784.546
	0.0593	-785.4
	0.05933	-783.325
	0.05937	-781.982
	0.0594	-783.081
	0.05943	-782.837
	0.05947	-784.058
	0.0595	-783.081
	0.05953	-782.593
	0.05957	-784.302
	0.0596	-785.889
	0.05963	-785.767
	0.05967	-783.936
	0.0597	-782.471
	0.05973	-784.912
	0.05977	-786.255
	0.0598	-786.133
	0.05983	-783.813
	0.05987	-783.936
	0.0599	-784.058
	0.05993	-785.645
	0.05997	-784.668
	0.06	-784.058
	0.06003	-782.593
	0.06007	-783.447
	0.0601	-785.034
	0.06013	-784.18
	0.06017	-783.203
	0.0602	-783.325
	0.06023	-783.813
	0.06027	-785.278
	0.0603	-784.912
	0.06033	-783.813
	0.06037	-784.302
	0.0604	-784.912
	0.06043	-786.621
	0.06047	-784.546
	0.0605	-783.813
	0.06053	-782.593
	0.06057	-783.691
	0.0606	-784.912
	0.06063	-784.302
	0.06067	-782.227
	0.0607	-782.227
	0.06073	-784.058
	0.06077	-783.813
	0.0608	-783.569
	0.06083	-782.227
	0.06087	-782.593
	0.0609	-783.325
	0.06093	-784.302
	0.06097	-784.18
	0.061	-783.203
	0.06103	-782.471
	0.06107	-784.424
	0.0611	-785.522
	0.06113	-785.645
	0.06117	-784.18
	0.0612	-784.302
	0.06123	-785.645
	0.06127	-785.034
	0.0613	-785.034
	0.06133	-783.813
	0.06137	-784.668
	0.0614	-784.912
	0.06143	-786.499
	0.06147	-785.767
	0.0615	-785.278
	0.06153	-784.058
	0.06157	-785.645
	0.0616	-785.767
	0.06163	-785.522
	0.06167	-784.058
	0.0617	-783.203
	0.06173	-783.813
	0.06177	-784.302
	0.0618	-784.302
	0.06183	-783.203
	0.06187	-783.569
	0.0619	-785.278
	0.06193	-786.865
	0.06197	-785.645
	0.062	-783.691
	0.06203	-783.691
	0.06207	-784.79
	0.0621	-785.767
	0.06213	-784.546
	0.06217	-782.471
	0.0622	-783.203
	0.06223	-783.325
	0.06227	-784.18
	0.0623	-784.302
	0.06233	-784.302
	0.06237	-784.546
	0.0624	-785.4
	0.06243	-785.767
	0.06247	-785.889
	0.0625	-784.302
	0.06253	-784.668
	0.06257	-784.912
	0.0626	-786.255
	0.06263	-784.912
	0.06267	-783.691
	0.0627	-783.203
	0.06273	-783.569
	0.06277	-784.79
	0.0628	-784.668
	0.06283	-784.424
	0.06287	-785.034
	0.0629	-785.522
	0.06293	-785.645
	0.06297	-784.668
	0.063	-784.058
	0.06303	-784.18
	0.06307	-785.767
	0.0631	-786.011
	0.06313	-786.377
	0.06317	-784.546
	0.0632	-784.302
	0.06323	-785.278
	0.06327	-785.889
	0.0633	-785.156
	0.06333	-782.959
	0.06337	-781.982
	0.0634	-782.593
	0.06343	-782.715
	0.06347	-781.86
	0.0635	-780.762
	0.06353	-781.494
	0.06357	-782.959
	0.0636	-783.691
	0.06363	-782.227
	0.06367	-781.006
	0.0637	-782.837
	0.06373	-785.645
	0.06377	-786.377
	0.0638	-785.645
	0.06383	-784.912
	0.06387	-784.668
	0.0639	-785.034
	0.06393	-785.156
	0.06397	-785.034
	0.064	-783.691
	0.06403	-784.79
	0.06407	-786.011
	0.0641	-786.377
	0.06413	-784.912
	0.06417	-784.668
	0.0642	-785.034
	0.06423	-786.255
	0.06427	-786.499
	0.0643	-785.034
	0.06433	-784.668
	0.06437	-785.034
	0.0644	-786.255
	0.06443	-786.011
	0.06447	-785.156
	0.0645	-783.203
	0.06453	-784.18
	0.06457	-786.621
	0.0646	-786.011
	0.06463	-785.156
	0.06467	-784.302
	0.0647	-786.255
	0.06473	-786.499
	0.06477	-785.889
	0.0648	-785.522
	0.06483	-784.912
	0.06487	-785.156
	0.0649	-786.499
	0.06493	-785.4
	0.06497	-785.034
	0.065	-784.668
	0.06503	-784.302
	0.06507	-786.255
	0.0651	-785.767
	0.06513	-783.813
	0.06517	-784.546
	0.0652	-785.034
	0.06523	-786.621
	0.06527	-787.109
	0.0653	-785.889
	0.06533	-785.034
	0.06537	-785.156
	0.0654	-786.499
	0.06543	-786.621
	0.06547	-785.4
	0.0655	-784.79
	0.06553	-786.621
	0.06557	-787.354
	0.0656	-786.865
	0.06563	-785.4
	0.06567	-784.912
	0.0657	-785.156
	0.06573	-785.645
	0.06577	-785.278
	0.0658	-784.424
	0.06583	-783.203
	0.06587	-783.569
	0.0659	-786.133
	0.06593	-786.377
	0.06597	-786.377
	0.066	-785.889
	0.06603	-786.621
	0.06607	-788.452
	0.0661	-787.476
	0.06613	-785.645
	0.06617	-785.034
	0.0662	-786.499
	0.06623	-786.499
	0.06627	-785.4
	0.0663	-784.424
	0.06633	-783.447
	0.06637	-785.034
	0.0664	-786.133
	0.06643	-786.011
	0.06647	-785.4
	0.0665	-784.79
	0.06653	-785.767
	0.06657	-785.645
	0.0666	-784.79
	0.06663	-783.325
	0.06667	-783.936
[truncated: 897,971+ more rows]
