# Supplementary material for: In-situ electrochemical reconstruction and modulation of adsorbed hydrogen coverage in cobalt/ruthenium-based catalyst boost electroreduction of nitrate to ammonia
Source: Nat Commun. 2024 Oct 3;15:8583. doi: 10.1038/s41467-024-52780-x (PMC11450097; doi:10.1038/s41467-024-52780-x)
Supplement: Supplementary file 3 — Source Data [file 41467_2024_52780_MOESM3_ESM.zip › Source data/Fig.3.xlsx]

## Sheet: Fig.3a
Catalysts	E-iR @ –10 mA cm-2 (V vs. RHE)_NO3RR	Error Bar		Catalysts	E-iR @ –10 mA cm-2 (V vs. RHE)_HER	Error Bar
Co-B	-0.02228	0.03379		Co-B	-0.42824	0.03446
Co-B/Ru12	0.19383	0.02666		Co-B/Ru12	-0.21942	0.00985
Co-B/Ru38	0.15725	0.0156		Co-B/Ru38	-0.22231	0.03207
Co-B/Ru75	0.20298	0.02326		Co-B/Ru75	-0.07789	0.00898
Ru	0.17207	0.02619		Ru	-0.00404	0.000575615

## Sheet: Fig.3b
Catalysts	Tafel slopes (mV dec–1)_HER	Tafel slopes (mV dec–1)_NO3RR
Co-B	228.9	220.8
Co-B/Ru12	208.5	180.2
Co-B/Ru38	148.9	191.6
Co-B/Ru75	114.1	207.9
Ru	89.4	204.6

## Sheet: Fig.3c
E-iR (V vs. RHE)	KIE_Co-B	Error Bar	KIE_Co-B/Ru12	Error Bar	KIE_Co-B/Ru38	Error Bar	KIE_Co-B/Ru75	Error Bar	KIE_Ru	Error Bar
0	2.06831	0.13143	2.14372	0.01756	2.18897	0.39436	1.73122	0.11435	1.46797	0.22087
-0.05	2.0254	0.03692	2.09219	0.02279	2.14411	0.20483	1.63903	0.15782	1.28008	0.18938
-0.1	1.77807	0.15534	1.98501	0.13461	2.04883	0.10332	1.57355	0.0849	1.1249	0.15842
-0.15	1.79839	0.15105	1.73667	0.06359	1.80856	0.05623	1.48027	0.08305	1.09127	0.13837
-0.2	2.0579	0.14155	1.62034	0.01736	1.71794	0.13382	1.57144	0.07121	1.15084	0.09717

## Sheet: Fig.3d
Catalysts	Coverage of *H (mC)	Coverage density of *H (mC·mF-1)
Co-B	0	0
Co-B/Ru12	0.25254	0.15783
Co-B/Ru38	1.76054	0.7333
Co-B/Ru75	11.273	1.73384
Ru	25.9313	2.9806

## Sheet: Fig.3e
Time (s)	Current denisty (mA cm-2)_Co-B	Error Bar	Time (s)	Current denisty (mA cm-2)_Co-B/Ru12	Error Bar	Time (s)	Current denisty (mA cm-2)_Co-B/Ru38	Error Bar	Time (s)	Current denisty (mA cm-2)_Co-B/Ru75	Error Bar	Time (s)	Current denisty (mA cm-2)_Ru	Error Bar
10	-0.31808	0.13476	10	-79.4881	1.90016	10	-45.4427	8.29919	10	-60.14	8.5683	10	-99.0194	14.4415
50	-0.62154	0.34299	50	-87.1541	1.76822	50	-46.3867	7.34455	50	-58.4066	8.57773	50	-97.3144	12.3981
300	-1.2841	0.44981	300	-100.838	4.32371	300	-58.1177	7.88914	300	-56.2866	8.55088	300	-89.2212	10.6241
550	-1.7607	0.47132	550	-104.606	4.823	550	-61.2874	7.66719	550	-56.543	8.49684	550	-84.3831	10.6568
800	-2.19299	0.52049	800	-105.986	6.32897	800	-62.4349	7.815	800	-57.4585	9.29407	800	-80.1107	9.62551
1050	-2.64254	0.4904	1050	-106.555	7.23732	1050	-63.1714	7.56207	1050	-58.9071	9.48477	1050	-77.8361	10.2754
1300	-3.07536	0.55716	1300	-108.333	5.32067	1300	-63.3911	8.35028	1300	-59.9731	10.2357	1300	-76.3224	10.4667
1550	-3.47453	0.72013	1550	-108.826	7.44925	1550	-63.1388	8.10018	1550	-61.0555	10.4214	1550	-74.231	9.99866
1800	-3.95549	0.84877	1800	-109.554	6.24792	1800	-62.2762	7.96789	1800	-62.1623	11.4799	1800	-73.287	10.8612
2050	-4.48893	0.98569	2050	-109.119	6.40064	2050	-62.0768	8.35422	2050	-62.8011	11.6133	2050	-72.1842	11.0762
2300	-5.0179	1.10865	2300	-110.38	5.8694	2300	-60.9701	8.04111	2300	-63.4277	11.531	2300	-71.2443	10.4762
2550	-5.52938	1.20869	2550	-110.938	4.59082	2550	-60.0871	8.17742	2550	-64.0828	12.0652	2550	-70.2922	10.5018
2800	-5.97127	1.2853	2800	-111.816	5.54864	2800	-59.6842	8.94453	2800	-64.3962	12.3068	2800	-69.8242	10.4943
3050	-6.40055	1.35734	3050	-110.876	5.93152	3050	-58.3984	8.33751	3050	-64.8275	12.4906	3050	-69.2993	10.6817
