# Supplementary material for: In-situ electrochemical reconstruction and modulation of adsorbed hydrogen coverage in cobalt/ruthenium-based catalyst boost electroreduction of nitrate to ammonia
Source: Nat Commun. 2024 Oct 3;15:8583. doi: 10.1038/s41467-024-52780-x (PMC11450097; doi:10.1038/s41467-024-52780-x)
Supplement: Supplementary file 3 — Source Data [file 41467_2024_52780_MOESM3_ESM.zip › Source data/Fig.4.xlsx]

## Sheet: Fig.4c
CNE-1@Co-B/Ru12_5CV	E (V vs. RHE)	Current (pA) _ 1st CV	E (V vs. RHE)	Current (pA) _ 2nd CV	E (V vs. RHE)	Current (pA) _ 3rd CV	E (V vs. RHE)	Current (pA) _ 4th CV	E (V vs. RHE)	Current (pA) _ 5th CV	CNE-1@Co-B/Ru12_bare CNE _1st CV	E (V vs. RHE)_bare CNE	Current (pA) _ 1st CV	E (V vs. RHE)_CNE-1@Co-B/Ru12	Current (pA) _ 1st CV
	0.86909	-13.0658	0.87169	4.79998	0.87174	7.53142	0.87175	9.56473	0.87182	11.1774		0.87268	7.41274	0.86909	-13.0658
	0.86869	-12.5977	0.87168	3.64806	0.87174	6.49993	0.87174	8.36918	0.8718	9.90333		0.87266	5.22235	0.86869	-12.5977
	0.86825	-11.9562	0.87119	2.75446	0.87125	5.1857	0.8713	7.13698	0.87135	8.55244		0.87218	5.35674	0.86825	-11.9562
	0.86767	-11.5574	0.87068	2.39492	0.87077	5.02164	0.87077	6.61862	0.87082	7.80544		0.87168	3.59745	0.86767	-11.5574
	0.86719	-11.1067	0.87014	2.22911	0.87021	4.71446	0.87024	6.33413	0.8703	7.59251		0.87116	4.39332	0.86719	-11.1067
	0.86665	-10.8813	0.8697	2.28845	0.86974	4.44045	0.86977	6.11771	0.8698	7.29231		0.87068	2.8679	0.86665	-10.8813
	0.86615	-10.4478	0.86924	2.12614	0.86927	4.20832	0.8693	5.74071	0.86938	6.85598		0.87019	3.84878	0.86615	-10.4478
	0.86567	-9.99704	0.86869	1.84339	0.86878	4.18737	0.8688	5.45972	0.86884	6.55404		0.8697	2.40539	0.86567	-9.99704
	0.8652	-9.51159	0.86819	1.71249	0.86825	3.90812	0.86831	5.19443	0.86836	6.30271		0.86922	3.31296	0.8652	-9.51159
	0.86468	-9.13016	0.86772	1.43673	0.86772	3.87845	0.86773	5.14905	0.86781	5.97459		0.86867	1.67933	0.86468	-9.13016
	0.8641	-8.92211	0.86726	1.3547	0.86728	3.765	0.86723	5.01815	0.86734	5.97459		0.8682	2.90281	0.8641	-8.92211
	0.86357	-8.8701	0.86681	1.31281	0.86679	3.49099	0.86668	4.73715	0.86686	5.68486		0.8678	1.61127	0.86357	-8.8701
	0.86309	-8.73139	0.86625	1.27616	0.86629	3.39674	0.86623	4.43521	0.86639	5.39165		0.86731	2.4944	0.86309	-8.73139
	0.86255	-8.73139	0.86565	1.15573	0.86576	3.3182	0.86578	4.4387	0.86587	5.28693		0.86675	1.0772	0.86255	-8.73139
	0.8621	-8.40198	0.86504	0.99167	0.8652	3.26933	0.86526	4.28686	0.86532	5.04782		0.86614	2.12788	0.8621	-8.40198
	0.86155	-8.34996	0.86453	0.86601	0.86459	3.08781	0.86473	4.12803	0.86473	4.95357		0.86557	0.89044	0.86155	-8.34996
	0.86104	-8.40198	0.86402	0.77351	0.86404	2.91503	0.86417	3.93953	0.86417	4.79998		0.86506	2.05982	0.86104	-8.40198
	0.86058	-8.14191	0.86357	0.68973	0.86356	2.89757	0.86365	3.95873	0.86366	4.608		0.86459	0.55709	0.86058	-8.14191
	0.86016	-8.19393	0.86312	0.79445	0.86309	2.75271	0.86313	3.81213	0.86318	4.49979		0.86417	1.70377	0.86016	-8.19393
	0.85966	-7.62178	0.8626	0.54138	0.8626	2.7021	0.86262	3.75279	0.86266	4.21879		0.86365	0.4227	0.85966	-7.62178
	0.85908	-7.79516	0.86212	0.43317	0.86205	2.52407	0.86212	3.5224	0.86212	4.06171		0.86316	1.66188	0.85908	-7.79516
	0.85861	-7.84717	0.86158	0.16962	0.86155	2.37747	0.86161	3.58174	0.86163	4.22577		0.86266	0.08934	0.85861	-7.84717
	0.85802	-7.65646	0.86107	0.24118	0.86113	2.37747	0.86108	3.23791	0.86119	3.94477		0.86212	1.20111	0.85802	-7.65646
	0.85758	-7.63912	0.86057	0.24816	0.86063	2.31812	0.86061	3.35136	0.86069	3.81911		0.86157	0.09632	0.85758	-7.63912
	0.85703	-7.69113	0.86005	0.28656	0.86019	2.38968	0.86019	3.15065	0.86027	3.80165		0.86105	1.33899	0.85703	-7.69113
	0.85656	-7.88185	0.8595	0.20628	0.8596	2.17152	0.85972	3.19952	0.85975	3.56254		0.86061	-0.12534	0.85656	-7.88185
	0.85609	-7.65646	0.85902	0.00731	0.85911	2.14185	0.85914	3.01451	0.85921	3.4107		0.8601	0.78572	0.85609	-7.65646
	0.85559	-7.48308	0.85849	0.09981	0.85861	1.97953	0.85867	2.94295	0.85875	3.54335		0.85961	-0.30336	0.85559	-7.48308
	0.85503	-7.65646	0.85797	-0.01713	0.85805	1.82594	0.85811	2.73875	0.85816	3.26933		0.85906	0.8503	0.85503	-7.65646
	0.85456	-7.44841	0.8575	0.1033	0.85756	1.93241	0.85764	2.80333	0.85764	3.25886		0.85858	-0.55294	0.85456	-7.44841
	0.85407	-7.44841	0.85703	-0.0468	0.85708	1.92368	0.85709	2.76667	0.85714	3.29027		0.85808	0.81365	0.85407	-7.44841
	0.85359	-7.32704	0.85656	-0.1585	0.85659	1.63046	0.85662	2.74224	0.85669	3.09829		0.85761	-0.61752	0.85359	-7.32704
	0.85304	-7.34438	0.85603	-0.3278	0.85615	1.81721	0.85615	2.56072	0.85623	3.0756		0.85709	0.63563	0.85304	-7.34438
	0.85255	-7.17101	0.85551	-0.35048	0.85565	1.64443	0.85565	2.47869	0.85573	2.72653		0.85661	-0.69781	0.85255	-7.17101
	0.85202	-7.11899	0.85503	-0.27369	0.85509	1.43673	0.85514	2.41237	0.85521	2.86616		0.85609	0.57978	0.85202	-7.11899
	0.85155	-7.10166	0.85453	-0.43077	0.85459	1.42626	0.85462	2.36001	0.85467	2.86616		0.85559	-0.87059	0.85155	-7.10166
	0.85102	-7.30971	0.85406	-0.1393	0.8541	1.38263	0.8541	2.25529	0.8542	2.78238		0.85509	0.39303	0.85102	-7.30971
	0.85055	-7.08432	0.85356	-0.33652	0.85362	1.39659	0.85368	2.40015	0.85368	2.48044		0.8546	-0.90899	0.85055	-7.08432
	0.85007	-7.08432	0.85301	-0.48837	0.85312	1.38088	0.8531	2.03364	0.85317	2.30591		0.85414	0.3459	0.85007	-7.08432
	0.84952	-7.20568	0.85251	-0.46219	0.85259	1.36168	0.85262	1.98826	0.85271	2.47346		0.85359	-1.21966	0.84952	-7.20568
	0.84905	-7.15367	0.85202	-0.55294	0.85204	1.15748	0.85212	2.04411	0.85218	2.37572		0.85306	0.20453	0.84905	-7.15367
	0.84858	-7.10166	0.85151	-0.54945	0.85155	1.09639	0.85162	1.8975	0.85168	2.36699		0.85255	-1.20221	0.84858	-7.10166
	0.84806	-7.15367	0.85102	-0.62974	0.85108	1.27093	0.85112	1.9516	0.85118	2.29718		0.8521	0.35812	0.84806	-7.15367
	0.84758	-6.98029	0.85054	-0.64195	0.85058	1.12606	0.85065	1.97604	0.85069	2.20642		0.85162	-1.19348	0.84758	-6.98029
	0.84706	-6.92828	0.85005	-0.85489	0.85008	1.07021	0.85015	1.87132	0.85021	2.01269		0.85115	0.06316	0.84706	-6.92828
	0.84653	-7.15367	0.84953	-0.75191	0.84958	0.99342	0.84963	1.70028	0.84971	2.086		0.85063	-1.34183	0.84653	-7.15367
	0.84603	-6.87627	0.84905	-0.67861	0.84907	1.07196	0.84914	1.57985	0.84921	2.15057		0.85013	0.01603	0.84603	-6.87627
	0.84553	-7.08432	0.84855	-0.84965	0.84861	0.93408	0.84863	1.5781	0.84871	1.94462		0.8496	-1.35405	0.84553	-7.08432
	0.84504	-6.92828	0.84803	-0.82347	0.8481	0.90964	0.84813	1.60778	0.84822	1.83292		0.84914	-0.02236	0.84504	-6.92828
	0.84454	-6.96295	0.84753	-0.80602	0.84759	0.90964	0.84763	1.60079	0.8477	1.86957		0.84864	-1.65076	0.84454	-6.96295
	0.84406	-6.98029	0.84702	-0.63846	0.84708	0.81365	0.84714	1.42626	0.84722	1.83118		0.84814	-0.24227	0.84406	-6.98029
	0.8436	-6.70289	0.84651	-0.83394	0.84658	0.72289	0.84661	1.39484	0.84666	1.59207		0.84763	-1.51462	0.8436	-6.70289
	0.84309	-7.29237	0.846	-0.98055	0.84609	0.8311	0.84612	1.37216	0.8462	1.58509		0.84711	-0.06774	0.84309	-7.29237
	0.84257	-6.77224	0.84548	-1.10272	0.84558	0.65133	0.84561	1.34947	0.84567	1.75089		0.84659	-1.74849	0.84257	-6.77224
	0.84202	-7.0323	0.84498	-1.05385	0.84508	0.65308	0.84512	1.36343	0.84517	1.32678		0.84611	-0.41681	0.84202	-7.0323
	0.84155	-7.01497	0.8445	-1.02593	0.84457	0.44364	0.84461	1.18541	0.84468	1.50306		0.84561	-1.73802	0.84155	-7.01497
	0.84109	-7.08432	0.84404	-0.96135	0.84411	0.60247	0.84417	1.28838	0.84421	1.51702		0.84514	-0.27194	0.84109	-7.08432
	0.84062	-6.78958	0.84354	-1.14985	0.84362	0.53265	0.84365	1.23602	0.8437	1.21508		0.84464	-1.70835	0.84062	-6.78958
	0.84011	-6.78958	0.84304	-1.13414	0.84312	0.62515	0.8431	1.09465	0.8432	1.42626		0.84411	-0.48313	0.84011	-6.78958
	0.83952	-7.01497	0.84252	-1.2249	0.8426	0.44015	0.84262	1.03705	0.84268	1.5048		0.84362	-1.8951	0.83952	-7.01497
	0.83907	-6.77224	0.84204	-1.05909	0.84206	0.29529	0.84212	1.09116	0.84218	1.1505		0.84309	-0.44299	0.83907	-6.77224
	0.83855	-6.92828	0.84157	-1.03465	0.8416	0.37732	0.84159	0.98644	0.84168	1.06672		0.84257	-1.84449	0.83855	-6.92828
	0.83808	-6.87627	0.84107	-1.07654	0.84113	0.4035	0.84112	0.96549	0.84119	1.21333		0.84212	-0.58087	0.83808	-6.87627
	0.83755	-7.08432	0.84057	-1.27726	0.84066	0.31274	0.84063	0.85728	0.84069	1.12432		0.84163	-2.16563	0.83755	-7.08432
	0.83706	-6.87627	0.84002	-1.21791	0.84015	0.3267	0.84016	0.96026	0.84024	1.18191		0.84119	-0.46044	0.83706	-6.87627
	0.83659	-6.92828	0.8395	-1.36801	0.83957	0.26038	0.83963	0.82238	0.83971	1.0772		0.84062	-2.01029	0.83659	-6.92828
	0.83609	-6.94562	0.839	-1.26504	0.83907	0.27609	0.83919	0.79271	0.83922	0.82587		0.84013	-0.65068	0.83609	-6.94562
	0.83559	-6.98029	0.83853	-1.39594	0.83857	0.19406	0.83866	0.74558	0.83868	0.90092		0.83961	-2.22671	0.83559	-6.98029
	0.83506	-7.01497	0.83808	-1.26853	0.83808	0.1766	0.83814	0.80841	0.83822	1.05625		0.83914	-0.61054	0.83506	-7.01497
	0.83453	-7.50042	0.8376	-1.32438	0.8376	0.18184	0.83766	0.73162	0.83772	0.89917		0.83864	-2.11327	0.83453	-7.50042
	0.834	-7.50042	0.83709	-1.46575	0.83713	0.3267	0.8372	0.74384	0.83722	1.00913		0.83816	-0.63323	0.834	-7.50042
	0.83346	-7.34438	0.83659	-1.38197	0.83661	0.13297	0.83666	0.57978	0.83673	0.93582		0.83767	-2.11152	0.83346	-7.34438
	0.83298	-7.15367	0.83606	-1.55127	0.83614	-0.0468	0.83616	0.58327	0.8362	0.61817		0.83717	-0.97357	0.83298	-7.15367
	0.83246	-7.04964	0.83553	-1.39419	0.83561	-0.05203	0.83562	0.39128	0.83573	0.70369		0.83664	-2.34016	0.83246	-7.04964
	0.83196	-7.56977	0.83503	-1.45179	0.83506	-0.06774	0.83515	0.53963	0.83525	0.77874		0.83612	-0.86187	0.83196	-7.56977
	0.83149	-7.25769	0.83447	-1.61934	0.83456	0.08236	0.83465	0.59374	0.83472	0.67577		0.83567	-2.05044	0.83149	-7.25769
	0.83104	-6.68555	0.834	-1.66123	0.83404	0.0108	0.83411	0.44364	0.83418	0.72289		0.83515	-0.95262	0.83104	-6.68555
	0.83054	-6.72023	0.83345	-1.64726	0.83353	-0.16723	0.83359	0.35288	0.83362	0.6077		0.83461	-2.49375	0.83054	-6.72023
	0.82999	-6.8936	0.83295	-1.49891	0.83303	-0.17421	0.83307	0.42968	0.83314	0.49076		0.83407	-0.95262	0.82999	-6.8936
	0.82946	-7.08432	0.83245	-1.56698	0.83253	-0.09567	0.83259	0.35812	0.83262	0.33892		0.83359	-2.27035	0.82946	-7.08432
	0.82899	-6.80691	0.83196	-1.68217	0.83201	-0.03109	0.83207	0.32845	0.83213	0.44888		0.83307	-0.97008	0.82899	-6.80691
	0.8285	-6.8936	0.83149	-1.745	0.83156	-0.18293	0.8316	0.35986	0.83166	0.72638		0.83262	-2.48851	0.8285	-6.8936
	0.82803	-6.85893	0.83099	-1.68217	0.83107	-0.29812	0.83112	0.41222	0.83113	0.42444		0.83212	-0.95786	0.82803	-6.85893
	0.82752	-6.82425	0.83051	-1.62632	0.83059	-0.22831	0.83059	0.24816	0.83069	0.37034		0.83162	-2.34016	0.82752	-6.82425
	0.82702	-6.94562	0.82996	-1.66297	0.83008	-0.27718	0.83007	0.04047	0.83013	0.23944		0.83109	-1.11668	0.82702	-6.94562
	0.82649	-7.01497	0.82949	-1.71882	0.82954	-0.38016	0.82958	0.05094	0.82965	0.34416		0.8306	-2.71541	0.82649	-7.01497
	0.82595	-7.08432	0.82899	-1.69264	0.82905	-0.44124	0.82907	0.0492	0.82913	0.29529		0.83012	-1.15159	0.82595	-7.08432
	0.82553	-6.63354	0.8285	-1.63679	0.82855	-0.31383	0.82858	0.05618	0.82864	0.28132		0.8296	-2.49549	0.82553	-6.63354
	0.82501	-6.87627	0.828	-1.745	0.82808	-0.25275	0.82808	0.1609	0.82814	0.1417		0.82913	-1.04164	0.82501	-6.87627
	0.82453	-7.01497	0.82749	-1.80434	0.82757	-0.44997	0.82758	0.04396	0.82766	0.1417		0.82858	-2.68574	0.82453	-7.01497
	0.824	-7.08432	0.827	-1.84972	0.82705	-0.34001	0.8271	0.11901	0.82716	0.15217		0.82811	-1.18301	0.824	-7.08432
	0.82351	-6.84159	0.82649	-1.86892	0.82655	-0.38016	0.82661	-0.03109	0.82666	0.11203		0.82763	-2.65432	0.82351	-6.84159
	0.82301	-6.96295	0.82602	-1.80085	0.82603	-0.4744	0.82611	0.00905	0.82616	0.10679		0.82711	-1.09749	0.82301	-6.96295
	0.82253	-6.85893	0.82553	-1.8026	0.82555	-0.47266	0.82559	0.03523	0.82566	0.04745		0.82664	-2.57403	0.82253	-6.85893
	0.82203	-6.85893	0.82505	-1.90906	0.82508	-0.3819	0.82514	-0.03982	0.82517	0.02302		0.82614	-1.3366	0.82203	-6.85893
	0.82153	-6.78958	0.82456	-1.85147	0.82456	-0.54247	0.82467	-0.04331	0.8247	0.08934		0.82566	-2.62116	0.82153	-6.78958
	0.82104	-7.04964	0.82404	-1.94397	0.82406	-0.62799	0.82412	-0.16548	0.82419	0.06141		0.82512	-1.25108	0.82104	-7.04964
	0.82056	-6.98029	0.82354	-1.84274	0.82356	-0.59134	0.82361	-0.26845	0.8237	-0.04505		0.82462	-2.69621	0.82056	-6.98029
	0.82002	-6.77224	0.82298	-1.94572	0.82311	-0.54247	0.82309	-0.28591	0.82318	-0.066		0.82417	-1.43957	0.82002	-6.77224
	0.81951	-6.92828	0.82251	-1.94572	0.82256	-0.6053	0.8226	-0.28416	0.8227	-0.21086		0.82362	-2.83234	0.81951	-6.92828
	0.81907	-6.92828	0.82206	-2.0068	0.8221	-0.56516	0.82215	-0.21784	0.8222	-0.12534		0.82317	-1.26678	0.81907	-6.92828
	0.81857	-7.10166	0.82154	-2.01727	0.82156	-0.6437	0.82167	-0.20737	0.82173	-0.09741		0.82264	-2.62989	0.81857	-7.10166
	0.81807	-7.08432	0.82106	-1.87067	0.8211	-0.61752	0.82113	-0.34699	0.82121	-0.18817		0.82214	-1.40292	0.81807	-7.08432
	0.8176	-6.91094	0.82051	-2.06614	0.82059	-0.76064	0.82063	-0.27369	0.82071	-0.22657		0.82168	-2.87947	0.8176	-6.91094
	0.81707	-6.80691	0.82002	-2.20577	0.82007	-0.64894	0.82012	-0.33303	0.82018	-0.16548		0.82115	-1.48669	0.81707	-6.80691
	0.81655	-6.99763	0.81955	-2.03996	0.8196	-0.66639	0.81965	-0.33652	0.81971	-0.16723		0.82065	-2.77126	0.81655	-6.99763
	0.81608	-7.04964	0.81907	-1.92477	0.81913	-0.66639	0.81919	-0.2318	0.81926	-0.25275		0.82016	-1.43084	0.81608	-7.04964
	0.81566	-6.70289	0.81858	-1.97713	0.81863	-0.75017	0.81869	-0.40808	0.81874	-0.29463		0.81969	-2.91437	0.81566	-6.70289
	0.81509	-7.06698	0.81808	-2.07138	0.81816	-0.67337	0.81818	-0.43077	0.81822	-0.43426		0.81921	-1.39245	0.81509	-7.06698
	0.81455	-6.78958	0.81758	-2.13421	0.81764	-0.92121	0.81766	-0.43601	0.81769	-0.34176		0.81869	-2.95801	0.81455	-6.78958
	0.81403	-7.04964	0.81707	-2.08709	0.81711	-0.67861	0.81718	-0.43252	0.81724	-0.23006		0.81821	-1.43783	0.81403	-7.04964
	0.81354	-7.08432	0.81656	-2.05742	0.81658	-0.89328	0.81664	-0.46568	0.81671	-0.44124		0.81769	-3.14476	0.81354	-7.08432
	0.81304	-7.30971	0.81606	-2.08883	0.81611	-0.94564	0.81611	-0.59309	0.81617	-0.52851		0.81721	-1.54604	0.81304	-7.30971
	0.81259	-7.04964	0.81559	-2.09407	0.81566	-0.76064	0.81564	-0.49011	0.8157	-0.4011		0.81669	-2.86201	0.81259	-7.04964
	0.81207	-7.24036	0.81503	-2.05393	0.81517	-0.83045	0.81509	-0.59309	0.81519	-0.39586		0.81614	-1.42386	0.81207	-7.24036
	0.81157	-7.24036	0.81455	-2.06963	0.81461	-0.96659	0.81462	-0.55643	0.8147	-0.59483		0.81569	-2.92834	0.81157	-7.24036
	0.81107	-7.27503	0.814	-2.34889	0.81411	-0.94739	0.81417	-0.61054	0.81423	-0.68384		0.8152	-1.82005	0.81107	-7.27503
	0.81059	-7.08432	0.81354	-2.23195	0.81361	-0.90201	0.81369	-0.69606	0.81376	-0.54073		0.81472	-2.97197	0.81059	-7.08432
	0.81007	-6.8936	0.81309	-2.05916	0.81309	-1.19872	0.8132	-0.60007	0.81323	-0.59309		0.81422	-1.42037	0.81007	-6.8936
	0.8096	-6.77224	0.81259	-2.14119	0.81262	-1.05036	0.8127	-0.58785	0.81275	-0.43775		0.81372	-2.86027	0.8096	-6.77224
	0.80905	-7.25769	0.81212	-2.05567	0.81212	-1.04338	0.8122	-0.6053	0.81226	-0.55469		0.81322	-1.66472	0.80905	-7.25769
	0.80858	-7.15367	0.8116	-2.29478	0.81164	-1.14636	0.8117	-0.66813	0.81176	-0.62799		0.81272	-3.25297	0.80858	-7.15367
	0.80808	-6.87627	0.81106	-2.32794	0.81109	-1.0556	0.81123	-0.69082	0.81129	-0.65417		0.81221	-1.52858	0.80808	-6.87627
	0.80758	-6.91094	0.81057	-2.26686	0.81062	-1.24758	0.81068	-0.75366	0.81073	-0.72748		0.81171	-3.07843	0.80758	-6.91094
	0.80708	-7.17101	0.81007	-2.13072	0.81015	-1.11668	0.81015	-0.71002	0.81023	-0.76064		0.81124	-1.63854	0.80708	-7.17101
	0.80658	-7.24036	0.8096	-2.31573	0.80966	-1.08352	0.80971	-0.72748	0.80977	-0.53025		0.81076	-3.1273	0.80658	-7.24036
	0.80614	-7.04964	0.80907	-2.45012	0.80915	-1.17079	0.80921	-0.81823	0.80926	-0.71177		0.81023	-1.79911	0.80614	-7.04964
	0.80561	-7.11899	0.8086	-2.34016	0.80863	-1.29645	0.80871	-0.82172	0.80877	-0.68733		0.80973	-3.03655	0.80561	-7.11899
	0.80511	-6.91094	0.80805	-2.18308	0.80816	-1.29994	0.80816	-0.81823	0.80822	-0.88805		0.80923	-1.77293	0.80511	-6.91094
	0.80459	-7.01497	0.80754	-2.25638	0.80766	-1.21442	0.80768	-0.78856	0.80774	-0.72748		0.80877	-3.18315	0.80459	-7.01497
	0.80408	-7.10166	0.8071	-2.25289	0.80716	-1.11843	0.80719	-0.89154	0.80724	-0.75715		0.80826	-1.69962	0.80408	-7.10166
	0.80358	-7.13633	0.8066	-2.5496	0.80661	-1.16206	0.80672	-0.79903	0.80678	-0.73271		0.80774	-3.14301	0.80358	-7.13633
	0.80306	-7.13633	0.80614	-2.4187	0.80616	-1.21093	0.80624	-0.76064	0.80628	-0.74842		0.80729	-1.57745	0.80306	-7.13633
	0.80251	-7.06698	0.80564	-2.24591	0.80567	-1.2982	0.80575	-0.76413	0.8058	-0.63323		0.8068	-3.24773	0.80251	-7.06698
	0.802	-7.11899	0.80511	-2.38728	0.80517	-1.34532	0.80517	-1.04862	0.80525	-0.96659		0.80627	-2.01902	0.802	-7.11899
	0.8015	-7.29237	0.80458	-2.37158	0.80466	-1.36627	0.80469	-0.98578	0.80474	-0.84616		0.80575	-3.24948	0.8015	-7.29237
	0.80101	-7.34438	0.80411	-2.4763	0.80414	-1.3523	0.8042	-0.98578	0.80428	-0.82871		0.80525	-1.82878	0.80101	-7.34438
	0.80051	-7.50042	0.80361	-2.3803	0.80364	-1.29645	0.8037	-0.9247	0.80375	-0.90724		0.80478	-3.06098	0.80051	-7.50042
	0.80006	-7.69113	0.80306	-2.30525	0.80311	-1.27027	0.80317	-0.94041	0.80323	-0.93517		0.8043	-1.81133	0.80006	-7.69113
	0.79957	-7.56977	0.80256	-2.36809	0.80261	-1.3907	0.80262	-0.97008	0.8027	-0.91772		0.80375	-3.38736	0.79957	-7.56977
	0.79905	-7.76049	0.802	-2.50946	0.80211	-1.39245	0.80211	-1.06607	0.80215	-1.04513		0.80322	-1.83052	0.79905	-7.76049
	0.79852	-7.65646	0.80151	-2.39427	0.80153	-1.42386	0.80165	-1.02244	0.8017	-0.91423		0.80276	-3.21108	0.79852	-7.65646
	0.79802	-7.56977	0.80101	-2.45186	0.8011	-1.2982	0.80115	-1.04338	0.8012	-1.10621		0.8022	-1.82703	0.79802	-7.56977
	0.79752	-7.6738	0.80056	-2.5688	0.80057	-1.23188	0.80067	-1.01546	0.80071	-1.04862		0.80173	-3.36816	0.79752	-7.6738
	0.79702	-7.6738	0.80006	-2.52517	0.80009	-1.36627	0.80015	-1.1865	0.80026	-0.91772		0.80125	-1.93001	0.79702	-7.6738
	0.79654	-7.63912	0.79957	-2.51469	0.7996	-1.42561	0.7997	-1.0172	0.79974	-1.10447		0.80076	-3.27217	0.79654	-7.63912
	0.79603	-7.6738	0.7991	-2.45012	0.79909	-1.49717	0.79915	-1.12367	0.79924	-1.05734		0.80021	-1.81831	0.79603	-7.6738
	0.79553	-7.56977	0.79855	-2.53564	0.79859	-1.32263	0.79866	-1.11668	0.79873	-1.06782		0.79976	-3.45543	0.79553	-7.56977
	0.79503	-7.51776	0.79805	-2.52866	0.79813	-1.37325	0.79816	-1.00673	0.79821	-1.09923		0.79923	-1.94397	0.79503	-7.51776
	0.79197	-8.42961	0.79754	-2.47804	0.79762	-1.26504	0.79763	-1.23362	0.79774	-0.91597		0.79873	-3.36118	0.79197	-8.42961
	0.79154	-8.35107	0.79705	-2.53389	0.7971	-1.42561	0.79715	-1.17952	0.79722	-1.21966		0.79827	-1.82878	0.79154	-8.35107
	0.79106	-8.48895	0.79658	-2.49026	0.79665	-1.36278	0.79669	-1.04164	0.79674	-1.2406		0.79774	-3.44146	0.79106	-8.48895
	0.79057	-8.33886	0.79607	-2.43266	0.79611	-1.62108	0.79621	-1.31216	0.79625	-1.32612		0.79724	-1.97539	0.79057	-8.33886
	0.7901	-8.44532	0.79555	-2.60021	0.79566	-1.61236	0.79566	-1.19348	0.79572	-1.28947		0.79674	-3.41005	0.7901	-8.44532
	0.78953	-8.50815	0.79505	-2.64559	0.79514	-1.58967	0.79517	-1.15857	0.79525	-1.1673		0.79627	-1.88288	0.78953	-8.50815
	0.78907	-8.52212	0.79456	-2.72762	0.79464	-1.44655	0.79466	-1.34009	0.79469	-1.36627		0.79574	-3.52	0.78907	-8.52212
	0.78856	-8.51339	0.79409	-2.49375	0.79413	-1.53382	0.79419	-1.27726	0.79427	-1.13065		0.79527	-1.98935	0.78856	-8.51339
	0.78807	-8.48546	0.79358	-2.69795	0.79361	-1.62632	0.79369	-1.31565	0.79377	-1.35929		0.79477	-3.5584	0.78807	-8.48546
	0.78759	-8.62684	0.79306	-2.63861	0.79314	-1.62632	0.79319	-1.31042	0.79322	-1.29471		0.79431	-1.86543	0.78759	-8.62684
	0.7871	-8.55877	0.79258	-2.65781	0.79264	-1.66821	0.79267	-1.34358	0.79276	-1.13239		0.7938	-3.47986	0.7871	-8.55877
	0.78661	-8.38074	0.79206	-2.65432	0.79214	-1.58967	0.79215	-1.20046	0.79225	-1.3523		0.79328	-2.00506	0.78661	-8.38074
	0.78607	-8.53608	0.79158	-2.67701	0.79164	-1.55127	0.7917	-1.35405	0.79172	-1.44306		0.79273	-3.68232	0.78607	-8.53608
	0.7856	-8.52561	0.79109	-2.54436	0.79114	-1.5949	0.79118	-1.46575	0.79123	-1.48844		0.79228	-2.00157	0.7856	-8.52561
	0.78507	-8.73854	0.79061	-2.45361	0.79065	-1.58618	0.7907	-1.37499	0.79075	-1.32961		0.79181	-3.45194	0.78507	-8.73854
	0.7846	-8.68094	0.7901	-2.56007	0.79017	-1.59665	0.79018	-1.38372	0.79025	-1.30867		0.79136	-1.87416	0.7846	-8.68094
	0.78413	-8.45579	0.78951	-2.84456	0.7897	-1.62108	0.78963	-1.39943	0.78967	-1.53382		0.79075	-3.62996	0.78413	-8.45579
	0.78358	-8.65127	0.78909	-2.86027	0.78918	-1.62283	0.78921	-1.43433	0.78926	-1.45877		0.79029	-2.04695	0.78358	-8.65127
	0.78313	-8.53433	0.78859	-2.83932	0.78865	-1.74326	0.78873	-1.40641	0.78877	-1.48669		0.78978	-3.6701	0.78313	-8.53433
	0.78258	-8.71934	0.7881	-2.70842	0.78815	-1.60189	0.78824	-1.38896	0.7883	-1.37325		0.78929	-1.99982	0.78258	-8.71934
	0.78208	-8.50815	0.78763	-2.69446	0.78763	-1.57745	0.78773	-1.4291	0.7878	-1.42735		0.78884	-3.52698	0.78208	-8.50815
	0.78161	-8.53608	0.78716	-2.71017	0.78716	-1.68915	0.78726	-1.36801	0.78733	-1.3523		0.78835	-2.06789	0.78161	-8.53608
	0.78112	-8.61985	0.78669	-2.67003	0.78666	-1.58443	0.78674	-1.38197	0.78682	-1.5024		0.78788	-3.58807	0.78112	-8.61985
	0.78061	-8.76123	0.78611	-2.80791	0.78611	-1.81831	0.78619	-1.52684	0.78632	-1.57222		0.78733	-2.1185	0.78061	-8.76123
	0.78007	-8.81184	0.78563	-2.53215	0.78566	-1.61061	0.78575	-1.39768	0.78582	-1.63679		0.78685	-3.48859	0.78007	-8.81184
	0.77956	-8.70014	0.78511	-2.61243	0.78519	-1.58967	0.78521	-1.47797	0.78528	-1.6333		0.7863	-2.04695	0.77956	-8.70014
	0.7791	-8.67745	0.78461	-2.7922	0.78469	-1.69613	0.78472	-1.4483	0.78482	-1.58618		0.78582	-3.68406	0.7791	-8.67745
	0.77859	-8.84151	0.78414	-2.77824	0.78421	-1.78515	0.78422	-1.37499	0.78431	-1.55825		0.78535	-2.06614	0.77859	-8.84151
	0.7781	-8.51862	0.78361	-2.9964	0.78366	-1.89161	0.78374	-1.49368	0.78378	-1.55476		0.78483	-3.65788	0.7781	-8.51862
	0.7776	-8.80486	0.78314	-2.83932	0.78317	-1.81307	0.78327	-1.33834	0.78334	-1.53556		0.78439	-2.03996	0.7776	-8.80486
	0.77709	-8.75425	0.78261	-2.71192	0.7827	-1.83227	0.78272	-1.5792	0.78277	-1.65599		0.78388	-3.73642	0.77709	-8.75425
	0.77658	-8.72108	0.78211	-3.01211	0.7822	-1.73104	0.78223	-1.7293	0.78228	-1.71533		0.78333	-2.31224	0.77658	-8.72108
	0.77612	-8.69316	0.78162	-2.8306	0.78169	-1.79562	0.78173	-1.45528	0.7818	-1.68741		0.78284	-3.6317	0.77612	-8.69316
	0.77563	-8.55004	0.78117	-2.69097	0.78117	-1.89336	0.78126	-1.42212	0.78134	-1.52684		0.78234	-2.0644	0.77563	-8.55004
	0.77513	-8.379	0.78064	-2.82013	0.78067	-1.83576	0.78073	-1.53382	0.78079	-1.66123		0.78184	-3.72421	0.77513	-8.379
	0.77463	-8.37027	0.78012	-2.6805	0.78018	-1.95619	0.7802	-1.77816	0.78029	-1.87067		0.78134	-2.2302	0.77463	-8.37027
	0.77413	-8.43136	0.77959	-2.82711	0.7797	-1.9143	0.77967	-1.71882	0.77976	-1.83227		0.78087	-3.75911	0.77413	-8.43136
	0.77361	-8.52735	0.7791	-2.72588	0.77917	-1.89859	0.77923	-1.69264	0.77929	-1.68566		0.78037	-2.19006	0.77361	-8.52735
	0.77313	-8.54306	0.77862	-2.76602	0.77865	-1.76769	0.77873	-1.65599	0.77881	-1.73802		0.77982	-3.67883	0.77313	-8.54306
	0.77258	-8.49419	0.77813	-3.10112	0.77817	-1.72406	0.77824	-1.43433	0.77831	-1.79562		0.77934	-2.16388	0.77258	-8.49419
	0.77208	-8.56924	0.77765	-3.02782	0.7777	-1.85321	0.77774	-1.68741	0.77784	-1.83925		0.77887	-3.82194	0.77208	-8.56924
	0.77156	-8.70188	0.77709	-3.0924	0.77719	-2.01727	0.77723	-1.63505	0.77729	-2.02426		0.7784	-2.21101	0.77156	-8.70188
	0.77105	-8.59368	0.77662	-2.67003	0.77673	-1.75897	0.77674	-1.76595	0.77679	-1.94572		0.77788	-3.69105	0.77105	-8.59368
	0.77058	-8.66872	0.77615	-2.99815	0.77616	-1.90906	0.77624	-1.93001	0.7763	-2.08185		0.77734	-2.29653	0.77058	-8.66872
	0.77003	-8.75425	0.77565	-2.92659	0.77569	-1.82703	0.77574	-1.86892	0.7758	-2.12199		0.77682	-3.78878	0.77003	-8.75425
	0.76951	-8.83104	0.77513	-2.97372	0.77519	-1.79387	0.77525	-1.97364	0.77532	-2.21973		0.77637	-2.18657	0.76951	-8.83104
	0.76898	-8.65302	0.77464	-2.86201	0.77469	-2.07836	0.77477	-1.87416	0.77485	-1.99459		0.77588	-3.78529	0.76898	-8.65302
	0.76853	-8.51164	0.77416	-2.6072	0.77417	-2.12723	0.77427	-2.01553	0.77433	-2.00331		0.77538	-2.02426	0.76853	-8.51164
	0.76803	-8.62858	0.77366	-2.76602	0.77369	-1.90557	0.77377	-2.05393	0.77383	-2.04869		0.77491	-3.8202	0.76803	-8.62858
	0.76752	-8.4331	0.77314	-2.96673	0.77317	-1.92128	0.77327	-1.84449	0.77333	-1.96666		0.77439	-2.40648	0.76752	-8.4331
	0.76701	-8.61462	0.77261	-3.21981	0.77266	-1.97888	0.77272	-1.91779	0.77278	-1.96841		0.77385	-3.90572	0.76701	-8.61462
	0.76652	-8.72981	0.77214	-2.97372	0.77219	-2.00855	0.7722	-1.91081	0.7723	-1.88987		0.77338	-2.22671	0.76652	-8.72981
	0.76604	-8.75774	0.77161	-2.92659	0.77166	-1.96841	0.77172	-1.82354	0.77178	-1.94572		0.77286	-3.76609	0.76604	-8.75774
	0.76554	-8.55004	0.77108	-2.99291	0.77115	-1.91605	0.7712	-1.74326	0.77126	-1.95793		0.77239	-2.26511	0.76554	-8.55004
	0.76504	-8.63033	0.77059	-2.89168	0.77062	-2.01727	0.7707	-1.91779	0.77079	-1.98411		0.77189	-3.87431	0.76504	-8.63033
	0.76449	-8.71585	0.77004	-3.03655	0.77012	-2.14294	0.77015	-1.85496	0.77026	-2.1377		0.77137	-2.33318	0.76449	-8.71585
	0.76399	-8.6792	0.76957	-2.83758	0.76965	-2.01727	0.76968	-1.79562	0.76975	-1.97713		0.77083	-3.81322	0.76399	-8.6792
	0.76355	-8.70887	0.76904	-2.91961	0.76914	-2.16214	0.76917	-1.9527	0.76921	-2.05567		0.77029	-2.2878	0.76355	-8.70887
	0.763	-8.61113	0.76856	-3.00513	0.76867	-2.05044	0.76867	-1.77118	0.76873	-2.14119		0.76981	-4.04535	0.763	-8.61113
	0.76255	-8.68618	0.76807	-2.88645	0.76812	-2.27558	0.76818	-1.99633	0.76824	-2.19355		0.76931	-2.33143	0.76255	-8.68618
	0.76208	-8.63556	0.76757	-2.93183	0.76765	-2.08709	0.76768	-1.98586	0.76777	-1.98935		0.76881	-3.80973	0.76208	-8.63556
	0.76158	-8.70712	0.76704	-3.15872	0.7671	-2.0644	0.76718	-1.88288	0.76724	-2.03298		0.76831	-2.19355	0.76158	-8.70712
	0.76106	-8.53433	0.76652	-3.22155	0.76662	-2.16388	0.76668	-1.91255	0.76671	-2.07138		0.76782	-3.85336	0.76106	-8.53433
	0.76055	-8.55877	0.76608	-3.14999	0.76608	-2.11152	0.76618	-1.89161	0.76626	-2.01029		0.76731	-2.39601	0.76055	-8.55877
	0.76006	-8.64953	0.76557	-3.15523	0.7656	-2.10105	0.76573	-1.86718	0.76577	-2.03298		0.76679	-4.01393	0.76006	-8.64953
	0.75958	-8.5483	0.7651	-3.01909	0.7651	-2.02775	0.76519	-1.96317	0.7653	-2.19181		0.76629	-2.18134	0.75958	-8.5483
	0.75903	-8.57622	0.76455	-3.12905	0.76463	-2.14468	0.76469	-2.1185	0.76479	-2.13596		0.76583	-3.96157	0.75903	-8.57622
	0.75856	-8.6408	0.76404	-3.22679	0.76421	-2.17959	0.76414	-2.16388	0.76427	-2.0068		0.76541	-2.42394	0.75856	-8.6408
	0.75807	-8.47499	0.76357	-3.28089	0.76369	-2.40474	0.76369	-1.94048	0.76374	-2.03473		0.7649	-3.95459	0.75807	-8.47499
	0.75759	-8.52561	0.76306	-3.00513	0.76316	-2.13596	0.76316	-1.99982	0.76322	-2.13421		0.76433	-2.32969	0.75759	-8.52561
	0.75702	-8.75425	0.76256	-2.91786	0.76263	-2.07662	0.76267	-2.12025	0.76272	-2.28606		0.7638	-4.00346	0.75702	-8.75425
	0.75657	-8.79788	0.76213	-3.05575	0.76211	-2.13072	0.76224	-1.98062	0.76225	-2.22322		0.76332	-2.30002	0.75657	-8.79788
	0.75605	-8.76821	0.76163	-3.03131	0.76163	-2.3262	0.76172	-1.92128	0.76177	-2.27035		0.76285	-3.98775	0.75605	-8.76821
	0.75559	-8.52561	0.76108	-3.17966	0.76108	-2.31922	0.7612	-1.99459	0.76123	-2.307		0.76231	-2.30874	0.75559	-8.52561
	0.75508	-8.58669	0.76058	-3.32104	0.76061	-2.21973	0.76072	-2.03647	0.76073	-2.21799		0.76183	-3.95634	0.75508	-8.58669
	0.75455	-8.7333	0.76012	-3.17443	0.76015	-2.22846	0.76023	-2.21624	0.76026	-2.38728		0.76134	-2.47979	0.75455	-8.7333
	0.75402	-8.84326	0.75961	-3.04876	0.75965	-2.24591	0.7597	-2.13072	0.75976	-2.20403		0.76087	-4.10294	0.75402	-8.84326
	0.75357	-8.62684	0.75907	-3.25995	0.75912	-2.45186	0.75918	-2.23719	0.75923	-2.46582		0.76033	-2.52691	0.75357	-8.62684
	0.75303	-8.73156	0.75859	-3.18141	0.7587	-2.27907	0.75867	-2.09407	0.75879	-2.36983		0.75987	-3.84987	0.75303	-8.73156
	0.7526	-8.4907	0.7581	-2.98942	0.7582	-2.307	0.75821	-1.94572	0.75826	-2.32445		0.75937	-2.35936	0.7526	-8.4907
	0.75208	-8.47674	0.7576	-3.05575	0.75764	-2.42743	0.75774	-2.14992	0.75781	-2.29827		0.7589	-4.10992	0.75208	-8.47674
	0.75155	-8.75425	0.75706	-3.13079	0.75717	-2.35587	0.7572	-2.11327	0.75728	-2.46233		0.75835	-2.47455	0.75155	-8.75425
	0.75105	-8.70188	0.75659	-3.08891	0.75666	-2.33143	0.75668	-2.07487	0.75677	-2.08534		0.75784	-4.08025	0.75105	-8.70188
	0.75059	-8.69316	0.75612	-3.06098	0.75616	-2.14294	0.75621	-2.03647	0.75626	-2.37507		0.75738	-2.31049	0.75059	-8.69316
	0.75005	-8.74901	0.75562	-3.06273	0.75566	-2.19879	0.75574	-2.02426	0.7558	-2.42568		0.75693	-3.97728	0.75005	-8.74901
	0.74959	-8.73156	0.7551	-3.28962	0.75512	-2.37507	0.75521	-2.1028	0.75529	-2.47455		0.75638	-2.65781	0.74959	-8.73156
	0.74909	-8.63731	0.75457	-3.33674	0.75468	-2.16912	0.75469	-2.0644	0.7548	-2.39078		0.75588	-4.16927	0.74909	-8.63731
	0.74854	-8.9026	0.75405	-3.1849	0.75419	-2.42045	0.75418	-2.11152	0.75429	-2.22497		0.75535	-2.53738	0.74854	-8.9026
	0.74809	-8.84849	0.75358	-3.25995	0.75364	-2.61069	0.75371	-1.97015	0.75377	-2.20403		0.75488	-4.02266	0.74809	-8.84849
	0.74757	-8.91132	0.75308	-3.35245	0.75314	-2.50771	0.75319	-2.17784	0.75328	-2.36809		0.75436	-2.54087	0.74757	-8.91132
	0.74704	-8.74726	0.75261	-3.38387	0.75264	-2.27035	0.75275	-2.28606	0.75278	-2.44837		0.7539	-4.05931	0.74704	-8.74726
	0.74657	-8.68967	0.75214	-3.1657	0.75221	-2.26337	0.75228	-2.28606	0.75231	-2.33143		0.75341	-2.53389	0.74657	-8.68967
	0.74607	-8.66698	0.7516	-3.14476	0.75167	-2.28955	0.75174	-2.30176	0.7518	-2.40823		0.75289	-4.12389	0.74607	-8.66698
	0.74555	-8.84849	0.75108	-3.17268	0.75116	-2.20228	0.7512	-2.41172	0.7513	-2.40299		0.75242	-2.52866	0.74555	-8.84849
	0.74509	-9.04921	0.75061	-3.2582	0.75066	-2.25289	0.75073	-2.35761	0.7508	-2.19704		0.75194	-4.07153	0.74509	-9.04921
	0.74462	-8.92354	0.75011	-3.23202	0.75016	-2.38205	0.75019	-2.48153	0.75026	-2.49899		0.75138	-2.58625	0.74462	-8.92354
	0.74407	-8.85722	0.74961	-3.32104	0.74965	-2.35761	0.74969	-2.33492	0.74973	-2.59498		0.75089	-4.06978	0.74407	-8.85722
	0.74357	-9.02477	0.74912	-3.16047	0.74917	-2.34365	0.74925	-2.08883	0.74931	-2.40648		0.75037	-2.4571	0.74357	-9.02477
	0.74307	-8.95147	0.74861	-3.21632	0.74865	-2.3611	0.7487	-2.39427	0.74878	-2.56705		0.74989	-4.19719	0.74307	-8.95147
	0.7426	-8.58844	0.74809	-3.61774	0.74812	-2.56007	0.7482	-2.51644	0.74826	-2.57054		0.74937	-2.65607	0.7426	-8.58844
	0.74205	-8.81708	0.74762	-3.39609	0.74762	-2.41521	0.7477	-2.33143	0.74775	-2.3803		0.74889	-4.1361	0.74205	-8.81708
	0.74156	-9.04222	0.74706	-3.49208	0.74712	-2.45186	0.7472	-2.37681	0.74726	-2.38379		0.74839	-2.50597	0.74156	-9.04222
	0.74106	-9.20105	0.74662	-3.29136	0.74665	-2.35063	0.7467	-2.32096	0.74678	-2.42394		0.74792	-4.1204	0.74106	-9.20105
	0.74053	-8.96019	0.7461	-3.28962	0.74618	-2.53913	0.74624	-2.09232	0.74631	-2.52167		0.74745	-2.55833	0.74053	-8.96019
	0.74	-8.79264	0.74562	-3.1657	0.7457	-2.58625	0.74571	-2.34714	0.74581	-2.45884		0.7469	-4.30191	0.74	-8.79264
	0.73947	-8.98114	0.74513	-3.03829	0.74518	-2.35587	0.74526	-2.21624	0.74534	-2.34889		0.74645	-2.53913	0.73947	-8.98114
	0.73903	-9.25864	0.74462	-3.23377	0.74469	-2.2878	0.74473	-2.11676	0.7448	-2.51818		0.74591	-4.13785	0.73903	-9.25864
	0.7385	-9.19407	0.7441	-3.38212	0.74418	-2.43441	0.74419	-2.53564	0.7443	-2.70668		0.74545	-2.50073	0.7385	-9.19407
	0.73804	-9.28308	0.74358	-3.51477	0.74369	-2.52342	0.74368	-2.44313	0.74376	-2.58451		0.74488	-4.36474	0.73804	-9.28308
	0.73753	-9.22199	0.74308	-3.36816	0.74319	-2.49899	0.74322	-2.41172	0.7433	-2.63163		0.74441	-2.61767	0.73753	-9.22199
	0.73704	-9.17836	0.74263	-3.30533	0.74264	-2.30874	0.74275	-2.34889	0.7428	-2.59149		0.74394	-4.00869	0.73704	-9.17836
	0.73656	-9.11029	0.74211	-3.5584	0.74216	-2.46582	0.74225	-2.45186	0.74232	-2.65607		0.74343	-2.49375	0.73656	-9.11029
	0.73604	-9.03175	0.7416	-3.51826	0.74169	-2.78696	0.74172	-2.50073	0.74182	-2.64734		0.74291	-4.35602	0.73604	-9.03175
	0.73554	-9.12425	0.74113	-3.43099	0.7412	-2.68574	0.74124	-2.63163	0.74135	-2.36285		0.74241	-2.74857	0.73554	-9.12425
	0.73506	-8.89736	0.74061	-3.33849	0.74066	-2.46582	0.74074	-2.40474	0.7408	-2.5304		0.74192	-4.27049	0.73506	-8.89736
	0.73457	-9.01953	0.74009	-3.22853	0.74009	-2.53913	0.74025	-2.38903	0.74027	-2.76777		0.74149	-2.3803	0.73457	-9.01953
	0.73404	-8.75425	0.73958	-3.2582	0.73959	-2.53913	0.73973	-2.36809	0.73981	-2.44313		0.74094	-4.19719	0.73404	-8.75425
	0.73357	-8.78217	0.73903	-3.40656	0.73912	-2.54611	0.73925	-2.49899	0.73933	-2.39776		0.74042	-2.7381	0.73357	-8.78217
	0.7331	-8.7333	0.73853	-3.55665	0.73865	-2.67003	0.73867	-2.52342	0.73881	-2.6421		0.73989	-4.23559	0.7331	-8.7333
	0.73258	-8.58844	0.73806	-3.3158	0.73817	-2.46233	0.73818	-2.55484	0.73825	-2.7346		0.73945	-2.54611	0.73258	-8.58844
	0.73208	-8.87642	0.73756	-3.54095	0.73762	-2.4763	0.73768	-2.4379	0.73775	-2.73984		0.73889	-4.25828	0.73208	-8.87642
	0.73157	-8.76646	0.73709	-3.54095	0.73709	-2.69621	0.73718	-2.3454	0.73723	-2.79744		0.73839	-2.72413	0.73157	-8.76646
	0.73105	-8.60066	0.7366	-3.49731	0.73662	-2.57054	0.7367	-2.37507	0.73675	-2.69621		0.73787	-4.22162	0.73105	-8.60066
	0.73055	-8.64429	0.7361	-3.60378	0.73612	-2.54611	0.7362	-2.33492	0.73626	-2.43441		0.73736	-2.57054	0.73055	-8.64429
	0.73005	-8.81708	0.73559	-3.4275	0.73563	-2.64036	0.7357	-2.2302	0.73578	-2.52342		0.73692	-4.05058	0.73005	-8.81708
	0.72956	-8.65651	0.73513	-3.42576	0.73512	-2.60545	0.73521	-2.34016	0.73526	-2.67875		0.7364	-2.82187	0.72956	-8.65651
	0.72903	-8.69316	0.73457	-3.39085	0.73459	-2.69097	0.7347	-2.46059	0.73476	-2.68923		0.73592	-4.36649	0.72903	-8.69316
	0.72853	-8.60415	0.73409	-3.33674	0.73413	-2.6072	0.73421	-2.47106	0.7343	-2.55484		0.73542	-2.67352	0.72853	-8.60415
	0.72805	-8.69316	0.73357	-3.29486	0.73366	-2.55135	0.73371	-2.34889	0.7338	-2.61767		0.73493	-4.29318	0.72805	-8.69316
	0.72756	-8.66	0.73313	-3.47986	0.73319	-2.47979	0.73322	-2.37158	0.73332	-2.64734		0.73449	-2.56007	0.72756	-8.66
	0.72706	-8.69665	0.73261	-3.67185	0.73265	-2.5496	0.73272	-2.66479	0.7328	-2.78347		0.73394	-4.46074	0.72706	-8.69665
	0.72656	-8.72108	0.73214	-3.63519	0.73216	-2.63338	0.73224	-2.60371	0.73229	-2.82362		0.73346	-2.67352	0.72656	-8.72108
	0.72612	-8.65825	0.73158	-3.64741	0.73166	-2.5496	0.73172	-2.63338	0.7318	-2.76428		0.73294	-4.41187	0.72612	-8.65825
	0.72557	-8.86944	0.7311	-3.73293	0.73117	-2.32096	0.73119	-2.63861	0.7313	-2.68923		0.73244	-2.56356	0.72557	-8.86944
	0.72507	-8.81708	0.7306	-3.60901	0.73066	-2.3803	0.73069	-2.55833	0.73077	-2.6805		0.73194	-4.34903	0.72507	-8.81708
	0.72457	-8.88514	0.73011	-3.57411	0.73016	-2.61767	0.73022	-2.54611	0.7303	-2.63687		0.73146	-2.73286	0.72457	-8.88514
	0.72407	-8.72981	0.72963	-3.42576	0.72964	-2.61069	0.72977	-2.64559	0.72983	-2.59498		0.731	-4.35078	0.72407	-8.72981
	0.72359	-8.82231	0.72912	-3.38038	0.72919	-2.56356	0.72925	-2.59323	0.72931	-2.588		0.73049	-2.61767	0.72359	-8.82231
	0.72315	-8.85897	0.72856	-3.46939	0.72867	-2.77475	0.72873	-2.62989	0.72881	-2.77824		0.72994	-4.45026	0.72315	-8.85897
	0.72257	-9.126	0.72811	-3.63345	0.72815	-2.73984	0.72825	-2.58102	0.7283	-2.78173		0.72945	-2.75206	0.72257	-9.126
	0.72208	-8.83278	0.72767	-3.32278	0.72767	-2.55135	0.72775	-2.47979	0.72779	-2.87249		0.72898	-4.42932	0.72208	-8.83278
	0.72161	-8.76123	0.72714	-3.69977	0.72718	-2.58451	0.72729	-2.35587	0.72733	-2.81838		0.72851	-2.71192	0.72161	-8.76123
	0.72113	-8.89038	0.72662	-3.61425	0.72668	-2.70319	0.72679	-2.48677	0.72684	-2.8655		0.72801	-4.27922	0.72113	-8.89038
	0.72066	-8.92878	0.72612	-3.67708	0.7262	-2.7189	0.72626	-2.57229	0.72636	-2.94579		0.72747	-2.77475	0.72066	-8.92878
	0.72016	-9.07539	0.72565	-3.58982	0.72571	-2.84805	0.72578	-2.43266	0.72584	-2.8847		0.72701	-4.33682	0.72016	-9.07539
	0.71966	-8.94798	0.72513	-3.69279	0.72517	-2.93881	0.72526	-2.50946	0.72531	-2.82711		0.7265	-2.73984	0.71966	-8.94798
	0.71914	-8.9759	0.72463	-3.616	0.72463	-2.92659	0.72473	-2.62814	0.72481	-2.80093		0.72598	-4.31064	0.71914	-8.9759
	0.71862	-9.02477	0.72415	-3.49208	0.7242	-2.78522	0.72421	-2.69621	0.72429	-2.89168		0.72551	-2.80791	0.71862	-9.02477
	0.71811	-9.08586	0.72365	-3.5008	0.72371	-2.76078	0.72376	-2.60894	0.72385	-2.75555		0.72499	-4.38569	0.71811	-9.08586
	0.71762	-9.01779	0.72315	-3.616	0.72321	-2.97546	0.72326	-2.56705	0.72332	-2.90216		0.72452	-2.71366	0.71762	-9.01779
	0.71711	-9.06666	0.72265	-3.60552	0.72266	-3.054	0.72276	-2.76602	0.7228	-2.79569		0.72398	-4.51484	0.71711	-9.06666
	0.71659	-9.14694	0.72216	-3.67359	0.72219	-2.80267	0.72229	-2.83932	0.72236	-2.81489		0.72351	-2.588	0.71659	-9.14694
	0.71612	-9.06491	0.72171	-3.57062	0.72172	-2.76777	0.72179	-2.78173	0.72188	-2.87772		0.72302	-4.31762	0.71612	-9.06491
	0.7156	-8.99859	0.72116	-3.73642	0.72124	-2.90565	0.7213	-2.55135	0.72138	-2.85852		0.72252	-2.91612	0.7156	-8.99859
	0.71509	-8.9759	0.72067	-3.72421	0.72077	-2.72937	0.72082	-2.63163	0.72088	-2.84282		0.72207	-4.40488	0.71509	-8.9759
	0.71459	-9.07888	0.72017	-3.66661	0.72025	-2.71715	0.7203	-2.77475	0.72041	-2.66479		0.72158	-2.71017	0.71459	-9.07888
	0.71412	-9.12775	0.71969	-3.6701	0.71975	-2.7189	0.71981	-2.75031	0.71986	-2.82362		0.72105	-4.3054	0.71412	-9.12775
	0.71365	-9.17487	0.71911	-3.76784	0.7192	-2.65781	0.7193	-2.77998	0.71936	-3.12381		0.72055	-2.90041	0.71365	-9.17487
	0.71316	-9.25515	0.71862	-3.70326	0.7187	-2.8498	0.71877	-2.80965	0.71888	-3.02782		0.72003	-4.54626	0.71316	-9.25515
	0.71265	-9.15742	0.71812	-3.61949	0.71823	-2.74508	0.71825	-2.9423	0.71837	-2.72937		0.71955	-2.773	0.71265	-9.15742
	0.71213	-9.22025	0.71767	-3.66137	0.71775	-2.84631	0.71778	-2.84282	0.71791	-2.73635		0.71905	-4.35776	0.71213	-9.22025
	0.7116	-9.16265	0.71719	-3.8778	0.7172	-2.6229	0.71731	-2.8306	0.71737	-2.96499		0.71855	-2.76428	0.7116	-9.16265
	0.71113	-8.99161	0.71668	-3.98251	0.71673	-2.71366	0.71676	-2.97721	0.71687	-3.04876		0.71805	-4.62829	0.71113	-8.99161
	0.71064	-8.98114	0.71615	-3.91794	0.71623	-2.75206	0.71631	-2.87772	0.71639	-3.14999		0.71758	-2.85329	0.71064	-8.98114
	0.71013	-9.04921	0.71567	-3.87431	0.71571	-2.49899	0.71578	-2.94055	0.71587	-2.91786		0.71704	-4.46074	0.71013	-9.04921
	0.70961	-9.03001	0.71517	-3.83242	0.71518	-2.51469	0.71528	-2.9807	0.71537	-3.02084		0.71656	-2.8306	0.70961	-9.03001
	0.7091	-9.0335	0.71471	-3.83765	0.7147	-2.64908	0.71485	-2.73111	0.71489	-2.98419		0.71614	-4.46772	0.7091	-9.0335
	0.70858	-9.126	0.71418	-3.7434	0.71423	-2.80791	0.71438	-2.93532	0.7144	-2.96848		0.71564	-2.85503	0.70858	-9.126
	0.70809	-9.00732	0.71365	-3.65788	0.71377	-2.8847	0.71387	-2.80442	0.71393	-2.9964		0.7151	-4.42583	0.70809	-9.00732
	0.70758	-8.87467	0.71313	-3.70152	0.71329	-2.87423	0.71335	-2.8655	0.71346	-3.10811		0.71457	-2.80442	0.70758	-8.87467
	0.70706	-8.9375	0.71269	-3.72421	0.71277	-3.1273	0.7128	-2.84805	0.71293	-2.98942		0.71407	-4.57418	0.70706	-8.9375
	0.70658	-9.01604	0.71216	-3.86907	0.71224	-2.95452	0.71229	-2.85503	0.71237	-3.19712		0.71357	-2.96499	0.70658	-9.01604
	0.70604	-9.22025	0.71172	-3.86732	0.71172	-2.90914	0.71176	-2.75729	0.71187	-2.9615		0.7131	-4.56371	0.70604	-9.22025
	0.70556	-9.2185	0.71124	-3.85511	0.71121	-2.72239	0.7113	-2.64908	0.71136	-2.94928		0.71262	-2.76777	0.70556	-9.2185
	0.70506	-9.0335	0.71072	-3.97204	0.71074	-2.78522	0.71082	-2.75206	0.71089	-3.01211		0.71213	-4.42583	0.70506	-9.0335
	0.70457	-9.00208	0.71021	-3.90921	0.71025	-2.69446	0.7103	-2.91088	0.71039	-3.34547		0.7116	-2.98593	0.70457	-9.00208
	0.70403	-8.9759	0.70971	-3.66137	0.70975	-2.85503	0.7098	-2.94404	0.70989	-3.10287		0.71115	-4.51484	0.70403	-8.9759
	0.70356	-9.1068	0.70914	-3.69628	0.70924	-2.75729	0.7093	-2.8655	0.70939	-3.26169		0.7106	-2.94055	0.70356	-9.1068
	0.70304	-9.2761	0.70869	-3.48684	0.70872	-2.67875	0.7088	-2.90216	0.70891	-3.1849		0.71013	-4.41187	0.70304	-9.2761
	0.70255	-9.37733	0.70809	-3.9127	0.70819	-2.69621	0.70825	-2.87074	0.70836	-3.10811		0.70961	-2.89168	0.70255	-9.37733
	0.70201	-9.1993	0.70762	-3.81147	0.70769	-2.84631	0.70772	-2.9964	0.70786	-3.06098		0.70911	-4.42932	0.70201	-9.1993
	0.70158	-9.07364	0.70714	-3.8202	0.70719	-2.97372	0.70725	-2.97197	0.70733	-2.98593		0.70858	-2.99117	0.70158	-9.07364
	0.7011	-9.09807	0.70662	-3.89176	0.70665	-3.13079	0.70675	-2.9807	0.70684	-2.97372		0.70806	-4.53927	0.7011	-9.09807
	0.70058	-9.32671	0.70608	-4.07327	0.70614	-2.98942	0.70626	-2.93008	0.70631	-3.11509		0.7075	-2.98244	0.70058	-9.32671
	0.70008	-9.15567	0.70557	-4.14658	0.70567	-2.89867	0.7057	-3.11858	0.70581	-3.06273		0.70705	-4.59163	0.70008	-9.15567
	0.69953	-9.22025	0.70509	-4.05058	0.70517	-2.84631	0.70525	-2.97895	0.70531	-3.11509		0.70653	-2.98419	0.69953	-9.22025
	0.69903	-9.27086	0.70464	-3.75737	0.70468	-2.77824	0.70476	-3.00339	0.70485	-2.9807		0.70604	-4.50786	0.69903	-9.27086
	0.69856	-9.12251	0.70414	-3.73293	0.70415	-2.95626	0.70426	-3.13079	0.70432	-3.12207		0.70553	-2.87772	0.69856	-9.12251
	0.69808	-9.14694	0.7036	-3.81671	0.70368	-2.90565	0.70379	-3.03829	0.70381	-3.1657		0.70507	-4.48342	0.69808	-9.14694
	0.69758	-9.28308	0.7031	-3.88478	0.70316	-3.01909	0.70324	-3.07145	0.70334	-3.30358		0.70457	-3.0348	0.69758	-9.28308
	0.69706	-9.12251	0.70265	-3.88129	0.70268	-3.05749	0.70276	-2.91263	0.70282	-3.2233		0.70407	-4.61956	0.69706	-9.12251
	0.69656	-9.0876	0.70212	-3.93015	0.70219	-2.92485	0.70221	-3.08367	0.7023	-3.43448		0.70351	-3.01211	0.69656	-9.0876
	0.69606	-9.26039	0.70165	-3.78006	0.70169	-2.90914	0.70179	-2.90216	0.70185	-3.22853		0.70309	-4.363	0.69606	-9.26039
	0.69561	-9.29181	0.70116	-3.92143	0.70122	-3.10287	0.7013	-3.10811	0.70135	-3.35943		0.70263	-2.87423	0.69561	-9.29181
	0.69514	-9.1836	0.70061	-4.19719	0.70068	-3.09414	0.70077	-3.06273	0.70085	-3.2582		0.70209	-4.66843	0.69514	-9.1836
	0.69464	-9.45761	0.70011	-4.05407	0.70019	-3.15523	0.70025	-3.12905	0.70033	-3.24424		0.70152	-3.06273	0.69464	-9.45761
	0.6941	-9.32497	0.69961	-3.99997	0.69968	-2.97546	0.69971	-3.10287	0.69982	-3.32104		0.70102	-4.52357	0.6941	-9.32497
	0.6936	-9.04921	0.69916	-3.88129	0.69919	-2.86201	0.69924	-3.18839	0.69933	-3.26693		0.70054	-2.9807	0.6936	-9.04921
	0.69309	-9.16091	0.69864	-3.89001	0.69867	-2.92659	0.69874	-3.06796	0.69883	-3.08367		0.70005	-4.68065	0.69309	-9.16091
	0.69259	-9.22199	0.69813	-3.80973	0.69819	-2.98593	0.69825	-3.05051	0.69833	-3.37165		0.69958	-3.02957	0.69259	-9.22199
	0.6921	-9.28133	0.69766	-3.7277	0.69769	-3.02782	0.69777	-2.98942	0.69784	-3.34198		0.69907	-4.61432	0.6921	-9.28133
	0.69159	-9.26737	0.69714	-3.95284	0.6972	-3.12381	0.69723	-3.1116	0.69734	-3.32976		0.69858	-2.87423	0.69159	-9.26737
	0.6911	-9.30926	0.69667	-3.92841	0.69672	-3.13079	0.69676	-3.15348	0.69686	-3.23377		0.69811	-4.58465	0.6911	-9.30926
	0.69062	-9.22897	0.69617	-4.05058	0.6962	-3.18665	0.69626	-3.24075	0.69634	-3.31754		0.69759	-3.1849	0.69062	-9.22897
	0.6901	-9.29181	0.69564	-4.19719	0.69572	-3.18665	0.69578	-3.10112	0.69586	-3.21632		0.69709	-4.63701	0.6901	-9.29181
	0.6896	-9.3145	0.69518	-4.00346	0.69525	-3.03655	0.69529	-2.99815	0.69537	-3.23377		0.69664	-2.86027	0.6896	-9.3145
	0.68911	-9.126	0.69464	-4.09422	0.69472	-3.17443	0.69476	-3.14999	0.6949	-3.10461		0.69612	-4.62654	0.68911	-9.126
	0.68868	-9.10506	0.69415	-4.18323	0.69421	-3.24773	0.69429	-3.21981	0.69437	-3.0924		0.69562	-3.01735	0.68868	-9.10506
	0.68814	-9.19407	0.69365	-4.16577	0.69368	-3.32278	0.69379	-3.12556	0.69387	-3.16919		0.69509	-4.78188	0.68814	-9.19407
	0.68766	-8.9218	0.69315	-3.99473	0.69323	-2.96848	0.69326	-3.18839	0.69337	-3.37165		0.69461	-3.13778	0.68766	-8.9218
	0.68711	-8.96019	0.69267	-3.77133	0.69273	-3.06622	0.69279	-3.0924	0.69287	-3.50255		0.6941	-4.66319	0.68711	-8.96019
	0.68659	-9.03524	0.69215	-3.88303	0.69223	-3.16047	0.69227	-3.26519	0.69238	-3.53746		0.6936	-2.97546	0.68659	-9.03524
	0.68606	-9.07015	0.69166	-3.93015	0.69171	-3.0924	0.6918	-3.18315	0.69188	-3.42401		0.69313	-4.60211	0.68606	-9.07015
	0.68564	-8.91307	0.69118	-4.11691	0.69123	-3.15872	0.6913	-3.43099	0.69138	-3.62298		0.69259	-3.26868	0.68564	-8.91307
	0.68509	-9.1068	0.69068	-4.05233	0.69072	-2.94928	0.69082	-3.20584	0.69088	-3.66312		0.69215	-4.50786	0.68509	-9.1068
	0.68458	-8.9218	0.69021	-4.18846	0.69021	-2.94928	0.69029	-3.28962	0.6904	-3.50255		0.69165	-2.93532	0.68458	-8.9218
	0.68411	-8.90609	0.68968	-4.24257	0.68971	-3.01211	0.68979	-3.23377	0.68986	-3.54269		0.69113	-4.76442	0.68411	-8.90609
	0.68362	-9.00906	0.68919	-4.17276	0.68922	-3.02782	0.68932	-3.26693	0.68938	-3.43274		0.69066	-3.08018	0.68362	-9.00906
	0.68315	-8.845	0.68868	-4.07851	0.68874	-2.99466	0.68888	-3.15872	0.68893	-3.35594		0.69019	-4.61956	0.68315	-8.845
	0.68268	-8.9375	0.68813	-4.23908	0.68824	-3.10811	0.68836	-3.45543	0.68838	-3.73468		0.68969	-3.06098	0.68268	-8.9375
	0.68217	-8.89562	0.68767	-4.01742	0.68774	-3.1273	0.68783	-3.38561	0.68791	-3.60029		0.68916	-4.77838	0.68217	-8.89562
	0.6816	-9.07364	0.6872	-3.93539	0.68725	-3.03655	0.6873	-3.30882	0.68742	-3.56189		0.68866	-2.9807	0.6816	-9.07364
	0.68118	-8.99336	0.6867	-3.89176	0.68675	-3.15348	0.68678	-3.33674	0.68692	-3.39958		0.68813	-4.74871	0.68118	-8.99336
	0.68063	-9.16963	0.6862	-3.99997	0.68625	-3.06447	0.68623	-3.34547	0.68637	-3.58458		0.68761	-3.08367	0.68063	-9.16963
	0.6801	-9.14694	0.6857	-4.12389	0.68575	-3.17094	0.68581	-3.14825	0.68591	-3.40307		0.68716	-4.50786	0.6801	-9.14694
	0.67958	-8.84326	0.6852	-4.18497	0.68528	-3.30358	0.6853	-3.36641	0.6854	-3.55142		0.68664	-3.11683	0.67958	-8.84326
	0.67911	-9.06317	0.68472	-4.24606	0.68473	-3.42576	0.68478	-3.53222	0.68495	-3.4083		0.68614	-4.87961	0.67911	-9.06317
	0.67863	-9.22199	0.68423	-4.1937	0.68429	-3.27217	0.68431	-3.36118	0.68443	-3.43972		0.68566	-3.14127	0.67863	-9.22199
	0.67818	-9.08586	0.68368	-4.19894	0.68373	-3.44321	0.68381	-3.45717	0.68392	-3.43972		0.68514	-4.56022	0.67818	-9.08586
	0.67766	-8.92703	0.6832	-4.14832	0.68329	-3.38561	0.68335	-3.39085	0.68346	-3.36292		0.68468	-2.98942	0.67766	-8.92703
	0.67713	-8.845	0.68271	-4.20766	0.68284	-3.40481	0.68287	-3.32976	0.68295	-3.47113		0.6842	-4.7365	0.67713	-8.845
	0.67661	-9.03175	0.68223	-4.18323	0.68231	-3.52698	0.68238	-3.32802	0.68245	-3.64567		0.68368	-3.34896	0.67661	-9.03175
	0.67613	-9.00557	0.68174	-3.93015	0.68179	-3.34198	0.68182	-3.40656	0.68195	-3.77133		0.68321	-4.66319	0.67613	-9.00557
	0.67559	-8.98812	0.68118	-3.98601	0.68126	-3.05575	0.68134	-3.4083	0.68141	-3.76435		0.68265	-3.01909	0.67559	-8.98812
	0.67505	-9.13473	0.68071	-4.06455	0.68076	-3.19712	0.68082	-3.4659	0.68093	-3.59854		0.68217	-4.78537	0.67505	-9.13473
	0.67455	-8.96718	0.68021	-4.31064	0.68026	-3.21981	0.68032	-3.55142	0.68043	-3.72421		0.68171	-3.33674	0.67455	-8.96718
	0.67404	-9.1993	0.67971	-4.26177	0.67976	-3.1849	0.67979	-3.45194	0.6799	-3.89001		0.6812	-4.68239	0.67404	-9.1993
	0.67351	-9.0876	0.67919	-4.19894	0.67927	-3.13778	0.67932	-3.35245	0.6794	-3.73991		0.68068	-3.04178	0.67351	-9.0876
	0.67304	-9.14345	0.67869	-4.36125	0.67872	-3.13778	0.67883	-3.53397	0.67888	-3.70501		0.68015	-4.75744	0.67304	-9.14345
	0.67253	-9.20279	0.67819	-4.0244	0.67825	-3.20235	0.67836	-3.60203	0.67841	-3.59331		0.67968	-3.30707	0.67253	-9.20279
	0.67207	-9.34068	0.67771	-4.11167	0.67778	-3.32104	0.67785	-3.66486	0.67791	-3.70152		0.67921	-4.71555	0.67207	-9.34068
	0.67156	-9.19232	0.67721	-4.01742	0.67727	-3.50604	0.67731	-3.73991	0.67742	-3.52349		0.67869	-3.07145	0.67156	-9.19232
	0.67109	-9.18883	0.6767	-4.19894	0.67672	-3.49906	0.67683	-3.65788	0.67689	-3.69628		0.67819	-4.71381	0.67109	-9.18883
	0.67057	-9.10331	0.67619	-4.20766	0.67625	-3.49906	0.67636	-3.68755	0.67641	-3.57934		0.67771	-3.2582	0.67057	-9.10331
	0.67013	-9.03001	0.67562	-4.16577	0.67572	-3.57236	0.67583	-3.89874	0.67584	-3.6509		0.67721	-4.78013	0.67013	-9.03001
	0.66957	-9.16614	0.67508	-4.1204	0.67517	-3.57411	0.6753	-3.6701	0.6753	-3.67883		0.6767	-3.26868	0.66957	-9.16614
	0.66904	-9.15393	0.67461	-4.23733	0.6747	-3.47462	0.67473	-3.83067	0.6748	-3.71897		0.67617	-4.60734	0.66904	-9.15393
	0.66857	-8.73156	0.67409	-4.41187	0.6742	-3.55491	0.67423	-3.83765	0.67434	-3.74864		0.67564	-3.20933	0.66857	-8.73156
	0.6681	-8.83104	0.67359	-4.363	0.67365	-3.66836	0.6737	-3.87605	0.67383	-3.77482		0.67509	-4.90405	0.6681	-8.83104
	0.66757	-8.89038	0.67309	-4.35427	0.67317	-3.68057	0.67323	-3.57411	0.67332	-3.6893		0.67461	-3.21806	0.66757	-8.89038
	0.66703	-9.00208	0.67265	-4.10469	0.67271	-3.55665	0.67275	-3.67883	0.67282	-3.78355		0.67409	-4.62305	0.66703	-9.00208
	0.66655	-8.75948	0.67215	-4.09422	0.67221	-3.56713	0.67228	-3.61251	0.67237	-3.801		0.67361	-3.13079	0.66655	-8.75948
	0.66605	-8.7141	0.67165	-4.05058	0.6717	-3.43099	0.67174	-3.81147	0.67187	-3.92492		0.67314	-4.81329	0.66605	-8.7141
	0.66559	-8.78566	0.67113	-4.01742	0.6712	-3.52175	0.67126	-3.8202	0.67134	-3.90747		0.67265	-3.31929	0.66559	-8.78566
	0.66508	-9.02477	0.67063	-4.27748	0.67068	-3.64043	0.67076	-3.75213	0.67082	-3.92143		0.67212	-4.86042	0.66508	-9.02477
	0.66456	-8.91132	0.67012	-4.33507	0.67019	-3.24948	0.67029	-3.62472	0.67034	-3.79576		0.67165	-3.054	0.66456	-8.91132
	0.66408	-9.00383	0.66965	-4.32809	0.66971	-3.34896	0.66982	-3.67185	0.66988	-3.8586		0.6711	-4.74522	0.66408	-9.00383
	0.66359	-8.94972	0.66913	-4.3054	0.66919	-3.29835	0.66924	-3.81147	0.66935	-3.86558		0.67062	-3.41703	0.66359	-8.94972
	0.66315	-8.78915	0.66863	-4.52531	0.66871	-3.36118	0.66877	-3.92317	0.66885	-3.82718		0.6701	-4.9791	0.66315	-8.78915
	0.66267	-8.94798	0.66813	-4.2513	0.66821	-3.48335	0.66827	-3.79751	0.66833	-3.82194		0.66962	-3.17094	0.66267	-8.94798
	0.66211	-8.91482	0.66761	-4.3246	0.66768	-3.39259	0.66775	-3.7085	0.66782	-3.98601		0.66908	-4.73824	0.66211	-8.91482
	0.66149	-8.98114	0.66711	-4.31762	0.66717	-3.34896	0.66728	-3.73991	0.66733	-3.78878		0.66858	-3.4083	0.66149	-8.98114
	0.66103	-9.10331	0.66664	-4.14309	0.66671	-3.22679	0.66677	-3.65439	0.66686	-3.64916		0.66813	-4.88485	0.66103	-9.10331
	0.66051	-9.22025	0.66613	-4.24257	0.6662	-3.55665	0.66627	-3.68755	0.66636	-3.81845		0.66763	-3.16919	0.66051	-9.22025
	0.66002	-9.12949	0.66563	-4.14832	0.6657	-3.54793	0.66578	-3.77133	0.66586	-3.84638		0.66716	-4.63178	0.66002	-9.12949
	0.65959	-8.95147	0.66516	-4.24606	0.6652	-3.61425	0.66528	-3.85511	0.66534	-3.78006		0.66661	-3.34896	0.65959	-8.95147
	0.65843	-9.05619	0.66466	-4.54102	0.66473	-3.71373	0.66475	-3.76435	0.66491	-3.7085		0.66617	-5.04018	0.65843	-9.05619
	0.65812	-9.1068	0.66415	-4.41187	0.66419	-3.7085	0.66423	-3.97728	0.66441	-3.80275		0.66561	-3.42226	0.65812	-9.1068
	0.65765	-9.03699	0.66362	-4.40663	0.66369	-3.60029	0.66373	-3.94586	0.66387	-3.99299		0.66509	-4.64574	0.65765	-9.03699
	0.65734	-9.34242	0.66308	-4.61083	0.66314	-3.79576	0.66323	-3.86732	0.66331	-4.04011		0.66458	-3.21457	0.65734	-9.34242
	0.65671	-9.42096	0.66259	-4.36474	0.66268	-3.76609	0.66281	-3.77133	0.66278	-4.11865		0.66411	-4.9791	0.65671	-9.42096
	0.65609	-9.56059	0.66214	-4.39441	0.6622	-3.7085	0.66229	-3.78355	0.66232	-4.05582		0.66367	-3.46415	0.65609	-9.56059
	0.65577	-9.39129	0.66162	-4.32634	0.66173	-3.80449	0.66178	-3.81496	0.66182	-4.04884		0.66315	-4.80806	0.65577	-9.39129
	0.65515	-9.42969	0.66115	-4.36998	0.66126	-3.56713	0.66129	-3.74864	0.66139	-4.03138		0.66267	-3.19188	0.65515	-9.42969
	0.65468	-9.4995	0.66068	-4.38569	0.66074	-3.6509	0.66076	-3.97379	0.66087	-4.18846		0.66212	-4.8482	0.65468	-9.4995
	0.65421	-9.34766	0.6602	-4.56546	0.66023	-3.50255	0.66026	-3.99648	0.66043	-4.08898		0.66162	-3.42401	0.65421	-9.34766
	0.65374	-9.22723	0.6597	-4.41187	0.65974	-3.58807	0.65977	-3.80449	0.6599	-4.16752		0.66117	-4.85343	0.65374	-9.22723
	0.65327	-9.43492	0.65859	-4.55324	0.65859	-3.97379	0.65875	-3.90572	0.65938	-4.2129		0.66062	-3.27915	0.65327	-9.43492
	0.6528	-9.42794	0.65828	-4.66494	0.65843	-3.67534	0.65812	-3.9511	0.65828	-3.82369		0.66016	-4.64574	0.6528	-9.42794
	0.65233	-9.46634	0.65781	-4.60734	0.65781	-3.56713	0.65765	-3.78355	0.65781	-3.92492		0.6597	-3.39958	0.65233	-9.46634
	0.6517	-9.26737	0.65734	-4.55498	0.65734	-3.54618	0.65734	-3.8586	0.65734	-3.82194		0.65796	-5.07509	0.6517	-9.26737
	0.65124	-9.40525	0.65671	-4.32984	0.65687	-3.73817	0.65671	-3.97728	0.65671	-3.87431		0.65781	-3.4275	0.65124	-9.40525
	0.65077	-9.25166	0.6564	-4.45201	0.6564	-3.66661	0.6564	-4.02615	0.65624	-3.93714		0.65734	-4.74697	0.65077	-9.25166
	0.6503	-9.30751	0.65577	-4.4555	0.65593	-3.51826	0.65577	-4.12912	0.65593	-4.12214		0.65671	-3.39259	0.6503	-9.30751
	0.64983	-9.35464	0.6553	-4.70159	0.6553	-3.92492	0.6553	-4.00171	0.6553	-3.94935		0.65624	-5.0524	0.64983	-9.35464
	0.6492	-9.41747	0.65483	-4.80806	0.65483	-3.78529	0.65483	-3.99299	0.65483	-3.99648		0.65593	-3.41703	0.6492	-9.41747
	0.64873	-9.31624	0.65437	-4.79933	0.65452	-3.80624	0.65437	-4.05233	0.65437	-4.03662		0.65515	-4.87263	0.64873	-9.31624
	0.64811	-9.20105	0.6539	-4.59513	0.65374	-3.84463	0.65374	-4.15181	0.6539	-4.15705		0.65468	-3.47113	0.64811	-9.20105
	0.64764	-9.37907	0.65327	-4.61956	0.65327	-3.87431	0.65327	-4.19894	0.65343	-4.20766		0.65437	-5.0524	0.64764	-9.37907
	0.64732	-9.37907	0.6528	-4.51135	0.6528	-3.93365	0.6528	-4.22512	0.65296	-4.00346		0.65374	-3.52349	0.64732	-9.37907
	0.6467	-9.311	0.65233	-4.60036	0.65233	-3.9511	0.65233	-4.20068	0.65233	-3.92492		0.65327	-4.86914	0.6467	-9.311
	0.64623	-9.35638	0.65186	-4.39616	0.65186	-4.01917	0.6517	-4.1204	0.65186	-4.1937		0.6528	-3.41179	0.64623	-9.35638
	0.64576	-9.38605	0.65139	-4.4171	0.65124	-3.99648	0.65124	-4.16577	0.65139	-4.22162		0.65233	-4.93546	0.64576	-9.38605
	0.64529	-9.37907	0.65092	-4.48866	0.65092	-3.76086	0.65092	-4.22162	0.65092	-4.267		0.6517	-3.63694	0.64529	-9.37907
	0.64466	-9.34068	0.6503	-4.64749	0.6503	-3.82718	0.65014	-4.33507	0.6503	-4.32634		0.65124	-4.94943	0.64466	-9.34068
	0.64419	-9.36686	0.64983	-4.68588	0.64983	-3.81147	0.64967	-4.09596	0.64983	-4.36998		0.65077	-3.31405	0.64419	-9.36686
	0.64372	-9.52044	0.64936	-4.83249	0.64936	-3.83416	0.64936	-4.19894	0.64936	-4.4939		0.65014	-4.85692	0.64372	-9.52044
	0.6431	-9.407	0.64873	-4.9023	0.64873	-3.71723	0.64873	-4.1745	0.64873	-4.52357		0.64983	-3.52698	0.6431	-9.407
	0.64263	-9.41049	0.64826	-4.61083	0.64842	-3.82718	0.64826	-4.06629	0.64826	-4.19894		0.64936	-5.10302	0.64263	-9.41049
	0.64216	-9.39304	0.64779	-4.63701	0.64779	-3.96332	0.64764	-4.09422	0.64795	-4.21988		0.64873	-3.62298	0.64216	-9.39304
	0.64169	-9.38082	0.64732	-4.47819	0.64732	-3.88652	0.64732	-4.16752	0.64732	-4.06455		0.64842	-4.73824	0.64169	-9.38082
	0.64106	-9.21501	0.64685	-4.65796	0.64685	-3.95983	0.6467	-4.24257	0.64701	-4.07676		0.64795	-3.49731	0.64106	-9.21501
	0.64059	-9.36511	0.64638	-4.69286	0.64638	-3.92666	0.64623	-4.30715	0.64638	-4.1204		0.64732	-5.18505	0.64059	-9.36511
	0.64028	-9.60771	0.64591	-4.70334	0.64591	-4.05756	0.64576	-4.13959	0.64591	-4.14309		0.64685	-3.60552	0.64028	-9.60771
	0.63965	-9.65483	0.64529	-4.84471	0.64529	-4.13436	0.64529	-4.16927	0.64529	-4.19545		0.64638	-4.91801	0.63965	-9.65483
	0.63918	-9.35813	0.64482	-4.94245	0.64482	-3.99997	0.64466	-4.24257	0.64482	-4.18148		0.64591	-3.39783	0.63918	-9.35813
	0.63872	-9.29181	0.64419	-5.09429	0.64435	-4.16577	0.64419	-4.35776	0.64451	-4.40314		0.64529	-4.96863	0.63872	-9.29181
	0.63825	-9.60247	0.64388	-4.9983	0.64388	-4.14309	0.64388	-4.42932	0.64388	-4.3054		0.64482	-3.68406	0.63825	-9.60247
	0.63778	-9.55011	0.64341	-4.76791	0.64325	-4.12214	0.64325	-4.06105	0.64341	-4.41536		0.64435	-4.94768	0.63778	-9.55011
	0.63731	-9.50474	0.64278	-4.73475	0.64278	-4.24606	0.64278	-4.20766	0.64278	-4.53753		0.64388	-3.42401	0.63731	-9.50474
	0.63668	-9.59026	0.64231	-4.55498	0.64231	-4.08549	0.64231	-4.27399	0.64247	-4.5096		0.64325	-5.04193	0.63668	-9.59026
	0.63621	-9.55011	0.64169	-4.58291	0.64169	-4.11865	0.64169	-4.33333	0.64185	-4.6405		0.64278	-3.59331	0.63621	-9.55011
	0.63559	-9.63389	0.64138	-4.62829	0.64138	-4.24257	0.64122	-4.52182	0.64138	-4.51833		0.64231	-5.12396	0.63559	-9.63389
	0.63527	-9.53266	0.64075	-4.73824	0.64091	-4.30191	0.64091	-4.67192	0.64091	-4.47121		0.64185	-3.38387	0.63527	-9.53266
	0.6348	-9.48205	0.64028	-4.78013	0.64028	-4.24606	0.64028	-4.64225	0.64028	-4.61083		0.64138	-4.94943	0.6348	-9.48205
	0.63418	-9.73163	0.63981	-4.90579	0.63981	-4.23908	0.63965	-4.83947	0.63997	-4.61956		0.64091	-3.71723	0.63418	-9.73163
	0.63386	-9.69323	0.63934	-5.07858	0.63934	-4.07676	0.63934	-4.68414	0.63934	-4.59163		0.64028	-5.26708	0.63386	-9.69323
	0.63324	-9.78923	0.63887	-5.01575	0.63887	-4.00171	0.63887	-4.36474	0.63887	-4.3822		0.63981	-3.52	0.63324	-9.78923
	0.63277	-9.71243	0.63825	-5.04891	0.63825	-4.2321	0.63809	-4.38918	0.6384	-4.57942		0.6395	-4.85169	0.63277	-9.71243
	0.63214	-9.47856	0.63778	-4.9791	0.63778	-4.16752	0.63778	-4.53578	0.63793	-4.58814		0.63887	-3.43972	0.63214	-9.47856
	0.63183	-9.39653	0.63715	-5.0524	0.63731	-4.1204	0.63731	-4.65447	0.63746	-4.61956		0.63825	-5.05415	0.63183	-9.39653
	0.6312	-9.60946	0.63668	-4.79933	0.63684	-4.22162	0.63668	-4.47644	0.63684	-4.29493		0.63778	-3.6893	0.6312	-9.60946
	0.63073	-9.63913	0.63637	-4.81678	0.63637	-4.07851	0.63637	-4.79758	0.63637	-4.41885		0.63731	-4.91627	0.63073	-9.63913
	0.63026	-9.40176	0.6359	-4.89532	0.6359	-4.16054	0.63605	-4.57942	0.6359	-4.5131		0.63684	-3.49557	0.63026	-9.40176
	0.62964	-9.4454	0.63543	-5.05938	0.63543	-4.06978	0.63527	-4.57069	0.63543	-4.38569		0.63637	-5.0175	0.62964	-9.4454
	0.62917	-9.63389	0.6348	-5.04368	0.63496	-4.42757	0.6348	-4.59687	0.63496	-4.5131		0.63605	-3.68057	0.62917	-9.63389
	0.62886	-9.56059	0.63433	-5.06636	0.63449	-4.46074	0.63433	-4.63178	0.63449	-4.37696		0.63543	-5.10302	0.62886	-9.56059
	0.62823	-9.50997	0.63386	-5.01924	0.63386	-4.20766	0.63386	-4.70508	0.63402	-4.48866		0.63496	-3.45194	0.62823	-9.50997
	0.62776	-9.47332	0.63339	-4.87787	0.63339	-4.3787	0.63339	-4.57767	0.63355	-4.69635		0.63449	-4.95815	0.62776	-9.47332
	0.62729	-9.61993	0.63292	-5.04891	0.63292	-4.20417	0.63292	-4.59163	0.63308	-4.73301		0.63386	-3.73991	0.62729	-9.61993
	0.62682	-9.59898	0.63246	-4.95117	0.63246	-4.4555	0.63246	-4.64225	0.63246	-4.83598		0.63339	-5.12396	0.62682	-9.59898
	0.6262	-9.61295	0.63183	-5.02971	0.63183	-4.23908	0.63183	-4.70159	0.63199	-4.75221		0.63292	-3.35071	0.6262	-9.61295
	0.62573	-9.63913	0.63136	-4.80457	0.63152	-4.16403	0.63136	-4.59513	0.63152	-4.6789		0.63246	-4.95117	0.62573	-9.63913
	0.62526	-9.48728	0.63089	-4.97386	0.63105	-4.20068	0.63089	-4.70683	0.63105	-4.9023		0.63183	-3.84463	0.62526	-9.48728
	0.62463	-9.77352	0.63042	-4.89532	0.63042	-4.32634	0.63042	-4.65796	0.63042	-4.99655		0.63136	-5.15363	0.62463	-9.77352
	0.62416	-9.63913	0.62979	-5.16934	0.62979	-4.17101	0.62979	-4.61083	0.62995	-4.64923		0.63089	-3.52698	0.62416	-9.63913
	0.62385	-9.63913	0.62933	-5.09604	0.62948	-4.21464	0.62933	-4.75221	0.62948	-4.67367		0.63042	-5.06462	0.62385	-9.63913
	0.62322	-9.66356	0.62901	-5.13792	0.62901	-4.09596	0.62901	-4.90056	0.62901	-4.79584		0.62979	-3.53222	0.62322	-9.66356
	0.62275	-9.55011	0.62839	-5.09254	0.62839	-4.21115	0.62839	-4.82376	0.62854	-4.75744		0.62933	-5.28279	0.62275	-9.55011
	0.62228	-9.73687	0.62792	-5.07684	0.62792	-4.14134	0.62776	-4.57069	0.62792	-4.67367		0.62901	-3.70501	0.62228	-9.73687
	0.62181	-9.72988	0.62745	-4.96688	0.62745	-4.3438	0.62729	-4.69461	0.62745	-4.48517		0.62839	-5.06113	0.62181	-9.72988
	0.62134	-9.592	0.62682	-5.05938	0.62682	-4.32809	0.62682	-4.8098	0.62698	-4.89881		0.62792	-3.57062	0.62134	-9.592
	0.62072	-9.61644	0.62635	-5.13618	0.62635	-4.40139	0.62635	-4.80631	0.62651	-4.98084		0.62745	-5.21646	0.62072	-9.61644
	0.6204	-9.62516	0.62588	-5.11	0.62604	-4.35776	0.62588	-4.81329	0.62604	-4.78013		0.62682	-3.8586	0.6204	-9.62516
	0.61978	-9.52917	0.62541	-5.14839	0.62541	-4.38045	0.62541	-4.84122	0.62541	-4.81329		0.62651	-4.98957	0.61978	-9.52917
	0.61931	-9.82588	0.62463	-5.19028	0.62479	-4.36474	0.62463	-5.03669	0.62494	-4.92499		0.62604	-3.5392	0.61931	-9.82588
	0.61884	-9.66356	0.62432	-5.18854	0.62432	-4.42757	0.62432	-5.33864	0.62447	-4.78013		0.62541	-5.12047	0.61884	-9.66356
	0.61837	-9.6688	0.62385	-5.21995	0.624	-4.50437	0.62385	-5.01575	0.624	-4.95292		0.62494	-3.87256	0.61837	-9.6688
	0.61774	-9.60771	0.62338	-5.43987	0.62338	-4.49739	0.62338	-4.98957	0.62338	-4.93721		0.62432	-5.25137	0.61774	-9.60771
	0.61727	-9.60073	0.62291	-5.06811	0.62306	-4.49041	0.62291	-4.97212	0.62291	-4.85169		0.624	-3.53571	0.61727	-9.60073
	0.61696	-9.6304	0.62244	-5.03844	0.62244	-4.50262	0.62228	-5.13443	0.6226	-5.04368		0.62338	-5.0524	0.61696	-9.6304
	0.61634	-9.45761	0.62181	-5.04717	0.62181	-4.55673	0.62181	-4.82551	0.62197	-5.14839		0.62291	-3.84114	0.61634	-9.45761
	0.61587	-9.51172	0.62134	-5.21995	0.6215	-4.54451	0.62134	-5.02971	0.6215	-5.02273		0.6226	-5.17981	0.61587	-9.51172
	0.6154	-9.72988	0.62087	-5.29675	0.62103	-4.54626	0.62087	-4.99306	0.62103	-5.16061		0.62181	-3.79576	0.6154	-9.72988
	0.61477	-9.71592	0.6204	-5.38052	0.6204	-4.59513	0.6204	-5.09604	0.6204	-5.12047		0.6215	-5.11523	0.61477	-9.71592
	0.6143	-9.70021	0.61978	-5.32642	0.61993	-4.39441	0.61978	-5.2025	0.61993	-5.32118		0.62087	-3.72595	0.6143	-9.70021
	0.61383	-9.50823	0.61931	-5.36133	0.61947	-4.40838	0.61931	-5.30547	0.61947	-5.04193		0.6204	-5.21123	0.61383	-9.50823
	0.61336	-9.53615	0.619	-5.35434	0.619	-4.24606	0.61884	-4.9023	0.619	-5.01575		0.61993	-3.79576	0.61336	-9.53615
	0.61289	-9.69149	0.61837	-5.42765	0.61837	-4.28446	0.61837	-5.08731	0.61837	-4.80457		0.61962	-5.0908	0.61289	-9.69149
	0.61242	-9.58677	0.6179	-5.09778	0.61806	-4.33333	0.6179	-4.97561	0.61806	-5.06113		0.619	-3.73468	0.61242	-9.58677
	0.61195	-9.60597	0.61743	-5.35958	0.61743	-4.6056	0.61743	-5.05415	0.61759	-5.27755		0.61837	-5.24264	0.61195	-9.60597
	0.61133	-9.5187	0.61696	-5.17108	0.61696	-4.46772	0.61696	-5.01051	0.61696	-5.15712		0.61806	-3.98601	0.61133	-9.5187
	0.6107	-9.56931	0.61634	-5.30198	0.61649	-4.55149	0.61649	-5.02099	0.61649	-5.14316		0.61759	-5.09953	0.6107	-9.56931
	0.61039	-9.6304	0.61602	-5.18679	0.61618	-4.49215	0.61602	-4.87438	0.61602	-5.2409		0.61696	-3.63694	0.61039	-9.6304
	0.60976	-9.60247	0.6154	-5.49572	0.61555	-4.63701	0.6154	-5.09604	0.6154	-5.23915		0.61649	-5.13269	0.60976	-9.60247
	0.60929	-9.48205	0.61493	-5.47652	0.61493	-4.74697	0.61493	-5.24264	0.61508	-5.1641		0.61618	-3.83591	0.60929	-9.48205
	0.60898	-9.35464	0.61446	-5.48699	0.61446	-4.65621	0.61446	-5.06462	0.61461	-5.25835		0.61555	-5.40321	0.60898	-9.35464
	0.60835	-9.50474	0.61399	-5.56902	0.61399	-4.57767	0.61399	-5.13269	0.61399	-5.35783		0.61508	-3.69454	0.60835	-9.50474
	0.60788	-9.64611	0.61336	-5.70865	0.61352	-4.70857	0.61336	-5.22868	0.61336	-5.2601		0.61461	-5.15887	0.60788	-9.64611
	0.60741	-9.55011	0.61289	-5.5219	0.61305	-4.69112	0.61289	-5.26184	0.61321	-5.08033		0.61399	-3.80798	0.60741	-9.55011
	0.60695	-9.45063	0.61242	-5.34911	0.61242	-4.57942	0.61242	-5.1292	0.61258	-5.13967		0.61367	-5.27057	0.60695	-9.45063
	0.60632	-9.35638	0.61195	-5.30198	0.61195	-4.5864	0.61195	-5.24264	0.61211	-5.2409		0.61321	-3.79053	0.60632	-9.35638
	0.60585	-9.65833	0.61133	-5.44336	0.61148	-4.78886	0.61133	-5.23566	0.61164	-5.44161		0.61258	-5.17458	0.60585	-9.65833
	0.60538	-9.74908	0.61101	-5.41019	0.61117	-4.68588	0.61101	-5.19901	0.61117	-5.5568		0.61211	-3.88303	0.60538	-9.74908
	0.60475	-9.80319	0.61054	-5.36656	0.61054	-4.74173	0.61054	-5.0716	0.61054	-5.31769		0.61148	-5.15014	0.60475	-9.80319
	0.60444	-9.78224	0.60992	-5.66501	0.61008	-4.80806	0.61008	-5.42241	0.61008	-5.40147		0.61117	-3.94761	0.60444	-9.78224
	0.60382	-9.8381	0.60945	-5.88492	0.60961	-4.81853	0.60961	-5.14316	0.60961	-5.23566		0.61054	-5.17632	0.60382	-9.8381
	0.60335	-9.67229	0.60898	-5.65279	0.60914	-4.64923	0.60914	-5.2217	0.60914	-5.17981		0.61008	-3.76086	0.60335	-9.67229
	0.60288	-9.62516	0.60835	-5.82035	0.60851	-4.57418	0.60851	-5.42416	0.60851	-5.44685		0.60961	-5.27929	0.60288	-9.62516
	0.60241	-9.63913	0.60804	-5.68072	0.60804	-4.86042	0.6082	-5.50968	0.60804	-5.40321		0.60914	-3.9703	0.60241	-9.63913
	0.60194	-9.67229	0.60741	-5.61614	0.60757	-4.80806	0.60757	-5.40147	0.60773	-5.30722		0.60867	-5.16934	0.60194	-9.67229
	0.60131	-9.68974	0.60695	-5.60567	0.60695	-4.79409	0.60695	-5.41892	0.6071	-5.6685		0.60804	-3.77133	0.60131	-9.68974
	0.601	-9.66007	0.60648	-5.59869	0.60663	-4.78362	0.60648	-5.38227	0.60663	-5.46604		0.60773	-5.15887	0.601	-9.66007
	0.60053	-9.68974	0.60601	-5.63534	0.60616	-4.7365	0.60616	-5.30198	0.60616	-5.30547		0.6071	-4.01742	0.60053	-9.68974
	0.5999	-9.77352	0.60554	-5.64407	0.60554	-4.83947	0.60554	-5.46779	0.60554	-5.32642		0.60663	-5.28977	0.5999	-9.77352
	0.59943	-9.76654	0.60491	-5.59345	0.60491	-4.81155	0.60491	-5.5027	0.60522	-5.49222		0.60616	-3.75039	0.59943	-9.76654
	0.59881	-9.50648	0.60444	-5.7802	0.60444	-4.81504	0.6046	-5.32118	0.60475	-5.55157		0.60554	-5.16585	0.59881	-9.50648
	0.59849	-9.61644	0.60397	-5.74181	0.60413	-4.80457	0.60397	-5.60218	0.60413	-5.40147		0.60507	-4.0244	0.59849	-9.61644
	0.59787	-9.77875	0.6035	-5.74879	0.60366	-4.78711	0.6035	-5.50444	0.6035	-5.52713		0.60475	-5.34038	0.59787	-9.77875
	0.59756	-9.68101	0.60303	-5.67374	0.60303	-4.9215	0.60303	-5.45732	0.60319	-5.49746		0.60413	-3.90048	0.59756	-9.68101
	0.59693	-9.77177	0.60241	-5.71912	0.60256	-4.75919	0.60256	-5.46779	0.60272	-5.46255		0.60366	-5.16934	0.59693	-9.77177
	0.59646	-9.76828	0.60194	-5.85002	0.60194	-4.89183	0.60194	-5.42765	0.60209	-5.62836		0.60303	-3.96506	0.59646	-9.76828
	0.59599	-9.89046	0.60147	-5.99488	0.60147	-5.00004	0.60147	-5.52364	0.60162	-5.59869		0.60272	-5.32816	0.59599	-9.89046
	0.59552	-9.91489	0.601	-5.78893	0.60115	-4.89009	0.60115	-5.65279	0.60115	-5.53062		0.60194	-4.0244	0.59552	-9.91489
	0.59489	-9.86951	0.60053	-5.92681	0.60053	-4.86565	0.60053	-5.87969	0.60053	-5.54458		0.60162	-5.24788	0.59489	-9.86951
	0.59443	-9.70196	0.5999	-5.9303	0.60006	-4.77489	0.60006	-5.62138	0.60022	-5.76101		0.60115	-3.81322	0.59443	-9.70196
	0.59411	-9.67229	0.59943	-6.06993	0.59959	-4.7906	0.59943	-5.56727	0.59975	-5.62487		0.60053	-5.29675	0.59411	-9.67229
	0.59349	-9.72814	0.59896	-6.00361	0.59912	-4.88834	0.59896	-5.54982	0.59912	-5.69643		0.60022	-4.04011	0.59349	-9.72814
	0.59302	-9.89918	0.59849	-5.93903	0.59849	-4.8831	0.59849	-5.57076	0.59865	-5.58298		0.59975	-5.26359	0.59302	-9.89918
	0.59255	-9.82239	0.59802	-5.93554	0.59802	-5.05066	0.59802	-5.9303	0.59818	-5.74704		0.59912	-3.93888	0.59255	-9.82239
	0.59208	-9.71069	0.59756	-5.89889	0.59771	-4.85169	0.59756	-5.72261	0.59771	-5.70516		0.59865	-5.25137	0.59208	-9.71069
	0.59161	-9.67578	0.59709	-6.0263	0.59709	-4.89532	0.59709	-5.69294	0.59724	-5.82733		0.59818	-4.02964	0.59161	-9.67578
	0.59114	-9.75781	0.59662	-6.06295	0.59662	-4.92848	0.59662	-5.71912	0.59677	-5.56378		0.59771	-5.43987	0.59114	-9.75781
	0.59067	-10.0597	0.59615	-5.98964	0.59615	-5.16759	0.59615	-6.01059	0.59615	-5.70865		0.59709	-3.92143	0.59067	-10.0597
	0.59004	-10.044	0.59568	-6.16767	0.59568	-5.09254	0.59568	-5.79591	0.59568	-5.79242		0.59662	-5.1641	0.59004	-10.044
	0.58957	-9.97947	0.59505	-5.99663	0.59505	-5.11698	0.59505	-5.65105	0.59521	-5.83431		0.5963	-3.9511	0.58957	-9.97947
	0.5891	-10.1697	0.59458	-6.06469	0.59458	-5.13967	0.59458	-5.91459	0.59474	-5.91459		0.59568	-5.34562	0.5891	-10.1697
	0.58863	-9.99168	0.59411	-6.12229	0.59427	-5.21995	0.59411	-5.64581	0.59427	-5.74181		0.59521	-4.082	0.58863	-9.99168
	0.58817	-9.94107	0.59349	-6.11007	0.59364	-5.08905	0.59364	-5.8762	0.5938	-5.63534		0.59474	-5.23217	0.58817	-9.94107
	0.58754	-10.0353	0.59302	-6.25319	0.59317	-5.22519	0.59317	-5.91459	0.59317	-5.91809		0.59427	-3.9127	0.58754	-10.0353
	0.58707	-10.0353	0.59255	-6.03677	0.59255	-5.30897	0.59255	-5.75402	0.5927	-5.9111		0.59364	-5.41892	0.58707	-10.0353
	0.58644	-9.96725	0.59208	-5.98441	0.59208	-5.34213	0.59208	-5.72435	0.59223	-5.77322		0.59317	-4.15705	0.58644	-9.96725
	0.58613	-9.86602	0.59161	-5.92507	0.59161	-5.15712	0.59161	-5.89889	0.59176	-5.82558		0.5927	-5.18679	0.58613	-9.86602
	0.58566	-10.1034	0.59114	-6.03677	0.59114	-4.97212	0.59114	-5.81511	0.5913	-5.80464		0.59223	-3.94237	0.58566	-10.1034
	0.58504	-9.94805	0.59067	-6.1572	0.59067	-5.15363	0.59067	-5.85176	0.59067	-5.91285		0.59176	-5.20774	0.58504	-9.94805
	0.58457	-9.75257	0.59004	-6.138	0.5902	-5.30373	0.59004	-6.30729	0.5902	-6.08738		0.5913	-4.2321	0.58457	-9.75257
	0.58425	-9.75781	0.58957	-6.07342	0.58973	-5.33515	0.58973	-6.10134	0.58973	-5.89889		0.59067	-5.48873	0.58425	-9.75781
	0.58363	-9.92362	0.5891	-6.35791	0.5891	-5.17283	0.5891	-6.06469	0.58926	-5.96172		0.5902	-4.08025	0.58363	-9.92362
	0.583	-9.78748	0.58848	-6.28635	0.58863	-5.16759	0.58863	-5.76275	0.58863	-6.00361		0.58989	-5.19552	0.583	-9.78748
	0.58269	-9.64785	0.58801	-6.28984	0.58817	-5.00353	0.58817	-5.88492	0.58832	-5.77322		0.58926	-4.04011	0.58269	-9.64785
	0.58222	-9.873	0.58754	-6.23574	0.5877	-5.25835	0.5877	-5.9303	0.5877	-5.82384		0.58879	-5.40845	0.58222	-9.873
	0.58159	-9.99517	0.58707	-6.20432	0.58707	-5.46081	0.58707	-6.2497	0.58723	-5.90238		0.58817	-4.19894	0.58159	-9.99517
	0.58112	-9.66182	0.58644	-6.04375	0.58644	-5.20425	0.5866	-6.18338	0.58691	-5.9303		0.58785	-5.28279	0.58112	-9.66182
	0.58065	-9.98819	0.58613	-6.07691	0.58613	-5.10651	0.58613	-6.19908	0.58629	-6.1921		0.58738	-4.10992	0.58065	-9.98819
	0.58018	-10.0266	0.58566	-6.32126	0.58566	-5.26359	0.58566	-6.09087	0.58566	-5.95299		0.58691	-5.46954	0.58018	-10.0266
	0.57956	-9.77701	0.58504	-6.35442	0.58504	-5.3718	0.58519	-6.14498	0.58519	-5.83605		0.58629	-4.09596	0.57956	-9.77701
	0.57924	-9.8922	0.58457	-6.10309	0.58457	-5.31944	0.58472	-6.23923	0.58472	-6.07342		0.58566	-5.08556	0.57924	-9.8922
	0.57862	-9.86602	0.5841	-6.19908	0.58425	-5.38925	0.58425	-6.41725	0.58425	-6.29508		0.58519	-3.93888	0.57862	-9.86602
	0.57815	-9.89744	0.58363	-6.23224	0.58363	-5.49048	0.58363	-6.28111	0.58363	-6.28635		0.58472	-5.56902	0.57815	-9.89744
	0.57752	-9.90791	0.58316	-6.26541	0.58316	-5.3334	0.58316	-6.29508	0.58316	-6.14847		0.58425	-4.32809	0.57752	-9.90791
	0.57705	-9.98819	0.58253	-6.61098	0.58269	-5.29675	0.58269	-6.35791	0.58284	-6.15021		0.58378	-5.21297	0.57705	-9.98819
	0.57643	-9.97772	0.58222	-6.49579	0.58222	-5.12571	0.58206	-6.46263	0.58222	-6.23923		0.58331	-4.08025	0.57643	-9.97772
	0.57611	-9.873	0.58159	-6.60749	0.58159	-5.24439	0.58159	-6.33347	0.58175	-6.36664		0.58284	-5.41019	0.57611	-9.873
	0.57564	-9.95678	0.58112	-6.54291	0.58112	-5.20425	0.58097	-6.49753	0.58128	-6.51673		0.58222	-4.21115	0.57564	-9.95678
	0.57502	-9.96725	0.58065	-6.50801	0.58065	-5.29151	0.58065	-6.43645	0.58081	-6.42249		0.58175	-5.39798	0.57502	-9.96725
	0.57455	-10.051	0.58003	-6.47659	0.58018	-5.45034	0.58018	-6.3038	0.58018	-6.19385		0.58128	-3.97728	0.57455	-10.051
	0.57408	-10.2098	0.57956	-6.52546	0.57956	-5.27406	0.57956	-6.4731	0.57987	-6.37362		0.58065	-5.38052	0.57408	-10.2098
	0.57361	-9.90442	0.57909	-6.46786	0.57924	-5.38227	0.57924	-6.39281	0.57924	-6.40678		0.58018	-4.2862	0.57361	-9.90442
	0.57314	-9.85729	0.57862	-6.51673	0.57862	-5.38227	0.57862	-6.50801	0.57878	-6.24795		0.57971	-5.52713	0.57314	-9.85729
	0.57267	-10.1174	0.57815	-6.59178	0.57815	-5.40496	0.57815	-6.51499	0.57815	-6.323		0.57924	-4.24606	0.57267	-10.1174
	0.5722	-10.1139	0.57752	-6.77679	0.57768	-5.33689	0.57768	-6.56211	0.57768	-6.32126		0.57878	-5.25486	0.5722	-10.1139
	0.57158	-10.1488	0.57705	-6.95307	0.57721	-5.6877	0.57721	-6.53942	0.57721	-6.41027		0.57831	-4.20941	0.57158	-10.1488
	0.57111	-9.93932	0.57658	-6.82391	0.57658	-5.72261	0.57658	-6.57782	0.5769	-6.48532		0.57784	-5.46604	0.57111	-9.93932
	0.57064	-10.1331	0.57611	-6.8658	0.57627	-5.74879	0.57611	-6.63542	0.57643	-6.39805		0.57721	-4.32984	0.57064	-10.1331
	0.57001	-10.3966	0.5758	-7.19392	0.57564	-5.59171	0.5758	-6.65636	0.5758	-6.24621		0.57674	-5.36482	0.57001	-10.3966
	0.56954	-10.4071	0.57502	-7.07873	0.57518	-5.84304	0.57518	-6.81868	0.57518	-6.6616		0.57627	-4.28446	0.56954	-10.4071
	0.56907	-10.3128	0.57455	-6.92689	0.57471	-5.76275	0.57471	-6.49928	0.57486	-6.49579		0.5758	-5.55855	0.56907	-10.3128
	0.5686	-10.2744	0.57424	-6.74537	0.57424	-5.7802	0.57424	-6.56211	0.57439	-6.13276		0.57518	-4.1937	0.5686	-10.2744
	0.56813	-10.435	0.57361	-6.87453	0.57361	-5.59171	0.57361	-6.57433	0.57377	-6.29159		0.57486	-5.28977	0.56813	-10.435
	0.56766	-10.627	0.57314	-6.60225	0.57314	-5.49222	0.57314	-6.80122	0.5733	-6.53942		0.57439	-4.13785	0.56766	-10.627
	0.56719	-10.0842	0.57267	-6.6965	0.57267	-5.69643	0.57267	-6.87278	0.57283	-6.63018		0.57377	-5.51142	0.56719	-10.0842
	0.56657	-10.325	0.5722	-6.81693	0.5722	-5.77148	0.5722	-6.79948	0.5722	-6.56211		0.57345	-4.32809	0.56657	-10.325
	0.5661	-10.3547	0.57158	-7.07175	0.57158	-5.7645	0.57173	-6.79773	0.57173	-6.42074		0.57283	-5.28279	0.5661	-10.3547
	0.56563	-10.3565	0.57126	-7.25675	0.57126	-5.85525	0.57126	-6.71046	0.57126	-6.4347		0.57236	-4.26526	0.56563	-10.3565
	0.56516	-10.2325	0.57064	-7.35798	0.57079	-5.8954	0.57079	-6.81344	0.57079	-6.74886		0.57189	-5.39623	0.56516	-10.2325
	0.56453	-10.5554	0.57001	-7.17123	0.57017	-6.00012	0.57017	-6.95481	0.57017	-6.77679		0.57126	-4.4939	0.56453	-10.5554
	0.56406	-10.4507	0.5697	-6.99844	0.5697	-5.79591	0.5697	-6.89372	0.5697	-6.65112		0.57079	-5.65803	0.56406	-10.4507
	0.56359	-10.1592	0.56923	-6.81868	0.56923	-5.82209	0.56923	-7.06128	0.56938	-6.73141		0.57032	-4.26002	0.56359	-10.1592
	0.56312	-10.243	0.5686	-6.7541	0.5686	-5.80987	0.5686	-7.03335	0.56876	-6.68952		0.57001	-5.40147	0.56312	-10.243
	0.5625	-10.4542	0.56813	-6.69999	0.56813	-5.74181	0.56813	-7.01939	0.56829	-6.74014		0.56938	-4.25653	0.5625	-10.4542
	0.56203	-10.2814	0.56766	-7.01241	0.56766	-5.80464	0.56782	-7.08571	0.56782	-6.85358		0.56876	-5.54808	0.56203	-10.2814
	0.56156	-10.2936	0.56719	-7.16076	0.56719	-5.80464	0.56719	-7.16774	0.56719	-6.83264		0.56845	-4.23384	0.56156	-10.2936
	0.56093	-10.3268	0.56657	-7.48539	0.56672	-5.86398	0.56672	-7.06302	0.56672	-6.91118		0.56798	-5.55157	0.56093	-10.3268
	0.56062	-10.5484	0.56625	-7.80479	0.56625	-5.9111	0.56625	-7.1276	0.56641	-6.68079		0.56735	-4.3246	0.56062	-10.5484
	0.56015	-10.2814	0.56579	-7.57091	0.56579	-5.90412	0.56579	-7.43478	0.56579	-6.96703		0.56688	-5.5952	0.56015	-10.2814
	0.55968	-10.3006	0.56516	-7.39463	0.56516	-5.90238	0.56532	-7.59884	0.56532	-6.95481		0.56641	-4.33333	0.55968	-10.3006
	0.55921	-10.2901	0.56469	-7.38591	0.56469	-5.95299	0.56469	-7.22708	0.56485	-6.73315		0.56579	-5.4643	0.55921	-10.2901
	0.55874	-10.4699	0.56406	-7.37543	0.56422	-5.84478	0.56422	-7.49935	0.56422	-6.98797		0.56532	-4.3438	0.55874	-10.4699
	0.55812	-10.3861	0.56375	-7.37718	0.56375	-5.68596	0.56375	-7.33529	0.56375	-6.98099		0.56485	-5.53062	0.55812	-10.3861
	0.55765	-10.5415	0.56312	-7.37893	0.56328	-5.89016	0.56328	-7.34751	0.56328	-7.05953		0.56438	-4.28969	0.55765	-10.5415
	0.55733	-10.5676	0.56266	-7.23581	0.56281	-5.85002	0.56281	-7.23057	0.56266	-7.11713		0.56391	-5.48873	0.55733	-10.5676
	0.55655	-10.4943	0.56203	-7.33529	0.56234	-5.95823	0.56234	-7.48888	0.56219	-7.14854		0.56344	-4.03313	0.55655	-10.4943
	0.55608	-10.2029	0.56156	-7.42605	0.56156	-5.84478	0.56172	-7.44176	0.56156	-7.02288		0.56297	-5.48175	0.55608	-10.2029
	0.55577	-10.2692	0.56109	-7.50459	0.56109	-6.09785	0.56125	-7.44176	0.56125	-7.06477		0.56234	-4.26002	0.55577	-10.2692
	0.55514	-10.4507	0.56078	-7.78733	0.56062	-6.35616	0.56078	-7.53601	0.56093	-7.00193		0.56187	-5.37703	0.55514	-10.4507
	0.55467	-10.5816	0.56015	-7.85366	0.56015	-5.91459	0.56015	-7.43478	0.56031	-7.14854		0.5614	-4.21639	0.55467	-10.5816
	0.5542	-10.6113	0.55968	-7.9322	0.55968	-5.76101	0.55968	-7.47143	0.55984	-7.01415		0.56093	-5.37703	0.5542	-10.6113
	0.55373	-10.4332	0.55921	-7.71577	0.55937	-5.71214	0.55937	-7.37893	0.55937	-6.89547		0.56046	-4.44503	0.55373	-10.4332
	0.55311	-10.3093	0.55874	-7.41034	0.55874	-5.91983	0.55874	-7.59884	0.55874	-7.01764		0.55999	-5.50444	0.55311	-10.3093
	0.5528	-10.7963	0.55812	-7.41907	0.55827	-6.25493	0.55827	-7.37718	0.55827	-7.1276		0.55953	-4.45201	0.5528	-10.7963
	0.55217	-10.8486	0.55765	-7.43478	0.5578	-5.97045	0.5578	-7.39813	0.5578	-6.98274		0.5589	-5.50444	0.55217	-10.8486
	0.5517	-10.6933	0.55733	-7.59709	0.55733	-5.82907	0.55733	-7.50459	0.55733	-7.00543		0.55843	-4.34554	0.5517	-10.6933
	0.55123	-10.5886	0.55655	-7.5744	0.55671	-6.138	0.55686	-7.63549	0.55671	-7.21836		0.55796	-5.63883	0.55123	-10.5886
	0.55076	-10.6043	0.55624	-7.68785	0.55624	-6.32998	0.55624	-7.58836	0.5564	-7.10142		0.55733	-4.52706	0.55076	-10.6043
	0.55029	-10.7387	0.55577	-7.74195	0.55577	-6.20606	0.55593	-7.56044	0.55593	-6.84136		0.55702	-5.47303	0.55029	-10.7387
	0.54967	-10.73	0.55514	-7.78384	0.5553	-6.28984	0.5553	-7.67389	0.5553	-6.94958		0.55655	-4.42059	0.54967	-10.73
	0.5492	-10.7736	0.55483	-7.62327	0.55483	-5.88841	0.55483	-7.60233	0.55499	-7.06128		0.55593	-5.49921	0.5492	-10.7736
	0.54888	-10.339	0.5542	-7.65294	0.5542	-5.99663	0.55452	-7.71054	0.55436	-7.10142		0.55546	-4.61781	0.54888	-10.339
	0.5481	-10.5345	0.55373	-7.70879	0.55373	-6.18338	0.55373	-7.62327	0.55389	-7.1276		0.55499	-5.60567	0.5481	-10.5345
	0.54779	-10.6689	0.55327	-7.51332	0.55327	-6.06469	0.55327	-7.63549	0.55342	-7.22185		0.55452	-4.31413	0.54779	-10.6689
	0.54732	-10.8469	0.5528	-7.53601	0.55295	-5.93728	0.5528	-7.60058	0.55295	-7.02811		0.55389	-5.44859	0.54732	-10.8469
	0.54669	-10.8225	0.55233	-7.85889	0.55233	-6.14672	0.55233	-7.94965	0.55233	-7.28293		0.55342	-4.61432	0.54669	-10.8225
	0.54622	-10.7631	0.5517	-7.88507	0.5517	-6.20432	0.55186	-7.88158	0.55186	-7.2777		0.55295	-5.57949	0.54622	-10.7631
	0.54575	-10.9359	0.55123	-7.89031	0.55123	-6.08913	0.55139	-7.71054	0.55139	-7.40336		0.55248	-4.37347	0.54575	-10.9359
	0.54513	-11.2431	0.55076	-7.9863	0.55092	-6.20781	0.55092	-7.89205	0.55092	-7.35449		0.55186	-5.48873	0.54513	-11.2431
	0.54466	-11.2797	0.55029	-8.09102	0.55029	-6.05073	0.55029	-8.13989	0.55029	-7.59011		0.55154	-4.41187	0.54466	-11.2797
	0.54419	-11.0441	0.54967	-7.85191	0.54982	-6.21828	0.54982	-7.96885	0.54998	-7.3318		0.55092	-5.62312	0.54419	-11.0441
	0.54372	-11.1645	0.54935	-7.50284	0.54935	-6.138	0.54935	-7.83795	0.54935	-7.44525		0.55045	-4.45375	0.54372	-11.1645
	0.54309	-10.8312	0.54888	-7.61105	0.54888	-6.34569	0.54888	-7.79082	0.54888	-7.54822		0.54998	-5.25137	0.54309	-10.8312
	0.54262	-10.8277	0.54826	-7.70356	0.54826	-6.57258	0.54826	-8.05786	0.54826	-7.59884		0.54951	-4.46248	0.54262	-10.8277
	0.54231	-11.1052	0.54779	-7.74195	0.54779	-6.36664	0.54779	-8.15909	0.54794	-7.61629		0.54888	-5.77497	0.54231	-11.1052
	0.54168	-11.1785	0.54732	-8.03342	0.54732	-6.51324	0.54732	-8.25508	0.54732	-7.6861		0.54857	-4.69286	0.54168	-11.1785
	0.54121	-11.3775	0.54669	-7.9479	0.54669	-6.33347	0.54669	-8.10673	0.54685	-7.61629		0.5481	-5.53411	0.54121	-11.3775
	0.54075	-11.3548	0.54622	-7.99852	0.54622	-6.37013	0.54638	-8.18527	0.54638	-7.5203		0.54747	-4.3246	0.54075	-11.3548
	0.54028	-11.0459	0.54575	-8.22192	0.54575	-6.46786	0.54591	-8.20621	0.54591	-7.26548		0.54701	-5.75751	0.54028	-11.0459
	0.53965	-11.1715	0.54528	-8.13814	0.54528	-6.72443	0.54528	-8.22192	0.54528	-7.33878		0.54654	-4.66145	0.53965	-11.1715
	0.53918	-11.2047	0.54466	-8.19923	0.54481	-6.79599	0.54481	-8.10149	0.54481	-7.40511		0.54591	-5.59869	0.53918	-11.2047
	0.53871	-11.5154	0.54419	-8.00899	0.54434	-6.61447	0.54434	-8.12942	0.5445	-7.3702		0.54544	-4.47819	0.53871	-11.5154
	0.53824	-11.2221	0.54372	-7.87983	0.54388	-6.37362	0.54388	-8.20796	0.54388	-7.59011		0.54497	-5.45034	0.53824	-11.2221
	0.53777	-11.1209	0.54325	-7.95663	0.54341	-6.53942	0.54325	-8.18352	0.54341	-7.5203		0.5445	-4.6981	0.53777	-11.1209
	0.53715	-10.9516	0.54278	-7.99503	0.54294	-6.59876	0.54294	-8.07357	0.54294	-7.74893		0.54403	-5.55331	0.53715	-10.9516
	0.53683	-10.8347	0.54231	-8.05611	0.54247	-6.62494	0.54247	-8.5099	0.54247	-7.7629		0.54341	-4.58291	0.53683	-10.8347
	0.53621	-11.0145	0.54168	-8.03168	0.54184	-6.73315	0.54184	-8.43834	0.542	-7.88507		0.54294	-5.55157	0.53621	-11.0145
	0.53574	-11.0598	0.54121	-7.99328	0.54137	-6.98448	0.54137	-8.12942	0.54137	-7.95139		0.54247	-4.74522	0.53574	-11.0598
	0.53527	-11.5974	0.54075	-8.27777	0.5409	-6.67381	0.5409	-7.79781	0.54106	-7.632		0.542	-5.75577	0.53527	-11.5974
	0.5348	-11.6358	0.54028	-8.49245	0.54028	-6.88325	0.54028	-7.97932	0.54043	-7.64072		0.54153	-4.5864	0.5348	-11.6358
	0.53433	-11.5869	0.53981	-8.5099	0.53981	-6.93736	0.53981	-8.26555	0.53996	-7.88856		0.54106	-5.55855	0.53433	-11.5869
	0.53386	-11.5625	0.53918	-7.94965	0.53949	-6.89721	0.53934	-8.48895	0.53949	-7.96536		0.54043	-4.5288	0.53386	-11.5625
	0.53323	-11.4455	0.53887	-8.36329	0.53887	-7.15029	0.53887	-8.61287	0.53887	-7.88333		0.53996	-5.69294	0.53323	-11.4455
	0.53292	-11.4089	0.53824	-8.46976	0.53824	-7.28119	0.53824	-8.82929	0.5384	-7.80653		0.53965	-4.68065	0.53292	-11.4089
	0.53229	-11.4944	0.53777	-8.25508	0.53793	-7.26723	0.53793	-8.4907	0.53793	-7.71054		0.53902	-5.54284	0.53229	-11.4944
	0.53182	-11.6271	0.5373	-8.35107	0.53746	-7.21661	0.53746	-8.5291	0.53746	-8.06659		0.5384	-4.62829	0.53182	-11.6271
	0.5312	-11.6724	0.53683	-8.42263	0.53699	-6.94783	0.53699	-8.31617	0.53699	-7.9863		0.53824	-5.62312	0.5312	-11.6724
	0.53089	-11.5258	0.53636	-8.71061	0.53636	-7.18519	0.53636	-8.66698	0.53652	-8.03168		0.53746	-4.78013	0.53089	-11.5258
	0.53042	-11.4892	0.53589	-8.63731	0.53589	-7.21487	0.53605	-8.46278	0.53605	-8.12069		0.53715	-5.54808	0.53042	-11.4892
	0.52979	-11.744	0.53527	-8.54131	0.53527	-7.02986	0.53527	-8.65127	0.53542	-7.98281		0.53652	-4.61083	0.52979	-11.744
	0.52932	-11.4752	0.53495	-8.72283	0.53495	-6.93387	0.5348	-8.80137	0.53495	-7.97932		0.53605	-5.55157	0.52932	-11.4752
	0.52885	-11.6585	0.53433	-8.48546	0.53448	-6.99844	0.53433	-8.77694	0.53464	-8.19749		0.53542	-4.7365	0.52885	-11.6585
	0.52838	-11.7353	0.53386	-8.26381	0.53386	-6.79773	0.53386	-9.05444	0.53402	-7.96361		0.53511	-5.70166	0.52838	-11.7353
	0.52776	-11.9325	0.53323	-8.48372	0.53339	-6.90071	0.53339	-9.24817	0.53355	-8.23414		0.53464	-4.83075	0.52776	-11.9325
	0.52744	-11.6724	0.53292	-8.0404	0.53292	-6.84835	0.53292	-8.83802	0.53308	-8.19923		0.53402	-5.57076	0.52744	-11.6724
	0.52682	-11.8068	0.53229	-8.11371	0.53245	-7.06128	0.53245	-9.11204	0.53245	-8.17654		0.53355	-4.71381	0.52682	-11.8068
	0.52635	-11.7423	0.53182	-8.59542	0.53198	-7.03161	0.53198	-8.99859	0.53198	-8.16782		0.53308	-5.75751	0.52635	-11.7423
	0.52588	-11.7423	0.53135	-8.76123	0.53135	-7.07349	0.53151	-8.90434	0.53167	-8.05786		0.53245	-4.81504	0.52588	-11.7423
	0.52525	-11.8906	0.53089	-8.46627	0.53104	-7.11887	0.53104	-8.73156	0.53104	-8.25857		0.53198	-5.70166	0.52525	-11.8906
	0.52463	-11.5381	0.53042	-8.59018	0.53042	-7.0351	0.53042	-8.84151	0.53057	-8.48546		0.53151	-4.6248	0.52463	-11.5381
	0.52431	-11.4595	0.52979	-8.89736	0.52995	-7.0892	0.52995	-9.10157	0.5301	-8.5291		0.53104	-5.63883	0.52431	-11.4595
	0.52369	-11.6497	0.52948	-8.68618	0.52948	-6.93736	0.52948	-8.9375	0.52963	-8.35456		0.53057	-4.8831	0.52369	-11.6497
	0.52322	-11.4857	0.52885	-8.79788	0.52901	-7.15727	0.52901	-8.99859	0.52901	-8.35631		0.5301	-5.6144	0.52322	-11.4857
	0.52259	-11.922	0.52838	-9.09284	0.52838	-7.30562	0.52838	-9.28308	0.52854	-8.1748		0.52963	-4.82376	0.52259	-11.922
	0.52196	-11.4822	0.52791	-9.02477	0.52791	-7.14156	0.52791	-9.37907	0.52807	-8.20796		0.52901	-5.75228	0.52196	-11.4822
	0.52118	-11.3373	0.52744	-9.03001	0.5276	-7.12411	0.5276	-9.00034	0.5276	-8.25508		0.52869	-4.91627	0.52118	-11.3373
	0.52071	-11.5799	0.52682	-9.19058	0.52697	-7.18868	0.52697	-9.03001	0.52713	-8.50815		0.52822	-5.69643	0.52071	-11.5799
	0.52024	-11.566	0.52635	-9.27959	0.52635	-7.5011	0.52635	-9.3145	0.5265	-8.60066		0.5276	-4.85518	0.52024	-11.566
	0.51962	-11.6759	0.52588	-9.126	0.52588	-7.2201	0.52603	-9.04397	0.52603	-8.68269		0.52713	-5.65629	0.51962	-11.6759
	0.51899	-12.1402	0.52541	-9.0876	0.52541	-7.22708	0.52541	-9.12076	0.52541	-8.80661		0.52666	-4.82551	0.51899	-12.1402
	0.51837	-11.7388	0.52478	-9.28832	0.52478	-7.54648	0.52494	-9.34591	0.52509	-8.43834		0.52619	-5.72261	0.51837	-11.7388
	0.5179	-11.6742	0.52431	-9.28308	0.52447	-7.39289	0.52447	-9.20105	0.52463	-8.23414		0.52556	-4.96688	0.5179	-11.6742
	0.51743	-11.8295	0.52384	-9.35638	0.52384	-7.57091	0.524	-9.27261	0.524	-8.58669		0.52525	-5.80289	0.51743	-11.8295
	0.51696	-12.189	0.52322	-9.33369	0.52322	-7.77162	0.52337	-9.30577	0.52337	-8.61985		0.52463	-4.98957	0.51696	-12.189
	0.51649	-12.1611	0.52275	-9.43841	0.52259	-7.78559	0.52275	-9.31275	0.5229	-8.57622		0.52416	-5.91983	0.51649	-12.1611
	0.51586	-11.9587	0.52212	-9.58502	0.52212	-7.71577	0.52212	-9.39478	0.52228	-8.85897		0.52353	-4.95292	0.51586	-11.9587
	0.51555	-12.0477	0.5215	-9.27261	0.5215	-7.77861	0.5215	-9.15218	0.52165	-8.96194		0.52306	-5.69119	0.51555	-12.0477
	0.51492	-12.128	0.52087	-9.25341	0.52087	-7.63898	0.52103	-9.12076	0.52118	-8.78915		0.52259	-4.86391	0.51492	-12.128
	0.51445	-11.7178	0.52024	-9.12949	0.52024	-7.3702	0.5204	-9.30402	0.5204	-8.66174		0.52181	-5.73308	0.51445	-11.7178
	0.51398	-11.6934	0.51962	-9.49776	0.51977	-7.56742	0.51977	-9.53964	0.51977	-8.97765		0.52118	-5.04542	0.51398	-11.6934
	0.51336	-11.9814	0.51899	-9.30577	0.51915	-7.46445	0.51915	-9.55361	0.5193	-8.48197		0.52056	-5.91809	0.51336	-11.9814
	0.51304	-12.0267	0.51852	-9.22897	0.51852	-7.56393	0.51868	-9.20454	0.51868	-8.86944		0.52009	-4.91103	0.51304	-12.0267
	0.51257	-11.9482	0.51805	-9.53441	0.51805	-7.59535	0.51821	-9.01604	0.51821	-9.00557		0.51946	-5.78544	0.51257	-11.9482
	0.51195	-12.0302	0.51758	-9.29704	0.51758	-7.76464	0.51758	-9.08237	0.51758	-8.7333		0.51899	-4.84471	0.51195	-12.0302
	0.51148	-12.1332	0.51696	-9.56931	0.51711	-8.04215	0.51711	-9.13996	0.51711	-8.80835		0.51837	-5.82907	0.51148	-12.1332
	0.51085	-12.2152	0.51664	-9.40002	0.51664	-7.66516	0.51664	-9.27086	0.5168	-8.78217		0.51774	-5.04368	0.51085	-12.2152
	0.51054	-12.1192	0.51602	-9.51172	0.51617	-7.27595	0.51617	-9.0684	0.51617	-9.39827		0.51743	-5.90238	0.51054	-12.1192
	0.51007	-12.1367	0.51555	-9.86951	0.51555	-7.38067	0.5157	-9.39827	0.51555	-9.16091		0.5168	-4.9023	0.51007	-12.1367
	0.5096	-12.2606	0.51508	-10.0353	0.51508	-7.37194	0.51508	-9.51521	0.51508	-9.05968		0.51617	-5.89889	0.5096	-12.2606
	0.50913	-12.2711	0.51461	-9.8381	0.51445	-7.54648	0.51461	-9.19581	0.51477	-9.06666		0.5157	-5.08556	0.50913	-12.2711
	0.50851	-11.9325	0.51414	-10.1261	0.51414	-7.71926	0.51414	-9.24643	0.51414	-9.16091		0.51524	-5.70166	0.50851	-11.9325
	0.50788	-11.9011	0.51351	-10.1016	0.51351	-7.59011	0.51351	-9.66182	0.51367	-9.47332		0.51477	-5.02099	0.50788	-11.9011
	0.50757	-11.9395	0.51304	-10.0283	0.5132	-7.36496	0.51304	-9.55186	0.5132	-9.21501		0.51414	-5.84478	0.50757	-11.9395
	0.50694	-12.0599	0.51257	-10.1453	0.51257	-7.53601	0.51257	-9.64611	0.51257	-9.53964		0.51383	-4.96688	0.50694	-12.0599
	0.50631	-11.8784	0.51195	-9.87998	0.51211	-7.38067	0.51211	-9.8381	0.51211	-9.311		0.51336	-5.80987	0.50631	-11.8784
	0.506	-11.9796	0.51148	-9.61295	0.51164	-7.49761	0.51148	-9.87998	0.51179	-9.37035		0.51273	-4.96164	0.506	-11.9796
	0.50553	-11.8522	0.51101	-10.0022	0.51117	-7.74195	0.51117	-9.97248	0.51117	-9.4262		0.51226	-5.81162	0.50553	-11.8522
	0.50491	-12.1541	0.51054	-10.2325	0.51054	-7.49935	0.5107	-9.74559	0.5107	-9.29181		0.51179	-5.09778	0.50491	-12.1541
	0.50459	-12.1943	0.51007	-10.0109	0.51007	-7.57266	0.51023	-9.93234	0.51023	-9.32846		0.51117	-5.74181	0.50459	-12.1943
	0.50412	-12.477	0.5096	-9.74036	0.5096	-7.77337	0.50976	-10.1627	0.5096	-9.60247		0.51085	-5.06986	0.50412	-12.477
	0.5035	-12.2571	0.50913	-10.1156	0.50913	-7.82399	0.50913	-10.2989	0.50913	-9.86951		0.51038	-5.86922	0.5035	-12.2571
	0.50303	-11.9971	0.50851	-10.4769	0.50851	-8.0404	0.50851	-10.0266	0.50866	-9.80493		0.50976	-5.18156	0.50303	-11.9971
	0.50256	-12.2955	0.50804	-10.168	0.50804	-8.15385	0.50804	-10.0301	0.50819	-9.60422		0.50929	-5.92158	0.50256	-12.2955
	0.50209	-12.3496	0.50757	-10.1069	0.50772	-8.06833	0.50772	-10.4472	0.50772	-9.46808		0.50882	-5.00877	0.50209	-12.3496
	0.50146	-12.2397	0.50694	-10.7055	0.5071	-8.43834	0.5071	-10.4106	0.50725	-9.55361		0.50835	-5.88143	0.50146	-12.2397
	0.50099	-12.1768	0.50647	-10.2744	0.50663	-8.36329	0.50647	-9.90267	0.50678	-9.53964		0.50772	-5.13094	0.50099	-12.1768
	0.50052	-12.1384	0.506	-10.4367	0.50616	-8.47674	0.50616	-10.0283	0.50631	-9.32846		0.50725	-6.0804	0.50052	-12.1384
	0.4999	-12.3968	0.50553	-10.3512	0.50553	-8.2673	0.50569	-10.2465	0.50569	-9.5763		0.50678	-5.32118	0.4999	-12.3968
	0.49943	-12.2973	0.50506	-10.3896	0.50506	-8.22017	0.50522	-10.1645	0.50522	-9.48205		0.50631	-5.81337	0.49943	-12.2973
	0.49896	-12.1088	0.50459	-10.3634	0.50459	-8.15909	0.50475	-10.0667	0.50475	-9.51695		0.50585	-4.90754	0.49896	-12.1088
	0.49849	-12.0826	0.50412	-9.69672	0.50412	-8.14512	0.50412	-10.0632	0.50412	-9.7072		0.50538	-5.93728	0.49849	-12.0826
	0.49802	-12.121	0.5035	-9.94805	0.50365	-8.20272	0.50365	-9.87649	0.50365	-9.99692		0.50491	-5.1833	0.49802	-12.121
	0.49755	-11.9761	0.50303	-10.0231	0.50318	-8.42089	0.50318	-10.1069	0.50334	-9.96899		0.50428	-5.93379	0.49755	-11.9761
	0.49708	-11.7772	0.50256	-9.93234	0.50256	-8.4715	0.50272	-10.3198	0.50272	-9.8538		0.50381	-5.14141	0.49708	-11.7772
	0.49646	-11.9412	0.50209	-10.2168	0.50209	-8.43485	0.50209	-10.4367	0.50209	-9.97598		0.50334	-5.95474	0.49646	-11.9412
	0.49599	-12.2362	0.50146	-9.65833	0.50162	-8.38947	0.50162	-10.236	0.50178	-9.52044		0.50272	-5.27057	0.49599	-12.2362
	0.49552	-12.1838	0.50099	-9.61818	0.50115	-8.48372	0.50115	-9.99517	0.50131	-9.82064		0.50225	-5.89016	0.49552	-12.1838
	0.49489	-12.1925	0.50052	-9.82064	0.50068	-8.57448	0.50068	-10.3442	0.50084	-9.82413		0.50193	-5.08556	0.49489	-12.1925
	0.49458	-12.2833	0.4999	-9.85206	0.50005	-8.90609	0.50005	-10.3041	0.50021	-10.0947		0.50131	-5.95648	0.49458	-12.2833
	0.49411	-12.3042	0.49959	-10.1208	0.49959	-8.92005	0.49974	-10.25	0.49974	-10.2831		0.50084	-5.27406	0.49411	-12.3042
	0.49348	-12.3357	0.49912	-10.7387	0.49912	-8.82755	0.49912	-10.8905	0.49912	-10.2064		0.50021	-6.0612	0.49348	-12.3357
	0.49317	-12.3618	0.49849	-10.0912	0.49865	-8.08229	0.49849	-10.4786	0.4988	-9.8922		0.4999	-5.20948	0.49317	-12.3618
	0.49254	-12.6882	0.49802	-10.1854	0.49818	-8.29697	0.49818	-10.8067	0.49833	-9.58502		0.49927	-5.8378	0.49254	-12.6882
	0.49207	-12.3409	0.49755	-10.4385	0.49771	-8.68443	0.49771	-10.3983	0.49771	-9.70545		0.4988	-5.10127	0.49207	-12.3409
	0.4916	-12.2501	0.49708	-10.613	0.49708	-8.91307	0.49724	-10.5066	0.49724	-10.2343		0.49849	-6.07866	0.4916	-12.2501
	0.49113	-12.4491	0.49661	-10.6078	0.49661	-9.22897	0.49661	-10.7683	0.49661	-10.2098		0.49786	-5.21297	0.49113	-12.4491
	0.49066	-12.5102	0.49614	-10.9848	0.49614	-9.31624	0.49614	-10.6759	0.4963	-9.7613		0.49724	-5.97568	0.49066	-12.5102
	0.49004	-12.7458	0.49567	-10.6444	0.49567	-9.18883	0.49567	-10.4228	0.49567	-9.86951		0.49692	-5.30897	0.49004	-12.7458
	0.48957	-12.683	0.49505	-10.4943	0.49505	-9.00732	0.49505	-10.346	0.4952	-10.0004		0.4963	-5.95823	0.48957	-12.683
	0.4891	-12.765	0.49458	-10.51	0.49458	-8.4331	0.49473	-10.332	0.49473	-10.5153		0.49583	-5.28279	0.4891	-12.765
	0.48847	-12.6306	0.49411	-10.5833	0.49411	-8.54306	0.49426	-10.4856	0.49426	-10.2448		0.49536	-6.11705	0.48847	-12.6306
	0.488	-12.8418	0.49348	-10.4385	0.49364	-8.36504	0.49364	-10.8504	0.49379	-10.1505		0.49489	-5.2409	0.488	-12.8418
	0.48753	-12.7144	0.49317	-10.6287	0.49317	-8.36504	0.49317	-10.8137	0.49333	-10.2622		0.49442	-5.99837	0.48753	-12.7144
	0.48706	-12.5992	0.49254	-10.8417	0.49286	-8.51862	0.4927	-10.3198	0.49286	-10.0545		0.49395	-5.37878	0.48706	-12.5992
	0.4866	-12.8453	0.49207	-10.8312	0.49223	-8.67396	0.49223	-10.8643	0.49223	-9.95503		0.49348	-5.95125	0.4866	-12.8453
	0.48613	-13.0233	0.4916	-10.8609	0.49176	-8.63207	0.49176	-11.1802	0.49176	-10.5799		0.49286	-5.21995	0.48613	-13.0233
	0.48566	-12.9378	0.49113	-10.7771	0.49129	-8.67745	0.49129	-10.9429	0.49129	-10.5868		0.49254	-5.82907	0.48566	-12.9378
	0.48519	-12.8662	0.49066	-11.004	0.49066	-9.20978	0.49066	-10.6916	0.49066	-10.3512		0.49192	-5.43812	0.48519	-12.8662
	0.48472	-13.2607	0.49004	-11.2728	0.49019	-9.21501	0.49019	-10.5484	0.49035	-10.4699		0.49145	-6.09262	0.48472	-13.2607
	0.48409	-13.1525	0.48973	-10.791	0.48973	-9.10855	0.48973	-10.4402	0.48973	-10.7753		0.49082	-5.17981	0.48409	-13.1525
	0.48362	-12.868	0.48926	-10.5676	0.48926	-9.22025	0.48926	-10.2762	0.48926	-10.4996		0.49035	-5.99313	0.48362	-12.868
	0.483	-13.1699	0.48863	-10.4525	0.48863	-8.98288	0.48863	-11.4717	0.48879	-10.709		0.48988	-5.29675	0.483	-13.1699
	0.48253	-12.7825	0.48816	-11.2274	0.48832	-9.13298	0.48816	-11.7126	0.48832	-10.606		0.48941	-6.1572	0.48253	-12.7825
	0.48206	-13.0722	0.48769	-11.3827	0.48769	-9.47507	0.48785	-11.0459	0.48785	-10.7823		0.48894	-5.38576	0.48206	-13.0722
	0.48143	-13.2851	0.48706	-11.3164	0.48706	-9.09633	0.48722	-11.011	0.48738	-10.8137		0.48847	-5.80987	0.48143	-13.2851
	0.48112	-13.4928	0.4866	-11.4263	0.48675	-9.19058	0.48675	-11.0441	0.48675	-10.9795		0.488	-5.35434	0.48112	-13.4928
	0.48065	-13.2677	0.48613	-11.7161	0.48628	-9.25515	0.48628	-10.8504	0.48644	-11.1349		0.48753	-6.138	0.48065	-13.2677
	0.48018	-13.0443	0.48566	-11.8784	0.48581	-9.3878	0.48566	-10.6828	0.48597	-10.9132		0.48706	-5.4067	0.48018	-13.0443
	0.47971	-13.5679	0.48503	-11.4106	0.48519	-9.23945	0.48519	-11.0092	0.4855	-11.0005		0.48644	-5.95299	0.47971	-13.5679
	0.47924	-13.5836	0.48456	-11.5031	0.48472	-9.02826	0.48487	-11.3007	0.48487	-10.6462		0.48581	-5.25661	0.47924	-13.5836
	0.47861	-13.6621	0.48425	-11.6724	0.48425	-9.02826	0.48425	-11.1907	0.48425	-10.702		0.4855	-6.01059	0.47861	-13.6621
	0.47799	-13.7389	0.48362	-11.5852	0.48362	-9.64087	0.48362	-11.189	0.48378	-10.8748		0.48503	-5.6685	0.47799	-13.7389
	0.47752	-13.6778	0.48315	-11.0546	0.48315	-9.56408	0.48315	-11.0755	0.48331	-10.9446		0.4844	-6.16592	0.47752	-13.6778
	0.47689	-13.5609	0.48268	-10.9987	0.48268	-9.41572	0.48284	-11.5607	0.48284	-10.6724		0.48409	-5.2409	0.47689	-13.5609
	0.47642	-13.4928	0.48221	-11.1715	0.48221	-9.32322	0.48221	-11.7876	0.48221	-10.2709		0.48362	-5.92856	0.47642	-13.4928
	0.47595	-13.704	0.48159	-11.4246	0.48159	-9.2569	0.48159	-11.545	0.48174	-10.5327		0.483	-5.576	0.47595	-13.704
	0.47564	-13.8942	0.48112	-11.0476	0.48127	-9.22025	0.48127	-11.545	0.48127	-10.8783		0.48253	-6.042	0.47564	-13.8942
	0.47501	-13.6674	0.48065	-11.2221	0.4808	-9.35464	0.4808	-11.8958	0.4808	-11.3007		0.48206	-5.44859	0.47501	-13.6674
	0.47454	-13.6359	0.48018	-11.2919	0.48018	-9.2761	0.48018	-11.5677	0.48034	-10.8277		0.48143	-5.99837	0.47454	-13.6359
	0.47408	-13.7372	0.47971	-11.4735	0.47971	-9.07539	0.47987	-11.3478	0.47987	-11.0302		0.48096	-5.47652	0.47408	-13.7372
	0.47345	-14.0897	0.47924	-11.5381	0.47924	-8.8258	0.4794	-11.7038	0.4794	-11.3792		0.48049	-6.27239	0.47345	-14.0897
	0.47298	-14.4824	0.47861	-11.264	0.47861	-8.90434	0.47861	-11.6166	0.47877	-11.0075		0.48002	-5.68945	0.47298	-14.4824
	0.47251	-14.1997	0.47814	-11.8051	0.47814	-9.12775	0.47814	-11.5852	0.4783	-10.8975		0.4794	-6.12927	0.47251	-14.1997
	0.47204	-13.6342	0.47767	-11.8906	0.47767	-9.10331	0.47783	-12.0198	0.47783	-11.2989		0.47893	-5.73483	0.47204	-13.6342
	0.47157	-13.7494	0.47721	-11.5538	0.47721	-9.22897	0.47721	-11.8016	0.47721	-11.3792		0.47846	-6.21479	0.47157	-13.7494
	0.47095	-14.3323	0.47658	-11.7911	0.47658	-9.30228	0.47658	-11.7457	0.47674	-10.7125		0.47783	-5.70516	0.47095	-14.3323
	0.47048	-14.5348	0.47595	-11.6497	0.47611	-9.24468	0.47611	-11.9569	0.47627	-10.5746		0.47736	-6.2113	0.47048	-14.5348
	0.46985	-14.6046	0.47548	-11.9447	0.4758	-9.26563	0.47564	-11.7248	0.4758	-10.8801		0.47705	-5.56902	0.46985	-14.6046
	0.46938	-14.4929	0.47501	-11.7859	0.47517	-9.5571	0.47517	-11.7405	0.47533	-10.8818		0.47642	-6.10658	0.46938	-14.4929
	0.46891	-14.4842	0.4747	-11.7824	0.47454	-9.50474	0.47486	-12.3042	0.47486	-10.9202		0.4758	-5.79591	0.46891	-14.4842
	0.46844	-14.6378	0.47408	-12.0459	0.47408	-9.67054	0.47423	-12.402	0.47439	-10.9394		0.47533	-6.20781	0.46844	-14.6378
	0.46797	-14.06	0.47361	-11.4804	0.47361	-9.76654	0.47361	-12.5189	0.47376	-11.2012		0.47501	-5.71039	0.46797	-14.06
	0.4675	-14.2258	0.47298	-11.4002	0.47329	-9.74908	0.47314	-12.491	0.47329	-11.0598		0.47439	-5.95823	0.4675	-14.2258
	0.46703	-14.1351	0.47251	-11.5258	0.47282	-9.71941	0.47267	-12.0686	0.47282	-10.9953		0.47392	-5.64581	0.46703	-14.1351
	0.46656	-14.1107	0.47204	-11.8033	0.4722	-9.80668	0.4722	-12.8977	0.4722	-11.0267		0.47345	-6.34918	0.46656	-14.1107
	0.46578	-14.4144	0.47157	-11.9168	0.47157	-9.91489	0.47157	-12.7615	0.47173	-11.0284		0.47298	-5.80638	0.46578	-14.4144
	0.46531	-14.5208	0.47095	-12.1611	0.4711	-9.64262	0.4711	-12.1489	0.47126	-11.0267		0.47235	-6.15021	0.46531	-14.5208
	0.46484	-14.8123	0.47048	-12.0773	0.47063	-9.55361	0.47063	-12.2292	0.47079	-11.4508		0.47188	-5.71737	0.46484	-14.8123
	0.46437	-14.7111	0.47001	-12.1699	0.47001	-9.58502	0.47016	-12.2763	0.47016	-11.1733		0.47141	-6.13974	0.46437	-14.7111
	0.46375	-14.3934	0.46938	-12.6533	0.46938	-9.6688	0.46954	-12.1315	0.46969	-11.0249		0.47079	-5.84827	0.46375	-14.3934
	0.46343	-14.4719	0.46891	-12.5259	0.46907	-9.55361	0.46907	-12.2432	0.46922	-11.3792		0.47032	-6.2689	0.46343	-14.4719
	0.46296	-15.0601	0.46844	-12.2501	0.4686	-9.41223	0.4686	-12.7074	0.46875	-11.751		0.47001	-5.55855	0.46296	-15.0601
	0.46234	-14.6587	0.46797	-12.2746	0.46797	-9.37558	0.46797	-12.6795	0.46828	-11.2256		0.46938	-6.19385	0.46234	-14.6587
	0.46187	-14.739	0.46735	-12.4124	0.4675	-9.31624	0.46766	-12.3671	0.46766	-11.2064		0.46891	-5.89714	0.46187	-14.739
	0.4614	-15.0113	0.46703	-12.2309	0.46719	-9.48379	0.46719	-12.2257	0.46719	-11.3199		0.46844	-6.26017	0.4614	-15.0113
	0.46093	-14.732	0.46656	-11.6812	0.46656	-9.89918	0.46656	-12.4072	0.46672	-11.8225		0.46797	-5.65454	0.46093	-14.732
	0.46046	-14.5592	0.46594	-12.1751	0.46594	-9.90791	0.46609	-12.3723	0.46625	-12.5678		0.46735	-6.37013	0.46046	-14.5592
	0.45999	-14.917	0.46531	-12.395	0.46547	-10.0894	0.46547	-12.6254	0.46578	-11.2221		0.46688	-6.09087	0.45999	-14.917
	0.45952	-15.198	0.465	-12.6987	0.465	-10.1156	0.46515	-12.6114	0.46515	-11.5625		0.46641	-6.42947	0.45952	-15.198
	0.45874	-16.1859	0.46437	-12.6533	0.46453	-9.66705	0.46437	-12.5119	0.46469	-12.1733		0.46578	-5.73832	0.45874	-16.1859
	0.45827	-15.2643	0.4639	-13.128	0.4639	-9.66182	0.46406	-12.4316	0.46422	-10.8975		0.46531	-6.28635	0.45827	-15.2643
	0.45764	-14.6622	0.46343	-13.2101	0.46343	-9.72814	0.46359	-12.9413	0.46375	-11.4037		0.46484	-5.89016	0.45764	-14.6622
	0.45717	-14.9694	0.46296	-12.7947	0.46296	-9.54313	0.46296	-12.8575	0.46312	-11.573		0.46437	-6.68079	0.45717	-14.9694
	0.4567	-15.1806	0.46234	-11.7283	0.46234	-9.592	0.46249	-12.4002	0.46265	-11.2274		0.46375	-5.92856	0.4567	-15.1806
	0.45623	-15.088	0.46187	-12.2274	0.46187	-10.0755	0.46202	-12.868	0.46218	-11.6096		0.46328	-6.16767	0.45623	-15.088
	0.45576	-15.5052	0.4614	-12.3392	0.46156	-10.0388	0.46156	-12.9395	0.46156	-11.8539		0.46281	-5.75402	0.45576	-15.5052
	0.45514	-15.0462	0.46077	-11.9988	0.46093	-10.0842	0.46093	-12.9395	0.46109	-11.7353		0.46234	-6.43645	0.45514	-15.0462
	0.45467	-15.2469	0.46015	-11.4386	0.46046	-10.3285	0.4603	-12.676	0.46046	-11.7719		0.46171	-5.86398	0.45467	-15.2469
	0.4542	-14.9537	0.45983	-11.5782	0.45999	-10.1156	0.45983	-12.9971	0.46015	-11.7981		0.4614	-6.2689	0.4542	-14.9537
	0.45373	-15.1753	0.45936	-11.7457	0.45952	-10.1872	0.45936	-13.1525	0.45968	-12.025		0.46093	-5.8762	0.45373	-15.1753
	0.45326	-15.28	0.45889	-11.6637	0.45889	-10.6148	0.45889	-12.1053	0.45936	-11.8208		0.4603	-6.46786	0.45326	-15.28
	0.45263	-14.9065	0.45843	-11.9761	0.45827	-10.7928	0.45843	-12.1472	0.45874	-11.477		0.45968	-6.10833	0.45263	-14.9065
	0.45232	-14.6936	0.45796	-11.5956	0.4578	-10.7806	0.45811	-12.69	0.45811	-11.1837		0.45921	-6.38932	0.45232	-14.6936
	0.4517	-14.9589	0.45733	-11.6079	0.45733	-10.6218	0.45749	-12.7476	0.45749	-11.4909		0.45874	-5.88143	0.4517	-14.9589
	0.45107	-14.9292	0.4567	-12.1315	0.4567	-10.3355	0.45686	-12.8575	0.45702	-11.3321		0.45811	-6.46786	0.45107	-14.9292
	0.4506	-14.7844	0.45639	-12.4229	0.45639	-10.51	0.45655	-12.6708	0.45655	-11.2553		0.4578	-5.98964	0.4506	-14.7844
	0.45029	-14.8821	0.45592	-12.1699	0.45592	-10.7125	0.45592	-12.4316	0.45592	-11.7964		0.45733	-6.36664	0.45029	-14.8821
	0.44982	-14.8664	0.4553	-12.4282	0.4553	-10.8155	0.45545	-12.4631	0.45545	-11.641		0.4567	-5.80289	0.44982	-14.8664
	0.44935	-14.9135	0.45483	-12.4631	0.45483	-10.8417	0.45498	-12.7336	0.45498	-11.9342		0.45623	-6.27588	0.44935	-14.9135
	0.44888	-15.5663	0.45436	-12.4753	0.45451	-10.531	0.45451	-12.5032	0.45451	-11.9133		0.45576	-5.89016	0.44888	-15.5663
	0.4481	-15.287	0.45373	-12.1925	0.45389	-10.1051	0.45389	-13.0617	0.45404	-11.6305		0.45514	-6.36664	0.4481	-15.287
	0.44778	-15.5628	0.45342	-12.4386	0.45342	-10.1226	0.45342	-13.519	0.45357	-10.9691		0.45467	-5.92507	0.44778	-15.5628
	0.44731	-15.4214	0.45295	-13.2589	0.45295	-10.236	0.4531	-13.814	0.4531	-10.9429		0.4542	-6.43121	0.44731	-15.4214
	0.44669	-15.7548	0.45232	-13.2729	0.45232	-10.6462	0.45232	-13.4911	0.45248	-11.3635		0.45373	-6.22352	0.44669	-15.7548
	0.44622	-15.5541	0.45185	-12.9919	0.4517	-10.8609	0.45185	-13.0879	0.45201	-12.1699		0.4531	-6.68952	0.44622	-15.5541
	0.44575	-15.3778	0.45138	-13.0408	0.45138	-10.0563	0.45138	-13.3933	0.45154	-12.3287		0.45263	-6.06469	0.44575	-15.3778
	0.44512	-15.931	0.45091	-12.8348	0.45091	-10.1592	0.45091	-13.3968	0.45091	-12.5137		0.45232	-6.29682	0.44512	-15.931
	0.4445	-16.0305	0.45029	-12.7615	0.45029	-10.5415	0.45044	-12.9151	0.45044	-12.7807		0.4517	-5.85525	0.4445	-16.0305
	0.44418	-15.7373	0.44982	-12.5573	0.44997	-10.5362	0.44982	-13.3322	0.44997	-12.7877		0.45107	-6.21479	0.44418	-15.7373
	0.44371	-15.4999	0.44935	-12.6009	0.4495	-10.3652	0.4495	-13.3078	0.4495	-12.5416		0.45076	-5.85874	0.44371	-15.4999
	0.44309	-15.7076	0.44888	-13.2467	0.44888	-10.4559	0.44888	-12.9884	0.44904	-12.6324		0.45029	-6.42772	0.44309	-15.7076
	0.44262	-16.4005	0.44825	-11.7231	0.44825	-10.3338	0.44841	-13.0181	0.44857	-12.6009		0.44966	-6.32649	0.44262	-16.4005
	0.44215	-16.6222	0.44778	-11.929	0.44794	-10.2011	0.44794	-13.6167	0.4481	-12.2711		0.44919	-6.37362	0.44215	-16.6222
	0.44168	-16.4162	0.44731	-12.8278	0.44747	-10.7073	0.44747	-13.5312	0.44747	-12.1088		0.44872	-6.29159	0.44168	-16.4162
	0.44105	-16.5908	0.44669	-12.8662	0.44684	-10.9953	0.44669	-13.0041	0.44684	-11.5066		0.4481	-6.7157	0.44105	-16.5908
	0.44074	-16.2574	0.44637	-13.2816	0.44637	-10.8888	0.44637	-12.9814	0.44637	-11.8452		0.44778	-6.29333	0.44074	-16.2574
	0.44011	-15.4284	0.4459	-12.6865	0.4459	-11.0738	0.4459	-13.0285	0.4459	-11.9953		0.44731	-6.53768	0.44011	-15.4284
	0.43964	-15.8857	0.44528	-13.8244	0.44528	-10.8609	0.44528	-13.4265	0.44544	-12.6306		0.44669	-6.19036	0.43964	-15.8857
	0.43902	-17.0515	0.44465	-13.2101	0.44481	-10.8975	0.44497	-13.7773	0.44497	-12.5276		0.44622	-6.38932	0.43902	-17.0515
	0.43871	-16.6501	0.44434	-12.8505	0.44434	-11.0947	0.44434	-13.2467	0.4445	-12.224		0.44575	-5.94776	0.43871	-16.6501
	0.43824	-15.9729	0.44387	-12.9203	0.44387	-11.1087	0.44387	-13.2554	0.44387	-12.2327		0.44528	-6.2689	0.43824	-15.9729
	0.43761	-15.5959	0.44324	-13.8646	0.44324	-11.0075	0.4434	-14.1072	0.44356	-12.2554		0.44465	-6.16069	0.43761	-15.5959
	0.43714	-16.3464	0.44277	-13.4876	0.44277	-11.0267	0.44293	-14.3358	0.44309	-12.5556		0.44418	-6.66858	0.43714	-16.3464
	0.43683	-16.144	0.44231	-12.6655	0.44231	-11.2256	0.44246	-13.9047	0.44246	-12.5189		0.44371	-6.49404	0.43683	-16.144
	0.4362	-16.2731	0.44184	-13.6656	0.44184	-11.0912	0.44184	-13.9012	0.44199	-12.7545		0.44324	-6.51499	0.4362	-16.2731
	0.43573	-16.5594	0.44137	-13.334	0.44137	-11.1035	0.44137	-14.458	0.44152	-12.5276		0.44277	-6.34918	0.43573	-16.5594
	0.43526	-15.6047	0.44074	-13.0652	0.4409	-11.1174	0.4409	-13.9867	0.4409	-12.8261		0.44231	-6.68254	0.43526	-15.6047
	0.43479	-15.1264	0.44027	-11.9377	0.44027	-11.2134	0.44027	-13.8768	0.44058	-13.046		0.44168	-6.38758	0.43479	-15.1264
	0.43432	-15.8857	0.4398	-12.7563	0.4398	-11.5607	0.4398	-13.903	0.43996	-12.8907		0.44121	-6.46088	0.43432	-15.8857
	0.43385	-16.4808	0.43949	-12.4421	0.43933	-11.0581	0.43933	-14.0443	0.43964	-13.0896		0.44058	-5.97045	0.43385	-16.4808
	0.43323	-15.9188	0.43886	-12.1629	0.43886	-11.2029	0.43886	-13.8262	0.43886	-13.2921		0.44011	-6.29508	0.43323	-15.9188
	0.43276	-15.4738	0.43824	-12.4718	0.43824	-11.3478	0.43839	-13.896	0.43839	-13.2869		0.43964	-5.94252	0.43276	-15.4738
	0.43213	-15.589	0.43777	-13.2939	0.43777	-11.3111	0.43792	-14.0443	0.43792	-12.1541		0.43918	-6.44692	0.43213	-15.589
	0.43182	-15.4999	0.4373	-13.2764	0.4373	-11.0755	0.4373	-13.985	0.43745	-12.8156		0.43871	-6.42074	0.43182	-15.4999
	0.43119	-15.5785	0.43683	-13.1926	0.43683	-11.3129	0.43683	-13.903	0.43683	-13.0722		0.43824	-6.7349	0.43119	-15.5785
	0.43088	-15.7216	0.4362	-13.4509	0.43636	-11.1698	0.43636	-13.9553	0.43651	-13.5312		0.43761	-6.61796	0.43088	-15.7216
	0.43041	-15.9729	0.43573	-13.0024	0.43589	-11.4735	0.43589	-14.0461	0.43605	-13.2066		0.4373	-6.86754	0.43041	-15.9729
	0.42963	-16.2365	0.43542	-13.0094	0.43542	-11.7091	0.43542	-14.2258	0.43542	-13.128		0.43683	-6.54291	0.42963	-16.2365
	0.42932	-17.5577	0.43464	-13.2956	0.43495	-11.2658	0.43479	-14.5069	0.43479	-12.8575		0.43605	-6.68254	0.42932	-17.5577
	0.42885	-17.2872	0.43432	-13.067	0.43448	-11.3181	0.43432	-14.4999	0.43448	-12.8662		0.43573	-6.07342	0.42885	-17.2872
	0.42822	-17.0254	0.43401	-12.5957	0.43401	-11.2902	0.43385	-14.1822	0.43401	-13.0251		0.43526	-6.43645	0.42822	-17.0254
	0.42775	-17.1301	0.43338	-12.6428	0.43338	-11.4822	0.43338	-14.4004	0.43354	-13.5207		0.43479	-6.12927	0.42775	-17.1301
	0.42728	-16.8212	0.43292	-12.9727	0.43276	-11.7108	0.43292	-14.4527	0.43307	-13.2363		0.43432	-6.39805	0.42728	-16.8212
	0.42681	-17.6938	0.43245	-12.868	0.43229	-11.9098	0.43245	-13.9972	0.43245	-12.7877		0.4337	-6.37362	0.42681	-17.6938
	0.42619	-17.7497	0.43182	-13.2694	0.43182	-12.9535	0.43198	-14.2573	0.43198	-13.5888		0.43323	-6.86405	0.42619	-17.7497
	0.42572	-17.3709	0.43135	-13.4038	0.43135	-12.5381	0.43151	-14.3253	0.43151	-13.7825		0.43276	-6.94608	0.42572	-17.3709
	0.42525	-16.4162	0.43088	-13.8663	0.43104	-11.8365	0.43104	-14.2346	0.43104	-13.69		0.43229	-6.95481	0.42525	-16.4162
	0.42478	-16.5314	0.43041	-14.2101	0.43041	-11.6201	0.43041	-14.2869	0.43057	-13.9449		0.43182	-6.51673	0.42478	-16.5314
	0.42431	-17.0882	0.42979	-13.3357	0.42979	-11.4839	0.42994	-14.4562	0.4301	-14.3428		0.43119	-6.6773	0.42431	-17.0882
	0.42384	-16.9643	0.42932	-14.7285	0.42947	-12.107	0.42932	-14.8751	0.42947	-13.8698		0.43088	-6.55862	0.42384	-16.9643
	0.42337	-17.795	0.429	-14.5714	0.429	-11.7632	0.429	-14.5034	0.429	-13.4021		0.43041	-6.50102	0.42337	-17.795
	0.42274	-17.3675	0.42822	-14.177	0.42838	-11.0755	0.42838	-15.2626	0.42853	-13.8087		0.42979	-6.05248	0.42274	-17.3675
	0.42227	-16.6466	0.42791	-14.3515	0.42791	-11.3356	0.42791	-14.6133	0.42822	-14.1334		0.42932	-6.46786	0.42227	-16.6466
	0.4218	-16.5751	0.42744	-14.4493	0.42744	-11.8138	0.42744	-14.622	0.42759	-14.636		0.42885	-6.42598	0.4218	-16.5751
	0.42133	-16.8334	0.42681	-15.0566	0.42697	-11.8871	0.42681	-14.999	0.42697	-14.3672		0.42822	-6.70872	0.42133	-16.8334
	0.42071	-17.1144	0.42634	-14.7407	0.42634	-12.0372	0.42634	-14.6203	0.4265	-14.4685		0.42775	-6.80471	0.42071	-17.1144
	0.42024	-17.1999	0.42587	-14.1299	0.42587	-11.4979	0.42587	-14.4964	0.42619	-14.6779		0.42728	-6.72966	0.42024	-17.1999
	0.41977	-16.3586	0.4254	-13.5068	0.4254	-11.0459	0.4254	-14.9467	0.4254	-14.6098		0.42681	-6.67905	0.41977	-16.3586
	0.4193	-16.8438	0.42478	-14.1403	0.42493	-11.5433	0.42493	-14.9257	0.42509	-13.8733		0.42634	-6.87278	0.4193	-16.8438
	0.41883	-16.966	0.42431	-14.1054	0.42446	-12.1	0.42446	-15.1666	0.42462	-14.0077		0.42572	-6.78551	0.41883	-16.966
	0.41836	-17.2243	0.42384	-14.0757	0.42399	-11.4141	0.42399	-15.0549	0.42399	-14.3463		0.4254	-6.59004	0.41836	-17.2243
	0.41789	-17.0393	0.42337	-13.8227	0.42337	-11.5189	0.42337	-14.9571	0.42337	-13.7127		0.42478	-6.25842	0.41789	-17.0393
	0.41727	-17.734	0.42274	-13.8541	0.42274	-11.4263	0.4229	-15.0479	0.42306	-14.1403		0.42431	-6.46786	0.41727	-17.734
	0.4168	-17.446	0.42227	-13.9972	0.42243	-11.4892	0.42243	-15.0758	0.42259	-13.8785		0.42384	-6.23224	0.4168	-17.446
	0.41617	-17.2627	0.42196	-13.5958	0.42196	-11.2536	0.42196	-15.6465	0.42196	-13.718		0.42337	-6.63716	0.41617	-17.2627
	0.41586	-17.5245	0.42133	-13.8506	0.42149	-11.3356	0.42133	-15.4895	0.42149	-14.0147		0.42274	-6.55339	0.41586	-17.5245
	0.41539	-18.2069	0.42086	-14.5819	0.42086	-11.9046	0.42086	-15.6762	0.42102	-14.1683		0.42227	-6.89547	0.41539	-18.2069
	0.41476	-18.6171	0.42024	-14.1508	0.4204	-11.7283	0.4204	-15.7181	0.4204	-14.163		0.4218	-7.02637	0.41476	-18.6171
	0.41429	-18.2506	0.41977	-13.1595	0.41977	-11.7335	0.41993	-15.5349	0.42008	-13.9728		0.42133	-7.11713	0.41429	-18.2506
	0.41382	-17.7881	0.4193	-13.4509	0.4193	-12.0389	0.41946	-15.7844	0.41961	-14.2643		0.42086	-6.604	0.41382	-17.7881
	0.41335	-17.8596	0.41883	-14.1264	0.41899	-12.1559	0.41899	-16.034	0.41899	-14.8105		0.4204	-6.61098	0.41335	-17.8596
	0.41273	-17.9626	0.41836	-14.6063	0.41836	-12.2868	0.41852	-16.1038	0.41852	-15.1125		0.41977	-6.55862	0.41273	-17.9626
	0.41241	-18.652	0.41773	-13.8803	0.41789	-12.0547	0.41805	-16.3551	0.41805	-14.8856		0.4193	-6.74886	0.41241	-18.652
	0.41194	-18.3623	0.41727	-14.0478	0.41742	-11.8627	0.41758	-16.6257	0.41758	-15.0723		0.41883	-6.46961	0.41194	-18.3623
	0.41132	-19.0587	0.4168	-13.786	0.41695	-11.6026	0.41695	-16.4389	0.41695	-15.5314		0.41836	-6.27762	0.41132	-19.0587
	0.41085	-18.7532	0.41633	-13.9012	0.41633	-12.217	0.41633	-16.432	0.41648	-15.5174		0.41789	-6.54815	0.41085	-18.7532
	0.41038	-18.4199	0.41586	-14.1473	0.41586	-12.0651	0.41601	-16.3778	0.41617	-14.725		0.41742	-6.65112	0.41038	-18.4199
	0.40991	-18.4495	0.41539	-14.1822	0.41554	-11.648	0.41554	-16.1248	0.41554	-14.3637		0.41695	-6.54466	0.40991	-18.4495
	0.40944	-18.6084	0.41476	-13.5556	0.41492	-12.4264	0.41507	-15.8595	0.41507	-15.3341		0.41633	-6.7157	0.40944	-18.6084
	0.40897	-19.228	0.41429	-14.0024	0.41445	-12.5032	0.41445	-16.404	0.4146	-15.2696		0.41586	-6.70174	0.40897	-19.228
	0.40834	-19.2803	0.41382	-13.1088	0.41398	-12.6847	0.41398	-16.0811	0.41414	-15.2818		0.41539	-6.68777	0.40834	-19.2803
	0.40772	-18.9365	0.41335	-14.0216	0.41351	-11.908	0.41351	-16.1527	0.41351	-15.3027		0.41476	-6.69127	0.40772	-18.9365
	0.40741	-18.4635	0.41288	-14.0688	0.41304	-11.7318	0.41304	-15.9694	0.41304	-14.5138		0.41445	-6.48706	0.40741	-18.4635
	0.40694	-18.4059	0.41241	-14.3515	0.41257	-13.0041	0.41257	-16.7478	0.41257	-14.6744		0.41398	-6.27588	0.40694	-18.4059
	0.40631	-18.4722	0.41194	-14.1875	0.41194	-12.5224	0.41194	-16.4913	0.4121	-14.8472		0.41335	-6.28286	0.40631	-18.4722
	0.406	-18.2366	0.41132	-13.9414	0.41147	-12.2519	0.41163	-16.4093	0.41163	-14.999		0.41288	-6.42772	0.406	-18.2366
	0.40553	-18.5682	0.41085	-13.7808	0.41101	-12.3775	0.41116	-16.8089	0.41101	-15.1073		0.41241	-6.72617	0.40553	-18.5682
	0.4049	-18.9208	0.41038	-13.4509	0.41054	-11.8784	0.41054	-16.8055	0.41069	-15.4162		0.41194	-6.67905	0.4049	-18.9208
	0.40443	-18.2227	0.40975	-14.3533	0.40991	-11.8714	0.41007	-16.6135	0.41022	-15.6553		0.41132	-6.82915	0.40443	-18.2227
	0.40396	-18.275	0.40928	-15.4912	0.40944	-12.2554	0.4096	-16.8561	0.4096	-15.3481		0.41101	-6.70872	0.40396	-18.275
	0.40349	-18.4042	0.40897	-15.2294	0.40913	-11.8103	0.40913	-17.2156	0.40913	-14.8315		0.41038	-6.83787	0.40349	-18.4042
	0.40287	-18.8597	0.40834	-14.6849	0.4085	-12.3444	0.40834	-18.2418	0.4085	-15.1823		0.40975	-6.76108	0.40287	-18.8597
	0.4024	-18.8091	0.40788	-14.2922	0.40788	-12.9448	0.40803	-17.1091	0.40803	-14.8175		0.40944	-6.60225	0.4024	-18.8091
	0.40208	-19.1145	0.40756	-14.6482	0.40756	-12.2571	0.40756	-16.802	0.40772	-15.6814		0.40897	-6.55513	0.40208	-19.1145
	0.4013	-19.0534	0.40694	-14.9606	0.40694	-12.1192	0.40709	-16.9503	0.40709	-16.5751		0.4085	-6.82915	0.4013	-19.0534
	0.40083	-19.0901	0.40631	-14.5243	0.40631	-12.0616	0.40662	-16.9224	0.40662	-15.4738		0.40803	-6.7541	0.40083	-19.0901
	0.40052	-19.6294	0.40584	-14.3131	0.406	-11.8051	0.40615	-16.4389	0.40631	-15.0025		0.40756	-6.66858	0.40052	-19.6294
	0.39989	-19.3903	0.40537	-14.2101	0.40553	-11.6567	0.40568	-16.4651	0.40568	-15.4197		0.40694	-6.65636	0.39989	-19.3903
	0.39942	-18.8615	0.4049	-15.1264	0.4049	-12.0581	0.40506	-16.0689	0.40521	-15.7914		0.40647	-6.90943	0.39942	-18.8615
	0.3988	-18.7323	0.40443	-15.0462	0.40443	-12.4194	0.40459	-16.5367	0.40474	-16.3901		0.406	-7.08571	0.3988	-18.7323
	0.39848	-18.8143	0.40396	-14.643	0.40396	-12.0843	0.40412	-17.0655	0.40412	-16.2644		0.40553	-6.97052	0.39848	-18.8143
	0.39786	-19.5648	0.40349	-14.1927	0.40349	-11.6044	0.40349	-16.9381	0.40365	-15.2975		0.4049	-6.85707	0.39786	-19.5648
	0.39739	-19.3152	0.40287	-14.4685	0.40302	-11.744	0.40318	-16.7391	0.40318	-15.2992		0.40443	-6.63542	0.39739	-19.3152
	0.39692	-19.2873	0.40255	-15.0566	0.40255	-11.8679	0.40255	-16.9311	0.40271	-15.1195		0.40412	-6.83089	0.39692	-19.2873
	0.39629	-19.5107	0.40208	-14.5592	0.40208	-11.5223	0.40208	-17.2156	0.40208	-15.1997		0.40349	-6.66334	0.39629	-19.5107
	0.39582	-19.5247	0.40146	-14.5278	0.40161	-11.8243	0.40146	-17.0079	0.40161	-15.7059		0.40302	-6.52895	0.39582	-19.5247
	0.39535	-19.1826	0.40083	-14.9519	0.40099	-11.9936	0.40115	-17.0271	0.40115	-15.8106		0.40255	-6.80646	0.39535	-19.1826
	0.39489	-19.4758	0.40052	-14.7268	0.40052	-11.9552	0.40068	-17.4547	0.40068	-15.4563		0.40208	-6.72966	0.39489	-19.4758
	0.39442	-19.5892	0.39989	-15.2381	0.40005	-12.3549	0.40005	-17.2592	0.40021	-15.4598		0.40146	-6.92514	0.39442	-19.5892
	0.3941	-19.6085	0.39942	-15.6396	0.39958	-12.3217	0.39958	-17.5559	0.39974	-15.7373		0.40099	-6.99321	0.3941	-19.6085
	0.39348	-20.0116	0.39895	-14.2747	0.39911	-12.7092	0.39911	-17.912	0.39927	-17.2016		0.40052	-7.08746	0.39348	-20.0116
	0.39301	-19.5927	0.39848	-14.0216	0.39848	-12.477	0.39848	-17.9591	0.39864	-16.7286		0.40005	-7.02811	0.39301	-19.5927
	0.39254	-19.2315	0.39786	-15.0008	0.39802	-12.3339	0.39802	-17.6868	0.39817	-15.3027		0.39942	-6.9391	0.39254	-19.2315
	0.39207	-18.9976	0.39739	-16.0113	0.39755	-12.416	0.3977	-17.919	0.3977	-16.2417		0.39911	-7.1084	0.39207	-18.9976
	0.39144	-19.303	0.39708	-15.3882	0.39708	-12.4788	0.39708	-17.7374	0.39723	-16.1963		0.39848	-6.83787	0.39144	-19.303
	0.39097	-19.6015	0.39645	-14.8367	0.39645	-13.1193	0.39661	-17.8369	0.39661	-16.8438		0.39817	-6.71395	0.39097	-19.6015
	0.39066	-19.5631	0.39598	-14.7879	0.39614	-12.9448	0.39614	-17.9033	0.39629	-16.4581		0.39755	-6.96528	0.39066	-19.5631
	0.39003	-19.7463	0.39551	-15.3254	0.39567	-12.5346	0.39567	-17.7601	0.39567	-15.8699		0.39708	-6.98448	0.39003	-19.7463
	0.38956	-19.7376	0.39489	-15.2521	0.39489	-12.8401	0.3952	-17.6013	0.3952	-15.8281		0.39645	-7.01241	0.38956	-19.7376
	0.38909	-20.3956	0.39457	-14.7233	0.39457	-12.7772	0.39473	-18.3012	0.39473	-15.9729		0.39598	-7.01066	0.38909	-20.3956
	0.38863	-20.2769	0.39395	-15.8647	0.3941	-12.4072	0.39426	-18.474	0.39426	-15.6989		0.39567	-6.86056	0.38863	-20.2769
	0.388	-19.9907	0.39348	-16.7566	0.39348	-12.9483	0.39363	-18.5752	0.39379	-15.6239		0.39504	-7.13283	0.388	-19.9907
	0.38753	-20.1233	0.39301	-16.4389	0.39285	-13.2712	0.39332	-18.8649	0.39332	-16.5175		0.39473	-7.26024	0.38753	-20.1233
	0.38706	-20.6312	0.39254	-16.329	0.39254	-12.8523	0.39285	-17.5961	0.39285	-16.3203		0.3941	-7.19567	0.38706	-20.6312
	0.38643	-21.1042	0.39207	-15.7914	0.39207	-12.9902	0.39207	-16.4529	0.39222	-15.8926		0.39363	-6.94434	0.38643	-21.1042
	0.38596	-21.2089	0.39144	-15.2591	0.3916	-12.9744	0.3916	-17.1126	0.39176	-16.336		0.39316	-7.18868	0.38596	-21.2089
	0.3855	-21.0745	0.39097	-16.116	0.39113	-12.7947	0.39129	-17.3849	0.39129	-16.3185		0.39269	-7.1084	0.3855	-21.0745
	0.38503	-20.7586	0.3905	-14.8402	0.3905	-12.2973	0.39066	-18.5595	0.39082	-16.6536		0.39207	-7.15727	0.38503	-20.7586
	0.3844	-20.3537	0.39003	-15.2312	0.39003	-12.32	0.39019	-18.488	0.39019	-16.6571		0.3916	-6.95481	0.3844	-20.3537
	0.38393	-20.4881	0.38956	-16.5943	0.38972	-12.5399	0.38972	-18.549	0.38988	-16.891		0.39113	-7.12062	0.38393	-20.4881
	0.38346	-20.7813	0.38909	-16.4477	0.38925	-12.4945	0.38925	-18.2802	0.38925	-16.4651		0.39066	-7.14505	0.38346	-20.7813
	0.38283	-21.0745	0.38863	-15.397	0.38863	-12.662	0.38863	-18.9068	0.38878	-16.3325		0.39019	-7.25501	0.38283	-21.0745
	0.38252	-20.4741	0.388	-15.7408	0.38816	-12.6044	0.38816	-19.1616	0.38816	-15.5767		0.38972	-7.25501	0.38252	-20.4741
	0.38205	-20.4288	0.38753	-15.8124	0.38769	-12.7318	0.38769	-18.9923	0.38784	-15.9153		0.38925	-7.23755	0.38205	-20.4288
	0.38143	-20.8372	0.38706	-16.0707	0.38706	-13.1455	0.38722	-19.3903	0.38722	-16.336		0.38863	-7.15901	0.38143	-20.8372
	0.38096	-21.4498	0.38659	-16.2836	0.38659	-13.2048	0.38675	-18.7026	0.38675	-16.1806		0.38816	-7.32657	0.38096	-21.4498
	0.38064	-22.284	0.38596	-16.7129	0.38612	-13.0931	0.38628	-17.6519	0.38628	-16.1963		0.38769	-7.13633	0.38064	-22.284
	0.38002	-22.1636	0.3855	-17.2086	0.38565	-12.7423	0.38565	-18.5717	0.38581	-16.7252		0.38706	-7.3894	0.38002	-22.1636
	0.37939	-21.8582	0.38503	-16.5436	0.38503	-12.7161	0.38518	-18.8894	0.38534	-17.9504		0.38659	-7.11887	0.37939	-21.8582
	0.37892	-21.6836	0.3844	-15.8857	0.38456	-13.0478	0.38487	-18.4897	0.38503	-17.343		0.38612	-7.41732	0.37892	-21.6836
	0.37845	-21.2718	0.38409	-16.514	0.38424	-13.2205	0.38424	-18.3885	0.38424	-17.3029		0.38565	-7.1817	0.37845	-21.2718
	0.37798	-22.7431	0.38362	-16.87	0.38362	-13.0966	0.38362	-18.4495	0.38393	-17.6746		0.38518	-7.39813	0.37798	-22.7431
	0.37751	-22.5214	0.38315	-16.8002	0.38315	-12.957	0.38315	-18.6119	0.3833	-17.5071		0.38471	-7.00019	0.37751	-22.5214
	0.37704	-21.7447	0.38252	-16.4442	0.38268	-13.4108	0.38283	-18.7358	0.38283	-17.364		0.38424	-7.46096	0.37704	-21.7447
	0.37657	-21.3363	0.38205	-15.8403	0.38221	-13.608	0.38221	-19.5351	0.38221	-16.7217		0.38362	-7.30911	0.37657	-21.3363
	0.37595	-21.4864	0.38143	-16.3063	0.38158	-13.2781	0.38174	-19.1686	0.38174	-17.1929		0.38315	-7.57266	0.37595	-21.4864
	0.37564	-21.8599	0.38096	-15.9502	0.38111	-13.1036	0.38127	-19.0622	0.38143	-16.8613		0.38283	-7.27421	0.37564	-21.8599
	0.37501	-21.8233	0.38049	-16.7671	0.38064	-13.1874	0.3808	-18.8126	0.3808	-17.4792		0.38221	-7.16425	0.37501	-21.8233
	0.37454	-21.7779	0.38002	-16.5384	0.38002	-13.5661	0.38017	-18.7655	0.38033	-17.9015		0.38174	-7.18519	0.37454	-21.7779
	0.37407	-20.6085	0.37955	-16.877	0.3797	-12.299	0.3797	-19.296	0.37986	-18.1406		0.38111	-7.4627	0.37407	-20.6085
	0.3736	-20.6277	0.37908	-16.4913	0.37924	-12.4142	0.37924	-19.385	0.37939	-17.5088		0.38064	-7.12585	0.3736	-20.6277
	0.37298	-21.455	0.37861	-16.3028	0.37861	-12.6987	0.37861	-19.7463	0.37877	-17.1999		0.38017	-7.2777	0.37298	-21.455
	0.37251	-22.284	0.37798	-16.7269	0.37814	-12.9169	0.37814	-19.2664	0.3783	-18.1406		0.3797	-7.15203	0.37251	-22.284
	0.37204	-22.2701	0.37767	-15.8909	0.37767	-12.6062	0.37767	-19.214	0.37798	-17.7758		0.37924	-7.46794	0.37204	-22.2701
	0.37157	-22.8146	0.3772	-16.0916	0.3772	-12.5276	0.3772	-19.125	0.3772	-17.4757		0.37861	-7.2201	0.37157	-22.8146
	0.37094	-22.778	0.37657	-15.9136	0.37673	-13.149	0.37673	-19.1686	0.37689	-16.8438		0.3783	-7.45921	0.37094	-22.778
	0.37047	-22.2404	0.37611	-16.5594	0.37626	-13.683	0.37611	-19.4042	0.37626	-16.6641		0.37783	-7.38067	0.37047	-22.2404
	0.37016	-22.9089	0.37564	-16.9887	0.37564	-13.9152	0.37579	-19.488	0.37579	-16.5698		0.3772	-7.68436	0.37016	-22.9089
	0.36953	-23.1602	0.37501	-16.8177	0.37501	-14.0705	0.37517	-19.3362	0.37532	-17.5472		0.37673	-7.10316	0.36953	-23.1602
	0.36906	-23.1375	0.37454	-17.3064	0.3747	-13.6953	0.3747	-19.1337	0.37485	-18.3466		0.37626	-7.36147	0.36906	-23.1375
	0.36875	-22.9734	0.37423	-17.7322	0.37423	-13.3043	0.37438	-19.2384	0.37438	-18.3378		0.37579	-7.30737	0.36875	-22.9734
	0.36797	-23.2405	0.3736	-18.3989	0.37376	-13.5626	0.37376	-19.9331	0.37391	-17.8963		0.37517	-7.53775	0.36797	-23.2405
	0.36765	-23.0293	0.37313	-19.0674	0.37329	-13.6918	0.37329	-19.4845	0.37344	-17.2348		0.37485	-7.33878	0.36765	-23.0293
	0.36703	-22.3364	0.37266	-17.2418	0.37266	-13.6778	0.37282	-19.2541	0.37298	-16.9782		0.37438	-7.43303	0.36703	-22.3364
	0.36656	-21.9158	0.37204	-16.9538	0.37219	-12.7214	0.37219	-19.5753	0.37235	-16.98		0.3736	-7.4243	0.36656	-21.9158
	0.36593	-21.7744	0.37157	-18.097	0.37172	-13.6534	0.37188	-19.9889	0.37188	-16.8613		0.37329	-7.55869	0.36593	-21.7744
	0.36562	-22.2264	0.3711	-17.7706	0.37125	-14.0496	0.37141	-19.5718	0.37141	-17.521		0.37282	-7.24628	0.36562	-22.2264
	0.36515	-22.8059	0.37063	-17.5315	0.37078	-13.7092	0.37078	-19.7865	0.37078	-18.1075		0.37219	-7.6861	0.36515	-22.8059
	0.36452	-22.3696	0.37016	-16.966	0.37016	-14.8193	0.37031	-19.9453	0.37031	-18.0778		0.37172	-7.38416	0.36452	-22.3696
	0.36405	-22.5284	0.36953	-16.6152	0.36969	-13.9361	0.36985	-20.1425	0.36985	-17.8876		0.37125	-7.43303	0.36405	-22.5284
	0.36358	-21.9804	0.36906	-16.8124	0.36922	-13.3253	0.36938	-20.3328	0.36938	-18.1249		0.37078	-7.33878	0.36358	-21.9804
	0.36296	-22.1985	0.36859	-16.3429	0.36875	-13.6464	0.36875	-20.5492	0.36875	-18.2977		0.37016	-7.77337	0.36296	-22.1985
	0.36265	-22.5336	0.36812	-16.98	0.36812	-13.3305	0.36828	-20.5213	0.36844	-18.2977		0.36985	-7.46096	0.36265	-22.5336
	0.36218	-23.1393	0.36765	-16.9678	0.36765	-13.6342	0.36781	-20.6574	0.36781	-18.2541		0.36922	-7.60582	0.36218	-23.1393
	0.36155	-23.5808	0.36718	-16.8386	0.36718	-13.2537	0.36734	-20.4584	0.36734	-17.9452		0.36875	-7.47666	0.36155	-23.5808
	0.36108	-23.2963	0.36656	-16.6536	0.36672	-13.6726	0.36672	-20.6644	0.36687	-17.4338		0.36812	-7.72799	0.36108	-23.2963
	0.36061	-23.0223	0.36609	-17.1737	0.36609	-14.2974	0.36625	-20.8407	0.3664	-17.0882		0.36781	-7.4086	0.36061	-23.0223
	0.36014	-23.3853	0.36562	-17.6851	0.36578	-14.3707	0.36578	-19.5491	0.36593	-17.2243		0.36734	-7.74893	0.36014	-23.3853
	0.35967	-23.5913	0.36515	-17.9399	0.36515	-14.2643	0.36515	-19.1634	0.36531	-17.6746		0.36672	-7.44699	0.35967	-23.5913
	0.35936	-23.614	0.36452	-17.1196	0.36468	-14.1752	0.36468	-20.064	0.36484	-18.3623		0.36625	-7.78035	0.35936	-23.614
	0.35873	-23.2806	0.36405	-17.3378	0.36421	-14.5191	0.36421	-19.7865	0.36437	-18.2558		0.36578	-7.57615	0.35873	-23.2806
	0.35826	-22.4289	0.36374	-17.2383	0.36374	-15.116	0.36374	-20.2246	0.3639	-18.2192		0.36515	-7.88856	0.35826	-22.4289
	0.35795	-22.6575	0.36312	-17.5036	0.36327	-14.6535	0.36312	-20.8197	0.36327	-18.1267		0.36468	-7.41383	0.35795	-22.6575
	0.35732	-23.2544	0.36265	-17.1755	0.3628	-14.7791	0.36265	-21.0675	0.36296	-17.6135		0.36421	-7.71752	0.35732	-23.2544
	0.35701	-23.2789	0.36218	-17.3011	0.36218	-14.3847	0.36218	-21.4218	0.36233	-17.2156		0.36374	-7.51157	0.35701	-23.2789
	0.35654	-23.1218	0.36155	-17.6502	0.36171	-14.2241	0.36171	-21.462	0.36186	-17.3029		0.36327	-7.94267	0.35654	-23.1218
	0.35592	-23.4551	0.36108	-17.4233	0.36124	-14.1124	0.36124	-21.092	0.36139	-17.2941		0.3628	-7.62327	0.35592	-23.4551
	0.35529	-23.7536	0.36061	-17.4477	0.36077	-14.3184	0.36077	-20.6434	0.36092	-17.795		0.36233	-7.82747	0.35529	-23.7536
	0.35482	-23.244	0.36014	-17.6589	0.36014	-14.5819	0.36014	-20.3781	0.3603	-18.5037		0.36171	-7.79257	0.35482	-23.244
	0.35435	-23.6454	0.35952	-18.1685	0.35952	-14.5295	0.35967	-20.5631	0.35983	-19.5369		0.36124	-8.05786	0.35435	-23.6454
	0.35388	-23.4709	0.35905	-17.4303	0.3592	-14.4039	0.35936	-21.7168	0.35952	-19.8493		0.36077	-7.73323	0.35388	-23.4709
	0.35326	-22.9961	0.35858	-17.2662	0.35873	-14.6412	0.35889	-21.263	0.35905	-19.8895		0.36014	-8.02295	0.35326	-22.9961
	0.35279	-23.1375	0.35811	-17.6362	0.35826	-14.437	0.35842	-21.6208	0.35858	-19.6469		0.35983	-7.69658	0.35279	-23.1375
	0.35232	-24.1027	0.35779	-18.2279	0.35779	-14.7093	0.35779	-21.3974	0.35811	-19.2315		0.35952	-7.97059	0.35232	-24.1027
	0.35185	-24.2493	0.35717	-18.4897	0.35732	-14.6814	0.35732	-21.1635	0.35732	-19.7132		0.35873	-7.71228	0.35185	-24.2493
	0.35138	-23.8775	0.3567	-17.8718	0.3567	-14.5837	0.3567	-21.2229	0.35686	-19.6975		0.35826	-7.94267	0.35138	-23.8775
	0.35091	-23.6995	0.35592	-18.0167	0.35607	-14.4685	0.35607	-20.2804	0.35623	-19.6015		0.35779	-7.4086	0.35091	-23.6995
	0.35028	-24.3889	0.35545	-17.8963	0.3556	-14.8926	0.3556	-20.4864	0.35576	-19.5526		0.35732	-7.86587	0.35028	-24.3889
	0.34981	-24.7048	0.35498	-18.0691	0.35513	-15.0776	0.35513	-20.1966	0.35529	-19.4776		0.3567	-7.84842	0.34981	-24.7048
	0.34934	-24.3191	0.35451	-18.2663	0.35451	-15.6588	0.35451	-19.7324	0.35466	-20.2019		0.35623	-8.14862	0.34934	-24.3191
	0.34887	-24.7432	0.35388	-18.8126	0.35404	-15.4703	0.35419	-19.8406	0.35419	-20.1984		0.35576	-7.60582	0.34887	-24.7432
	0.34825	-24.0241	0.35357	-18.5839	0.35357	-14.8664	0.35373	-20.235	0.35388	-20.0587		0.35529	-8.19923	0.34825	-24.0241
	0.34778	-23.6314	0.3531	-17.7706	0.3531	-15.1334	0.3531	-20.1582	0.35326	-20.256		0.35466	-7.53601	0.34778	-23.6314
	0.34731	-24.4029	0.35247	-17.8108	0.35263	-14.8507	0.35263	-20.3362	0.35294	-20.5265		0.35419	-7.98281	0.34731	-24.4029
	0.34684	-25.0451	0.35216	-18.2995	0.35232	-14.9083	0.35216	-20.5806	0.35232	-19.6765		0.35373	-7.54648	0.34684	-25.0451
	0.34637	-24.6228	0.35169	-18.858	0.35169	-15.2853	0.35169	-20.3677	0.35185	-19.8563		0.35326	-7.95663	0.34637	-24.6228
	0.3459	-24.3645	0.35106	-18.7236	0.35106	-15.1456	0.35106	-21.6173	0.35122	-20.0238		0.35263	-7.58313	0.3459	-24.3645
	0.34527	-24.4552	0.3506	-17.8457	0.35075	-14.8158	0.3506	-21.0361	0.35091	-19.8545		0.35216	-8.06833	0.34527	-24.4552
	0.3448	-24.2632	0.35013	-17.6275	0.35028	-14.6727	0.35013	-20.3258	0.35028	-20.6312		0.35169	-7.71054	0.3448	-24.2632
	0.34449	-24.4116	0.3495	-18.5298	0.34966	-15.5924	0.3495	-20.5719	0.34981	-21.0152		0.35106	-7.89205	0.34449	-24.4116
	0.34387	-24.8148	0.34903	-18.4635	0.34903	-15.6675	0.34919	-20.4881	0.34934	-20.5928		0.35075	-7.60058	0.34387	-24.8148
	0.34324	-24.9108	0.34856	-18.8492	0.34872	-15.2469	0.34872	-21.6609	0.34887	-20.1251		0.35028	-8.14512	0.34324	-24.9108
	0.34293	-25.1237	0.34809	-19.221	0.34809	-14.9676	0.34809	-21.5964	0.34825	-20.7429		0.34966	-7.7245	0.34293	-25.1237
	0.3423	-25.3279	0.34747	-19.5875	0.34762	-15.4842	0.34762	-21.4864	0.34778	-20.8424		0.34919	-8.01073	0.3423	-25.3279
	0.34183	-25.3419	0.347	-19.8598	0.34715	-14.7041	0.34715	-20.8372	0.34731	-20.783		0.34872	-7.4819	0.34183	-25.3419
	0.34136	-24.9561	0.34653	-19.5351	0.34668	-15.0811	0.34668	-21.5336	0.34668	-20.9489		0.34809	-8.23239	0.34136	-24.9561
	0.34074	-24.8881	0.3459	-19.7952	0.34606	-15.205	0.34606	-21.3782	0.34621	-20.6364		0.34778	-7.80479	0.34074	-24.8881
	0.34027	-25.0451	0.34543	-19.2646	0.34559	-15.2312	0.34574	-21.6121	0.3459	-20.5527		0.34731	-8.12593	0.34027	-25.0451
	0.3398	-25.0242	0.34512	-18.5351	0.34527	-15.2905	0.34527	-21.8163	0.34527	-20.7621		0.34668	-7.57964	0.3398	-25.0242
	0.33933	-25.5042	0.34465	-19.0569	0.34465	-16.3464	0.34465	-22.2212	0.3448	-21.4847		0.34621	-7.99677	0.33933	-25.5042
	0.33886	-25.4029	0.34402	-19.6346	0.34418	-16.3237	0.34418	-22.1078	0.34434	-21.5894		0.34574	-7.76639	0.33886	-25.4029
	0.33839	-25.361	0.34355	-19.4514	0.34371	-15.7303	0.34355	-21.8547	0.34387	-20.256		0.34527	-8.26032	0.33839	-25.361
	0.33776	-25.7188	0.34308	-20.2804	0.34324	-15.2469	0.34308	-21.5842	0.34324	-19.5788		0.34465	-7.65643	0.33776	-25.7188
	0.33745	-26.122	0.34246	-19.2716	0.34261	-15.3237	0.34261	-21.1618	0.34277	-20.1251		0.34418	-8.25159	0.33745	-26.122
	0.33682	-26.5479	0.34199	-19.324	0.3423	-15.753	0.34214	-21.2054	0.3423	-19.6538		0.34387	-7.69483	0.33682	-26.5479
	0.33635	-25.5199	0.34152	-19.2716	0.34167	-15.8019	0.34167	-21.6138	0.34183	-19.0081		0.34324	-8.30395	0.33635	-25.5199
	0.33588	-25.0399	0.34105	-19.1581	0.34121	-15.6099	0.34121	-21.1688	0.34121	-18.6136		0.34261	-7.65818	0.33588	-25.0399
	0.33541	-25.2825	0.34042	-19.3885	0.34058	-15.959	0.34058	-21.476	0.34074	-18.9452		0.34214	-8.19749	0.33541	-25.2825
	0.33479	-25.4029	0.33995	-19.7376	0.34027	-15.8612	0.34011	-21.4114	0.34027	-21.2316		0.34167	-7.78908	0.33479	-25.4029
	0.33432	-25.7503	0.33964	-19.5526	0.33964	-15.4231	0.33964	-21.0902	0.3398	-20.0727		0.34121	-8.19749	0.33432	-25.7503
	0.33385	-26.0627	0.33901	-19.5788	0.33917	-16.2138	0.33917	-21.5231	0.33948	-19.5002		0.34074	-7.97408	0.33385	-26.0627
	0.33322	-26.0906	0.33854	-19.7167	0.3387	-16.1248	0.3387	-21.3381	0.33886	-19.975		0.34027	-8.29173	0.33322	-26.0906
	0.33291	-25.923	0.33808	-19.5543	0.33823	-15.9659	0.33823	-21.5527	0.33839	-19.5439		0.33964	-7.59884	0.33291	-25.923
	0.33244	-26.0749	0.33745	-19.2018	0.33761	-16.8369	0.33761	-22.7047	0.33792	-19.2873		0.33917	-8.3598	0.33244	-26.0749
	0.33197	-25.9422	0.33698	-18.9609	0.33714	-16.2347	0.33714	-22.7972	0.33745	-18.9958		0.3387	-7.97932	0.33197	-25.9422
	0.3315	-26.5461	0.33651	-19.488	0.33682	-16.0637	0.33667	-22.668	0.33682	-19.1686		0.33823	-8.44532	0.3315	-26.5461
	0.33088	-26.1517	0.33604	-19.8057	0.3362	-15.9502	0.33604	-22.5319	0.33635	-19.7673		0.33776	-7.89031	0.33088	-26.1517
	0.33041	-26.7364	0.33557	-19.982	0.33573	-17.1964	0.33573	-22.387	0.33588	-19.8179		0.33714	-8.47325	0.33041	-26.7364
	0.32994	-26.5095	0.33526	-20.2839	0.33541	-16.7723	0.33526	-22.3015	0.33541	-19.947		0.33682	-7.91649	0.32994	-26.5095
	0.32947	-25.9649	0.33463	-20.324	0.33479	-15.8543	0.33463	-22.4132	0.33479	-21.6697		0.3362	-8.4366	0.32947	-25.9649
	0.329	-26.2145	0.33401	-19.7306	0.33432	-16.3848	0.33416	-21.8145	0.33432	-20.9838		0.33573	-8.05088	0.329	-26.2145
	0.32853	-26.2948	0.33354	-19.6189	0.33369	-17.4931	0.33369	-22.0571	0.33401	-19.2803		0.33526	-8.56226	0.32853	-26.2948
	0.32806	-26.6613	0.33322	-20.146	0.33322	-16.987	0.33322	-22.2037	0.33338	-19.3711		0.33463	-7.76639	0.32806	-26.6613
	0.32759	-26.5723	0.3326	-19.6521	0.33291	-17.0341	0.33291	-22.7099	0.33307	-19.4915		0.33432	-8.59018	0.32759	-26.5723
	0.32696	-26.8463	0.33213	-20.2019	0.33244	-17.1667	0.33244	-23.2021	0.3326	-20.6539		0.33369	-7.9479	0.32696	-26.8463
	0.32649	-26.5252	0.33166	-19.968	0.33182	-16.7426	0.33182	-23.2143	0.33197	-20.8651		0.33322	-8.35805	0.32649	-26.5252
	0.32602	-26.0295	0.33119	-19.9278	0.33135	-16.0375	0.33119	-23.4551	0.33135	-20.249		0.33291	-7.7821	0.32602	-26.0295
	0.3254	-25.8009	0.33056	-19.7882	0.33088	-16.5402	0.33072	-23.4918	0.33103	-20.1233		0.33244	-8.63556	0.3254	-25.8009
	0.32493	-26.1447	0.33009	-20.0238	0.33041	-16.7932	0.33025	-23.2387	0.33041	-20.6172		0.33182	-7.90602	0.32493	-26.1447
	0.32446	-26.5496	0.32962	-20.537	0.32978	-17.7619	0.32962	-23.7239	0.32994	-20.16		0.33135	-8.63556	0.32446	-26.5496
	0.32399	-26.8376	0.32915	-20.9366	0.32915	-18.193	0.32931	-23.2335	0.32947	-19.9697		0.33088	-7.7437	0.32399	-26.8376
	0.32336	-26.5339	0.32869	-19.6538	0.32884	-17.3081	0.32884	-24.0939	0.329	-19.7934		0.33041	-8.26381	0.32336	-26.5339
	0.32305	-26.9685	0.32822	-20.0308	0.32822	-17.5996	0.32822	-23.4394	0.32837	-20.605		0.32978	-7.99503	0.32305	-26.9685
	0.32258	-26.485	0.32775	-20.6714	0.32775	-17.4408	0.3279	-22.7431	0.32806	-21.1775		0.32931	-8.41391	0.32258	-26.485
	0.32196	-26.6526	0.32728	-20.9349	0.32743	-16.1719	0.32743	-23.0433	0.32759	-20.2176		0.329	-7.79431	0.32196	-26.6526
	0.32133	-26.3664	0.32681	-20.064	0.32681	-16.7932	0.32681	-22.7012	0.32696	-19.9366		0.32837	-8.40343	0.32133	-26.3664
	0.32102	-26.0278	0.32618	-20.0326	0.32634	-17.5629	0.32634	-23.141	0.32649	-20.1425		0.3279	-8.01597	0.32102	-26.0278
	0.32055	-26.1901	0.32571	-20.1198	0.32587	-17.1842	0.32587	-24.0643	0.32602	-20.0762		0.32743	-8.58844	0.32055	-26.1901
	0.31992	-26.855	0.32524	-19.762	0.3254	-17.2889	0.3254	-23.703	0.3254	-20.5998		0.32681	-7.99154	0.31992	-26.855
	0.31945	-27.0767	0.32477	-19.6835	0.32477	-17.3552	0.32477	-23.2684	0.32493	-20.4829		0.32634	-8.51164	0.31945	-27.0767
	0.31898	-27.9162	0.32415	-20.2595	0.32415	-17.3448	0.32415	-23.6628	0.32446	-20.1792		0.32587	-8.09102	0.31898	-27.9162
	0.31836	-27.7504	0.32368	-20.2158	0.32383	-16.9678	0.32383	-23.2614	0.32399	-20.3659		0.3254	-8.61113	0.31836	-27.7504
	0.31804	-27.2739	0.32321	-20.5457	0.32336	-16.3412	0.32336	-24.5617	0.32336	-20.9384		0.32493	-8.09975	0.31804	-27.2739
	0.31742	-26.7119	0.32274	-20.4357	0.32274	-16.9311	0.32274	-23.1061	0.32289	-21.4393		0.3243	-8.49245	0.31742	-26.7119
	0.31695	-26.4955	0.32227	-20.7447	0.32227	-17.3552	0.32227	-22.9368	0.32258	-21.6173		0.32399	-7.85191	0.31695	-26.4955
	0.31648	-26.6753	0.32164	-20.4026	0.3218	-17.3657	0.3218	-23.7972	0.32196	-21.6836		0.32336	-8.68967	0.31648	-26.6753
	0.31616	-26.3105	0.32117	-18.8073	0.32117	-17.5943	0.32117	-23.3679	0.32133	-21.4864		0.32289	-8.01423	0.31616	-26.3105
	0.31554	-27.3507	0.32055	-19.5666	0.3207	-17.5158	0.32086	-22.5598	0.32102	-21.3433		0.32258	-8.28475	0.31554	-27.3507
	0.31507	-26.9912	0.32023	-19.8004	0.32039	-17.2086	0.32039	-22.6523	0.32055	-21.2089		0.32196	-7.90427	0.31507	-26.9912
	0.31476	-27.6579	0.31976	-20.0989	0.31976	-18.1145	0.31992	-22.9507	0.31992	-21.1112		0.32133	-8.80311	0.31476	-27.6579
	0.31413	-26.6421	0.31914	-20.3694	0.3193	-18.3989	0.3193	-23.1707	0.31945	-21.263		0.32086	-8.16782	0.31413	-26.6421
	0.3135	-26.6805	0.31867	-19.9872	0.31883	-18.481	0.31867	-24.3069	0.31898	-21.8704		0.32039	-8.65127	0.3135	-26.6805
	0.31319	-27.4485	0.3182	-20.4986	0.31836	-18.015	0.31836	-24.464	0.31836	-21.8442		0.31992	-7.87809	0.31319	-27.4485
	0.31272	-27.2687	0.31757	-20.4968	0.31773	-17.2784	0.31773	-23.7746	0.31804	-21.2246		0.31945	-8.62684	0.31272	-27.2687
	0.3121	-27.52	0.3171	-21.8023	0.31726	-17.0184	0.31726	-23.0729	0.31742	-21.5562		0.31898	-8.07357	0.3121	-27.52
	0.31163	-27.2966	0.31679	-20.7569	0.31695	-17.0358	0.31679	-22.6296	0.31695	-22.2369		0.31836	-8.68618	0.31163	-27.2966
	0.31116	-28.2792	0.31616	-20.2368	0.31616	-17.1528	0.31616	-22.8356	0.31648	-21.8023		0.31789	-8.02819	0.31116	-28.2792
	0.31053	-28.822	0.3157	-21.9594	0.31585	-17.1057	0.31585	-22.5022	0.31601	-21.4742		0.31742	-8.48546	0.31053	-28.822
	0.31006	-27.2059	0.31523	-21.6679	0.31554	-18.0795	0.31538	-22.8914	0.31554	-21.9646		0.31695	-7.913	0.31006	-27.2059
	0.30959	-27.5305	0.31476	-20.5108	0.31491	-18.7236	0.31491	-23.621	0.31523	-22.2142		0.31648	-8.67396	0.30959	-27.5305
	0.30912	-27.9337	0.31429	-20.5195	0.31444	-17.8858	0.31444	-23.963	0.31476	-21.8495		0.31601	-8.05786	0.30912	-27.9337
	0.3085	-27.3019	0.31382	-20.1094	0.31397	-18.0115	0.31397	-23.5302	0.31413	-22.0938		0.31554	-8.61811	0.3085	-27.3019
	0.30818	-27.2198	0.31335	-20.7377	0.31335	-18.3152	0.31335	-23.0433	0.31366	-22.6977		0.31491	-8.15385	0.30818	-27.2198
	0.30771	-28.2217	0.31272	-20.6714	0.31288	-18.1912	0.31288	-23.6995	0.31303	-22.5581		0.3146	-8.85547	0.30771	-28.2217
	0.30724	-28.075	0.31241	-21.2194	0.31241	-18.2523	0.31241	-23.9316	0.31257	-22.3818		0.31413	-8.24461	0.30724	-28.075
	0.30662	-28.4293	0.31178	-21.5318	0.31194	-17.4338	0.31194	-24.0556	0.3121	-21.4463		0.3135	-8.86595	0.30662	-28.4293
	0.30599	-28.7801	0.31131	-21.2002	0.31131	-18.0185	0.31131	-24.3086	0.31163	-22.1339		0.31303	-8.06833	0.30599	-28.7801
	0.30552	-28.5061	0.31084	-21.1984	0.31084	-18.4653	0.31084	-24.3418	0.31116	-23.1916		0.31257	-8.74203	0.30552	-28.5061
	0.30505	-27.4397	0.31037	-21.8163	0.31037	-17.7689	0.31053	-24.3278	0.31053	-23.3679		0.31194	-7.97757	0.30505	-27.4397
	0.30458	-28.082	0.3099	-21.7866	0.3099	-18.0307	0.3099	-24.8846	0.31006	-22.9193		0.31163	-8.80137	0.30458	-28.082
	0.30411	-28.8569	0.30928	-21.8425	0.30944	-19.0779	0.30928	-24.5216	0.30959	-22.5127		0.31116	-8.10673	0.30411	-28.8569
	0.30349	-28.7854	0.30865	-23.1375	0.30881	-19.0272	0.30881	-23.7746	0.30912	-22.7361		0.31053	-8.62335	0.30349	-28.7854
	0.30318	-29.7663	0.30834	-22.5842	0.30834	-17.4408	0.3085	-24.7205	0.3085	-24.3435		0.31022	-7.9863	0.30318	-29.7663
	0.30271	-29.0803	0.30771	-22.9822	0.30787	-18.7585	0.30787	-24.5547	0.30803	-24.1358		0.30975	-8.82231	0.30271	-29.0803
	0.30208	-27.6212	0.30724	-22.2142	0.3074	-18.7899	0.30756	-24.45	0.30756	-23.0363		0.30912	-7.9863	0.30208	-27.6212
	0.30177	-27.9162	0.30693	-22.6383	0.30693	-17.9486	0.30693	-24.8409	0.30709	-22.2718		0.30865	-8.64603	0.30177	-27.9162
	0.30114	-29.6144	0.30631	-22.8059	0.30646	-17.7287	0.30646	-24.3051	0.30662	-22.6541		0.30803	-8.20447	0.30114	-29.6144
	0.30067	-29.6162	0.30568	-22.394	0.30584	-18.8073	0.30584	-24.7554	0.30615	-24.1114		0.30756	-9.05619	0.30067	-29.6162
	0.3002	-29.3928	0.30521	-22.8687	0.30552	-19.0115	0.30537	-25.1865	0.30552	-23.4307		0.30693	-8.22366	0.3002	-29.3928
	0.29973	-28.7138	0.30474	-23.2544	0.3049	-18.8929	0.3049	-24.45	0.30521	-23.1899		0.30662	-8.78741	0.29973	-28.7138
	0.29926	-29.3631	0.30427	-23.1026	0.30443	-18.3553	0.30427	-25.2493	0.30458	-23.6541		0.30615	-7.94616	0.29926	-29.3631
	0.29864	-29.6929	0.30364	-23.8513	0.30396	-18.6468	0.3038	-25.1865	0.30411	-23.3539		0.30552	-9.05444	0.29864	-29.6929
	0.29817	-30.4801	0.30318	-22.9525	0.30349	-18.0376	0.30349	-25.012	0.30364	-23.4482		0.30505	-8.34933	0.29817	-30.4801
	0.29785	-30.1886	0.30271	-22.3085	0.30302	-18.9086	0.30286	-25.8724	0.30302	-23.7885		0.30458	-8.90609	0.29785	-30.1886
	0.29723	-29.8448	0.30224	-22.8181	0.30255	-19.0185	0.30255	-25.361	0.30255	-23.3592		0.30411	-8.07008	0.29723	-29.8448
	0.29676	-28.9006	0.30192	-22.7465	0.30208	-19.2507	0.30208	-24.8043	0.30208	-23.2422		0.30349	-8.97067	0.29676	-28.9006
	0.29613	-29.2671	0.3013	-21.7936	0.30145	-19.7394	0.30145	-25.2389	0.30161	-23.9718		0.30302	-8.46801	0.29613	-29.2671
	0.293	-29.6232	0.30067	-21.8983	0.30098	-19.3711	0.30098	-25.4152	0.30114	-23.7222		0.30271	-9.00732	0.293	-29.6232
	0.29269	-29.2071	0.30036	-22.031	0.30051	-19.57	0.30051	-25.5269	0.30067	-21.8093		0.30208	-8.098	0.29269	-29.2071
	0.29206	-28.9818	0.29989	-21.8756	0.29989	-21.1723	0.29989	-25.2459	0.30005	-22.6017		0.30145	-8.98114	0.29206	-28.9818
	0.29159	-29.0858	0.29926	-22.0083	0.29942	-19.8057	0.29942	-25.6839	0.29958	-23.6454		0.30098	-8.23763	0.29159	-29.0858
	0.29128	-30.3861	0.29879	-22.024	0.29895	-19.7254	0.29911	-25.6333	0.29911	-24.717		0.30067	-9.01953	0.29128	-30.3861
	0.29066	-29.8833	0.29832	-22.8617	0.29848	-19.9994	0.29848	-26.4379	0.29848	-23.504		0.29989	-8.24635	0.29066	-29.8833
	0.29019	-29.5366	0.29785	-21.9681	0.29785	-19.5543	0.29785	-26.0923	0.29817	-23.1393		0.29942	-9.04746	0.29019	-29.5366
	0.28972	-29.6406	0.29738	-22.099	0.29738	-19.6643	0.29754	-26.4624	0.29754	-23.1584		0.29911	-8.2865	0.28972	-29.6406
	0.28925	-29.6753	0.29692	-22.3451	0.29707	-20.6225	0.29707	-25.8305	0.29707	-22.6959		0.29848	-9.07888	0.28925	-29.6753
	0.28862	-29.5192	0.29645	-22.8338	0.29645	-20.8581	0.29645	-25.4989	0.2966	-22.9525		0.29801	-8.35282	0.28862	-29.5192
	0.28815	-29.3285	0.29582	-23.4918	0.29582	-19.7062	0.29598	-25.5984	0.29613	-23.3609		0.29754	-9.08935	0.28815	-29.3285
	0.28784	-30.0567	0.29535	-23.6402	0.29551	-18.2349	0.29566	-25.457	0.29566	-23.0258		0.29707	-8.25508	0.28784	-30.0567
	0.28721	-30.2474	0.29488	-24.1917	0.29488	-20.3764	0.29488	-26.0627	0.29519	-23.1235		0.2966	-9.2185	0.28721	-30.2474
	0.28659	-29.4672	0.29425	-24.614	0.29441	-20.1966	0.29457	-25.9963	0.29457	-24.5687		0.29613	-8.49594	0.28659	-29.4672
	0.28627	-29.814	0.29379	-23.9578	0.2941	-19.481	0.2941	-26.78	0.29425	-24.5774		0.29566	-8.91307	0.28627	-29.814
	0.2858	-30.0567	0.29332	-23.7798	0.29347	-19.2716	0.29347	-26.3681	0.29363	-25.0853		0.29504	-8.17654	0.2858	-30.0567
	0.28518	-29.7099	0.29285	-23.6367	0.29285	-18.9505	0.293	-26.026	0.29316	-24.5582		0.29457	-9.08411	0.28518	-29.7099
	0.28471	-30.9756	0.29222	-23.0886	0.29253	-19.3501	0.29253	-25.6578	0.29285	-23.7379		0.29425	-8.35805	0.28471	-30.9756
	0.28424	-30.8716	0.29191	-21.9053	0.29206	-20.5928	0.29206	-26.2948	0.29206	-23.5075		0.29363	-9.32322	0.28424	-30.8716
	0.28361	-30.2821	0.29144	-21.8774	0.29144	-20.7377	0.29144	-26.033	0.29159	-23.4831		0.29316	-8.25334	0.28361	-30.2821
	0.2833	-30.7849	0.29081	-21.2299	0.29097	-19.9418	0.29112	-26.2424	0.29128	-24.5966		0.29269	-9.00732	0.2833	-30.7849
	0.28283	-30.3688	0.29034	-22.2142	0.2905	-19.1529	0.29066	-26.3349	0.29066	-24.5006		0.29206	-8.49768	0.28283	-30.3688
	0.2822	-30.3861	0.29003	-22.5301	0.29003	-20.42	0.29003	-26.5025	0.29019	-23.1253		0.29159	-9.32322	0.2822	-30.3861
	0.28173	-30.5768	0.2894	-22.1339	0.28956	-19.6172	0.28956	-26.7399	0.28972	-23.7396		0.29112	-8.6216	0.28173	-30.5768
	0.28111	-31.0623	0.28893	-22.668	0.28909	-19.5613	0.28909	-26.616	0.28925	-23.7292		0.29066	-9.2761	0.28111	-31.0623
	0.28064	-31.0103	0.28846	-22.12	0.28846	-19.5596	0.28862	-27.8656	0.28862	-23.3661		0.29003	-8.47848	0.28064	-31.0103
	0.28001	-29.7446	0.28784	-22.5965	0.28799	-19.8371	0.28799	-27.9598	0.28815	-24.1917		0.28972	-9.42096	0.28001	-29.7446
	0.2797	-29.8833	0.28737	-22.6156	0.28753	-20.0832	0.28753	-26.9301	0.28768	-23.8967		0.28925	-8.48023	0.2797	-29.8833
	0.27923	-30.3341	0.2869	-22.4463	0.28706	-19.9488	0.28706	-26.7259	0.28721	-22.6226		0.28862	-9.34766	0.27923	-30.3341
	0.2786	-30.3514	0.28643	-22.5354	0.28643	-20.1024	0.28643	-25.9649	0.28659	-22.9839		0.28815	-8.5483	0.2786	-30.3514
	0.27829	-30.4208	0.2858	-22.7972	0.28596	-20.4497	0.28596	-26.9039	0.28627	-22.7919		0.28768	-9.36162	0.27829	-30.4208
	0.27767	-31.5824	0.28549	-22.8478	0.28549	-21.0065	0.28549	-27.1552	0.2858	-23.1043		0.28721	-8.66698	0.27767	-31.5824
	0.2772	-30.178	0.28502	-23.5285	0.28502	-20.8372	0.28502	-26.7905	0.28518	-22.9647		0.28659	-9.45936	0.2772	-30.178
	0.27673	-29.7099	0.28424	-25.2947	0.2844	-21.3817	0.28455	-26.4798	0.28471	-23.9875		0.28612	-8.5483	0.27673	-29.7099
	0.27626	-31.149	0.28377	-25.375	0.28393	-20.5055	0.28408	-27.0593	0.28424	-25.2354		0.28565	-9.43143	0.27626	-31.149
	0.27579	-30.4381	0.2833	-25.2598	0.28346	-20.0657	0.28346	-26.8271	0.28361	-25.7642		0.28502	-8.64953	0.27579	-30.4381
	0.27516	-30.7155	0.28283	-24.2458	0.28283	-20.5439	0.28299	-26.9703	0.28314	-23.8025		0.28471	-9.49252	0.27516	-30.7155
	0.27469	-31.305	0.28252	-24.3174	0.28252	-20.8476	0.28252	-26.3664	0.28267	-23.7798		0.28424	-8.59717	0.27469	-31.305
	0.27422	-31.0449	0.28205	-24.0329	0.28205	-20.9907	0.28205	-26.492	0.2822	-24.5669		0.28377	-9.62691	0.27422	-31.0449
	0.27375	-31.7731	0.28142	-23.5669	0.28142	-20.9733	0.28158	-26.5287	0.28158	-24.82		0.28314	-8.70887	0.27375	-31.7731
	0.27328	-32.1025	0.2808	-25.2982	0.28111	-20.893	0.28111	-27.6195	0.28111	-26.0417		0.28267	-9.75955	0.27328	-32.1025
	0.27281	-32.1545	0.28033	-26.4763	0.28064	-20.9733	0.28064	-27.513	0.2808	-24.9928		0.2822	-8.3214	0.27281	-32.1545
	0.27219	-32.432	0.27986	-24.8497	0.28001	-21.5144	0.28001	-27.0296	0.28017	-24.3191		0.28158	-9.43667	0.27219	-32.432
	0.27156	-32.0852	0.27939	-25.3593	0.27954	-21.626	0.27954	-27.5305	0.2797	-24.532		0.28111	-8.69665	0.27156	-32.0852
	0.27125	-31.253	0.27876	-26.2826	0.27907	-21.1077	0.27907	-28.4852	0.27923	-23.9718		0.2808	-9.5379	0.27125	-31.253
	0.27062	-30.7329	0.27845	-27.3996	0.27845	-20.8773	0.2786	-28.3665	0.2786	-22.195		0.28017	-8.68094	0.27062	-30.7329
	0.27015	-31.6171	0.27798	-22.8181	0.27798	-20.1582	0.27814	-27.9529	0.27829	-21.9228		0.2797	-9.46634	0.27015	-31.6171
	0.26953	-31.7384	0.27735	-21.9716	0.27751	-19.5055	0.27751	-27.9337	0.27782	-23.0782		0.27923	-8.60589	0.26953	-31.7384
	0.26906	-31.5651	0.27704	-22.5179	0.27704	-20.0326	0.2772	-28.4695	0.2772	-22.9647		0.2786	-9.44365	0.26906	-31.5651
	0.26859	-31.7384	0.27657	-23.2998	0.27657	-20.907	0.27657	-27.6544	0.27673	-23.2265		0.27814	-8.56924	0.26859	-31.7384
	0.26796	-33.6629	0.27594	-25.101	0.2761	-20.2158	0.2761	-27.7644	0.27626	-23.8321		0.27782	-9.65135	0.26796	-33.6629
	0.26749	-33.0041	0.27547	-26.1691	0.27563	-19.9435	0.27563	-28.1798	0.27579	-24.4936		0.2772	-8.61636	0.26749	-33.0041
	0.26702	-33.2121	0.275	-25.7869	0.27516	-20.1355	0.27516	-28.0471	0.27516	-24.614		0.27657	-9.45761	0.26702	-33.2121
	0.26655	-34.4258	0.27438	-25.8271	0.27454	-20.6015	0.27454	-27.7504	0.27469	-24.9265		0.2761	-8.78392	0.26655	-34.4258
	0.26593	-31.8771	0.27375	-25.7328	0.27407	-21.1618	0.27407	-28.0122	0.27422	-24.4797		0.27579	-9.86951	0.26593	-31.8771
	0.26546	-29.5366	0.27344	-24.71	0.27344	-20.5788	0.2736	-27.9511	0.27375	-24.3959		0.27516	-8.79613	0.26546	-29.5366
	0.26515	-30.1607	0.27297	-26.2704	0.27297	-20.4864	0.27297	-28.0506	0.27328	-24.6018		0.27469	-9.47332	0.26515	-30.1607
	0.26452	-30.7502	0.2725	-25.6717	0.27234	-20.5108	0.2725	-28.3037	0.27266	-24.7991		0.27422	-8.61985	0.26452	-30.7502
	0.26405	-31.4437	0.27203	-26.3751	0.27203	-21.469	0.27203	-28.3613	0.27219	-24.354		0.27375	-9.688	0.26405	-31.4437
	0.26342	-30.7155	0.27141	-26.1639	0.27156	-21.7569	0.27156	-29.494	0.27156	-24.443		0.27328	-8.62509	0.26342	-30.7155
	0.26295	-31.1316	0.27078	-26.1203	0.27078	-21.8582	0.27094	-29.7977	0.27109	-24.3156		0.27266	-9.41572	0.26295	-31.1316
	0.26233	-31.9638	0.27031	-25.958	0.27031	-22.0397	0.27047	-29.8448	0.27078	-24.8881		0.27219	-8.62684	0.26233	-31.9638
	0.26186	-31.3397	0.26984	-25.4885	0.27	-21.9297	0.27	-29.9164	0.27015	-24.998		0.27156	-9.74385	0.26186	-31.3397
	0.26139	-31.5477	0.26937	-25.6944	0.26937	-21.071	0.26937	-29.1746	0.26953	-25.1132		0.27109	-8.60589	0.26139	-31.5477
	0.26092	-31.7731	0.26874	-25.0835	0.26874	-21.7831	0.2689	-29.3352	0.26906	-25.5478		0.27062	-9.60946	0.26092	-31.7731
	0.26045	-31.5824	0.26828	-26.7451	0.26828	-21.647	0.26843	-29.8797	0.26859	-25.7084		0.27015	-8.64254	0.26045	-31.5824
	0.25998	-31.9985	0.26781	-26.8079	0.26796	-21.4149	0.26796	-29.6406	0.26796	-25.7328		0.26953	-9.69149	0.25998	-31.9985
	0.25951	-31.2356	0.26734	-26.6893	0.26734	-20.7202	0.26734	-29.2863	0.26749	-25.4239		0.26906	-8.78392	0.25951	-31.2356
	0.25889	-31.5651	0.26671	-25.8916	0.26671	-20.8651	0.26687	-28.6772	0.26702	-25.3541		0.26859	-9.75432	0.25889	-31.5651
	0.25842	-31.6864	0.26624	-25.6874	0.2664	-21.2386	0.26655	-28.2461	0.26655	-25.8218		0.26796	-8.60415	0.25842	-31.6864
	0.2581	-33.9923	0.26593	-23.902	0.26577	-21.7238	0.26593	-28.9721	0.26593	-25.3157		0.26749	-9.70196	0.2581	-33.9923
	0.25763	-32.3973	0.26515	-23.8688	0.2653	-21.921	0.2653	-29.2287	0.26561	-25.4797		0.26718	-8.70188	0.25763	-32.3973
	0.25701	-33.5242	0.26468	-24.9684	0.26483	-22.0711	0.26499	-29.4905	0.26515	-26.0889		0.26655	-9.90616	0.25701	-33.5242
	0.25654	-32.796	0.26421	-24.087	0.26436	-22.0641	0.26436	-29.295	0.26452	-25.1551		0.26608	-8.94798	0.25654	-32.796
	0.25591	-33.5242	0.26374	-24.5093	0.26374	-20.9244	0.26374	-29.4661	0.26405	-25.5303		0.26561	-9.67578	0.25591	-33.5242
	0.25529	-33.6456	0.26327	-23.9299	0.26327	-21.2089	0.26342	-29.5708	0.26358	-25.9405		0.26515	-8.71236	0.25529	-33.6456
	0.25466	-33.2295	0.26264	-25.4448	0.2628	-21.3538	0.26295	-29.8989	0.26311	-25.8271		0.26452	-9.83286	0.25466	-33.2295
	0.25435	-32.7267	0.26233	-26.3	0.26233	-22.12	0.26233	-30.3422	0.26233	-26.2372		0.26389	-8.8834	0.25435	-32.7267
	0.25388	-33.4722	0.2617	-23.9159	0.2617	-23.0799	0.2617	-29.199	0.26202	-26.9126		0.26358	-10.0109	0.25388	-33.4722
	0.25325	-33.6629	0.26108	-25.7154	0.26123	-22.853	0.26139	-28.548	0.26155	-27.0959		0.26295	-8.70538	0.25325	-33.6629
	0.25278	-32.3973	0.26061	-26.2075	0.26076	-22.6645	0.26092	-29.0158	0.26092	-26.5391		0.26233	-9.67229	0.25278	-32.3973
	0.25231	-34.0617	0.26014	-26.6666	0.26014	-21.6278	0.26029	-29.7575	0.26045	-26.7608		0.26202	-8.7717	0.25231	-34.0617
	0.25169	-32.8307	0.25967	-27.7329	0.25967	-21.825	0.25982	-30.0717	0.25998	-25.7956		0.26155	-9.99517	0.25169	-32.8307
	0.25137	-33.5416	0.2592	-27.63	0.2592	-21.8704	0.25935	-29.6685	0.25951	-25.9684		0.26108	-8.66698	0.25137	-33.5416
	0.25075	-34.4605	0.25873	-26.7172	0.25873	-21.729	0.25873	-30.3195	0.25904	-25.5112		0.26045	-9.94456	0.25075	-34.4605
	0.25028	-34.2524	0.2581	-26.7259	0.25826	-22.0153	0.25826	-30.2672	0.25857	-26.204		0.26014	-8.93401	0.25028	-34.2524
	0.24965	-33.975	0.25748	-27.2355	0.25763	-22.6436	0.25779	-29.8082	0.2581	-26.2721		0.25951	-9.92536	0.24965	-33.975
	0.24934	-34.4778	0.25716	-25.4483	0.25716	-22.3556	0.25716	-30.3091	0.25763	-26.0243		0.25889	-8.74901	0.24934	-34.4778
	0.24871	-33.5589	0.25669	-27.0924	0.25669	-22.4935	0.25669	-30.8379	0.25701	-25.8812		0.25842	-9.8381	0.24871	-33.5589
	0.24809	-34.2697	0.25638	-25.0277	0.25607	-22.9909	0.25607	-30.9252	0.25654	-26.1639		0.25795	-8.8101	0.24809	-34.2697
	0.24762	-33.9577	0.25576	-23.9473	0.2556	-22.312	0.25576	-30.426	0.25591	-26.1971		0.25732	-9.99517	0.24762	-33.9577
	0.2473	-32.3453	0.25513	-24.5582	0.25529	-22.195	0.25529	-30.3091	0.25529	-26.1185		0.25701	-9.07015	0.2473	-32.3453
	0.24668	-33.1255	0.2545	-26.1918	0.25482	-21.4742	0.25482	-31.0613	0.25497	-26.7102		0.25654	-9.96201	0.24668	-33.1255
	0.24621	-34.5298	0.25403	-26.396	0.25435	-22.127	0.25169	-29.8833	0.2545	-27.1221		0.25591	-8.76123	0.24621	-34.5298
	0.24574	-34.0964	0.25356	-25.4972	0.25388	-22.7221	0.25122	-30.1954	0.25388	-26.9528		0.25544	-9.95678	0.24574	-34.0964
	0.24527	-33.9403	0.25309	-26.4082	0.25325	-22.1601	0.25075	-29.9527	0.25341	-27.0959		0.25497	-9.09633	0.24527	-33.9403
	0.24464	-33.6803	0.25247	-26.8708	0.25278	-21.8268	0.25028	-30.3688	0.25294	-26.78		0.2545	-10.154	0.24464	-33.6803
	0.24433	-33.6456	0.25216	-27.1762	0.25216	-21.8652	0.24965	-30.2647	0.25247	-27.4293		0.25388	-8.96019	0.24433	-33.6456
	0.24386	-32.9521	0.25169	-26.1831	0.25169	-22.6558	0.24918	-29.9527	0.25184	-27.8673		0.25341	-10.0074	0.24386	-32.9521
	0.24324	-34.1137	0.25106	-27.1291	0.25106	-22.846	0.24871	-30.9062	0.25137	-27.6806		0.25294	-9.11727	0.24324	-34.1137
	0.24261	-33.7149	0.25059	-25.56	0.25059	-23.2056	0.24809	-30.9756	0.2509	-27.8761		0.25247	-10.0161	0.24261	-33.7149
	0.24214	-35.466	0.25012	-26.3733	0.25012	-22.6156	0.24777	-31.0969	0.25028	-27.6439		0.25184	-9.03873	0.24214	-35.466
	0.24183	-35.0499	0.2495	-27.7207	0.2495	-22.6488	0.2473	-31.0623	0.24981	-27.15		0.25137	-9.99866	0.24183	-35.0499
	0.2412	-35.6567	0.24918	-27.9721	0.24918	-22.4865	0.24668	-30.2821	0.2495	-27.0959		0.2509	-9.0143	0.2412	-35.6567
	0.24073	-35.8128	0.24856	-27.2914	0.24871	-23.2457	0.24605	-30.3688	0.24887	-28.0384		0.25028	-10.1121	0.24073	-35.8128
	0.24026	-36.3329	0.24809	-26.8167	0.24809	-23.1515	0.24574	-30.5421	0.24824	-27.7836		0.24981	-9.02477	0.24026	-36.3329
	0.23964	-35.466	0.24746	-25.7206	0.24762	-22.2997	0.24527	-30.6635	0.24777	-26.7381		0.24934	-10.0423	0.23964	-35.466
	0.23932	-35.1886	0.24715	-26.4589	0.24715	-22.6261	0.24464	-31.201	0.24746	-27.2966		0.24887	-9.05619	0.23932	-35.1886
	0.2387	-34.5992	0.24668	-26.9772	0.24668	-22.8652	0.24417	-30.6462	0.24683	-27.6719		0.2484	-10.1697	0.2387	-34.5992
	0.23823	-35.3447	0.24605	-25.7084	0.24605	-23.059	0.2437	-31.6517	0.24637	-27.3944		0.24793	-9.05619	0.23823	-35.3447
	0.2376	-34.5645	0.24543	-26.9877	0.24558	-23.0258	0.24324	-31.4264	0.2459	-27.0261		0.2473	-10.3512	0.2376	-34.5645
	0.23729	-34.5298	0.24511	-26.0173	0.24511	-22.5371	0.24261	-32.8654	0.24527	-27.7155		0.24683	-8.96718	0.23729	-34.5298
	0.23682	-35.1886	0.24464	-25.7572	0.24464	-23.0345	0.2423	-31.5824	0.2448	-27.1552		0.24637	-10.2849	0.23682	-35.1886
	0.23619	-35.7261	0.24402	-26.2791	0.24402	-23.0677	0.24183	-32.3106	0.24449	-27.5829		0.2459	-9.27784	0.23619	-35.7261
	0.23572	-34.6858	0.24355	-26.951	0.24355	-23.4255	0.2412	-30.4554	0.24386	-27.4956		0.24527	-10.1872	0.23572	-34.6858
	0.23525	-35.4487	0.24308	-27.0593	0.24308	-23.7746	0.24073	-31.0276	0.24324	-27.3036		0.2448	-9.23072	0.23525	-35.4487
	0.23463	-33.819	0.24245	-26.8481	0.24261	-22.6785	0.24026	-31.9638	0.24277	-27.7172		0.24433	-10.4734	0.23463	-33.819
	0.23431	-34.4951	0.24198	-27.8447	0.24214	-22.7448	0.23964	-31.9985	0.2423	-27.6178		0.24386	-9.25515	0.23431	-34.4951
	0.23385	-34.9286	0.24151	-27.8639	0.24167	-23.6384	0.23917	-32.8134	0.24183	-27.1884		0.24339	-10.3355	0.23385	-34.9286
	0.23322	-36.0902	0.24104	-26.5863	0.24104	-22.9682	0.2387	-31.8078	0.24136	-27.6893		0.24277	-9.27435	0.23322	-36.0902
	0.23275	-35.9862	0.24042	-27.2285	0.24057	-22.6139	0.23823	-30.2127	0.24089	-27.4485		0.24245	-10.3285	0.23275	-35.9862
	0.23244	-34.8766	0.23995	-27.1849	0.24011	-23.8077	0.23776	-30.5941	0.24042	-27.6684		0.24183	-9.33719	0.23244	-34.8766
	0.23181	-36.0382	0.23964	-26.67	0.23964	-23.614	0.23729	-31.6864	0.23979	-27.7172		0.24136	-10.5048	0.23181	-36.0382
	0.23134	-35.8475	0.23901	-26.8603	0.23901	-23.23	0.23666	-31.409	0.23932	-27.4624		0.24104	-9.37907	0.23134	-35.8475
	0.23071	-37.9106	0.23854	-28.0663	0.23854	-23.244	0.23619	-32.0332	0.23901	-28.1693		0.24042	-10.5083	0.23071	-37.9106
	0.23025	-36.4196	0.23807	-28.1815	0.23807	-23.717	0.23572	-32.8481	0.23823	-28.4817		0.23979	-9.41049	0.23025	-36.4196
	0.22978	-37.3732	0.23744	-29.0053	0.2376	-23.1043	0.23525	-32.5186	0.23791	-28.0733		0.23932	-10.4507	0.22978	-37.3732
	0.22931	-38.7602	0.23713	-29.4486	0.23713	-22.9577	0.23463	-32.9347	0.23744	-28.4206		0.23901	-9.30577	0.22931	-38.7602
	0.22899	-39.9911	0.23666	-28.3944	0.23666	-23.5145	0.23431	-32.2239	0.23682	-28.6929		0.23838	-10.3582	0.22899	-39.9911
	0.22837	-38.5868	0.23604	-27.2181	0.23604	-24.0748	0.23385	-32.7267	0.23635	-28.2723		0.23776	-9.33893	0.22837	-38.5868
	0.2279	-39.0723	0.23557	-29.0454	0.23557	-24.0032	0.23322	-31.8251	0.23588	-28.3281		0.23744	-10.5589	0.2279	-39.0723
	0.22743	-38.8122	0.2351	-30.4225	0.23525	-23.9037	0.23275	-32.64	0.23541	-28.918		0.23682	-9.4454	0.22743	-38.8122
	0.2268	-37.8933	0.23463	-29.0734	0.23463	-23.8339	0.23228	-33.2295	0.23494	-29.1711		0.23651	-10.4943	0.2268	-37.8933
	0.22633	-37.0438	0.234	-27.8132	0.23416	-24.0363	0.23181	-32.6573	0.23447	-28.1152		0.23604	-9.46459	0.22633	-37.0438
	0.22586	-37.0611	0.23353	-28.651	0.23369	-24.0032	0.23118	-31.9985	0.234	-28.7138		0.23541	-10.62	0.22586	-37.0611
	0.22539	-37.6332	0.23306	-28.2217	0.23322	-24.0573	0.23071	-32.8307	0.23338	-29.0297		0.23494	-9.13298	0.22539	-37.6332
	0.22477	-36.7317	0.23259	-28.5777	0.23275	-23.9613	0.23025	-32.432	0.23291	-28.3456		0.23447	-10.3983	0.22477	-36.7317
	0.2243	-37.7719	0.23197	-28.2164	0.23212	-23.9054	0.22978	-31.8251	0.23244	-28.8482		0.234	-9.17138	0.2243	-37.7719
	0.22383	-37.2171	0.23165	-27.8604	0.23165	-24.5233	0.22931	-31.8425	0.23197	-28.3613		0.23353	-10.2186	0.22383	-37.2171
	0.22336	-37.7546	0.23118	-28.5917	0.23118	-24.1131	0.22884	-32.2932	0.2315	-28.8569		0.23291	-9.28483	0.22336	-37.7546
	0.22289	-37.0438	0.23056	-29.1763	0.23056	-23.9177	0.22837	-31.9985	0.23103	-29.014		0.23244	-10.5607	0.22289	-37.0438
	0.22242	-38.1187	0.23009	-29.3805	0.23009	-24.1638	0.22774	-31.9812	0.2304	-28.9442		0.23181	-9.2185	0.22242	-38.1187
	0.22195	-37.1651	0.22712	-27.9935	0.22978	-23.9351	0.22727	-32.0678	0.22993	-28.3508		0.23134	-10.1854	0.22195	-37.1651
	0.22132	-37.2865	0.22665	-27.7161	0.22915	-23.1602	0.2268	-31.7731	0.22946	-30.2602		0.23103	-9.20803	0.22132	-37.2865
	0.22086	-37.0264	0.22618	-28.1496	0.22884	-23.3574	0.22618	-30.6635	0.22899	-29.3247		0.2304	-10.4874	0.22086	-37.0264
	0.22039	-38.0493	0.22555	-30.7502	0.22837	-23.7361	0.22571	-30.6808	0.22837	-29.3125		0.22993	-9.33893	0.22039	-38.0493
	0.21976	-37.876	0.22508	-29.4672	0.22758	-24.539	0.22524	-31.3397	0.2279	-28.7871		0.22946	-10.4263	0.21976	-37.876
	0.21929	-39.2976	0.22461	-29.2245	0.22727	-25.2057	0.22477	-31.149	0.22743	-29.5516		0.22899	-9.25515	0.21929	-39.2976
	0.21882	-38.9682	0.22399	-29.5886	0.22665	-25.286	0.2243	-30.7675	0.22696	-29.4015		0.22837	-10.613	0.21882	-38.9682
	0.21835	-39.0376	0.22352	-30.5075	0.22618	-25.0486	0.22367	-32.2759	0.22649	-28.8185		0.22805	-9.40874	0.21835	-39.0376
	0.21788	-40.2859	0.22305	-30.074	0.22571	-25.0608	0.2232	-32.9347	0.22602	-29.0891		0.22743	-10.805	0.21788	-40.2859
	0.21726	-39.9218	0.22258	-29.2938	0.22524	-24.998	0.22273	-33.1601	0.22539	-30.0577		0.22696	-9.32846	0.21726	-39.9218
	0.21694	-40.858	0.22211	-30.2474	0.22477	-24.7868	0.22226	-31.409	0.22477	-29.9425		0.22649	-10.51	0.21694	-40.858
	0.21632	-39.0376	0.22164	-30.8369	0.22414	-24.93	0.22179	-32.1545	0.22445	-29.9792		0.22602	-9.48728	0.21632	-39.0376
	0.216	-38.7428	0.22117	-30.9756	0.22367	-26.1273	0.22117	-31.7904	0.22399	-29.9321		0.22539	-10.5118	0.216	-38.7428
	0.21553	-37.4772	0.22054	-28.8604	0.2232	-25.5897	0.2207	-32.1545	0.22336	-30.7733		0.22492	-9.43667	0.21553	-37.4772
	0.21475	-37.8933	0.22007	-30.7675	0.22273	-24.8409	0.22023	-32.9347	0.22023	-30.1954		0.22445	-10.5764	0.21475	-37.8933
	0.21444	-37.5812	0.2196	-31.8598	0.22226	-25.1359	0.21976	-32.64	0.21976	-30.022		0.22399	-9.37558	0.21444	-37.5812
	0.21397	-39.2283	0.21913	-31.0969	0.22164	-26.0958	0.21913	-31.8251	0.21929	-29.4499		0.22336	-10.627	0.21397	-39.2283
	0.21334	-39.5404	0.21851	-32.1372	0.22117	-26.0033	0.21882	-33.2121	0.21898	-29.1898		0.22305	-9.30926	0.21334	-39.5404
	0.21287	-39.2976	0.21819	-31.4437	0.2207	-26.2337	0.21819	-32.9347	0.21835	-29.5886		0.22242	-10.5903	0.21287	-39.2976
	0.21225	-37.9453	0.21757	-30.7155	0.22039	-25.6002	0.21773	-32.484	0.21788	-30.022		0.22195	-9.56931	0.21225	-37.9453
	0.21162	-39.9045	0.2171	-31.6864	0.21976	-25.5513	0.21726	-32.5533	0.21741	-30.2301		0.22148	-10.8172	0.21162	-39.9045
	0.21115	-39.3843	0.21663	-31.3743	0.21913	-25.4675	0.21679	-33.6976	0.21694	-30.4208		0.22101	-9.50648	0.21115	-39.3843
	0.21053	-40.0085	0.21616	-31.0276	0.21866	-25.7782	0.21632	-33.3682	0.21647	-29.7099		0.22054	-10.5973	0.21053	-40.0085
	0.2099	-38.8989	0.21553	-30.8195	0.21819	-26.684	0.21585	-34.6685	0.216	-29.0858		0.21992	-9.47332	0.2099	-38.8989
	0.20912	-40.4766	0.21506	-29.5019	0.21773	-26.1936	0.21538	-34.6165	0.21553	-29.5366		0.21945	-10.8329	0.20912	-40.4766
	0.20865	-40.2686	0.2146	-30.178	0.2171	-25.6455	0.21475	-33.9403	0.21491	-29.5192		0.21898	-9.82239	0.20865	-40.2686
	0.20818	-40.7887	0.21413	-28.4616	0.21679	-25.293	0.21428	-33.0908	0.21444	-28.8084		0.21851	-10.8835	0.20818	-40.7887
	0.20771	-40.2339	0.2135	-30.8022	0.21632	-25.8323	0.21366	-33.6456	0.21397	-29.3805		0.21804	-9.62167	0.20771	-40.2339
	0.20708	-41.2221	0.21303	-31.4264	0.21569	-25.9894	0.21334	-33.3682	0.21334	-29.866		0.21757	-10.819	0.20708	-41.2221
	0.20661	-42.141	0.21256	-30.7502	0.21538	-26.3489	0.21272	-33.4895	0.21303	-30.4034		0.21694	-9.7421	0.20661	-42.141
	0.20614	-40.9967	0.21193	-30.8195	0.21475	-25.3768	0.21209	-33.9577	0.21225	-30.9236		0.21647	-11.0389	0.20614	-40.9967
	0.20567	-41.9676	0.21131	-30.9062	0.21428	-24.8863	0.21162	-33.3682	0.21193	-29.7619		0.216	-9.42096	0.20567	-41.9676
	0.20505	-41.1008	0.21068	-32.2066	0.21381	-25.3907	0.211	-34.8592	0.21131	-28.479		0.21553	-10.8626	0.20505	-41.1008
	0.20458	-41.7422	0.21006	-30.5075	0.21334	-26.0784	0.21037	-34.7379	0.21053	-28.4963		0.21506	-9.70196	0.20458	-41.7422
	0.20411	-41.9676	0.20959	-30.8889	0.21272	-26.4275	0.20974	-35.2927	0.21006	-28.2883		0.2146	-10.9219	0.20411	-41.9676
	0.20348	-41.3608	0.20896	-32.4666	0.21209	-26.6264	0.20927	-34.9112	0.20943	-28.2189		0.21413	-9.55361	0.20348	-41.3608
	0.20317	-40.754	0.20849	-31.6344	0.21147	-25.5914	0.20849	-34.8245	0.2088	-28.0975		0.2135	-10.6479	0.20317	-40.754
	0.2027	-40.6326	0.20771	-32.2239	0.211	-26.677	0.20818	-34.4778	0.20834	-28.8604		0.21303	-9.48903	0.2027	-40.6326
	0.20208	-41.3782	0.2074	-32.0678	0.21037	-25.8148	0.20755	-34.3911	0.20771	-29.866		0.21256	-10.8888	0.20208	-41.3782
	0.20161	-41.1528	0.20677	-30.8716	0.20974	-25.1272	0.20708	-34.6338	0.20708	-30.1434		0.21193	-9.31799	0.20161	-41.1528
	0.20114	-42.5745	0.2063	-31.4784	0.20912	-25.2389	0.20646	-36.0208	0.20661	-30.3861		0.21147	-10.4734	0.20114	-42.5745
	0.20067	-42.1584	0.20567	-32.2759	0.20849	-25.9056	0.20614	-35.6047	0.20614	-30.8195		0.211	-9.34242	0.20067	-42.1584
	0.20004	-40.3726	0.20536	-31.305	0.20802	-26.3821	0.20567	-35.8648	0.20567	-30.5075		0.21037	-10.7718	0.20004	-40.3726
	0.19957	-40.8754	0.20489	-32.64	0.2074	-26.0923	0.20489	-35.8475	0.20521	-30.5248		0.20974	-9.63564	0.19957	-40.8754
	0.1991	-40.0952	0.20427	-32.536	0.20693	-25.2895	0.20442	-36.0729	0.20474	-30.6808		0.20896	-10.6671	0.1991	-40.0952
	0.19848	-40.3379	0.2038	-32.64	0.20646	-25.6857	0.20395	-35.9688	0.20411	-31.4437		0.20849	-9.51346	0.19848	-40.3379
	0.19801	-41.2048	0.20333	-32.8481	0.20599	-26.9319	0.20348	-36.1422	0.2038	-31.1316		0.20771	-10.8556	0.19801	-41.2048
	0.19769	-42.1237	0.2027	-30.0393	0.20536	-27.2582	0.20286	-36.2636	0.20317	-30.9236		0.20724	-9.688	0.19769	-42.1237
	0.19707	-41.4128	0.20223	-32.8481	0.20489	-26.7067	0.20254	-36.0729	0.2027	-30.3167		0.20693	-10.9918	0.19707	-41.4128
	0.19675	-40.2339	0.20176	-32.1719	0.20442	-26.9842	0.20208	-35.6914	0.20208	-30.8889		0.2063	-9.62516	0.19675	-40.2339
	0.19613	-41.1008	0.20129	-32.536	0.2038	-27.8639	0.20145	-36.0729	0.20161	-31.3397		0.20567	-11.0494	0.19613	-41.1008
	0.19566	-40.3552	0.20067	-33.3508	0.20348	-28.2688	0.20098	-36.2636	0.20114	-31.201		0.20521	-9.60073	0.19566	-40.3552
	0.19503	-39.2976	0.20035	-34.027	0.20286	-28.3142	0.20051	-36.8184	0.20067	-32.1719		0.20474	-10.9778	0.19503	-39.2976
	0.19456	-40.3899	0.19988	-31.9985	0.20254	-28.1867	0.19988	-36.6623	0.20004	-30.7155		0.20411	-9.70021	0.19456	-40.3899
	0.19425	-40.4073	0.19926	-32.536	0.20208	-27.7644	0.19941	-37.0438	0.19973	-31.8771		0.2038	-10.9359	0.19425	-40.4073
	0.19362	-40.2339	0.19879	-32.4666	0.20145	-26.9301	0.19895	-34.9632	0.19926	-31.3743		0.20317	-9.78923	0.19362	-40.2339
	0.19315	-40.4073	0.19832	-32.3799	0.20098	-26.588	0.19848	-34.6165	0.19863	-31.3743		0.2027	-11.1296	0.19315	-40.4073
	0.19269	-41.2915	0.19785	-33.6456	0.20051	-26.8655	0.19801	-35.3793	0.19816	-30.9756		0.20223	-9.35813	0.19269	-41.2915
	0.19206	-41.1008	0.19738	-33.9577	0.19988	-26.4973	0.19754	-36.1422	0.19769	-31.9465		0.20176	-10.9603	0.19206	-41.1008
	0.19159	-40.7193	0.19675	-33.1775	0.19941	-26.8481	0.19707	-35.4487	0.19707	-31.7904		0.20129	-9.75955	0.19159	-40.7193
	0.19112	-40.4766	0.19644	-35.518	0.19895	-26.7538	0.19644	-36.2116	0.19675	-31.4784		0.20067	-11.2134	0.19112	-40.4766
	0.19065	-39.7137	0.19582	-34.6685	0.19848	-28.2077	0.19613	-35.206	0.19628	-30.7502		0.2002	-9.60073	0.19065	-39.7137
	0.19002	-40.0605	0.19535	-32.2239	0.19785	-27.9407	0.1955	-34.7379	0.19566	-31.1316		0.19973	-11.1488	0.19002	-40.0605
	0.18971	-40.858	0.19503	-30.6462	0.19738	-28.5742	0.19503	-36.4716	0.19503	-31.2877		0.19926	-9.76305	0.18971	-40.858
	0.18924	-39.2283	0.19425	-31.6171	0.19707	-28.8395	0.19456	-36.2116	0.19472	-32.0678		0.19879	-11.0947	0.18924	-39.2283
	0.18862	-40.1299	0.19378	-31.4437	0.19644	-27.5951	0.19409	-35.6914	0.19425	-32.1199		0.19832	-9.82413	0.18862	-40.1299
	0.18815	-39.6964	0.19347	-30.9756	0.19582	-27.2408	0.19362	-35.362	0.19362	-31.6691		0.19785	-11.2448	0.18815	-39.6964
	0.18768	-40.3379	0.19284	-32.0678	0.1955	-27.4275	0.193	-35.5354	0.19315	-31.8425		0.19722	-10.0248	0.18768	-40.3379
	0.18721	-40.6326	0.19237	-32.692	0.19503	-28.1204	0.19253	-36.1075	0.19269	-32.0505		0.1966	-11.5572	0.18721	-40.6326
	0.18658	-40.2859	0.1919	-31.8945	0.19441	-28.3211	0.19206	-36.4716	0.19222	-31.8251		0.19628	-10.0755	0.18658	-40.2859
	0.18611	-40.2859	0.19143	-30.6635	0.19409	-27.417	0.19159	-36.1942	0.19159	-32.2759		0.19566	-11.2693	0.18611	-40.2859
	0.18564	-39.5577	0.19081	-30.8369	0.19347	-26.9319	0.19096	-37.5292	0.19128	-32.3973		0.19535	-9.89569	0.18564	-39.5577
	0.18517	-40.5286	0.19049	-30.6462	0.193	-27.6614	0.19065	-36.853	0.19065	-32.9868		0.19472	-11.2954	0.18517	-40.5286
	0.1847	-40.858	0.19002	-31.8771	0.19253	-28.2653	0.19002	-35.7608	0.19018	-34.5818		0.19425	-9.84508	0.1847	-40.858
	0.18423	-41.2048	0.18924	-32.8827	0.1919	-27.8813	0.18956	-36.6277	0.18971	-33.3855		0.19378	-11.3496	0.18423	-41.2048
	0.18361	-39.5404	0.18877	-32.2239	0.19143	-27.9982	0.18909	-36.2116	0.18924	-32.796		0.19331	-9.96376	0.18361	-39.5404
	0.18314	-41.8983	0.18846	-32.796	0.19096	-28.5323	0.18862	-35.3447	0.18862	-32.3973		0.19284	-11.2728	0.18314	-41.8983
	0.18267	-41.3261	0.18783	-33.0388	0.19049	-28.1553	0.18799	-35.1019	0.18815	-32.7267		0.19222	-9.77526	0.18267	-41.3261
	0.1822	-41.0314	0.18736	-32.8827	0.19002	-28.0733	0.18752	-37.0264	0.18783	-33.4202		0.19175	-11.2309	0.1822	-41.0314
	0.18157	-42.6438	0.18689	-33.2468	0.18956	-28.2094	0.18721	-37.3385	0.18721	-31.9985		0.19128	-9.96725	0.18157	-42.6438
	0.1811	-42.1757	0.18642	-33.1948	0.18909	-28.1047	0.18658	-37.3212	0.18674	-32.3279		0.19065	-11.4438	0.1811	-42.1757
	0.18063	-42.5224	0.1858	-32.9174	0.18862	-28.3613	0.18596	-37.4945	0.18627	-33.4895		0.19034	-10.0755	0.18063	-42.5224
	0.18001	-42.6438	0.18549	-33.2295	0.18783	-28.0646	0.18564	-37.2345	0.1858	-33.4202		0.18987	-11.3303	0.18001	-42.6438
	0.17954	-42.5745	0.18502	-32.4666	0.18752	-28.164	0.18502	-37.5986	0.18517	-33.871		0.18924	-10.3198	0.17954	-42.5745
	0.17907	-42.3144	0.18439	-32.5533	0.18705	-28.2932	0.18455	-36.3329	0.1847	-33.9577		0.18877	-11.7038	0.17907	-42.3144
	0.1786	-42.2104	0.18376	-32.4666	0.18642	-28.4695	0.18392	-36.3156	0.18439	-33.4375		0.1883	-10.1453	0.1786	-42.2104
	0.17813	-42.3664	0.18345	-32.9347	0.18596	-28.2496	0.18361	-36.1769	0.18376	-33.4202		0.18783	-11.5956	0.17813	-42.3664
	0.17766	-42.2971	0.18298	-33.4202	0.18549	-28.4782	0.18298	-36.3156	0.18314	-32.6227		0.18721	-10.1959	0.17766	-42.2971
	0.17719	-42.7132	0.1822	-33.1428	0.18502	-28.1117	0.18236	-35.7434	0.18267	-32.8481		0.18689	-11.6637	0.17719	-42.7132
	0.17657	-42.0717	0.18189	-32.0332	0.18439	-28.3875	0.18204	-36.3676	0.1822	-32.9001		0.18627	-10.3076	0.17657	-42.0717
	0.17625	-43.3893	0.18126	-33.1775	0.18408	-28.7068	0.18157	-37.928	0.18173	-33.0214		0.1858	-11.5066	0.17625	-43.3893
	0.17563	-44.6203	0.18079	-33.2468	0.18361	-28.8081	0.18095	-36.9744	0.1811	-33.4895		0.18533	-10.2186	0.17563	-44.6203
	0.17516	-44.6376	0.18032	-33.1428	0.18298	-28.9826	0.18063	-37.7719	0.18079	-34.0964		0.18486	-11.4997	0.17516	-44.6376
	0.17469	-44.8457	0.18001	-32.796	0.18251	-28.3665	0.18001	-36.4369	0.18001	-34.2004		0.18439	-10.353	0.17469	-44.8457
	0.17422	-44.5163	0.17938	-32.9347	0.18204	-28.7103	0.17954	-36.8704	0.1797	-33.9923		0.18376	-11.6271	0.17422	-44.5163
	0.17375	-44.1002	0.17876	-35.1886	0.18157	-28.6667	0.17907	-37.5119	0.17923	-33.9577		0.18345	-10.1296	0.17375	-44.1002
	0.17312	-42.8519	0.17844	-34.2004	0.18095	-29.2322	0.1786	-38.3094	0.1786	-34.0443		0.18283	-11.6899	0.17312	-42.8519
	0.17265	-42.4358	0.17782	-35.206	0.18048	-28.829	0.17797	-37.2171	0.17813	-34.0097		0.18236	-10.3041	0.17265	-42.4358
	0.17234	-43.0773	0.17735	-35.206	0.18001	-29.1432	0.1775	-37.8066	0.17782	-34.5992		0.18173	-11.6969	0.17234	-43.0773
	0.17171	-42.8865	0.17688	-35.3447	0.17938	-29.1135	0.17703	-38.4308	0.17719	-35.0499		0.18142	-10.1051	0.17171	-42.8865
	0.17124	-43.1639	0.17641	-36.0035	0.17891	-29.7418	0.17657	-39.0029	0.17672	-34.5471		0.18079	-11.7684	0.17124	-43.1639
	0.17077	-43.7881	0.17578	-35.5527	0.17844	-29.4905	0.1761	-38.8815	0.17625	-33.7496		0.18032	-10.2238	0.17077	-43.7881
	0.17015	-44.7763	0.17547	-37.0611	0.17797	-30.1328	0.17563	-39.5404	0.17578	-33.6282		0.18001	-11.5258	0.17015	-44.7763
	0.16968	-46.9262	0.175	-37.5986	0.1775	-30.4557	0.17516	-39.3843	0.17516	-35.518		0.17938	-10.0597	0.16968	-46.9262
	0.16921	-45.8339	0.17437	-36.7837	0.17703	-29.4975	0.17453	-39.419	0.17469	-34.7379		0.17876	-11.7038	0.16921	-45.8339
	0.16874	-45.8686	0.1739	-35.3793	0.17657	-29.9164	0.17406	-38.2747	0.17437	-34.4951		0.17829	-10.3198	0.16874	-45.8686
	0.16827	-45.3658	0.17344	-36.0555	0.1761	-29.576	0.17359	-38.2227	0.17375	-34.7379		0.17797	-11.5415	0.16827	-45.3658
	0.1678	-46.6315	0.17297	-35.4834	0.17547	-29.8186	0.17297	-39.0376	0.17328	-34.7032		0.17735	-10.2325	0.1678	-46.6315
	0.16733	-47.429	0.17234	-35.8475	0.175	-30.0979	0.17265	-39.0376	0.17297	-34.3911		0.17688	-11.566	0.16733	-47.429
	0.16671	-46.7528	0.17187	-36.0555	0.17453	-29.9111	0.17218	-39.2976	0.17234	-34.8245		0.17657	-10.3669	0.16671	-46.7528
	0.16624	-46.2154	0.17156	-36.541	0.17406	-29.8134	0.17156	-39.575	0.17187	-34.9806		0.17594	-11.9133	0.16624	-46.2154
	0.16577	-47.2556	0.17093	-37.1825	0.17359	-30.3335	0.17109	-39.2456	0.17156	-33.7843		0.17531	-10.428	0.16577	-47.2556
	0.16514	-47.0996	0.17046	-36.1249	0.17297	-29.7802	0.17077	-39.1416	0.17093	-35.6047		0.175	-11.8208	0.16514	-47.0996
	0.16483	-45.9206	0.17015	-37.0264	0.1725	-30.3422	0.17015	-39.8698	0.17046	-34.5645		0.17437	-10.3512	0.16483	-45.9206
	0.16436	-46.5968	0.16937	-37.2518	0.17218	-30.1467	0.16968	-39.6097	0.16999	-34.4431		0.1739	-11.8051	0.16436	-46.5968
	0.16373	-46.5274	0.1689	-36.5583	0.17156	-30.248	0.16905	-39.1416	0.16952	-34.2697		0.17344	-10.3739	0.16373	-46.5274
	0.16311	-48.0878	0.16843	-37.2345	0.16858	-31.0276	0.16858	-39.9738	0.1689	-34.9286		0.17297	-11.8138	0.16311	-48.0878
	0.16264	-49.0241	0.16796	-38.5695	0.16796	-31.8078	0.16811	-39.5924	0.16843	-34.3564		0.17234	-10.442	0.16264	-49.0241
	0.16217	-47.1516	0.16749	-39.3843	0.16749	-31.9465	0.16764	-39.6964	0.16796	-36.1595		0.17187	-11.9203	0.16217	-47.1516
	0.1617	-48.3652	0.16702	-39.5404	0.16702	-31.8771	0.16733	-39.0723	0.16733	-35.9515		0.1714	-10.6532	0.1617	-48.3652
	0.16123	-48.764	0.16655	-37.8933	0.16655	-31.5651	0.16655	-40.546	0.16686	-34.5471		0.17093	-11.943	0.16123	-48.764
	0.16076	-47.9665	0.16592	-37.4945	0.16592	-32.0158	0.16608	-41.5862	0.16655	-35.362		0.17046	-10.4071	0.16076	-47.9665
	0.16029	-48.5386	0.16545	-37.0784	0.16561	-31.1663	0.16561	-40.598	0.16592	-35.2927		0.17015	-11.8051	0.16029	-48.5386
	0.15966	-47.4117	0.16498	-39.4363	0.16514	-30.3341	0.16514	-40.0085	0.16545	-34.9632		0.16952	-10.545	0.15966	-47.4117
	0.15919	-49.7002	0.16451	-40.6153	0.16451	-30.2994	0.16451	-40.3379	0.16498	-35.6394		0.1689	-11.73	0.15919	-49.7002
	0.15888	-48.0878	0.16389	-40.3032	0.16405	-30.9582	0.16405	-40.1299	0.16451	-35.7261		0.16858	-10.428	0.15888	-48.0878
	0.1581	-47.0823	0.16342	-39.0549	0.16358	-30.5075	0.16358	-41.6382	0.16389	-35.518		0.16796	-11.6672	0.1581	-47.0823
	0.15763	-47.3076	0.16311	-39.1936	0.16311	-31.9118	0.16311	-41.3435	0.16342	-35.466		0.16749	-10.3006	0.15763	-47.3076
	0.15716	-46.4581	0.16248	-37.9453	0.16248	-31.357	0.16264	-40.6673	0.16295	-35.6741		0.16702	-11.9639	0.15716	-46.4581
	0.15669	-48.5733	0.16201	-36.4369	0.16201	-31.4437	0.16217	-39.6791	0.16232	-35.7434		0.16655	-10.3093	0.15669	-48.5733
	0.15622	-48.2439	0.16154	-37.5639	0.16154	-31.8425	0.1617	-39.7137	0.16185	-35.8128		0.16592	-11.9168	0.15622	-48.2439
	0.15559	-48.5386	0.16092	-39.1763	0.16107	-31.8425	0.16107	-40.65	0.16138	-36.541		0.16545	-10.3757	0.15559	-48.5386
	0.15512	-49.6309	0.16045	-39.211	0.1606	-31.8425	0.1606	-40.91	0.16092	-35.9168		0.16498	-12.0442	0.15512	-49.6309
	0.1545	-46.7008	0.16013	-39.6097	0.16013	-31.6691	0.16029	-40.2512	0.16029	-35.6914		0.16451	-10.7073	0.1545	-46.7008
	0.15403	-48.2612	0.15951	-40.4766	0.15951	-31.513	0.15966	-40.6673	0.15982	-35.0673		0.16405	-12.0058	0.15403	-48.2612
	0.15372	-48.5039	0.15888	-39.6964	0.15888	-32.3973	0.15919	-42.0717	0.15951	-35.518		0.16358	-10.5659	0.15372	-48.5039
	0.15309	-50.8792	0.15841	-39.6617	0.15857	-31.6864	0.15857	-43.5454	0.15888	-35.362		0.16311	-11.915	0.15309	-50.8792
	0.15278	-49.4748	0.1581	-40.806	0.1581	-31.4437	0.1581	-43.1986	0.15841	-35.1019		0.16248	-10.4437	0.15278	-49.4748
	0.15231	-51.0006	0.15732	-41.4128	0.15747	-32.536	0.15763	-42.6611	0.15794	-36.3503		0.16201	-11.9639	0.15231	-51.0006
	0.15168	-51.7807	0.157	-41.1874	0.157	-31.3917	0.15716	-42.6091	0.15732	-36.6623		0.16154	-10.6916	0.15168	-51.7807
	0.15121	-51.1739	0.15653	-40.1125	0.15669	-32.1372	0.15669	-43.7014	0.157	-36.1942		0.16092	-12.21	0.15121	-51.1739
	0.15074	-52.4222	0.15591	-38.6908	0.15606	-31.8425	0.15606	-42.0543	0.15653	-36.2982		0.16045	-10.6846	0.15074	-52.4222
	0.15027	-51.382	0.15544	-40.1645	0.15575	-32.3453	0.15559	-42.8692	0.15591	-36.0555		0.15998	-12.3566	0.15027	-51.382
	0.14965	-52.1968	0.15512	-39.419	0.15512	-31.461	0.15528	-42.9906	0.15544	-35.8475		0.15951	-11.0912	0.14965	-52.1968
	0.14918	-51.5727	0.15466	-37.5812	0.15466	-31.357	0.15481	-44.2042	0.15497	-35.2753		0.15904	-12.5521	0.14918	-51.5727
	0.14886	-53.4452	0.15419	-38.4481	0.15403	-32.4666	0.15434	-44.2042	0.15434	-36.6797		0.15857	-10.8801	0.14886	-53.4452
	0.14824	-52.873	0.15356	-39.2976	0.15356	-32.2239	0.15372	-43.9095	0.15387	-37.3905		0.1581	-12.4997	0.14824	-52.873
	0.14777	-52.8037	0.15309	-40.858	0.15309	-32.64	0.15309	-44.5336	0.1534	-36.7664		0.15763	-10.9935	0.14777	-52.8037
	0.1473	-52.9424	0.15246	-38.9509	0.15246	-31.1316	0.15262	-45.5045	0.15309	-37.5292		0.15716	-12.292	0.1473	-52.9424
	0.14667	-52.3356	0.15199	-38.032	0.15215	-30.178	0.15215	-45.9726	0.15246	-37.5466		0.15669	-10.6951	0.14667	-52.3356
	0.1462	-51.8328	0.15137	-39.8178	0.15168	-30.3167	0.15168	-44.2562	0.15199	-36.1769		0.15591	-12.3112	0.1462	-51.8328
	0.14573	-52.3182	0.15106	-39.9218	0.15106	-30.4034	0.15106	-44.2562	0.15153	-36.1422		0.15544	-11.093	0.14573	-52.3182
	0.14527	-52.769	0.15043	-40.8407	0.15059	-31.357	0.15059	-43.5454	0.15106	-36.7143		0.15512	-12.6952	0.14527	-52.769
	0.14464	-52.6476	0.15012	-41.6729	0.15027	-31.2703	0.15027	-44.1695	0.15043	-36.4543		0.1545	-11.0773	0.14464	-52.6476
	0.14433	-52.4049	0.14965	-42.2104	0.14965	-31.7211	0.14965	-44.2389	0.14996	-35.9168		0.15419	-12.6481	0.14433	-52.4049
	0.1437	-53.1677	0.14902	-42.4011	0.14902	-31.9985	0.14918	-44.0655	0.14949	-35.8128		0.15372	-11.2134	0.1437	-53.1677
	0.14323	-54.4507	0.14871	-42.7132	0.14855	-35.0846	0.14886	-43.372	0.14886	-35.2406		0.15309	-12.5329	0.14323	-54.4507
	0.1426	-53.2718	0.14824	-41.6036	0.14824	-34.3911	0.14824	-43.6841	0.14839	-37.1651		0.15262	-10.8574	0.1426	-53.2718
	0.14214	-53.8266	0.14761	-41.7249	0.14761	-31.9465	0.14761	-43.476	0.14808	-37.2518		0.15215	-12.4124	0.14214	-53.8266
	0.14167	-52.9424	0.14714	-41.8116	0.14714	-32.1719	0.1473	-44.7763	0.14746	-37.8066		0.15168	-10.9586	0.14167	-52.9424
	0.1412	-52.0755	0.14667	-41.2568	0.14652	-32.3106	0.14667	-44.2909	0.14699	-36.9744		0.15106	-12.4893	0.1412	-52.0755
	0.14073	-50.8792	0.14605	-42.4531	0.14605	-31.9985	0.1462	-43.6147	0.14652	-36.0035		0.15074	-10.9132	0.14073	-50.8792
	0.14026	-51.6594	0.14558	-41.5689	0.14558	-32.2932	0.14573	-44.707	0.14605	-36.4716		0.15012	-12.4875	0.14026	-51.6594
	0.13963	-52.925	0.14511	-42.0543	0.14511	-32.536	0.14527	-45.2618	0.14558	-36.1249		0.14965	-11.004	0.13963	-52.925
	0.13916	-53.4278	0.14464	-41.4128	0.14464	-32.9694	0.14464	-45.6606	0.14495	-36.2982		0.14918	-13.0006	0.13916	-53.4278
	0.13869	-52.5956	0.14401	-42.7305	0.14401	-32.8307	0.14417	-44.2909	0.14448	-36.1075		0.14871	-11.7108	0.13869	-52.5956
	0.13822	-53.2024	0.14354	-41.9676	0.14354	-32.1025	0.1437	-43.1813	0.14386	-35.4487		0.14824	-12.9238	0.13822	-53.2024
	0.13775	-53.1157	0.14307	-41.8636	0.14307	-32.3799	0.14323	-43.6494	0.14354	-36.6797		0.14746	-11.2117	0.13775	-53.1157
	0.13728	-53.3238	0.14245	-41.2568	0.1426	-34.131	0.1426	-43.7014	0.14307	-36.697		0.14714	-12.7807	0.13728	-53.3238
	0.13681	-53.7399	0.14198	-42.0543	0.14214	-32.9347	0.14229	-44.1869	0.14245	-37.9626		0.14667	-11.1768	0.13681	-53.7399
	0.13619	-54.1213	0.14167	-41.4128	0.14167	-32.3799	0.14182	-45.4005	0.14198	-37.2865		0.14605	-12.683	0.13619	-54.1213
	0.13572	-54.6068	0.14104	-43.528	0.14104	-33.9577	0.1412	-44.0828	0.14151	-37.4599		0.14558	-11.1366	0.13572	-54.6068
	0.13541	-51.4513	0.14057	-42.2797	0.14057	-33.7149	0.14073	-44.1522	0.14104	-37.3038		0.14511	-12.6446	0.13541	-51.4513
	0.13478	-51.9715	0.1401	-43.32	0.1401	-34.2524	0.14026	-44.2042	0.14041	-37.3905		0.14464	-11.2693	0.13478	-51.9715
	0.13431	-51.8848	0.13947	-42.9039	0.13963	-34.5992	0.13963	-43.5974	0.13994	-37.0438		0.14401	-13.1595	0.13431	-51.8848
	0.13384	-50.3591	0.139	-42.193	0.139	-34.7725	0.13916	-44.9324	0.13963	-38.2574		0.1437	-11.5834	0.13384	-50.3591
	0.13321	-52.3876	0.13854	-43.1119	0.13854	-34.7379	0.13869	-44.1869	0.139	-36.9917		0.14307	-13.0268	0.13321	-52.3876
	0.13274	-52.2489	0.13807	-42.141	0.13822	-35.6047	0.13822	-44.2909	0.13854	-37.4078		0.14245	-11.5991	0.13274	-52.2489
	0.13228	-52.1102	0.1376	-42.9559	0.1376	-36.3503	0.1376	-45.1058	0.13822	-37.0611		0.14214	-13.0896	0.13228	-52.1102
	0.13181	-51.642	0.13697	-43.0079	0.13713	-35.6047	0.13713	-44.8804	0.1376	-38.6388		0.14151	-11.4037	0.13181	-51.642
	0.13118	-52.2315	0.13666	-42.8519	0.13666	-35.2753	0.13681	-44.3429	0.13697	-38.3961		0.14104	-12.7039	0.13118	-52.2315
	0.13071	-52.1968	0.13619	-42.9039	0.13619	-35.2406	0.13619	-44.8977	0.13666	-37.6506		0.14057	-11.2919	0.13071	-52.1968
	0.13024	-52.613	0.13572	-41.8636	0.13572	-34.8939	0.13572	-45.886	0.13619	-38.3094		0.1401	-13.1368	0.13024	-52.613
	0.12977	-54.5721	0.13509	-42.5051	0.13525	-35.7608	0.13525	-44.9844	0.13541	-37.4945		0.13963	-11.5014	0.12977	-54.5721
	0.1293	-52.7343	0.13462	-43.2333	0.13462	-36.6623	0.13478	-44.4123	0.13509	-38.2574		0.139	-13.1088	0.1293	-52.7343
	0.12883	-51.6247	0.13415	-43.424	0.13415	-35.8128	0.13431	-44.1175	0.13462	-38.6041		0.13869	-11.6777	0.12883	-51.6247
	0.12836	-52.8904	0.13368	-43.1466	0.13368	-35.7608	0.13384	-44.655	0.134	-40.2339		0.13822	-13.128	0.12836	-52.8904
	0.12789	-51.1913	0.13321	-42.4878	0.13321	-35.8648	0.13321	-46.8742	0.13353	-39.6271		0.1376	-11.7283	0.12789	-51.1913
	0.12742	-50.1337	0.13259	-42.2104	0.13259	-35.518	0.13274	-45.99	0.13306	-37.9453		0.13713	-13.4998	0.12742	-50.1337
	0.12695	-51.8674	0.13212	-42.6785	0.13228	-34.5992	0.13243	-46.6488	0.13259	-38.188		0.13666	-11.6567	0.12695	-51.8674
	0.12633	-53.3238	0.13181	-42.7305	0.13181	-36.3156	0.13181	-45.2791	0.13212	-38.1187		0.13619	-13.1019	0.12633	-53.3238
	0.12586	-54.156	0.13118	-42.4531	0.13118	-35.414	0.13134	-46.0593	0.13165	-38.7775		0.13556	-11.6096	0.12586	-54.156
	0.12539	-53.2024	0.13055	-42.6091	0.13071	-35.3273	0.13087	-47.2556	0.13118	-38.3267		0.13525	-13.1874	0.12539	-53.2024
	0.12476	-50.7058	0.13024	-42.6091	0.1304	-34.7032	0.13024	-46.8395	0.13071	-39.0896		0.13462	-11.3303	0.12476	-50.7058
	0.12445	-51.5554	0.12977	-43.6147	0.12977	-35.7608	0.12977	-48.0011	0.13024	-39.263		0.13415	-13.0355	0.12445	-51.5554
	0.12398	-52.769	0.1293	-42.9906	0.12915	-35.6741	0.12946	-48.4693	0.12977	-38.4308		0.13368	-11.7649	0.12398	-52.769
	0.12335	-52.9597	0.12883	-42.5051	0.12868	-35.6394	0.12899	-48.3652	0.12899	-38.3614		0.13321	-13.5888	0.12335	-52.9597
	0.12289	-53.1331	0.12821	-41.6729	0.12821	-36.0729	0.12836	-47.429	0.12852	-38.032		0.13274	-12.0023	0.12289	-53.1331
	0.12242	-53.9479	0.12758	-45.3485	0.12758	-36.7837	0.12789	-48.7293	0.12805	-39.2456		0.13228	-13.1874	0.12242	-53.9479
	0.12195	-53.6359	0.12711	-45.886	0.12711	-36.9397	0.12742	-48.816	0.12758	-39.0549		0.13181	-11.5974	0.12195	-53.6359
	0.12148	-53.0464	0.1268	-45.3485	0.1268	-35.5527	0.12695	-47.6197	0.12711	-40.6326		0.13134	-13.3305	0.12148	-53.0464
	0.12085	-55.1096	0.12617	-45.4178	0.12617	-35.6914	0.12633	-47.1169	0.12664	-39.4884		0.13087	-11.9953	0.12085	-55.1096
	0.12038	-54.3467	0.1257	-44.3776	0.12586	-36.0382	0.12586	-47.6197	0.12617	-39.2976		0.13024	-13.231	0.12038	-54.3467
	0.11976	-57.3981	0.12523	-44.8977	0.12523	-37.2518	0.12539	-46.9956	0.12555	-40.7713		0.12977	-11.3967	0.11976	-57.3981
	0.11944	-54.6761	0.12476	-44.3256	0.12476	-37.7546	0.12476	-46.6835	0.12523	-39.3843		0.12915	-13.0094	0.11944	-54.6761
	0.11897	-55.0055	0.12414	-45.1058	0.12429	-36.6623	0.12445	-47.0823	0.12476	-41.8983		0.12868	-11.7806	0.11897	-55.0055
	0.11835	-53.2891	0.12382	-44.655	0.12382	-37.0091	0.12382	-47.3076	0.12414	-40.6673		0.12836	-13.4596	0.11835	-53.2891
	0.11772	-53.5145	0.12335	-44.5856	0.1232	-37.9453	0.12335	-47.325	0.12367	-40.598		0.12774	-11.7929	0.11772	-53.5145
	0.11741	-53.9133	0.12257	-45.3312	0.12273	-36.5236	0.12289	-46.8395	0.1232	-39.7311		0.12727	-13.3497	0.11741	-53.9133
	0.11694	-53.2718	0.12226	-45.1231	0.12226	-36.2289	0.12242	-47.5504	0.12257	-40.1645		0.1268	-11.9168	0.11694	-53.2718
	0.11631	-54.1907	0.12163	-44.7937	0.12179	-36.1942	0.12195	-46.4581	0.1221	-40.754		0.12617	-13.6098	0.11631	-54.1907
	0.11584	-56.93	0.12116	-45.0711	0.12116	-36.8704	0.12132	-47.4637	0.12163	-40.6326		0.12586	-11.8766	0.11584	-56.93
	0.11537	-54.0867	0.12069	-46.5968	0.12069	-37.1998	0.12085	-47.1343	0.12116	-41.0314		0.12523	-13.3322	0.11537	-54.0867
	0.1149	-53.6185	0.12022	-45.0364	0.12038	-36.3156	0.12038	-47.7064	0.12054	-41.2741		0.12476	-11.8958	0.1149	-53.6185
	0.11443	-55.1963	0.11976	-47.4117	0.11976	-37.0438	0.11976	-47.429	0.12022	-41.4128		0.12414	-13.3672	0.11443	-55.1963
	0.11396	-56.0458	0.11913	-45.2098	0.11913	-38.1187	0.11929	-46.5274	0.1196	-42.3664		0.12382	-12.1978	0.11396	-56.0458
	0.1135	-54.2947	0.11866	-44.2215	0.11866	-38.6388	0.11897	-48.0705	0.11913	-42.5224		0.12335	-13.8506	0.1135	-54.2947
	0.11287	-55.6124	0.11819	-45.3658	0.11835	-38.5868	0.11835	-47.3597	0.11866	-41.0834		0.12273	-12.2327	0.11287	-55.6124
	0.1124	-53.8439	0.11772	-43.8401	0.11772	-38.7602	0.11772	-48.5386	0.11819	-42.9386		0.12226	-13.6761	0.1124	-53.8439
	0.11193	-54.9362	0.11725	-46.042	0.11725	-39.523	0.11725	-47.9665	0.11772	-39.4017		0.12179	-12.1768	0.11193	-54.9362
	0.11146	-54.0867	0.11678	-47.7064	0.11678	-40.2339	0.11678	-48.3479	0.11725	-41.6729		0.12116	-13.8384	0.11146	-54.0867
	0.11099	-54.2947	0.11631	-47.1516	0.11631	-39.5057	0.11631	-51.4687	0.11678	-41.5169		0.12069	-12.1524	0.11099	-54.2947
	0.11052	-52.8904	0.11569	-47.0129	0.11569	-40.3899	0.11569	-51.2086	0.11631	-42.9906		0.12022	-13.5679	0.11052	-52.8904
	0.1099	-53.6705	0.11522	-46.7182	0.11522	-40.7713	0.11537	-49.4922	0.11553	-42.4011		0.11976	-12.0023	0.1099	-53.6705
	0.10943	-54.1213	0.11475	-46.5448	0.11475	-40.1125	0.11475	-49.6656	0.11506	-40.9794		0.11929	-13.7197	0.10943	-54.1213
	0.10911	-54.6935	0.11412	-46.9956	0.11428	-42.7478	0.11428	-51.1566	0.11459	-42.8519		0.11897	-12.2344	0.10911	-54.6935
	0.10849	-55.0749	0.11365	-46.5968	0.11381	-43.0599	0.11381	-50.1163	0.11412	-43.4587		0.11835	-13.793	0.10849	-55.0749
	0.10802	-54.4854	0.11334	-46.2327	0.11334	-43.5974	0.11334	-50.4457	0.11365	-42.5224		0.11772	-12.1402	0.10802	-54.4854
	0.10755	-53.8266	0.11271	-45.9033	0.11271	-43.9095	0.11271	-49.5095	0.11318	-43.2333		0.11725	-13.8331	0.10755	-53.8266
	0.10708	-54.2774	0.11224	-46.9956	0.11224	-42.9039	0.1124	-49.5962	0.11271	-40.9274		0.11678	-12.1943	0.10708	-54.2774
	0.10645	-55.2483	0.11177	-47.8278	0.11177	-40.8754	0.11193	-50.3764	0.11224	-40.9794		0.11631	-13.8349	0.10645	-55.2483
	0.10598	-57.0861	0.1113	-45.4005	0.1113	-40.5113	0.1113	-50.1857	0.11177	-40.4766		0.11584	-12.2798	0.10598	-57.0861
	0.10551	-57.8489	0.11083	-44.9844	0.11099	-40.0432	0.11083	-51.4513	0.1113	-40.546		0.11537	-13.9222	0.10551	-57.8489
	0.10489	-56.4099	0.11037	-45.4352	0.11037	-42.089	0.11037	-49.4575	0.11068	-40.1472		0.1149	-12.6044	0.10489	-56.4099
	0.10442	-56.2019	0.1099	-46.1634	0.1099	-43.5627	0.1099	-50.8965	0.11021	-40.3899		0.11428	-14.0845	0.10442	-56.2019
	0.10411	-56.6353	0.10927	-44.3429	0.10927	-41.6902	0.10927	-50.4457	0.10974	-42.9906		0.11381	-12.5242	0.10411	-56.6353
	0.10348	-56.2365	0.1088	-43.8575	0.1088	-41.4995	0.10896	-49.7869	0.10911	-41.4302		0.11334	-13.9623	0.10348	-56.2365
	0.10301	-56.1845	0.10833	-44.0308	0.10833	-42.245	0.10849	-51.7114	0.10864	-44.0828		0.11287	-12.5608	0.10301	-56.1845
	0.10238	-58.1437	0.10786	-44.1175	0.10786	-40.9447	0.10786	-50.7752	0.10833	-42.7998		0.1124	-14.2241	0.10238	-58.1437
	0.10207	-58.005	0.10739	-44.4816	0.10739	-42.7652	0.10739	-50.9312	0.1077	-41.0661		0.11193	-12.1943	0.10207	-58.005
	0.10144	-55.543	0.10677	-44.0308	0.10692	-44.1869	0.10692	-51.2953	0.10708	-42.1757		0.1113	-13.7668	0.10144	-55.543
	0.10097	-58.4384	0.1063	-45.2098	0.1063	-44.5856	0.1063	-51.7807	0.10677	-42.5745		0.11083	-12.4212	0.10097	-58.4384
	0.10035	-57.1554	0.10567	-45.99	0.10583	-44.6376	0.10583	-51.1219	0.1063	-44.6376		0.11037	-14.074	0.10035	-57.1554
	0.09988	-58.5944	0.10536	-46.5968	0.10551	-45.2445	0.10536	-51.0006	0.10567	-44.915		0.1099	-12.6446	0.09988	-58.5944
	0.09957	-59.9641	0.10489	-45.0191	0.10489	-44.1175	0.10489	-51.1566	0.10536	-43.1293		0.10943	-14.2258	0.09957	-59.9641
	0.0991	-58.8372	0.10426	-45.1058	0.10442	-42.9906	0.10426	-53.2891	0.10489	-43.4067		0.10896	-12.8191	0.0991	-58.8372
	0.09847	-58.317	0.10395	-45.9033	0.10395	-43.2333	0.10395	-53.2198	0.10426	-43.6147		0.10849	-14.4213	0.09847	-58.317
	0.098	-56.3926	0.10348	-47.1169	0.10348	-40.3032	0.10348	-53.5492	0.10395	-43.6841		0.10786	-12.8191	0.098	-56.3926
	0.09753	-58.109	0.10285	-46.5621	0.10285	-40.3899	0.10285	-52.9597	0.10332	-45.3485		0.10739	-14.1892	0.09753	-58.109
	0.09706	-56.67	0.10223	-45.0017	0.10223	-40.1819	0.10238	-52.1795	0.10285	-42.9906		0.10692	-12.6341	0.09706	-56.67
	0.09659	-58.8198	0.10176	-44.2042	0.10176	-39.4537	0.10207	-51.9368	0.10223	-42.2277		0.1063	-14.6186	0.09659	-58.8198
	0.09597	-56.0978	0.10144	-45.6779	0.10144	-37.928	0.10144	-52.8557	0.10176	-43.528		0.10598	-12.9587	0.09597	-56.0978
	0.0955	-57.8316	0.10082	-45.9726	0.10066	-39.3497	0.10097	-53.1851	0.10129	-43.32		0.10551	-14.2416	0.0955	-57.8316
	0.09503	-57.7622	0.10035	-47.429	0.10035	-39.7658	0.10051	-51.8328	0.10066	-44.2736		0.10489	-12.6987	0.09503	-57.7622
	0.09456	-56.2365	0.09988	-45.8513	0.09988	-40.2339	0.09988	-53.1157	0.10035	-45.0364		0.10442	-14.4719	0.09456	-56.2365
	0.09409	-59.34	0.09925	-45.5392	0.09925	-42.193	0.09941	-53.2198	0.09988	-44.915		0.10395	-12.9081	0.09409	-59.34
	0.09362	-56.826	0.09894	-43.2333	0.09878	-42.1757	0.09894	-54	0.09925	-45.0017		0.10348	-14.3201	0.09362	-56.826
	0.09299	-56.8607	0.09847	-41.3955	0.09847	-41.1528	0.09847	-53.0637	0.09878	-46.4408		0.10285	-12.6568	0.09299	-56.8607
	0.09252	-56.4099	0.09784	-41.4128	0.09784	-39.8351	0.09784	-53.1331	0.09831	-45.4178		0.10238	-14.2852	0.09252	-56.4099
	0.09221	-55.6124	0.09722	-43.2506	0.09738	-42.2971	0.09738	-53.6879	0.09784	-44.655		0.10191	-13.032	0.09221	-55.6124
	0.09158	-58.6638	0.09691	-42.4011	0.09691	-41.8636	0.09691	-52.8383	0.09738	-43.6321		0.10144	-14.4946	0.09158	-58.6638
	0.09112	-59.5827	0.09644	-44.6376	0.09644	-41.5515	0.09644	-53.6185	0.09691	-47.0476		0.10097	-12.3531	0.09112	-59.5827
	0.09065	-58.3517	0.09581	-44.5683	0.09581	-41.1528	0.09597	-51.1566	0.09628	-46.8569		0.10051	-14.0496	0.09065	-58.3517
	0.09002	-60.3282	0.09534	-44.4296	0.09534	-39.7658	0.0955	-52.5436	0.09565	-50.2204		0.10004	-12.9291	0.09002	-60.3282
	0.08955	-59.1666	0.09487	-43.7881	0.09503	-41.5862	0.09503	-53.6012	0.09534	-46.9089		0.09941	-14.6063	0.08955	-59.1666
	0.08908	-59.9468	0.09425	-43.6147	0.0944	-41.9676	0.0944	-51.4167	0.09487	-47.3423		0.09894	-12.779	0.08908	-59.9468
	0.08861	-60.987	0.09393	-44.6897	0.09393	-43.1293	0.09393	-52.925	0.09425	-47.429		0.09847	-14.2398	0.08861	-60.987
	0.08799	-58.7852	0.09346	-45.7473	0.09346	-44.4296	0.09362	-53.3931	0.09393	-47.7064		0.09784	-12.9657	0.08799	-58.7852
	0.08752	-60.935	0.09284	-45.8339	0.09299	-42.8692	0.09299	-54.208	0.09331	-48.8854		0.09738	-14.5993	0.08752	-60.935
	0.08705	-59.7041	0.09237	-47.4117	0.09252	-43.0599	0.09252	-54.7802	0.09284	-47.1863		0.09691	-13.0198	0.08705	-59.7041
	0.08642	-60.3455	0.0919	-44.759	0.09205	-44.4123	0.09205	-57.4155	0.09237	-46.8395		0.09644	-14.4161	0.08642	-60.3455
	0.08611	-62.9462	0.09143	-44.4469	0.09143	-45.6432	0.09143	-53.1157	0.0919	-46.6661		0.09581	-12.7737	0.08611	-62.9462
	0.08548	-64.4546	0.09096	-44.6897	0.09096	-43.424	0.09096	-52.821	0.09143	-45.7819		0.09534	-14.6063	0.08548	-64.4546
	0.08501	-63.4837	0.09049	-46.2327	0.09049	-41.8983	0.09049	-53.2198	0.0908	-46.3194		0.09503	-12.9989	0.08501	-63.4837
	0.08454	-64.2985	0.08986	-47.6717	0.09002	-42.1063	0.09002	-53.1504	0.09033	-47.1169		0.0944	-14.4911	0.08454	-64.2985
	0.08407	-62.6688	0.08924	-47.585	0.08939	-42.3144	0.08955	-54.7975	0.09002	-48.1572		0.09409	-12.779	0.08407	-62.6688
	0.08345	-59.34	0.08877	-46.5621	0.08892	-43.7708	0.08908	-53.2371	0.08924	-47.0129		0.09362	-14.8228	0.08345	-59.34
	0.08298	-60.2589	0.08845	-46.5968	0.08861	-43.4587	0.08861	-53.5839	0.08877	-47.533		0.09299	-13.7389	0.08298	-60.2589
	0.08251	-60.5016	0.08783	-46.4754	0.08783	-42.6958	0.08814	-53.1851	0.08845	-49.5442		0.09252	-15.4144	0.08251	-60.5016
	0.08219	-60.3802	0.0872	-45.9033	0.08736	-42.6958	0.08767	-56.1845	0.08783	-49.1108		0.09205	-13.3322	0.08219	-60.3802
	0.08157	-59.9641	0.08689	-46.2847	0.08705	-43.0599	0.0872	-54.9882	0.08736	-51.1566		0.09143	-14.9781	0.08157	-59.9641
	0.0811	-62.01	0.08642	-46.3194	0.08642	-41.9676	0.08658	-56.8954	0.08689	-49.1628		0.09112	-13.2816	0.0811	-62.01
	0.08063	-61.8366	0.08595	-48.3999	0.08595	-40.3899	0.08626	-56.5833	0.08642	-49.1108		0.09065	-15.1352	0.08063	-61.8366
	0.08	-63.3796	0.08548	-50.0643	0.08548	-43.8228	0.08564	-53.1157	0.08595	-51.3126		0.09002	-13.7197	0.08	-63.3796
	0.07953	-63.7957	0.08501	-49.7176	0.08501	-47.6024	0.08501	-55.1442	0.08532	-47.3076		0.08939	-15.1823	0.07953	-63.7957
	0.07906	-62.7208	0.08439	-48.0011	0.08439	-46.0073	0.0847	-54.2254	0.08486	-47.221		0.08908	-13.6516	0.07906	-62.7208
	0.07875	-62.7208	0.08392	-47.9318	0.08392	-45.1231	0.08423	-55.8551	0.08439	-48.5386		0.08861	-15.6186	0.07875	-62.7208
	0.07813	-59.7387	0.08345	-50.099	0.08345	-45.4178	0.0836	-54.7802	0.08392	-50.4631		0.08814	-13.807	0.07813	-59.7387
	0.0775	-59.2359	0.08282	-49.4228	0.08298	-48.0011	0.08313	-54.2947	0.08329	-51.2433		0.08767	-15.404	0.0775	-59.2359
	0.07703	-57.4328	0.08235	-48.4346	0.08235	-45.938	0.08266	-54.2947	0.08298	-50.7578		0.0872	-13.8541	0.07703	-57.4328
	0.07656	-58.7158	0.08188	-48.8507	0.08204	-43.3893	0.08219	-55.7511	0.08235	-50.1337		0.08658	-15.3463	0.07656	-58.7158
	0.07609	-56.2365	0.08157	-48.6426	0.08141	-42.0197	0.08157	-55.4737	0.08188	-49.8563		0.08611	-13.5312	0.07609	-56.2365
	0.07547	-58.7331	0.08094	-50.3937	0.08094	-42.9039	0.0811	-54.7802	0.08157	-47.221		0.08564	-14.7913	0.07547	-58.7331
	0.07515	-59.7214	0.08047	-49.7696	0.08047	-42.6265	0.08063	-55.8378	0.08079	-49.7522		0.08501	-13.2589	0.07515	-59.7214
	0.07468	-58.6985	0.08	-50.0643	0.08	-43.268	0.08016	-56.3059	0.08032	-49.4748		0.08454	-15.3359	0.07468	-58.6985
	0.07421	-61.1778	0.07938	-48.1745	0.07953	-43.4067	0.07953	-55.0576	0.07985	-49.5095		0.08407	-14.1159	0.07421	-61.1778
	0.07374	-61.8019	0.07906	-48.1225	0.07906	-42.9559	0.07891	-54.9362	0.07938	-51.1219		0.0836	-15.6396	0.07374	-61.8019
	0.07327	-61.6112	0.07844	-47.9145	0.0786	-42.7478	0.0786	-53.5145	0.07891	-50.3244		0.08298	-13.2851	0.07327	-61.6112
	0.07265	-61.2471	0.07797	-47.1343	0.07797	-44.0482	0.07797	-55.7337	0.07844	-50.3591		0.08251	-15.2259	0.07265	-61.2471
	0.07218	-58.9065	0.07734	-48.8334	0.07734	-45.3658	0.0775	-53.8266	0.07797	-52.665		0.08219	-13.6342	0.07218	-58.9065
	0.07171	-57.8143	0.07687	-47.9491	0.07703	-42.7478	0.07719	-54.2774	0.07734	-48.4173		0.08157	-15.5506	0.07171	-57.8143
	0.07108	-59.9121	0.0764	-49.3362	0.0764	-42.5745	0.07656	-54.0693	0.07687	-44.2909		0.0811	-14.2538	0.07108	-59.9121
	0.07046	-58.0743	0.07578	-49.9776	0.07593	-42.8172	0.07609	-57.5195	0.0764	-45.5739		0.08047	-15.568	0.07046	-58.0743
	0.07014	-58.8718	0.07531	-51.0179	0.07547	-43.8748	0.07562	-57.0861	0.07578	-46.0767		0.08	-14.156	0.07014	-58.8718
	0.06967	-59.5307	0.075	-49.6135	0.07515	-44.655	0.07515	-56.4272	0.07547	-45.7473		0.07953	-16.0131	0.06967	-59.5307
	0.06921	-62.0446	0.07437	-49.6656	0.07437	-44.2562	0.07468	-55.1096	0.075	-44.4989		0.07906	-14.3882	0.06921	-62.0446
	0.06874	-58.4037	0.07406	-49.9256	0.07406	-45.1924	0.07421	-57.6062	0.07437	-45.9553		0.07875	-15.5628	0.06874	-58.4037
	0.06811	-56.5833	0.07359	-49.1801	0.07359	-43.8921	0.07374	-55.7684	0.07406	-46.4581		0.07813	-13.6272	0.06811	-56.5833
	0.06748	-60.8657	0.07296	-54.1213	0.07312	-44.0482	0.07312	-57.6235	0.07343	-46.6141		0.07766	-15.3603	0.06748	-60.8657
	0.06701	-63.2929	0.07249	-51.8848	0.07249	-44.5336	0.07265	-57.4502	0.07296	-45.4178		0.07719	-14.0565	0.06701	-63.2929
	0.06654	-61.7672	0.07202	-50.151	0.07202	-45.6259	0.07218	-58.8718	0.07249	-47.6197		0.07656	-15.931	0.06654	-61.7672
	0.06608	-62.7901	0.07155	-49.4228	0.07155	-44.1175	0.07155	-58.9412	0.07187	-48.9547		0.07609	-14.4266	0.06608	-62.7901
	0.06545	-66.327	0.07093	-49.8216	0.07093	-45.0537	0.07124	-58.213	0.07155	-48.8507		0.07562	-16.123	0.06545	-66.327
	0.06514	-62.2007	0.0703	-50.3244	0.07046	-44.7243	0.07077	-58.8198	0.07093	-47.4463		0.07515	-14.4894	0.06514	-62.2007
	0.06451	-64.0558	0.06999	-49.9083	0.07014	-44.2215	0.07014	-58.9239	0.0703	-47.585		0.07453	-16.0201	0.06451	-64.0558
	0.06388	-69.4131	0.06952	-50.099	0.06952	-43.2333	0.06952	-59.8428	0.06983	-47.8104		0.07421	-14.1072	0.06388	-69.4131
	0.06341	-65.5468	0.06905	-49.6656	0.06905	-44.3949	0.06905	-60.3282	0.06952	-48.9894		0.07374	-16.2103	0.06341	-65.5468
	0.06295	-63.9691	0.06858	-49.5269	0.06858	-45.2618	0.06858	-60.1895	0.06889	-48.0532		0.07296	-14.1159	0.06295	-63.9691
	0.06248	-64.992	0.06795	-50.1337	0.06811	-46.9089	0.06811	-60.3976	0.06858	-46.8742		0.07249	-15.7181	0.06248	-64.992
	0.06201	-63.1716	0.06733	-50.2204	0.06748	-47.273	0.06764	-59.1839	0.06795	-47.8104		0.07202	-14.1892	0.06201	-63.1716
	0.06169	-64.7493	0.06701	-49.7869	0.06701	-45.8166	0.06717	-61.7672	0.06733	-48.8334		0.07155	-15.9921	0.06169	-64.7493
	0.06091	-64.2292	0.06654	-50.2897	0.06654	-45.1404	0.06654	-60.2762	0.06686	-48.7813		0.07108	-14.0967	0.06091	-64.2292
	0.06044	-67.61	0.06592	-51.6941	0.06608	-47.0649	0.06608	-61.2991	0.06623	-49.6656		0.07061	-16.0061	0.06044	-67.61
	0.05997	-61.0564	0.06545	-51.382	0.06545	-44.2389	0.06561	-60.3976	0.06592	-49.2321		0.07014	-14.0984	0.05997	-61.0564
	0.0595	-65.0961	0.06498	-52.0235	0.06498	-46.1287	0.06514	-61.7499	0.06529	-50.6018		0.06952	-15.8507	0.0595	-65.0961
	0.05888	-63.7264	0.06435	-52.925	0.06451	-47.2556	0.06451	-61.5245	0.06482	-52.3356		0.06921	-14.4335	0.05888	-63.7264
	0.05841	-64.8187	0.06373	-52.6476	0.06388	-46.7528	0.06404	-60.3802	0.06435	-48.8334		0.06858	-16.1667	0.05841	-64.8187
	0.05794	-70.5227	0.06341	-52.4222	0.06341	-47.5504	0.06373	-58.7331	0.06388	-50.047		0.06811	-14.5993	0.05794	-70.5227
	0.05747	-67.4713	0.06295	-51.9194	0.06295	-45.8166	0.0631	-61.9233	0.06326	-50.5498		0.06748	-16.0619	0.05747	-67.4713
	0.057	-67.8874	0.06232	-52.9944	0.06232	-46.7528	0.06263	-62.0273	0.06295	-50.0643		0.06701	-14.2258	0.057	-67.8874
	0.05653	-69.2398	0.06185	-51.3126	0.06201	-45.9726	0.06201	-62.3567	0.06232	-50.0643		0.06654	-15.6745	0.05653	-69.2398
	0.05606	-66.5697	0.06138	-49.4228	0.06154	-45.6606	0.06154	-61.6632	0.06185	-48.5906		0.06592	-14.3079	0.05606	-66.5697
	0.05543	-67.8701	0.06091	-51.8848	0.06091	-47.2903	0.06091	-61.2991	0.06138	-50.1163		0.06561	-16.3307	0.05543	-67.8701
	0.05496	-65.8936	0.06028	-48.8854	0.06044	-48.8507	0.0606	-61.1084	0.06091	-51.5554		0.06498	-14.6744	0.05496	-65.8936
	0.05449	-65.7202	0.05982	-51.6594	0.05997	-48.7293	0.06013	-61.8366	0.06028	-53.0637		0.06451	-16.1457	0.05449	-65.7202
	0.05402	-67.0205	0.05935	-52.8557	0.05935	-48.6426	0.0595	-62.8422	0.05982	-51.2433		0.06388	-14.7913	0.05402	-67.0205
	0.05371	-67.5753	0.05888	-51.6247	0.05888	-47.1863	0.05903	-61.2124	0.05935	-51.7114		0.06357	-16.4337	0.05371	-67.5753
	0.05309	-66.3964	0.05825	-52.0235	0.05841	-47.7064	0.05841	-64.6626	0.05872	-50.3764		0.0631	-14.9537	0.05309	-66.3964
	0.05246	-65.4775	0.05778	-50.4457	0.05794	-45.5739	0.05809	-63.3103	0.05825	-52.2142		0.06248	-16.4093	0.05246	-65.4775
	0.05183	-67.4887	0.05731	-51.1219	0.05747	-47.8104	0.05747	-62.0793	0.05778	-53.2198		0.06201	-14.8594	0.05183	-67.4887
	0.05136	-69.2224	0.05684	-51.1566	0.057	-49.5789	0.057	-62.3914	0.05731	-52.1968		0.06154	-16.8177	0.05136	-69.2224
	0.05089	-66.8992	0.05637	-50.6885	0.05653	-49.0587	0.05653	-63.4143	0.05669	-54.2254		0.06091	-15.2643	0.05089	-66.8992
	0.05027	-71.0255	0.0559	-50.0123	0.05606	-47.9318	0.05606	-64.5066	0.05622	-52.3356		0.06044	-16.3237	0.05027	-71.0255
	0.0498	-70.5401	0.05528	-50.9312	0.05528	-49.0067	0.05543	-65.0267	0.0559	-51.6594		0.05997	-15.1875	0.0498	-70.5401
	0.04933	-71.2336	0.05481	-50.9659	0.05496	-47.8278	0.05512	-65.6682	0.05528	-53.9826		0.0595	-16.6728	0.04933	-71.2336
	0.04886	-69.3091	0.05434	-51.2433	0.05449	-48.7987	0.05465	-64.732	0.05481	-53.1157		0.05888	-14.7774	0.04886	-69.3091
	0.04839	-72.2218	0.05387	-51.3993	0.05387	-49.1628	0.05418	-66.0323	0.05418	-54.6068		0.05856	-16.3429	0.04839	-72.2218
	0.04792	-69.5345	0.05356	-52.0581	0.05356	-52.4049	0.0534	-65.5468	0.05371	-55.9418		0.05794	-14.3533	0.04792	-69.5345
	0.04745	-72.1872	0.05309	-53.6012	0.05309	-52.0408	0.05293	-66.5351	0.05309	-54.1213		0.05747	-15.6308	0.04745	-72.1872
	0.04683	-70.384	0.05246	-52.0235	0.05246	-51.3126	0.05246	-66.2923	0.05277	-53.2024		0.05684	-14.4178	0.04683	-70.384
	0.04636	-69.3958	0.05183	-53.6012	0.05183	-50.7405	0.05183	-65.9803	0.05246	-55.1096		0.05637	-16.3936	0.04636	-69.3958
	0.04589	-69.4478	0.05121	-52.873	0.05136	-49.3535	0.05152	-67.662	0.05183	-54.6415		0.05606	-14.5348	0.04589	-69.4478
	0.04542	-69.2744	0.05074	-53.4452	0.05089	-51.0526	0.05105	-65.9629	0.05136	-54.2774		0.05559	-15.7949	0.04542	-69.2744
	0.04479	-71.7364	0.05027	-53.5665	0.05027	-51.9368	0.05058	-67.662	0.05105	-55.2483		0.05512	-14.4109	0.04479	-71.7364
	0.04448	-71.0602	0.04964	-53.8266	0.0498	-50.307	0.05011	-65.8416	0.05027	-55.387		0.05449	-16.2504	0.04448	-71.0602
	0.04385	-70.2627	0.04917	-56.4793	0.04933	-52.6476	0.04964	-65.044	0.04996	-57.2941		0.05387	-14.4178	0.04385	-70.2627
	0.04338	-72.5686	0.04886	-56.1152	0.04886	-53.5145	0.04886	-66.7084	0.04933	-55.2829		0.0534	-15.9276	0.04338	-72.5686
	0.04291	-70.4881	0.04823	-56.6006	0.04839	-54.1733	0.04839	-66.9512	0.04886	-55.4043		0.05293	-14.4039	0.04291	-70.4881
	0.04244	-70.8868	0.04776	-54.8148	0.04792	-55.1269	0.04792	-67.0726	0.04823	-55.595		0.05246	-15.9869	0.04244	-70.8868
	0.04182	-72.2218	0.04729	-54.0693	0.04745	-54.9882	0.04745	-68.4249	0.04776	-54.7975		0.05199	-14.6535	0.04182	-72.2218
	0.04135	-74.0249	0.04683	-55.1269	0.04683	-56.4272	0.04683	-68.7543	0.04729	-55.335		0.05152	-16.1876	0.04135	-74.0249
	0.04103	-75.5333	0.0462	-54.9882	0.04636	-54.6935	0.04651	-68.5116	0.04683	-53.6705		0.05105	-14.4719	0.04103	-75.5333
	0.04041	-72.3259	0.04589	-54.2427	0.04589	-54.9362	0.04604	-68.0435	0.0462	-54.9362		0.05042	-16.1614	0.04041	-72.3259
	0.03978	-75.2733	0.04526	-57.3288	0.04542	-55.1789	0.04542	-67.8181	0.04573	-54.6241		0.04996	-14.6203	0.03978	-75.2733
	0.03947	-76.6082	0.04463	-55.5257	0.04479	-54.5374	0.04479	-67.714	0.04526	-54		0.04933	-16.1457	0.03947	-76.6082
	0.03884	-72.2045	0.04432	-53.2024	0.04432	-54.156	0.04448	-65.5295	0.04479	-53.9133		0.04886	-14.5156	0.03884	-72.2045
	0.03837	-71.4243	0.04385	-55.543	0.04385	-55.0229	0.04385	-66.2403	0.04416	-56.9474		0.04839	-16.0689	0.03837	-71.4243
	0.0379	-73.6262	0.04323	-57.1901	0.04338	-53.0984	0.04338	-66.5004	0.04385	-56.8607		0.04792	-14.8559	0.0379	-73.6262
	0.03744	-73.5395	0.04276	-57.5022	0.04291	-45.4178	0.04291	-65.044	0.04323	-54.7281		0.04745	-16.3499	0.03744	-73.5395
	0.03681	-71.1295	0.04213	-58.2997	0.04244	-43.4587	0.04244	-64.1252	0.04276	-56.3406		0.04683	-14.6692	0.03681	-71.1295
	0.03634	-71.8924	0.04182	-58.7331	0.04182	-45.9553	0.04182	-65.5468	0.04229	-55.8551		0.04636	-15.7827	0.03634	-71.8924
	0.03587	-73.4528	0.04119	-55.8204	0.04135	-45.4178	0.04135	-66.2403	0.04182	-55.0055		0.04604	-14.458	0.03587	-73.4528
	0.0354	-74.8225	0.04072	-53.8092	0.04088	-45.0364	0.04103	-65.1481	0.04119	-58.005		0.04542	-16.9224	0.0354	-74.8225
	0.03477	-76.3482	0.04025	-56.2192	0.04041	-44.5856	0.04041	-65.3908	0.04072	-59.0105		0.04479	-14.9938	0.03477	-76.3482
	0.03431	-78.394	0.03963	-53.5318	0.03963	-44.1695	0.03994	-67.1072	0.04041	-60.9177		0.04448	-16.329	0.03431	-78.394
	0.03384	-77.7005	0.03916	-55.6297	0.03931	-45.1058	0.03931	-65.0614	0.03963	-60.5189		0.04385	-14.6325	0.03384	-77.7005
	0.03337	-77.1804	0.03869	-57.9876	0.03884	-46.6835	0.039	-63.7957	0.03916	-59.5827		0.04338	-16.6938	0.03337	-77.1804
	0.03274	-76.1575	0.03822	-56.93	0.03822	-46.7008	0.03837	-67.5927	0.03869	-58.0223		0.04291	-15.1997	0.03274	-76.1575
	0.03227	-75.0999	0.03759	-59.9641	0.0379	-45.9726	0.0379	-68.2688	0.03822	-54.9189		0.04244	-16.699	0.03227	-75.0999
	0.0318	-77.8045	0.03712	-56.5833	0.03728	-47.6197	0.03744	-70.5921	0.03775	-58.5771		0.04182	-14.903	0.0318	-77.8045
	0.03133	-75.0479	0.03681	-57.5195	0.03681	-47.1169	0.03681	-70.1586	0.03728	-56.2019		0.04135	-16.4354	0.03133	-75.0479
	0.03086	-79.9544	0.03618	-56.9994	0.03634	-48.8334	0.03634	-70.4187	0.03681	-58.3517		0.04088	-14.9537	0.03086	-79.9544
	0.03039	-79.781	0.03571	-56.2539	0.03587	-48.0878	0.03587	-69.8639	0.03618	-58.5251		0.04041	-16.7269	0.03039	-79.781
	0.02977	-79.7637	0.03509	-57.2074	0.03524	-48.4866	0.0354	-70.4534	0.03556	-62.2353		0.03994	-15.1195	0.02977	-79.7637
	0.0293	-80.2665	0.03462	-58.5424	0.03477	-50.0123	0.03477	-70.28	0.03524	-60.1722		0.03947	-16.5855	0.0293	-80.2665
	0.02898	-79.677	0.03399	-57.5368	0.03415	-49.8909	0.03431	-69.4478	0.03477	-57.3635		0.039	-15.0985	0.02898	-79.677
	0.02836	-76.0361	0.03368	-56.7393	0.03368	-48.7467	0.03384	-68.685	0.03415	-59.1666		0.03853	-16.7461	0.02836	-76.0361
	0.02789	-75.7414	0.03305	-59.2186	0.03321	-46.9782	0.03337	-68.841	0.03368	-59.9294		0.0379	-15.0531	0.02789	-75.7414
	0.02742	-74.233	0.03258	-57.0167	0.03258	-46.4234	0.0329	-66.119	0.03305	-58.7331		0.03744	-16.7618	0.02742	-74.233
	0.02695	-73.9556	0.03211	-57.1901	0.03227	-49.4228	0.03227	-66.431	0.03258	-61.9233		0.03681	-15.0008	0.02695	-73.9556
	0.02617	-76.7816	0.03164	-59.0105	0.0318	-49.0067	0.0318	-67.8527	0.03211	-62.6341		0.03634	-16.6466	0.02617	-76.7816
	0.02585	-76.3829	0.03118	-57.5195	0.03118	-49.6135	0.03133	-67.8181	0.03164	-58.5424		0.03603	-14.9676	0.02585	-76.3829
	0.02538	-75.1692	0.03055	-58.109	0.03071	-50.4111	0.03086	-68.4942	0.03118	-59.4266		0.0354	-16.7688	0.02538	-75.1692
	0.02476	-75.8974	0.03008	-60.2762	0.03039	-50.4111	0.03039	-69.3785	0.03071	-61.2818		0.03493	-15.2504	0.02476	-75.8974
	0.02429	-76.9203	0.02961	-58.4211	0.02977	-52.3356	0.02977	-68.3729	0.03024	-64.5759		0.03431	-16.6135	0.02429	-76.9203
	0.02382	-74.0769	0.02898	-58.1437	0.02914	-51.7114	0.0293	-68.8236	0.02977	-61.4552		0.03399	-15.2399	0.02382	-74.0769
	0.02335	-74.6838	0.02867	-55.2656	0.02867	-50.203	0.02898	-69.8119	0.02914	-62.4434		0.03337	-16.884	0.02335	-74.6838
	0.02272	-77.1284	0.0282	-57.3635	0.0282	-53.6879	0.02836	-71.5803	0.02867	-60.8657		0.0329	-15.4842	0.02272	-77.1284
	0.02225	-75.724	0.02758	-57.8836	0.02773	-56.3579	0.02789	-72.9153	0.0282	-67.6447		0.03227	-17.0917	0.02225	-75.724
	0.02179	-75.8974	0.02711	-56.826	0.02726	-56.1672	0.02726	-72.0658	0.02758	-63.1716		0.0318	-15.404	0.02179	-75.8974
	0.02132	-72.8807	0.02648	-60.6576	0.02679	-55.439	0.02679	-69.2224	0.02711	-62.1833		0.03133	-16.987	0.02132	-72.8807
	0.02085	-74.9092	0.02601	-59.2706	0.02617	-55.595	0.02617	-68.7543	0.02664	-61.6112		0.03086	-15.5488	0.02085	-74.9092
	0.02038	-78.446	0.02554	-57.5889	0.02554	-55.2136	0.02585	-68.4075	0.02617	-61.5245		0.03039	-16.8456	0.02038	-78.446
	0.01975	-79.3996	0.02507	-58.9932	0.02523	-53.9653	0.02538	-71.4936	0.0257	-61.4898		0.02977	-15.2155	0.01975	-79.3996
	0.01928	-75.8281	0.0246	-59.1839	0.02476	-55.4737	0.02492	-67.9221	0.02523	-61.1604		0.0293	-16.8648	0.01928	-75.8281
	0.01897	-74.5798	0.02413	-56.722	0.02413	-56.3232	0.02429	-72.846	0.02476	-61.5592		0.02898	-15.5174	0.01897	-74.5798
	0.01834	-74.3023	0.02351	-60.2069	0.02366	-55.5257	0.02382	-70.6788	0.02413	-61.3858		0.02836	-17.2575	0.01834	-74.3023
	0.01772	-76.5389	0.02304	-60.4322	0.02335	-55.2483	0.02335	-72.0484	0.02366	-61.0044		0.02773	-15.4842	0.01772	-76.5389
	0.0174	-73.8689	0.02257	-60.9177	0.02272	-56.9127	0.02272	-71.7364	0.02319	-62.9462		0.02742	-16.7932	0.0174	-73.8689
	0.01678	-74.5798	0.0221	-58.6985	0.02225	-57.1728	0.02225	-71.9444	0.02272	-64.2118		0.02695	-15.4842	0.01678	-74.5798
	0.01631	-73.9729	0.02147	-60.3109	0.02179	-56.5833	0.02179	-73.6262	0.0221	-65.0094		0.02632	-16.9189	0.01631	-73.9729
	0.01584	-77.4751	0.021	-58.9932	0.02132	-56.8087	0.02132	-71.2683	0.02179	-66.223		0.02585	-15.8316	0.01584	-77.4751
	0.01537	-77.2324	0.02053	-62.4087	0.02085	-56.3406	0.02085	-73.1581	0.02116	-62.3047		0.02554	-17.5996	0.01537	-77.2324
	0.0149	-76.6603	0.01991	-65.3041	0.02022	-54.9015	0.02038	-73.0714	0.02069	-63.3276		0.02476	-16.2976	0.0149	-76.6603
	0.01427	-76.2962	0.01959	-63.553	0.01975	-53.8613	0.01975	-72.3259	0.02006	-64.836		0.02429	-17.5245	0.01427	-76.2962
	0.0138	-75.9321	0.01912	-62.9809	0.01912	-54.8148	0.01928	-73.8689	0.01975	-65.2174		0.02382	-15.8298	0.0138	-75.9321
	0.01349	-74.8918	0.01866	-61.6805	0.01881	-56.0285	0.01897	-74.7531	0.01928	-63.1022		0.02335	-17.4495	0.01349	-74.8918
	0.01286	-77.6312	0.01819	-60.0508	0.01834	-56.6353	0.01834	-75.7414	0.01881	-63.1716		0.02288	-16.2173	0.01286	-77.6312
	0.01224	-76.1921	0.01772	-65.6162	0.01787	-52.1102	0.01787	-74.4931	0.01819	-64.4026		0.02241	-17.6694	0.01224	-76.1921
	0.01193	-76.9203	0.01709	-62.8075	0.0174	-53.5318	0.0174	-75.2039	0.01772	-65.3908		0.02194	-15.8193	0.01193	-76.9203
	0.0113	-76.0188	0.01646	-65.0614	0.01678	-53.3585	0.01678	-80.1451	0.01709	-65.0614		0.02132	-17.3221	0.0113	-76.0188
	0.01083	-74.8225	0.01599	-67.4366	0.01631	-53.9826	0.01631	-76.7123	0.01678	-63.0849		0.02085	-15.7286	0.01083	-74.8225
	0.01036	-75.3426	0.01553	-65.6509	0.01568	-55.1616	0.01584	-78.2553	0.01631	-61.9926		0.02053	-17.2191	0.01036	-75.3426
	0.00989	-76.5042	0.01506	-66.6564	0.01521	-53.8266	0.01553	-77.7699	0.01568	-63.709		0.01975	-15.8769	0.00989	-76.5042
	0.00942	-74.7704	0.01459	-65.9976	0.0149	-53.8613	0.0149	-77.8045	0.01521	-63.2756		0.01944	-17.2366	0.00942	-74.7704
	0.0088	-76.4695	0.01412	-64.4199	0.01412	-55.9244	0.01427	-76.799	0.01474	-63.8131		0.01897	-15.7548	0.0088	-76.4695
	0.00848	-77.3364	0.01349	-63.605	0.0138	-54.9015	0.0138	-76.7816	0.01412	-69.2224		0.01834	-17.3378	0.00848	-77.3364
	0.00786	-80.8213	0.01318	-67.8007	0.01333	-55.6124	0.01349	-75.4293	0.0138	-69.2224		0.01787	-15.5593	0.00786	-80.8213
	0.00739	-76.4695	0.01271	-66.7952	0.01271	-55.0576	0.01286	-76.1055	0.01333	-65.0267		0.0174	-16.9311	0.00739	-76.4695
	0.00692	-81.012	0.01208	-66.327	0.01224	-55.595	0.01239	-77.9606	0.01271	-65.1134		0.01693	-15.308	0.00692	-81.012
	0.00629	-80.9253	0.01161	-66.5524	0.01193	-57.1034	0.01193	-78.6888	0.01224	-65.9283		0.01631	-17.3587	0.00629	-80.9253
	0.00582	-79.6077	0.01114	-64.7666	0.0113	-57.3635	0.0113	-79.9544	0.01161	-64.5239		0.01584	-16.0707	0.00582	-79.6077
	0.00551	-78.6021	0.01067	-64.3852	0.01067	-56.722	0.01083	-80.7346	0.0113	-68.8757		0.01537	-17.4442	0.00551	-78.6021
	0.00488	-83.2832	0.01005	-64.6453	0.01036	-56.982	0.01036	-81.5495	0.01067	-69.8292		0.0149	-16.116	0.00488	-83.2832
	0.00426	-83.9594	0.00973	-64.8533	0.00989	-59.444	0.00989	-79.2262	0.0102	-66.8298		0.01443	-17.6031	0.00426	-83.9594
	0.00394	-82.9018	0.00911	-67.8181	0.00926	-59.9988	0.00926	-81.9309	0.00973	-67.6447		0.01396	-16.2312	0.00394	-82.9018
	0.00347	-78.9142	0.00848	-65.3561	0.0088	-60.779	0.0088	-79.469	0.00911	-70.6614		0.01349	-17.6659	0.00347	-78.9142
	0.00285	-80.5265	0.00817	-65.6855	0.00817	-61.1778	0.00848	-80.7866	0.00864	-65.9109		0.01286	-15.9852	0.00285	-80.5265
	0.00207	-81.8095	0.0077	-66.171	0.0077	-60.1895	0.00786	-81.7228	0.00833	-66.9512		0.01255	-17.5717	0.00207	-81.8095
	0.00144	-81.4975	0.00723	-65.6335	0.00723	-61.7846	0.00754	-79.8504	0.0077	-67.454		0.01208	-16.3325	0.00144	-81.4975
	0.0009704	-80.6999	0.00676	-64.8187	0.00692	-58.9932	0.00707	-82.2256	0.00723	-66.0843		0.01146	-17.7165	0.0009704	-80.6999
	0.0005009	-79.9024	0.00614	-65.6509	0.00629	-58.7678	0.00645	-80.6999	0.00676	-67.7834		0.01099	-16.1143	0.0005009	-79.9024
	3.14e-05	-78.29	0.00567	-68.4422	0.00582	-56.5833	0.00598	-83.4913	0.00629	-69.1184		0.01052	-17.1912	3.14e-05	-78.29
	-0.0004381	-78.8621	0.0052	-69.4825	0.0052	-60.1548	0.00551	-84.3062	0.00582	-67.9914		0.00989	-15.6902	-0.0004381	-78.8621
	-0.0009077	-82.0176	0.00473	-67.9741	0.00488	-59.9815	0.00488	-82.503	0.00535	-67.3326		0.00958	-17.6956	-0.0009077	-82.0176
	-0.00138	-83.0058	0.0041	-65.5642	0.00426	-58.1437	0.00441	-81.8615	0.00473	-69.1704		0.00911	-16.2347	-0.00138	-83.0058
	-0.002	-83.8554	0.00363	-64.2812	0.00379	-56.6873	0.00379	-82.5204	0.00426	-69.2744		0.00848	-17.0864	-0.002	-83.8554
	-0.00247	-81.9309	0.00316	-67.5233	0.00316	-57.9703	0.00347	-82.2776	0.00379	-70.4534		0.00801	-15.9153	-0.00247	-81.9309
	-0.00294	-84.6702	0.00285	-64.8187	0.00285	-61.2644	0.003	-81.9482	0.00332	-70.8348		0.00754	-17.5263	-0.00294	-84.6702
	-0.00357	-82.3123	0.00222	-68.1301	0.00238	-60.6576	0.00254	-81.5321	0.00285	-70.0893		0.00707	-15.5139	-0.00357	-82.3123
	-0.00404	-83.0925	0.0016	-68.7543	0.00175	-61.0564	0.00191	-84.7049	0.00222	-70.228		0.00645	-16.9276	-0.00404	-83.0925
	-0.00435	-78.8275	0.00113	-66.8645	0.00144	-61.0564	0.00144	-82.5204	0.00175	-73.4181		0.00614	-15.5366	-0.00435	-78.8275
	-0.00498	-82.8151	0.0006574	-67.8874	0.0006574	-62.7381	0.0008139	-85.7972	0.00128	-71.8924		0.00567	-17.1929	-0.00498	-82.8151
	-0.00545	-82.2603	0.0001878	-67.3846	0.0003444	-63.9864	0.0003444	-85.4678	0.0006574	-69.7772		0.00504	-15.8246	-0.00545	-82.2603
	-0.00592	-80.6479	-0.0002816	-66.8645	-0.0001251	-65.8589	-0.0001251	-85.017	0.0001878	-70.5574		0.00441	-17.1807	-0.00592	-80.6479
	-0.00639	-82.8151	-0.0007512	-68.6329	-0.0007512	-63.7264	-0.0005947	-85.069	-0.0001251	-70.8695		0.0041	-15.7862	-0.00639	-82.8151
	-0.00685	-82.8845	-0.00138	-69.5345	-0.00122	-64.5066	-0.00106	-86.7854	-0.0007512	-73.5742		0.00347	-17.2505	-0.00685	-82.8845
	-0.00732	-84.0634	-0.00185	-69.2571	-0.00153	-66.4137	-0.00153	-88.7099	-0.00122	-72.846		0.003	-16.0113	-0.00732	-84.0634
	-0.00779	-77.5618	-0.00232	-70.4014	-0.00216	-65.3735	-0.002	-87.9991	-0.00153	-71.9964		0.00254	-17.1597	-0.00779	-77.5618
	-0.00842	-75.2733	-0.00294	-70.6441	-0.00263	-62.9115	-0.00263	-89.9582	-0.00216	-73.0194		0.00207	-15.7652	-0.00842	-75.2733
	-0.00889	-75.1172	-0.00326	-73.9209	-0.0031	-63.6744	-0.0031	-91.848	-0.00279	-75.516		0.0016	-17.35	-0.00889	-75.1172
	-0.0092	-78.8275	-0.00388	-71.511	-0.00357	-64.1772	-0.00357	-85.3291	-0.00326	-73.8689		0.00113	-16.0043	-0.0092	-78.8275
	-0.00983	-80.4052	-0.00435	-73.002	-0.00419	-63.2756	-0.00404	-92.1254	-0.00357	-74.5971		0.0006574	-17.3901	-0.00983	-80.4052
	-0.0103	-79.9544	-0.00466	-71.511	-0.00466	-66.9512	-0.00451	-91.4146	-0.00419	-75.776		3.14e-05	-15.7617	-0.0103	-79.9544
	-0.01077	-77.0764	-0.00529	-70.5921	-0.00498	-71.0949	-0.00498	-92.2121	-0.00466	-76.6949		-0.0004381	-17.247	-0.01077	-77.0764
	-0.01139	-78.7234	-0.00576	-71.9271	-0.0056	-67.506	-0.00545	-94.0499	-0.00513	-77.9432		-0.0009077	-15.7286	-0.01139	-78.7234
	-0.01186	-83.2312	-0.00623	-71.3549	-0.00607	-67.9047	-0.00592	-93.4951	-0.00576	-76.4175		-0.00138	-17.8404	-0.01186	-83.2312
	-0.01233	-82.347	-0.0067	-70.228	-0.00654	-71.9791	-0.00639	-90.1316	-0.00607	-77.9606		-0.002	-16.4791	-0.01233	-82.347
	-0.0128	-78.186	-0.00717	-71.1816	-0.00701	-72.2738	-0.00685	-91.0678	-0.00654	-76.9723		-0.00247	-17.5559	-0.0128	-78.186
	-0.01327	-78.5327	-0.00764	-72.3605	-0.00764	-71.3723	-0.00732	-88.9006	-0.00717	-79.0355		-0.00294	-16.1492	-0.01327	-78.5327
	-0.01374	-78.2033	-0.00826	-73.3834	-0.00795	-69.4825	-0.00795	-88.7446	-0.00764	-79.2609		-0.00341	-17.7985	-0.01374	-78.2033
	-0.01437	-77.6138	-0.00858	-73.7129	-0.00858	-66.4831	-0.00858	-89.6461	-0.00811	-80.1278		-0.00388	-16.1265	-0.01437	-77.6138
	-0.01499	-79.1569	-0.0092	-73.8689	-0.00905	-68.9277	-0.00905	-90.0449	-0.00858	-78.1513		-0.00435	-17.7671	-0.01499	-79.1569
	-0.01546	-78.7408	-0.00967	-77.9779	-0.00952	-66.6391	-0.00936	-89.8889	-0.0092	-79.833		-0.00482	-16.2906	-0.01546	-78.7408
	-0.01578	-81.0467	-0.01014	-75.1346	-0.00998	-68.2862	-0.00967	-92.0387	-0.00967	-78.446		-0.00529	-17.809	-0.01578	-81.0467
	-0.0164	-81.3241	-0.01061	-75.2733	-0.01061	-70.5921	-0.01014	-93.6685	-0.01014	-81.4975		-0.00576	-16.226	-0.0164	-81.3241
	-0.01687	-78.9315	-0.01124	-73.1407	-0.01108	-65.6162	-0.01061	-88.4672	-0.01061	-80.2318		-0.00639	-18.0359	-0.01687	-78.9315
	-0.01718	-79.0702	-0.01171	-73.5395	-0.01155	-67.4193	-0.01108	-88.3978	-0.01108	-79.1222		-0.00685	-16.3028	-0.01718	-79.0702
	-0.01781	-83.6473	-0.01218	-75.412	-0.01202	-73.3834	-0.01155	-89.126	-0.01155	-82.9018		-0.00732	-17.4198	-0.01781	-83.6473
	-0.01844	-86.5427	-0.0128	-75.8974	-0.01249	-72.794	-0.01202	-89.7328	-0.01202	-84.2888		-0.00779	-16.3325	-0.01844	-86.5427
	-0.01891	-82.8671	-0.01311	-73.0367	-0.01296	-67.0032	-0.01249	-93.8939	-0.01265	-84.1328		-0.00842	-17.7828	-0.01891	-82.8671
	-0.01937	-83.578	-0.01374	-74.4931	-0.01358	-73.054	-0.01311	-93.4431	-0.01311	-83.8034		-0.00873	-15.9712	-0.01937	-83.578
	-0.01984	-82.1389	-0.01421	-72.0138	-0.01405	-72.3085	-0.01358	-95.7143	-0.01358	-83.4393		-0.00936	-17.6973	-0.01984	-82.1389
	-0.02047	-81.6708	-0.01468	-74.6664	-0.01452	-72.3779	-0.01405	-93.5991	-0.01405	-85.173		-0.00983	-16.3848	-0.02047	-81.6708
	-0.02094	-79.677	-0.01515	-74.7531	-0.01499	-72.0484	-0.01452	-95.3849	-0.01452	-88.4499		-0.0103	-18.2209	-0.02094	-79.677
	-0.02125	-82.8151	-0.01562	-75.5853	-0.01546	-66.8645	-0.01499	-95.1769	-0.01515	-88.6059		-0.01077	-16.6693	-0.02125	-82.8151
	-0.02188	-78.8795	-0.0164	-73.9209	-0.01593	-65.8416	-0.01562	-96.6679	-0.01562	-89.4554		-0.01139	-17.8806	-0.02188	-78.8795
	-0.02219	-79.677	-0.01671	-74.7011	-0.0164	-69.1877	-0.01609	-96.2691	-0.01609	-88.4499		-0.01186	-16.8875	-0.02219	-79.677
	-0.02282	-80.9253	-0.01718	-75.8281	-0.01703	-67.9741	-0.01656	-96.2171	-0.01656	-89.9409		-0.01233	-17.9504	-0.02282	-80.9253
	-0.02329	-81.0293	-0.01781	-77.1284	-0.01765	-68.1648	-0.01703	-98.4537	-0.01703	-89.8715		-0.0128	-16.5053	-0.02329	-81.0293
	-0.02376	-84.1501	-0.01828	-75.8281	-0.01812	-65.2868	-0.01765	-101.106	-0.01765	-89.2994		-0.01327	-18.3117	-0.02376	-84.1501
	-0.02438	-80.0758	-0.01875	-80.5786	-0.01844	-65.5468	-0.01797	-98.2456	-0.01812	-92.8189		-0.01374	-16.8438	-0.02438	-80.0758
	-0.02485	-79.5036	-0.01922	-75.0825	-0.01906	-64.4719	-0.01844	-100.76	-0.01844	-91.7267		-0.01421	-18.172	-0.02485	-79.5036
	-0.02532	-80.8213	-0.01969	-76.0361	-0.01953	-66.3617	-0.01906	-100.864	-0.01906	-93.6512		-0.01484	-16.6972	-0.02532	-80.8213
	-0.02563	-81.8269	-0.02016	-73.8689	-0.02	-68.4422	-0.01953	-100.898	-0.01953	-95.0728		-0.01531	-18.3571	-0.02563	-81.8269
	-0.02626	-80.3705	-0.02063	-75.8974	-0.02063	-66.9685	-0.02	-99.3205	-0.02	-92.4722		-0.01578	-16.9503	-0.02626	-80.3705
	-0.02673	-83.9247	-0.02125	-75.0652	-0.0211	-66.7778	-0.02063	-99.3379	-0.02063	-95.905		-0.0164	-18.1511	-0.02673	-83.9247
	-0.0272	-82.9018	-0.02172	-76.7643	-0.02157	-67.0726	-0.0211	-100.673	-0.0211	-95.4369		-0.01687	-17.0585	-0.0272	-82.9018
	-0.02783	-85.6238	-0.02219	-80.0238	-0.02204	-68.4249	-0.02157	-101.124	-0.02157	-96.5292		-0.01718	-18.2192	-0.02783	-85.6238
	-0.02829	-87.0282	-0.02266	-79.0875	-0.02266	-67.8354	-0.02204	-102.771	-0.02204	-97.4134		-0.01781	-16.7566	-0.02829	-87.0282
	-0.02876	-86.8201	-0.02313	-76.1401	-0.02297	-69.9679	-0.02251	-99.2685	-0.02251	-98.5057		-0.01828	-18.2523	-0.02876	-86.8201
	-0.02923	-87.8777	-0.02376	-77.7178	-0.02344	-71.615	-0.02313	-100.17	-0.02313	-100.465		-0.01891	-16.8945	-0.02923	-87.8777
	-0.02986	-88.7966	-0.02407	-77.1804	-0.02391	-71.7711	-0.02344	-100.413	-0.0236	-101.193		-0.01922	-18.3937	-0.02986	-88.7966
	-0.03017	-84.9997	-0.0247	-79.3649	-0.02438	-72.2392	-0.02407	-103.083	-0.02407	-105.493		-0.01984	-17.3081	-0.03017	-84.9997
	-0.0308	-88.866	-0.02501	-84.1328	-0.02485	-70.8348	-0.02454	-103.846	-0.02454	-107.053		-0.02016	-18.4094	-0.0308	-88.866
	-0.03127	-87.4789	-0.02563	-81.2547	-0.02548	-72.7073	-0.02501	-102.927	-0.02501	-104.765		-0.02078	-17.0411	-0.03127	-87.4789
	-0.03174	-86.456	-0.02626	-81.2374	-0.02595	-72.4299	-0.02563	-101.904	-0.02548	-103.152		-0.02125	-18.7742	-0.03174	-86.456
	-0.03236	-88.7099	-0.02673	-83.474	-0.02626	-74.9265	-0.02595	-103.638	-0.02595	-104.227		-0.02188	-17.6816	-0.03236	-88.7099
	-0.03283	-89.2474	-0.02704	-83.9421	-0.02704	-75.8801	-0.02642	-109.74	-0.02642	-105.319		-0.02235	-18.6276	-0.03283	-89.2474
	-0.0333	-90.6171	-0.02767	-81.9656	-0.02736	-74.0249	-0.02704	-106.238	-0.02704	-106.308		-0.02266	-16.891	-0.0333	-90.6171
	-0.03377	-93.3738	-0.02814	-84.7396	-0.02783	-76.2962	-0.02751	-107.539	-0.02751	-104.418		-0.02329	-18.6293	-0.03377	-93.3738
	-0.03424	-89.8542	-0.02861	-84.1675	-0.02845	-74.5277	-0.02798	-105.996	-0.02798	-104.799		-0.02376	-17.3901	-0.03424	-89.8542
	-0.03471	-90.8945	-0.02908	-81.6362	-0.02892	-78.238	-0.02845	-106.256	-0.02845	-102.563		-0.02423	-18.6049	-0.03471	-90.8945
	-0.03534	-84.2195	-0.02955	-84.1848	-0.02939	-75.9668	-0.02908	-108.302	-0.02908	-106.533		-0.02485	-17.2226	-0.03534	-84.2195
	-0.03581	-79.5036	-0.03002	-80.3358	-0.02986	-74.9958	-0.02955	-107.123	-0.02955	-105.996		-0.02517	-18.837	-0.03581	-79.5036
	-0.03628	-81.9309	-0.03049	-78.342	-0.03049	-77.4751	-0.02986	-103.135	-0.02986	-107.66		-0.02563	-17.4617	-0.03628	-81.9309
	-0.0369	-83.1619	-0.03111	-80.4052	-0.03096	-77.8392	-0.03049	-105.441	-0.03049	-112.359		-0.02626	-18.6468	-0.0369	-83.1619
	-0.03737	-85.2944	-0.03158	-80.1451	-0.03143	-76.9377	-0.03111	-108.665	-0.03096	-107.504		-0.02657	-16.9887	-0.03737	-85.2944
	-0.03784	-87.9124	-0.0319	-81.2894	-0.0319	-78.6368	-0.03143	-111.405	-0.03143	-114.196		-0.0272	-18.3361	-0.03784	-87.9124
	-0.03831	-87.9297	-0.03268	-86.0919	-0.03252	-77.4058	-0.0319	-109.983	-0.0319	-109.602		-0.02767	-17.0306	-0.03831	-87.9297
	-0.03894	-86.2133	-0.03315	-85.8319	-0.03299	-76.9203	-0.03252	-110.85	-0.03252	-110.937		-0.02829	-18.3029	-0.03894	-86.2133
	-0.03941	-84.861	-0.03362	-82.9711	-0.03346	-76.7643	-0.03299	-113.659	-0.03299	-111.613		-0.02876	-16.9625	-0.03941	-84.861
	-0.03988	-85.6412	-0.03409	-82.9018	-0.03409	-77.7352	-0.03346	-110.867	-0.03362	-116.207		-0.02908	-18.4181	-0.03988	-85.6412
	-0.04035	-83.4393	-0.03471	-84.1675	-0.03456	-79.9891	-0.03409	-119.97	-0.03409	-116.988		-0.02986	-16.8543	-0.04035	-83.4393
	-0.04097	-86.6814	-0.03503	-85.7278	-0.03503	-84.861	-0.03456	-115.583	-0.03456	-117.855		-0.03033	-18.3553	-0.04097	-86.6814
	-0.04129	-83.1099	-0.03549	-80.9427	-0.03549	-81.1334	-0.03503	-115.497	-0.03503	-118.999		-0.03064	-16.9538	-0.04129	-83.1099
	-0.04191	-86.2827	-0.03612	-80.3358	-0.03596	-76.4522	-0.03549	-128.396	-0.03549	-118.097		-0.03127	-18.2645	-0.04191	-86.2827
	-0.04222	-87.6697	-0.03675	-80.7346	-0.03628	-79.833	-0.03596	-115.913	-0.03612	-120.802		-0.03174	-16.8194	-0.04222	-87.6697
	-0.04285	-88.866	-0.03706	-82.4857	-0.0369	-79.8157	-0.03659	-123.091	-0.03659	-121.339		-0.03221	-18.4181	-0.04285	-88.866
	-0.04332	-85.7278	-0.03768	-85.7625	-0.03753	-82.191	-0.03706	-120.438	-0.03706	-120.958		-0.03268	-17.3657	-0.04332	-85.7278
	-0.04379	-87.531	-0.03815	-85.3291	-0.03784	-78.342	-0.03753	-115.757	-0.03768	-123.888		-0.03315	-18.5595	-0.04379	-87.531
	-0.04426	-88.1551	-0.03863	-86.8895	-0.03831	-78.6021	-0.038	-117.282	-0.038	-126.107		-0.03362	-16.8316	-0.04426	-88.1551
	-0.04473	-89.4208	-0.03909	-83.526	-0.03909	-80.0064	-0.03847	-123.541	-0.03847	-124.998		-0.03409	-17.9731	-0.04473	-89.4208
	-0.04535	-85.8839	-0.03972	-86.9068	-0.03941	-79.2262	-0.03909	-133.424	-0.03909	-127.338		-0.03471	-16.6536	-0.04535	-85.8839
	-0.04582	-91.9347	-0.04019	-88.8833	-0.03988	-80.0758	-0.03956	-132.956	-0.03956	-127.217		-0.03518	-18.0638	-0.04582	-91.9347
	-0.04614	-95.0728	-0.04066	-88.2591	-0.0405	-82.1043	-0.04003	-134.186	-0.04003	-129.8		-0.03565	-17.0323	-0.04614	-95.0728
	-0.04676	-95.0208	-0.04113	-87.3923	-0.04097	-81.8962	-0.0405	-134.013	-0.0405	-134.273		-0.03628	-18.8265	-0.04676	-95.0208
	-0.04723	-95.6796	-0.0416	-92.0041	-0.04144	-80.4225	-0.04097	-135.331	-0.04097	-135.452		-0.03675	-17.9591	-0.04723	-95.6796
	-0.0477	-86.6294	-0.04207	-89.1607	-0.04191	-82.6591	-0.04144	-132.47	-0.04144	-137.394		-0.03722	-19.509	-0.0477	-86.6294
	-0.04833	-90.9638	-0.04254	-87.5483	-0.04254	-80.3705	-0.04191	-125.622	-0.04207	-142.491		-0.03768	-17.891	-0.04833	-90.9638
	-0.04895	-93.027	-0.04301	-89.6288	-0.04301	-82.3297	-0.04254	-142.959	-0.04254	-142.526		-0.03831	-18.8091	-0.04895	-93.027
	-0.04927	-90.1316	-0.04348	-89.5595	-0.04348	-83.2312	-0.04301	-138.677	-0.04301	-144.173		-0.03878	-17.7218	-0.04927	-90.1316
	-0.04974	-91.5533	-0.04395	-89.6461	-0.04395	-83.0925	-0.04348	-125.622	-0.04348	-144.052		-0.03909	-19.0063	-0.04974	-91.5533
	-0.05021	-91.744	-0.04457	-91.2065	-0.04442	-84.0288	-0.04395	-127.702	-0.04395	-142.578		-0.03972	-17.3587	-0.05021	-91.744
	-0.05068	-92.8363	-0.04504	-87.2536	-0.04489	-83.5606	-0.04442	-126.853	-0.04457	-144.797		-0.04019	-18.8597	-0.05068	-92.8363
	-0.05115	-92.1081	-0.04535	-89.6461	-0.04535	-84.7743	-0.04489	-130.84	-0.04504	-142.751		-0.04066	-17.9556	-0.05115	-92.1081
	-0.05161	-92.3681	-0.04614	-88.5365	-0.04582	-84.7743	-0.04535	-145.456	-0.04535	-139.7		-0.04113	-19.0465	-0.05161	-92.3681
	-0.05208	-93.8072	-0.04661	-87.4443	-0.04645	-84.3062	-0.04598	-146.774	-0.04598	-142.249		-0.04175	-17.6572	-0.05208	-93.8072
	-0.05271	-93.3044	-0.04708	-90.3743	-0.04692	-86.0052	-0.04661	-130.875	-0.04661	-145.855		-0.04222	-19.3536	-0.05271	-93.3044
	-0.05318	-93.6512	-0.04754	-89.0047	-0.04754	-84.0981	-0.04708	-134.1	-0.04708	-150.727		-0.04269	-18.0586	-0.05318	-93.6512
	-0.05381	-94.206	-0.04786	-91.6573	-0.04801	-87.2362	-0.04754	-135.4	-0.04754	-151.403		-0.04316	-19.5962	-0.05381	-94.206
	-0.05412	-97.5174	-0.04848	-93.2004	-0.04833	-87.6176	-0.04801	-145.144	-0.04801	-151.16		-0.04363	-18.0673	-0.05412	-97.5174
	-0.05459	-92.1948	-0.04895	-94.9861	-0.04895	-86.7681	-0.04833	-138.59	-0.04833	-152.2		-0.0441	-19.029	-0.05459	-92.1948
	-0.05521	-93.7378	-0.04958	-91.0678	-0.04942	-87.9991	-0.04895	-137.723	-0.04895	-153.501		-0.04473	-17.5559	-0.05521	-93.7378
	-0.05568	-96.8239	-0.05005	-92.2468	-0.04989	-89.8195	-0.04942	-144.537	-0.04942	-153.691		-0.0452	-18.9714	-0.05568	-96.8239
	-0.05615	-97.5868	-0.05052	-90.8771	-0.05036	-89.9929	-0.04989	-151.472	-0.04989	-155.581		-0.04567	-17.9294	-0.05615	-97.5868
	-0.05678	-94.6047	-0.05115	-91.2412	-0.05099	-90.4437	-0.05036	-159.673	-0.05036	-160.939		-0.04614	-19.0883	-0.05678	-94.6047
	-0.05725	-95.697	-0.05161	-93.9632	-0.0513	-88.4845	-0.05099	-156.379	-0.05099	-161.597		-0.04661	-18.2523	-0.05725	-95.697
	-0.05772	-93.3044	-0.05208	-92.1601	-0.05177	-88.1378	-0.0513	-155.096	-0.0513	-160.245		-0.04708	-19.6765	-0.05772	-93.3044
	-0.05834	-97.8989	-0.05255	-91.8134	-0.0524	-89.8542	-0.05193	-144.797	-0.05193	-161.892		-0.04754	-18.2593	-0.05834	-97.8989
	-0.05881	-97.3961	-0.05302	-93.3391	-0.05287	-91.9347	-0.0524	-148.923	-0.05255	-162.326		-0.04817	-19.2035	-0.05881	-97.3961
	-0.05928	-97.3614	-0.05349	-96.0091	-0.05334	-98.5924	-0.05287	-145.941	-0.05287	-165.776		-0.04864	-17.6502	-0.05928	-97.3614
	-0.0596	-99.7887	-0.05396	-93.027	-0.05381	-100.049	-0.05318	-149.756	-0.05334	-166.66		-0.04911	-19.4636	-0.0596	-99.7887
	-0.06022	-97.0493	-0.05459	-92.2295	-0.05428	-99.0085	-0.05381	-148.733	-0.05396	-171.549		-0.04974	-18.296	-0.06022	-97.0493
	-0.06069	-96.98	-0.05506	-95.2289	-0.05474	-96.4078	-0.05443	-151.559	-0.05443	-175.173		-0.05021	-19.6957	-0.06069	-96.98
	-0.06116	-95.6276	-0.05537	-97.0147	-0.05537	-97.5001	-0.0549	-152.235	-0.0549	-177.323		-0.05068	-18.2663	-0.06116	-95.6276
	-0.06179	-96.3212	-0.056	-96.8066	-0.056	-96.9279	-0.05537	-151.784	-0.05537	-177.392		-0.05115	-19.1407	-0.06179	-96.3212
	-0.06226	-97.1534	-0.05647	-95.3676	-0.05647	-95.905	-0.056	-152.807	-0.056	-179.906		-0.05161	-17.9329	-0.06226	-97.1534
	-0.06273	-101.592	-0.05693	-92.2468	-0.05678	-93.8245	-0.05647	-156.084	-0.05647	-180.981		-0.05208	-18.9313	-0.06273	-101.592
	-0.0632	-99.3379	-0.0574	-94.8821	-0.0574	-94.1886	-0.05693	-154.749	-0.05678	-185.593		-0.05255	-18.1616	-0.0632	-99.3379
	-0.06382	-94.9688	-0.05803	-95.1595	-0.05803	-96.5465	-0.0574	-155.269	-0.0574	-187.794		-0.05302	-19.4933	-0.06382	-94.9688
	-0.06413	-90.9118	-0.0585	-96.4945	-0.0585	-93.8072	-0.05803	-154.836	-0.05803	-188.367		-0.05365	-18.2628	-0.06413	-90.9118
	-0.0646	-95.2809	-0.05897	-95.853	-0.05881	-96.9973	-0.05834	-158.147	-0.05834	-189.147		-0.05412	-19.2856	-0.0646	-95.2809
	-0.06523	-94.4313	-0.0596	-92.923	-0.05944	-97.2574	-0.05881	-158.251	-0.05881	-191.193		-0.05459	-17.8561	-0.06523	-94.4313
	-0.0657	-96.6852	-0.06007	-93.9459	-0.05991	-98.8004	-0.05944	-166.279	-0.05944	-190.378		-0.05506	-19.111	-0.0657	-96.6852
	-0.06617	-98.9391	-0.06038	-94.8648	-0.06038	-101.869	-0.05991	-157.974	-0.05991	-197.122		-0.05568	-18.4356	-0.06617	-98.9391
	-0.06664	-99.4939	-0.061	-95.645	-0.06085	-100.17	-0.06038	-158.268	-0.06038	-193.759		-0.056	-19.5247	-0.06664	-99.4939
	-0.06711	-102.337	-0.06147	-97.2747	-0.06132	-100.603	-0.061	-159.413	-0.061	-185.662		-0.05662	-17.9992	-0.06711	-102.337
	-0.06758	-98.575	-0.06194	-98.1069	-0.06179	-100.864	-0.06132	-163.661	-0.06147	-195.51		-0.05709	-19.2035	-0.06758	-98.575
	-0.06805	-100.344	-0.06241	-98.8871	-0.06241	-103.464	-0.06179	-166.955	-0.06194	-197.504		-0.05756	-18.1162	-0.06805	-100.344
	-0.06883	-99.9794	-0.06304	-100.534	-0.06288	-106.602	-0.06241	-168.203	-0.06241	-193.169		-0.05819	-19.3449	-0.06883	-99.9794
	-0.06914	-98.7657	-0.06351	-101.488	-0.06335	-107.521	-0.06288	-172.399	-0.06288	-199.359		-0.05866	-18.3169	-0.06914	-98.7657
	-0.06961	-102.06	-0.06398	-99.754	-0.06382	-107.816	-0.06335	-165.949	-0.06335	-201.855		-0.05913	-19.2437	-0.06961	-102.06
	-0.07024	-101.037	-0.0646	-101.193	-0.06429	-104.66	-0.06382	-166.989	-0.06382	-205.739		-0.0596	-18.1773	-0.07024	-101.037
	-0.07071	-101.54	-0.06492	-102.268	-0.06492	-105.094	-0.06445	-170.526	-0.06445	-202.497		-0.06007	-19.2507	-0.07071	-101.54
	-0.07118	-102.719	-0.06539	-105.042	-0.06523	-105.371	-0.06476	-187.136	-0.06492	-204.577		-0.06054	-17.9818	-0.07118	-102.719
	-0.07165	-100.812	-0.06601	-103.187	-0.06586	-109.775	-0.06523	-166.244	-0.06539	-210.732		-0.061	-19.3484	-0.07165	-100.812
	-0.07227	-98.2976	-0.06648	-101.661	-0.06632	-111.821	-0.06586	-169.85	-0.06586	-212.605		-0.06163	-18.5595	-0.07227	-98.2976
	-0.07259	-97.9509	-0.06695	-103.846	-0.06679	-115.254	-0.06632	-174.185	-0.06632	-219.037		-0.0621	-19.3222	-0.07259	-97.9509
	-0.07306	-98.0722	-0.06742	-104.366	-0.06742	-115.843	-0.06664	-174.237	-0.06679	-224.013		-0.06257	-18.3466	-0.07306	-98.0722
	-0.07368	-99.8927	-0.06805	-105.423	-0.06789	-114.283	-0.06742	-174.618	-0.06742	-224.377		-0.06304	-19.6224	-0.07368	-99.8927
	-0.07415	-99.2339	-0.06852	-107.261	-0.06836	-116.346	-0.06789	-179.369	-0.06789	-224.602		-0.06351	-18.2995	-0.07415	-99.2339
	-0.07446	-97.188	-0.06883	-106.29	-0.06883	-125.656	-0.06836	-177.531	-0.06836	-231.017		-0.06398	-19.4758	-0.07446	-97.188
	-0.07509	-98.1416	-0.06946	-109.168	-0.06946	-120.056	-0.06883	-180.079	-0.06883	-226.995		-0.0646	-18.5019	-0.07509	-98.1416
	-0.07556	-95.1942	-0.06993	-104.73	-0.06977	-114.595	-0.0693	-180.235	-0.06946	-233.41		-0.06507	-19.7254	-0.07556	-95.1942
	-0.07603	-97.8122	-0.07039	-102.459	-0.07024	-115.375	-0.06977	-182.056	-0.06993	-230.497		-0.06539	-18.6206	-0.07603	-97.8122
	-0.07665	-105.389	-0.07102	-107.331	-0.07102	-125.552	-0.07024	-185.419	-0.07039	-233.479		-0.06601	-19.5299	-0.07665	-105.389
	-0.07712	-103.863	-0.07149	-106.637	-0.07133	-116.728	-0.07086	-185.333	-0.07086	-239.998		-0.06648	-18.7969	-0.07712	-103.863
	-0.07759	-103.169	-0.07196	-109.342	-0.0718	-120.23	-0.07133	-188.627	-0.07133	-244.385		-0.06695	-19.673	-0.07759	-103.169
	-0.07806	-106.1	-0.07243	-109.255	-0.07243	-120.68	-0.0718	-188.315	-0.0718	-242.72		-0.06742	-18.6276	-0.07806	-106.1
	-0.07869	-101.141	-0.0729	-109.654	-0.0729	-121.808	-0.07227	-193.256	-0.07243	-245.494		-0.06789	-19.6573	-0.07869	-101.141
	-0.079	-103.169	-0.07337	-110.59	-0.07337	-124.061	-0.07274	-198.683	-0.0729	-250.834		-0.06852	-18.4775	-0.079	-103.169
	-0.07947	-104.123	-0.07384	-114.786	-0.07384	-125.639	-0.07321	-196.169	-0.07337	-247.939		-0.06883	-20.2682	-0.07947	-104.123
	-0.0801	-99.7366	-0.07446	-112.584	-0.07431	-127.754	-0.07384	-200.156	-0.07384	-257.925		-0.06946	-19.3868	-0.0801	-99.7366
	-0.08057	-98.7311	-0.07509	-112.341	-0.07478	-129.661	-0.07431	-202.098	-0.07431	-258.879		-0.06977	-19.9383	-0.08057	-98.7311
	-0.08104	-102.684	-0.07556	-109.134	-0.07525	-132.227	-0.07462	-206.97	-0.07478	-261.254		-0.07039	-18.6066	-0.08104	-102.684
	-0.08151	-103.43	-0.07587	-107.018	-0.07587	-135.348	-0.07525	-205.479	-0.07525	-264.358		-0.07102	-19.6364	-0.08151	-103.43
	-0.08213	-104.817	-0.0765	-110.781	-0.07634	-132.089	-0.07587	-207.612	-0.07587	-266.247		-0.07149	-18.5997	-0.08213	-104.817
	-0.0826	-104.66	-0.07697	-109.602	-0.07681	-131.759	-0.07634	-207.889	-0.07634	-266.369		-0.0718	-20.0483	-0.0826	-104.66
	-0.08307	-102.459	-0.07728	-111.734	-0.07728	-135.834	-0.07681	-210.611	-0.07665	-268.172		-0.07243	-19.1896	-0.08307	-102.459
	-0.0837	-106.654	-0.07806	-116.468	-0.07791	-137.81	-0.07728	-209.761	-0.07728	-270.53		-0.0729	-20.4165	-0.0837	-106.654
	-0.08401	-105.579	-0.07838	-116.693	-0.07838	-139.041	-0.07775	-211.963	-0.07791	-275.124		-0.07337	-19.4217	-0.08401	-105.579
	-0.08448	-107.278	-0.07885	-118.409	-0.07869	-141.052	-0.07822	-213.784	-0.07822	-274.153		-0.07384	-20.1129	-0.08448	-107.278
	-0.08511	-109.532	-0.07947	-117.386	-0.07932	-141.936	-0.07869	-215.708	-0.07869	-275.506		-0.07446	-18.8248	-0.08511	-109.532
	-0.08557	-110.503	-0.07994	-119.744	-0.07978	-141.191	-0.07916	-226.995	-0.07916	-284.556		-0.07493	-20.1513	-0.08557	-110.503
	-0.08604	-107.556	-0.08025	-118.6	-0.08025	-143.237	-0.07978	-221.742	-0.07978	-287.694		-0.0754	-19.4566	-0.08604	-107.556
	-0.08651	-110.243	-0.08088	-126.974	-0.08088	-143.896	-0.08025	-231.347	-0.08025	-286.359		-0.07587	-20.1268	-0.08651	-110.243
	-0.08698	-110.417	-0.08151	-126.575	-0.08135	-144.104	-0.08088	-225.469	-0.08088	-290.763		-0.07634	-18.9348	-0.08698	-110.417
	-0.08761	-110.867	-0.08182	-126.801	-0.08182	-143.878	-0.08135	-226.163	-0.08135	-295.184		-0.07681	-20.1268	-0.08761	-110.867
	-0.08808	-115.41	-0.08229	-126.385	-0.08229	-148.802	-0.08182	-232.491	-0.08182	-295.375		-0.07744	-18.7236	-0.08808	-115.41
	-0.08855	-113.121	-0.08292	-124.373	-0.08276	-155.893	-0.08229	-232.647	-0.08229	-297.351		-0.07806	-19.9139	-0.08855	-113.121
	-0.08902	-119.138	-0.08338	-131.222	-0.08338	-154.94	-0.08292	-229.89	-0.08292	-301.027		-0.07853	-19.022	-0.08902	-119.138
	-0.08949	-116.363	-0.08385	-131.256	-0.0837	-164.666	-0.08323	-235.022	-0.08323	-305.846		-0.07885	-20.3712	-0.08949	-116.363
	-0.09011	-115.358	-0.08448	-131.551	-0.08432	-157.124	-0.0837	-238.195	-0.0837	-308.707		-0.07947	-19.1599	-0.09011	-115.358
	-0.09058	-115.098	-0.08495	-137.758	-0.08464	-159.621	-0.08417	-242.911	-0.08526	-321.864		-0.07994	-20.5649	-0.09058	-115.098
	-0.0909	-111.44	-0.08526	-136.978	-0.08511	-162.031	-0.08464	-247.193	-0.08589	-319.074		-0.08041	-19.4287	-0.0909	-111.44
	-0.09152	-113.208	-0.08589	-138.92	-0.08573	-162.343	-0.08511	-253.573	-0.0862	-324.13		-0.08088	-20.9401	-0.09152	-113.208
	-0.09199	-112.827	-0.08636	-138.885	-0.0862	-157.09	-0.08573	-256.625	-0.08667	-333.545		-0.08151	-19.4967	-0.09199	-112.827
	-0.09246	-114.56	-0.08683	-139.856	-0.08667	-160.28	-0.0862	-259.347	-0.0873	-336.335		-0.08182	-20.8302	-0.09246	-114.56
	-0.09293	-115.219	-0.0873	-139.319	-0.0873	-160.8	-0.08667	-259.936	-0.08777	-339.822		-0.08229	-19.6119	-0.09293	-115.219
	-0.09356	-115.358	-0.08792	-139.544	-0.08777	-163.349	-0.0873	-265.797	-0.08824	-339.996		-0.08292	-20.2682	-0.09356	-115.358
	-0.09403	-117.698	-0.08839	-134.845	-0.08808	-165.793	-0.08777	-266.178	-0.08871	-345.924		-0.08338	-19.4793	-0.09403	-117.698
	-0.0945	-116.468	-0.08886	-137.446	-0.08871	-168.134	-0.08808	-265.519	-0.08918	-346.447		-0.08385	-21.0012	-0.0945	-116.468
	-0.09512	-116.71	-0.08933	-136.527	-0.08918	-169.087	-0.08871	-271.05	-0.0898	-349.062		-0.08448	-20.0867	-0.09512	-116.71
	-0.09559	-117.456	-0.08996	-136.752	-0.08964	-170.578	-0.08918	-269.906	-0.09011	-353.77		-0.08479	-21.16	-0.09559	-117.456
	-0.09606	-115.791	-0.09043	-141.104	-0.09011	-173.942	-0.08964	-279.303	-0.09074	-356.385		-0.08526	-20.441	-0.09606	-115.791
	-0.09653	-113.468	-0.0909	-139.058	-0.09058	-175.207	-0.09011	-280.846	-0.09121	-359.523		-0.08589	-21.0658	-0.09653	-113.468
	-0.097	-112.74	-0.09152	-139.821	-0.09105	-175.641	-0.09074	-280.707	-0.09168	-368.066		-0.08636	-19.3746	-0.097	-112.74
	-0.09763	-114.526	-0.09184	-142.994	-0.09152	-176.3	-0.09105	-286.342	-0.09215	-366.671		-0.08683	-20.2717	-0.09763	-114.526
	-0.0981	-114.474	-0.09246	-144.468	-0.09199	-178.571	-0.09152	-291.924	-0.09262	-378.527		-0.0873	-19.5159	-0.0981	-114.474
	-0.09857	-116.346	-0.09293	-146.323	-0.09262	-182.507	-0.09215	-292.046	-0.09324	-385.85		-0.08792	-21.2194	-0.09857	-116.346
	-0.09903	-115.601	-0.0934	-150.258	-0.09309	-184.778	-0.09262	-292.392	-0.09371	-397.008		-0.08824	-20.6434	-0.09903	-115.601
	-0.0995	-113.867	-0.09387	-144.034	-0.09371	-191.696	-0.09324	-297.802	-0.09418	-397.531		-0.08871	-21.5981	-0.0995	-113.867
	-0.09997	-111.804	-0.09434	-147.016	-0.09418	-191.505	-0.09371	-299.796	-0.09465	-401.541		-0.08933	-20.1949	-0.09997	-111.804
	-0.1006	-116.381	-0.09481	-146.999	-0.09465	-191.227	-0.09434	-304.875	-0.09512	-395.09		-0.0898	-21.558	-0.1006	-116.381
	-0.10107	-118.86	-0.09543	-151.472	-0.09512	-194.088	-0.09465	-305.309	-0.09575	-395.788		-0.09027	-20.4898	-0.10107	-118.86
	-0.10154	-117.698	-0.09575	-153.102	-0.09575	-195.388	-0.09637	-319.248	-0.09622	-395.962		-0.09074	-21.6418	-0.10154	-117.698
	-0.10216	-117.629	-0.09637	-153.761	-0.09622	-197.625	-0.09653	-322.736	-0.09653	-396.834		-0.09137	-20.3956	-0.10216	-117.629
	-0.10263	-116.277	-0.09684	-156.483	-0.09669	-198.648	-0.09716	-329.884	-0.09716	-403.285		-0.09184	-21.1653	-0.10263	-116.277
	-0.1031	-117.802	-0.09731	-154.073	-0.09716	-204.04	-0.09763	-329.709	-0.09763	-409.387		-0.09215	-20.537	-0.1031	-117.802
	-0.10373	-118.635	-0.09794	-158.06	-0.09763	-211.148	-0.09825	-337.032	-0.0981	-422.637		-0.09277	-21.003	-0.10373	-118.635
	-0.10436	-115.011	-0.09825	-157.176	-0.0981	-215.569	-0.09872	-340.693	-0.09872	-435.714		-0.09324	-19.7202	-0.10436	-115.011
	-0.10498	-112.809	-0.09872	-156.327	-0.09872	-212.397	-0.09919	-349.411	-0.09919	-428.391		-0.09371	-20.9803	-0.10498	-112.809
	-0.10561	-116.849	-0.09935	-153.431	-0.09919	-215.396	-0.09966	-359.174	-0.09982	-429.263		-0.09434	-20.6714	-0.10561	-116.849
	-0.10623	-115.271	-0.09997	-158.06	-0.09966	-221.239	-0.10013	-353.072	-0.10013	-437.283		-0.09481	-21.9071	-0.10623	-115.271
	-0.10686	-115.392	-0.10044	-166.487	-0.10013	-222.418	-0.10076	-348.539	-0.10076	-442.862		-0.09528	-20.3764	-0.10686	-115.392
	-0.10733	-115.965	-0.10091	-161.181	-0.1006	-222.921	-0.10123	-354.118	-0.10123	-449.138		-0.09575	-21.4742	-0.10733	-115.965
	-0.1078	-118.253	-0.10138	-165.932	-0.10107	-228.521	-0.1017	-355.687	-0.1017	-449.661		-0.09622	-20.3485	-0.1078	-118.253
	-0.10827	-120.438	-0.10201	-171.185	-0.10154	-225.001	-0.10216	-364.754	-0.10216	-454.02		-0.09684	-20.9052	-0.10827	-120.438
	-0.10874	-120.68	-0.10248	-171.272	-0.10216	-232.179	-0.10279	-369.984	-0.10279	-461.343		-0.09731	-20.139	-0.10874	-120.68
	-0.10936	-121.859	-0.10295	-172.919	-0.10279	-238.247	-0.10357	-382.014	-0.10342	-466.573		-0.09794	-20.6923	-0.10936	-121.859
	-0.10983	-126.333	-0.10357	-180.305	-0.10326	-239.253	-0.10404	-386.547	-0.10389	-470.932		-0.09825	-19.6678	-0.10983	-126.333
	-0.1103	-122.744	-0.1042	-182.489	-0.10404	-241.801	-0.10451	-395.962	-0.10467	-479.127		-0.09872	-21.099	-0.1103	-122.744
	-0.11077	-129.037	-0.10482	-182.663	-0.10451	-243.223	-0.10514	-403.808	-0.10514	-488.193		-0.09935	-20.0535	-0.11077	-129.037
	-0.1114	-125.136	-0.10545	-180.617	-0.10498	-245.72	-0.10576	-407.295	-0.10576	-493.423		-0.09982	-21.1059	-0.1114	-125.136
	-0.11187	-126.229	-0.10608	-183.373	-0.10576	-254.146	-0.10639	-433.098	-0.10639	-497.433		-0.10029	-19.8912	-0.11187	-126.229
	-0.11234	-132.383	-0.10639	-185.801	-0.10639	-256.036	-0.10702	-435.19	-0.10702	-502.489		-0.10076	-20.8441	-0.11234	-132.383
	-0.11281	-129.471	-0.10717	-184.05	-0.10686	-258.012	-0.10749	-424.207	-0.10749	-504.93		-0.10138	-19.5753	-0.11281	-129.471
	-0.11328	-129.575	-0.10764	-181.83	-0.10733	-260.405	-0.1078	-426.473	-0.1078	-513.822		-0.1017	-21.0501	-0.11328	-129.575
	-0.1139	-129.661	-0.10811	-186.373	-0.1078	-268.137	-0.10858	-419.673	-0.10858	-517.135		-0.10216	-20.5073	-0.1139	-129.661
	-0.11437	-133.424	-0.10858	-187.257	-0.10842	-265.692	-0.10905	-443.385	-0.10905	-522.888		-0.10279	-21.743	-0.11437	-133.424
	-0.11484	-135.886	-0.10905	-190.881	-0.10889	-268.744	-0.10952	-442.164	-0.10952	-530.734		-0.10342	-20.3781	-0.11484	-135.886
	-0.11531	-134.273	-0.10952	-188.696	-0.10952	-272.697	-0.10999	-451.231	-0.10999	-534.395		-0.10389	-21.5004	-0.11531	-134.273
	-0.11578	-134.724	-0.11015	-193.186	-0.10999	-275.488	-0.11046	-455.241	-0.11046	-538.231		-0.10451	-20.4165	-0.11578	-134.724
	-0.11641	-135.47	-0.11062	-194.539	-0.11046	-281.591	-0.11093	-458.205	-0.11093	-549.04		-0.10498	-21.16	-0.11641	-135.47
	-0.11672	-131.95	-0.11124	-198.197	-0.11077	-279.788	-0.1114	-460.994	-0.1114	-555.143		-0.10576	-20.1896	-0.11672	-131.95
	-0.11719	-136.319	-0.11155	-205.41	-0.1114	-286.428	-0.11202	-462.389	-0.11202	-555.84		-0.10639	-21.6941	-0.11719	-136.319
	-0.11781	-136.128	-0.11202	-211.131	-0.11202	-289.653	-0.11249	-464.656	-0.11249	-562.116		-0.10702	-20.6399	-0.11781	-136.128
	-0.11828	-132.99	-0.11265	-214.321	-0.11249	-291.855	-0.11296	-467.096	-0.11296	-572.752		-0.10749	-21.8547	-0.11828	-132.99
	-0.11875	-134.828	-0.11312	-218.239	-0.11281	-297.837	-0.11343	-471.63	-0.11343	-580.772		-0.10811	-20.893	-0.11875	-134.828
	-0.11922	-138.694	-0.11359	-218.222	-0.11343	-304.754	-0.11406	-481.742	-0.11406	-587.572		-0.10858	-22.202	-0.11922	-138.694
	-0.11985	-135.053	-0.11421	-213.697	-0.11406	-299.518	-0.11453	-483.137	-0.11437	-596.289		-0.10905	-21.2403	-0.11985	-135.053
	-0.12032	-136.423	-0.11468	-211.114	-0.11437	-305.916	-0.115	-494.469	-0.115	-601.868		-0.10952	-22.0083	-0.12032	-136.423
	-0.12079	-136.163	-0.11515	-217.511	-0.11609	-315.762	-0.11547	-499.351	-0.11562	-609.539		-0.10999	-20.9506	-0.12079	-136.163
	-0.12126	-138.538	-0.11562	-219.436	-0.11641	-321.515	-0.11594	-504.756	-0.11594	-624.01		-0.11062	-22.0851	-0.12126	-138.538
	-0.12188	-137.377	-0.11625	-216.592	-0.11703	-326.571	-0.11641	-515.217	-0.11641	-626.8		-0.11109	-21.4463	-0.12188	-137.377
	-0.12235	-135.955	-0.11656	-218.187	-0.1175	-330.581	-0.11703	-524.98	-0.11703	-631.159		-0.11155	-22.1985	-0.12235	-135.955
	-0.12267	-137.082	-0.11703	-222.088	-0.11781	-333.371	-0.1175	-527.596	-0.1175	-638.656		-0.11202	-21.0501	-0.12267	-137.082
	-0.12329	-139.249	-0.11766	-224.689	-0.11844	-357.257	-0.11781	-529.165	-0.11797	-647.199		-0.11249	-22.408	-0.12329	-139.249
	-0.12392	-139.613	-0.11828	-228.469	-0.11907	-339.647	-0.11844	-534.569	-0.11844	-650.686		-0.11312	-21.2246	-0.12392	-139.613
	-0.12423	-141.33	-0.1186	-233.323	-0.11954	-344.18	-0.11907	-540.672	-0.11907	-663.239		-0.11343	-21.6871	-0.12423	-141.33
	-0.12486	-141.416	-0.11922	-234.034	-0.12	-349.062	-0.11954	-549.389	-0.11954	-673.7		-0.11406	-21.1932	-0.12486	-141.416
	-0.12533	-142.803	-0.11969	-235.646	-0.12048	-354.816	-0.12	-559.327	-0.11985	-682.766		-0.11453	-21.5161	-0.12533	-142.803
	-0.1258	-143.237	-0.12016	-237.398	-0.12094	-355.339	-0.12048	-557.758	-0.12048	-695.842		-0.115	-20.5055	-0.1258	-143.237
	-0.12627	-145.04	-0.12063	-237.866	-0.12141	-360.569	-0.12094	-563.511	-0.12094	-704.037		-0.11547	-21.5964	-0.12627	-145.04
	-0.12674	-145.855	-0.1211	-239.877	-0.12204	-364.928	-0.12141	-571.706	-0.12141	-712.231		-0.11594	-20.5719	-0.12674	-145.855
	-0.12736	-146.756	-0.12173	-243.084	-0.12251	-374.343	-0.12204	-583.038	-0.12204	-718.333		-0.11656	-21.8198	-0.12736	-146.756
	-0.12767	-150.813	-0.12204	-247.713	-0.12282	-392.824	-0.12235	-586.177	-0.12251	-719.902		-0.11703	-21.2962	-0.12767	-150.813
	-0.1283	-147.19	-0.12267	-249.395	-0.12345	-397.008	-0.12282	-591.407	-0.12298	-730.886		-0.11766	-22.3626	-0.1283	-147.19
	-0.12877	-148.247	-0.12314	-251.268	-0.12392	-384.978	-0.12329	-601.345	-0.12345	-734.025		-0.11797	-21.092	-0.12877	-148.247
	-0.12924	-145.976	-0.1236	-246.326	-0.12439	-387.245	-0.12376	-605.529	-0.12392	-739.604		-0.11844	-22.0641	-0.12924	-145.976
	-0.12987	-149.322	-0.12407	-252.516	-0.12501	-391.08	-0.12439	-610.062	-0.12439	-757.562		-0.11907	-21.3171	-0.12987	-149.322
	-0.13018	-148.334	-0.12454	-258.913	-0.12548	-412.7	-0.12486	-620.349	-0.12501	-764.884		-0.11954	-22.0083	-0.13018	-148.334
	-0.13065	-149.478	-0.12501	-259.191	-0.12595	-411.479	-0.12548	-629.938	-0.12548	-774.648		-0.12	-21.188	-0.13065	-149.478
	-0.13127	-152.339	-0.12564	-265.034	-0.12642	-408.341	-0.12595	-641.097	-0.12595	-785.806		-0.12063	-22.2474	-0.13127	-152.339
	-0.1319	-156.275	-0.12611	-260.977	-0.12689	-414.966	-0.12642	-649.117	-0.12642	-795.918		-0.1211	-21.2508	-0.1319	-156.275
	-0.13237	-157.246	-0.12658	-267.79	-0.12752	-423.335	-0.12689	-652.604	-0.12689	-802.021		-0.12157	-21.6103	-0.13237	-157.246
	-0.13284	-156.829	-0.12705	-267.27	-0.12799	-438.154	-0.12736	-662.716	-0.12752	-811.61		-0.12204	-21.0379	-0.13284	-156.829
	-0.13331	-158.633	-0.12767	-269.888	-0.12846	-446.523	-0.12799	-672.305	-0.12799	-822.419		-0.12251	-21.7151	-0.13331	-158.633
	-0.13393	-164.094	-0.12814	-266.455	-0.12893	-444.257	-0.12846	-688.171	-0.12846	-826.429		-0.12298	-20.8389	-0.13393	-164.094
	-0.13425	-155.98	-0.12861	-275.211	-0.12939	-430.658	-0.12893	-686.079	-0.12908	-840.726		-0.12345	-21.6505	-0.13425	-155.98
	-0.13472	-155.599	-0.12908	-278.228	-0.12987	-447.569	-0.12939	-707.349	-0.12939	-866.704		-0.12407	-20.5562	-0.13472	-155.599
	-0.13534	-158.789	-0.12971	-278.106	-0.13049	-443.908	-0.12987	-716.067	-0.12987	-870.714		-0.12454	-21.3363	-0.13534	-158.789
	-0.13581	-160.418	-0.13002	-284.174	-0.13096	-445.651	-0.13049	-713.974	-0.13049	-874.724		-0.12501	-21.0361	-0.13581	-160.418
	-0.13644	-159.482	-0.13049	-287.278	-0.13143	-452.8	-0.13096	-731.758	-0.13112	-892.856		-0.12548	-22.3312	-0.13644	-159.482
[truncated: 2,781 more rows]

## Sheet: Fig.4d
CNE-2@Co-B/Ru12_5CV	E (V vs. RHE)	Current (pA) _ 1st CV	E (V vs. RHE)	Current (pA) _ 2nd CV	E (V vs. RHE)	Current (pA) _ 3rd CV	E (V vs. RHE)	Current (pA) _ 4th CV	E (V vs. RHE)	Current (pA) _ 5th CV	CNE-2@Co-B/Ru12_bare CNE _1st CV	E (V vs. RHE)_bare CNE	Current (pA) _ 1st CV	E (V vs. RHE)_CNE-2@Co-B/Ru12	Current (pA) _ 1st CV
	0.8694	-88.2938	0.87246	11.5073	0.87244	13.3469	0.87246	13.4027	0.87243	13.579		0.87268	7.41274	0.86924	-18.2844
	0.86964	-82.9192	0.87246	10.2681	0.87246	11.9401	0.87244	12.2543	0.87244	12.2752		0.87266	5.22235	0.86919	-18.5965
	0.86917	-76.747	0.87194	8.37791	0.87193	10.0587	0.87193	10.4199	0.87193	10.3798		0.87218	5.35674	0.8687	-17.799
	0.8687	-71.2683	0.87147	7.59949	0.87143	9.21043	0.87143	9.48794	0.87139	9.62756		0.87168	3.59745	0.86827	-17.4522
	0.86825	-66.0843	0.87094	7.21028	0.87089	8.53499	0.87091	8.65716	0.87088	8.87009		0.87116	4.39332	0.8678	-17.1228
	0.86773	-61.6285	0.87047	6.73381	0.87047	7.877	0.87044	8.0079	0.87044	8.19465		0.87068	2.8679	0.86734	-16.5507
	0.86717	-57.8143	0.86999	6.04266	0.86994	7.33769	0.86996	7.44765	0.86994	7.56807		0.87019	3.84878	0.86676	-16.2906
	0.86656	-54.6241	0.86949	5.18046	0.86944	6.70763	0.86949	6.93103	0.86941	6.91532		0.8697	2.40539	0.86615	-16.1692
	0.86606	-51.5207	0.86899	4.69352	0.86889	6.13167	0.86899	6.32365	0.86892	6.36205		0.86922	3.31296	0.86556	-16.3773
	0.86557	-48.4519	0.86842	4.50677	0.86847	5.64821	0.86842	6.006	0.86844	5.92921		0.86867	1.67933	0.86506	-16.2559
	0.86509	-46.094	0.86789	4.10011	0.86798	5.28693	0.86789	5.39165	0.868	5.82624		0.8682	2.90281	0.86456	-16.0999
	0.86462	-43.216	0.86737	3.70392	0.86748	5.19443	0.86739	4.96928	0.86744	5.355		0.8678	1.61127	0.86409	-15.9612
	0.86415	-41.3435	0.86697	3.12272	0.86686	4.68479	0.86695	4.65337	0.86683	4.71621		0.86731	2.4944	0.86365	-15.8225
	0.86362	-39.1763	0.86651	2.63752	0.86632	4.2502	0.86651	4.46488	0.86629	4.25369		0.86675	1.0772	0.86313	-15.8572
	0.86313	-37.5986	0.866	2.61483	0.86584	3.80514	0.86597	4.15246	0.86582	4.03727		0.86614	2.12788	0.86263	-15.8051
	0.86263	-35.9515	0.86545	2.5136	0.86537	3.38801	0.86539	3.95524	0.86535	4.01982		0.86557	0.89044	0.86213	-15.6838
	0.86208	-34.5298	0.86481	2.00746	0.86487	3.25362	0.86479	3.18381	0.86487	3.77547		0.86506	2.05982	0.86165	-15.337
	0.86151	-33.5936	0.86434	1.87132	0.8644	3.2798	0.86426	3.13494	0.86437	3.33914		0.86459	0.55709	0.86113	-15.4757
	0.861	-32.2586	0.86382	1.60428	0.86388	3.08781	0.86379	3.05465	0.86385	3.07385		0.86417	1.70377	0.86063	-15.3197
	0.86058	-31.0449	0.86332	1.26918	0.86338	2.76318	0.86326	2.82601	0.86334	3.00055		0.86365	0.4227	0.86005	-15.1983
	0.86007	-30.0393	0.8628	1.05625	0.8629	2.48568	0.86277	2.78413	0.86287	2.88536		0.86316	1.66188	0.85958	-15.1637
	0.85958	-28.9991	0.86227	0.86252	0.86237	2.31289	0.86227	2.51709	0.86233	2.74049		0.86266	0.08934	0.85905	-15.1116
	0.85902	-28.1496	0.86183	0.71591	0.8618	2.33558	0.86183	2.20119	0.86176	2.40015		0.86212	1.20111	0.85855	-15.2677
	0.85856	-27.4387	0.86136	0.6077	0.86126	1.93764	0.86136	2.11741	0.86127	2.04062		0.86157	0.09632	0.85806	-15.337
	0.85806	-26.4505	0.86093	0.52567	0.86083	1.94637	0.86088	2.01269	0.86083	1.83816		0.86105	1.33899	0.85758	-15.0076
	0.85756	-25.9477	0.86036	0.10679	0.86039	1.73518	0.86033	1.97604	0.86038	1.90099		0.86061	-0.12534	0.85709	-15.025
	0.85708	-25.2542	0.85985	0.000326415	0.85982	1.38961	0.85982	1.59905	0.85982	1.85038		0.8601	0.78572	0.85662	-14.7822
	0.85656	-24.7167	0.85936	0.05094	0.85936	1.40357	0.85928	1.35994	0.85936	1.70202		0.85961	-0.30336	0.85611	-15.025
	0.85606	-24.474	0.8588	-0.25449	0.8588	1.1697	0.85878	1.16272	0.85878	1.17144		0.85906	0.8503	0.85559	-14.9556
	0.85554	-23.7458	0.85831	-0.251	0.85833	1.20809	0.85828	1.3006	0.85828	1.10163		0.85858	-0.55294	0.85509	-14.9556
	0.85504	-23.3644	0.85786	-0.49186	0.85777	0.91662	0.85781	1.02833	0.85778	1.00738		0.85808	0.81365	0.8546	-14.9209
	0.85456	-23.0523	0.85736	-0.44997	0.85733	0.73162	0.85734	1.08592	0.8573	1.06323		0.85761	-0.61752	0.85412	-14.8169
	0.85404	-22.8789	0.85687	-0.43077	0.85686	0.8154	0.85681	0.80143	0.85686	1.15923		0.85709	0.63563	0.85356	-14.7649
	0.85356	-22.3241	0.85637	-0.62101	0.85637	0.60596	0.85629	0.63563	0.85634	0.87125		0.85661	-0.69781	0.85307	-14.7649
	0.85302	-22.2721	0.85586	-0.79729	0.85583	0.54138	0.85584	0.63214	0.85581	0.70369		0.85609	0.57978	0.85255	-14.9903
	0.85249	-21.752	0.85537	-1.08178	0.85532	0.53789	0.85531	0.57279	0.85531	0.61294		0.85559	-0.87059	0.85204	-14.8689
	0.85204	-21.3185	0.85489	-1.03291	0.85482	0.32321	0.85482	0.56407	0.85482	0.63563		0.85509	0.39303	0.85155	-14.7822
	0.85155	-21.1798	0.85439	-0.95786	0.85439	0.15741	0.85432	0.4035	0.85434	0.6269		0.8546	-0.90899	0.85108	-14.5568
	0.85105	-21.1625	0.85381	-1.28773	0.85384	-0.04505	0.85381	0.38779	0.85382	0.56058		0.85414	0.3459	0.85058	-14.5395
	0.85054	-21.0931	0.85332	-1.38372	0.85332	0.25514	0.85332	0.19755	0.85327	0.34067		0.85359	-1.21966	0.85007	-14.5742
	0.85007	-20.417	0.85287	-1.54778	0.85281	0.24118	0.85282	0.33019	0.85279	0.22198		0.85306	0.20453	0.84957	-14.7649
	0.8496	-20.4863	0.85237	-1.44306	0.85229	0.03174	0.8523	0.03698	0.85226	-0.02411		0.85255	-1.20221	0.8491	-14.6782
	0.84907	-19.9662	0.85188	-1.49717	0.85182	-0.27544	0.85184	0.06141	0.85184	0.06141		0.8521	0.35812	0.8486	-14.5568
	0.84856	-19.8275	0.85138	-1.63854	0.85133	-0.28416	0.85133	-0.14628	0.8513	0.11028		0.85162	-1.19348	0.84808	-14.4528
	0.84808	-19.8968	0.85091	-1.84623	0.85085	-0.14977	0.85085	-0.00142	0.85085	0.1033		0.85115	0.06316	0.84752	-14.6262
	0.84755	-19.7408	0.8504	-1.76071	0.85035	-0.22133	0.85035	-0.16373	0.85035	-0.10963		0.85063	-1.34183	0.84708	-14.4702
	0.84705	-19.3767	0.84991	-1.69788	0.84985	-0.2126	0.84989	-0.17595	0.84985	-0.23529		0.85013	0.01603	0.84658	-14.3835
	0.84655	-19.5154	0.84938	-1.93175	0.84936	-0.53898	0.84932	-0.46393	0.84932	-0.50582		0.8496	-1.35405	0.84605	-14.2794
	0.84601	-19.1513	0.84886	-2.01553	0.84885	-0.62276	0.84885	-0.37143	0.84883	-0.26147		0.84914	-0.02236	0.84554	-14.3835
	0.84553	-19.186	0.84836	-2.10629	0.84836	-0.76238	0.84835	-0.66988	0.84836	-0.31558		0.84864	-1.65076	0.84508	-14.3141
	0.84509	-19.0126	0.84786	-2.16737	0.8478	-0.71177	0.84788	-0.76762	0.8478	-0.64021		0.84814	-0.24227	0.84461	-14.4702
	0.84459	-19.082	0.84736	-2.26337	0.84734	-0.56167	0.84734	-0.80951	0.8473	-0.84616		0.84763	-1.51462	0.84411	-14.5222
	0.84409	-19.0299	0.84687	-2.46757	0.84683	-0.79031	0.84687	-0.47615	0.84681	-0.89328		0.84711	-0.06774	0.8436	-14.5222
	0.84356	-18.6832	0.84636	-2.37507	0.8463	-0.94739	0.8463	-0.74667	0.84628	-0.83045		0.84659	-1.74849	0.84309	-14.5048
	0.84307	-18.7525	0.84587	-2.27384	0.84583	-1.0172	0.84583	-0.74318	0.84581	-0.65766		0.84611	-0.41681	0.84259	-14.4008
	0.84259	-18.8566	0.84536	-2.31224	0.84531	-1.0748	0.84533	-1.13065	0.84529	-0.79205		0.84561	-1.73802	0.84212	-14.3835
	0.84212	-18.7005	0.84489	-2.28606	0.84486	-0.92644	0.84489	-0.86012	0.84487	-0.65068		0.84514	-0.27194	0.84162	-14.4181
	0.84159	-18.3364	0.84437	-2.64385	0.84434	-0.93692	0.84437	-0.81474	0.84436	-0.93342		0.84464	-1.70835	0.84115	-14.1581
	0.84102	-18.3364	0.84387	-2.74333	0.84384	-1.10621	0.84384	-0.85663	0.84382	-0.94564		0.84411	-0.48313	0.84066	-14.1581
	0.84055	-18.3538	0.84337	-2.65781	0.84332	-1.35929	0.84335	-1.02767	0.84331	-0.9247		0.84362	-1.8951	0.8401	-14.0887
	0.84004	-18.5445	0.84284	-2.50771	0.84284	-1.4675	0.84282	-1.23362	0.84281	-1.01371		0.84309	-0.44299	0.83955	-14.1581
	0.83955	-18.2671	0.84234	-2.74159	0.84234	-1.2598	0.84234	-1.49368	0.84232	-0.97182		0.84257	-1.84449	0.83907	-14.1754
	0.83908	-18.2671	0.84184	-2.89518	0.84184	-1.13763	0.84185	-1.26329	0.8418	-1.21966		0.84212	-0.58087	0.8386	-14.2274
	0.83861	-18.1111	0.84138	-3.00513	0.8413	-1.20221	0.8414	-1.13937	0.8413	-1.37674		0.84163	-2.16563	0.8381	-14.5568
	0.8381	-18.0764	0.84094	-2.84631	0.84083	-1.34707	0.84091	-1.08876	0.84087	-1.32612		0.84119	-0.46044	0.83763	-14.4008
	0.8376	-18.0244	0.84038	-3.0348	0.84037	-1.69962	0.84033	-1.5024	0.84032	-1.52335		0.84062	-2.01029	0.83708	-14.0541
	0.83708	-18.1977	0.83986	-2.95975	0.83986	-1.62458	0.83982	-1.51811	0.83986	-1.3523		0.84013	-0.65068	0.83664	-13.9674
	0.83656	-18.1631	0.8394	-2.90914	0.8394	-1.51462	0.83933	-1.57047	0.83935	-1.35929		0.83961	-2.22671	0.83611	-14.1581
	0.83608	-17.8336	0.83888	-3.01386	0.83888	-1.34881	0.83886	-1.38197	0.83883	-1.48669		0.83914	-0.61054	0.83559	-14.0887
	0.83558	-17.851	0.83839	-2.93357	0.83838	-1.6141	0.83838	-1.39245	0.83835	-1.63679		0.83864	-2.11327	0.83512	-14.1581
	0.83512	-17.799	0.83789	-3.08018	0.83791	-1.79562	0.83789	-1.58618	0.83786	-1.68566		0.83816	-0.63323	0.83454	-14.1234
	0.83453	-18.3018	0.83739	-3.04178	0.83741	-1.90557	0.83738	-1.71359	0.83736	-1.54429		0.83767	-2.11152	0.83403	-14.2274
	0.834	-17.851	0.83692	-3.14476	0.83688	-1.91081	0.83691	-1.78689	0.83688	-1.53905		0.83717	-0.97357	0.83353	-13.9154
	0.8335	-17.747	0.83639	-3.2774	0.83639	-1.76071	0.83637	-2.03822	0.83637	-1.75024		0.83664	-2.34016	0.83303	-13.95
	0.83298	-17.799	0.83589	-3.37863	0.83592	-1.81656	0.83587	-1.79562	0.83589	-2.026		0.83612	-0.86187	0.83251	-14.2101
	0.83253	-17.5216	0.83542	-3.3542	0.83544	-1.85496	0.83539	-1.62108	0.83536	-1.90208		0.83567	-2.05044	0.83201	-14.1581
	0.83201	-17.5909	0.83489	-3.31929	0.83489	-2.03298	0.83486	-1.69962	0.83484	-1.56349		0.83515	-0.95262	0.83159	-13.8287
	0.83151	-17.7643	0.83433	-3.52698	0.83433	-2.01204	0.83433	-1.99982	0.83428	-1.92477		0.83461	-2.49375	0.83107	-14.002
	0.83095	-17.3829	0.83384	-3.42576	0.83382	-2.02426	0.83379	-2.09407	0.83381	-1.84623		0.83407	-0.95262	0.83055	-14.002
	0.83049	-17.8683	0.83332	-3.56538	0.83332	-2.03473	0.83329	-1.99459	0.83326	-2.1185		0.83359	-2.27035	0.83002	-14.1581
	0.82999	-17.5562	0.83282	-3.61425	0.83281	-2.01902	0.83278	-1.85321	0.83279	-1.9527		0.83307	-0.97008	0.82952	-14.0194
	0.82952	-17.4522	0.83234	-3.36467	0.83234	-2.00331	0.83232	-1.76944	0.83229	-1.85845		0.83262	-2.48851	0.82902	-14.002
	0.829	-17.8336	0.83188	-3.44844	0.83187	-2.2145	0.83181	-1.98935	0.83185	-1.76246		0.83212	-0.95786	0.82855	-13.9674
	0.8285	-17.7816	0.83138	-3.4659	0.83135	-2.30525	0.83134	-2.28606	0.83134	-1.9335		0.83162	-2.34016	0.82805	-13.9847
	0.82803	-17.4522	0.83084	-3.6893	0.83085	-2.03473	0.83077	-2.45186	0.8308	-2.31224		0.83109	-1.11668	0.82755	-13.794
	0.82752	-17.5042	0.83032	-3.86383	0.83032	-2.01204	0.83032	-2.16563	0.8303	-2.10978		0.8306	-2.71541	0.82703	-13.898
	0.82702	-17.8163	0.82983	-3.85162	0.8298	-2.31922	0.82982	-2.00855	0.82982	-2.27907		0.83012	-1.15159	0.82652	-13.9327
	0.82652	-17.4349	0.82938	-3.68232	0.82935	-2.40299	0.82933	-2.34016	0.82933	-2.29478		0.8296	-2.49549	0.82603	-13.69
	0.82606	-17.5042	0.8289	-3.69977	0.8289	-2.3611	0.8288	-2.42743	0.82885	-2.29653		0.82913	-1.04164	0.82553	-13.9327
	0.82555	-17.6949	0.82832	-3.85162	0.82835	-2.34889	0.82829	-2.38728	0.82827	-2.38728		0.82858	-2.68574	0.82506	-13.9674
	0.82503	-17.4869	0.82785	-3.75737	0.82785	-2.35238	0.82783	-2.2145	0.8278	-2.47455		0.82811	-1.18301	0.82455	-13.95
	0.82455	-17.6256	0.82735	-3.7818	0.8273	-2.64036	0.8273	-2.37158	0.8273	-2.46757		0.82763	-2.65432	0.82404	-13.95
	0.82406	-17.4349	0.82685	-3.83416	0.8268	-2.7381	0.82685	-2.43441	0.8268	-2.40125		0.82711	-1.09749	0.82358	-13.8287
	0.82354	-17.5216	0.82638	-3.85336	0.82636	-2.59847	0.82634	-2.52691	0.82633	-2.39252		0.82664	-2.57403	0.82307	-13.8807
	0.82307	-17.4869	0.82588	-3.8778	0.82588	-2.50073	0.82584	-2.46408	0.82588	-2.32969		0.82614	-1.3366	0.8226	-13.6206
	0.82256	-17.1228	0.82541	-3.801	0.82539	-2.61767	0.82539	-2.37332	0.82541	-2.32096		0.82566	-2.62116	0.82209	-13.7073
	0.82206	-17.5042	0.82489	-4.00171	0.82487	-2.72064	0.82486	-2.63861	0.82487	-2.80442		0.82512	-1.25108	0.82156	-13.8113
	0.82157	-17.1401	0.82442	-4.15181	0.8244	-2.54087	0.82433	-2.62989	0.82437	-2.89867		0.82462	-2.69621	0.82109	-13.7593
	0.82106	-16.9668	0.82384	-4.31762	0.82387	-2.71192	0.82383	-2.55833	0.82383	-2.61243		0.82417	-1.43957	0.82057	-13.6726
	0.82057	-16.5333	0.82339	-4.1204	0.82334	-2.79918	0.82336	-2.46931	0.82336	-2.47455		0.82362	-2.83234	0.82007	-13.6553
	0.82009	-17.2268	0.8229	-3.97379	0.8229	-2.62465	0.82287	-2.64908	0.82286	-2.52167		0.82317	-1.26678	0.81962	-13.4472
	0.8196	-17.3829	0.82242	-4.14658	0.82237	-2.72064	0.82239	-2.82013	0.82235	-2.76777		0.82264	-2.62989	0.81913	-13.7246
	0.8191	-17.1228	0.82192	-4.21639	0.82192	-2.59498	0.82187	-2.68224	0.82187	-2.6997		0.82214	-1.40292	0.8186	-14.0194
	0.8186	-17.0014	0.82142	-4.28795	0.82138	-2.71366	0.82138	-2.64908	0.82135	-2.60894		0.82168	-2.87947	0.8181	-13.8287
	0.81808	-17.3655	0.82087	-4.27748	0.82085	-2.98244	0.82085	-2.68399	0.82085	-2.773		0.82115	-1.48669	0.8176	-13.5339
	0.81758	-17.747	0.82043	-4.10469	0.82038	-2.88994	0.82043	-2.79918	0.82035	-2.74682		0.82065	-2.77126	0.81705	-13.742
	0.8171	-17.5736	0.81994	-4.09596	0.81993	-2.91961	0.81991	-3.1116	0.8199	-2.80093		0.82016	-1.43084	0.81655	-13.9154
	0.81666	-17.4522	0.81946	-4.45724	0.81941	-2.78871	0.81941	-2.95452	0.81943	-2.76253		0.81969	-2.91437	0.81611	-13.794
	0.81614	-17.3829	0.81893	-4.42583	0.81891	-2.90565	0.81893	-2.70319	0.81891	-2.98942		0.81921	-1.39245	0.81559	-13.7073
	0.81559	-17.5216	0.8184	-4.43281	0.8184	-3.0924	0.81844	-3.02084	0.81836	-2.89343		0.81869	-2.95801	0.81511	-13.5339
	0.81503	-17.6949	0.81793	-4.42059	0.81794	-3.12032	0.81789	-3.07669	0.81786	-2.88296		0.81821	-1.43783	0.81459	-13.5859
	0.81456	-17.4349	0.81738	-4.40488	0.81744	-3.06098	0.81736	-3.22155	0.81736	-2.97022		0.81769	-3.14476	0.81416	-13.5859
	0.81408	-17.5909	0.81688	-4.4363	0.81688	-2.89168	0.81691	-3.00339	0.81686	-3.01386		0.81721	-1.54604	0.81362	-13.7593
	0.81362	-17.3482	0.81641	-4.34903	0.81639	-2.98942	0.81646	-2.8655	0.81639	-3.13079		0.81669	-2.86201	0.81311	-13.9674
	0.81312	-17.2962	0.81591	-4.5131	0.81585	-3.32278	0.81595	-2.84805	0.81592	-3.19712		0.81614	-1.42386	0.81262	-13.5339
	0.81264	-17.4002	0.81545	-4.51135	0.81539	-3.23028	0.81541	-2.93881	0.81542	-2.9615		0.81569	-2.92834	0.81212	-13.4126
	0.81211	-17.3655	0.81491	-4.53927	0.81492	-3.21108	0.81487	-3.14476	0.81489	-2.9423		0.8152	-1.82005	0.81164	-13.3779
	0.8116	-17.0881	0.81447	-4.34031	0.81447	-3.04178	0.81436	-3.19014	0.81439	-3.02782		0.81472	-2.97197	0.81109	-13.4126
	0.81107	-17.1748	0.81394	-4.36649	0.81397	-3.12381	0.81387	-3.20584	0.81387	-3.29835		0.81422	-1.42037	0.81063	-13.4472
	0.81063	-16.7067	0.81342	-4.65098	0.81342	-3.25122	0.81347	-3.01386	0.8134	-3.28962		0.81372	-2.86027	0.81015	-13.2392
	0.8101	-16.9668	0.81292	-4.76093	0.81293	-3.29486	0.81293	-3.12556	0.81292	-3.15174		0.81322	-1.66472	0.80966	-13.4646
	0.80965	-16.4813	0.81248	-4.74348	0.81245	-3.2966	0.81243	-3.21108	0.8124	-3.30533		0.81272	-3.25297	0.80916	-13.6553
	0.80907	-17.0188	0.81193	-4.5864	0.81193	-3.29136	0.81192	-3.42401	0.81189	-3.29136		0.81221	-1.52858	0.80865	-13.3779
	0.80862	-16.8974	0.81143	-4.62829	0.81142	-3.20061	0.8114	-3.61774	0.81142	-3.29311		0.81171	-3.07843	0.80813	-13.6033
	0.80813	-17.4349	0.81096	-4.6056	0.81093	-3.31929	0.8109	-3.29486	0.81092	-3.45019		0.81124	-1.63854	0.80766	-13.3779
	0.80766	-17.2442	0.81052	-4.81504	0.81048	-3.16919	0.81043	-3.22679	0.81045	-3.28962		0.81076	-3.1273	0.80718	-13.3952
	0.80718	-17.2268	0.81001	-5.04542	0.80999	-3.39783	0.80993	-3.24773	0.8099	-3.34547		0.81023	-1.79911	0.80671	-13.4126
	0.80668	-17.2615	0.80948	-4.79584	0.80948	-3.60029	0.80946	-3.31231	0.80943	-3.31405		0.80973	-3.03655	0.80617	-13.5339
	0.80613	-18.0244	0.80901	-4.71032	0.80894	-3.65439	0.8089	-3.55665	0.80894	-3.38212		0.80923	-1.77293	0.80561	-13.7073
	0.80561	-17.7123	0.80854	-4.70159	0.80847	-3.37689	0.80844	-3.54269	0.80846	-3.3699		0.80877	-3.18315	0.80513	-13.5513
	0.80516	-17.5389	0.80797	-4.95641	0.80796	-3.38561	0.80794	-3.40656	0.80793	-3.43274		0.80826	-1.69962	0.80463	-13.5166
	0.80466	-17.4175	0.80746	-4.84296	0.80746	-3.49557	0.80746	-3.22504	0.80743	-3.59331		0.80774	-3.14301	0.80416	-13.4992
	0.80411	-17.5736	0.80705	-4.70159	0.80697	-3.62996	0.80697	-3.30707	0.80699	-3.28962		0.80729	-1.57745	0.80366	-13.3259
	0.80362	-17.5216	0.80657	-4.71904	0.8065	-3.51826	0.80647	-3.66661	0.8065	-3.21457		0.8068	-3.24773	0.80309	-13.638
	0.80309	-17.8336	0.80605	-4.86914	0.80597	-3.57062	0.80594	-3.65439	0.80596	-3.47288		0.80627	-2.01902	0.80256	-13.5686
	0.80261	-17.4522	0.80553	-5.11	0.80549	-3.38212	0.80542	-3.47986	0.80542	-3.77482		0.80575	-3.24948	0.80207	-13.6033
	0.80209	-17.2962	0.80502	-4.89532	0.80497	-3.53397	0.80497	-3.41354	0.80495	-3.74864		0.80525	-1.82878	0.80159	-13.2218
	0.80159	-16.9148	0.80453	-4.93721	0.80447	-3.77133	0.80447	-3.34722	0.80447	-3.55316		0.80478	-3.06098	0.80109	-13.2912
	0.80107	-17.2962	0.80405	-4.96164	0.80398	-3.65963	0.80392	-3.64567	0.80397	-3.46764		0.8043	-1.81133	0.8006	-13.1698
	0.80064	-16.724	0.80355	-4.95292	0.80351	-3.56713	0.80342	-3.92492	0.80344	-3.45368		0.80375	-3.38736	0.80013	-13.1178
	0.80009	-16.9494	0.803	-4.96514	0.80295	-3.65265	0.8029	-3.77482	0.8029	-3.65963		0.80322	-1.83052	0.79959	-13.1698
	0.79957	-16.7587	0.80247	-4.98957	0.80243	-3.60203	0.8024	-3.62996	0.80242	-3.98077		0.80276	-3.21108	0.79912	-13.2392
	0.7991	-16.8281	0.80193	-5.04717	0.8019	-3.7626	0.80192	-3.46764	0.8019	-3.98077		0.8022	-1.82703	0.79862	-13.1698
	0.79862	-16.7587	0.80143	-5.13618	0.8014	-3.75213	0.80142	-3.59331	0.80142	-3.59505		0.80173	-3.36816	0.79808	-13.2565
	0.79808	-17.1575	0.801	-4.92325	0.80095	-3.77133	0.80093	-3.78006	0.80093	-3.44321		0.80125	-1.93001	0.7976	-13.4126
	0.7976	-16.9321	0.80049	-5.02971	0.80046	-3.64916	0.80043	-3.89001	0.80043	-3.70326		0.80076	-3.27217	0.79715	-13.4299
	0.7971	-17.2268	0.79998	-5.13967	0.79995	-3.74864	0.7999	-3.88129	0.79992	-4.02091		0.80021	-1.81831	0.79661	-13.3779
	0.79661	-17.4175	0.79948	-5.20774	0.79941	-3.8394	0.79938	-3.69628	0.79943	-3.86558		0.79976	-3.45543	0.7961	-13.3605
	0.79614	-17.2962	0.79899	-5.33864	0.79895	-3.7818	0.79891	-3.4851	0.7989	-3.96681		0.79923	-1.94397	0.79561	-13.3952
	0.79561	-17.4175	0.79848	-5.2409	0.79843	-3.87431	0.79844	-3.70152	0.7984	-3.78704		0.79873	-3.36118	0.79253	-14.4772
	0.79513	-17.5389	0.79799	-5.02448	0.79794	-3.97204	0.79788	-4.01044	0.79791	-3.87954		0.79827	-1.82878	0.79214	-14.1473
	0.79463	-17.6603	0.79751	-5.0716	0.79746	-3.80449	0.79743	-3.97902	0.79744	-3.77831		0.79774	-3.44146	0.79164	-14.0182
	0.79413	-17.747	0.79699	-5.30198	0.79696	-3.92841	0.79696	-3.57236	0.79696	-3.80973		0.79724	-1.97539	0.79112	-13.9571
	0.79366	-17.4002	0.79649	-5.30547	0.79641	-3.80449	0.79641	-3.79227	0.79643	-4.0052		0.79674	-3.41005	0.79061	-13.978
	0.79312	-17.6083	0.79597	-5.20774	0.79593	-3.94586	0.79593	-3.70675	0.79596	-3.86209		0.79627	-1.88288	0.79009	-13.8768
	0.79261	-17.7296	0.79549	-5.16934	0.79542	-4.02615	0.79544	-4.04709	0.79546	-3.79227		0.79574	-3.52	0.78965	-13.7878
	0.79211	-17.5909	0.795	-5.11	0.79497	-3.90223	0.79497	-4.03138	0.79497	-3.64567		0.79527	-1.98935	0.78917	-13.8366
	0.79164	-17.3482	0.79455	-5.2025	0.79447	-3.93539	0.79445	-4.19894	0.79447	-3.92841		0.79477	-3.5584	0.78868	-13.8873
	0.79117	-17.2442	0.79402	-5.54633	0.79394	-3.88827	0.79397	-3.91445	0.79395	-4.05931		0.79431	-1.86543	0.7882	-13.9047
	0.79067	-16.8974	0.79353	-5.27231	0.79347	-4.06105	0.79345	-3.95459	0.79347	-4.08025		0.7938	-3.47986	0.78771	-13.7895
	0.79015	-17.2442	0.79298	-5.26533	0.79294	-4.24431	0.79298	-3.98601	0.79295	-4.15879		0.79328	-2.00506	0.78719	-14.067
	0.78963	-17.2095	0.7925	-5.35783	0.79247	-4.09073	0.79244	-4.23035	0.79242	-3.94586		0.79273	-3.68232	0.78665	-14.1159
	0.78915	-16.9841	0.79198	-5.38052	0.79195	-3.99648	0.79197	-4.18497	0.79195	-4.08898		0.79228	-2.00157	0.78619	-13.9309
	0.78866	-17.0014	0.79148	-5.41369	0.79147	-3.99299	0.79147	-4.10469	0.79147	-4.22512		0.79181	-3.45194	0.78568	-13.91
	0.78818	-17.1575	0.791	-5.29849	0.79093	-4.03488	0.79104	-3.73468	0.79103	-4.22162		0.79136	-1.87416	0.78518	-13.9064
	0.78766	-17.0708	0.7905	-5.55331	0.79043	-4.28446	0.79048	-3.90747	0.79054	-4.14832		0.79075	-3.62996	0.78471	-13.6761
	0.78713	-17.4175	0.79007	-5.37529	0.78999	-4.25828	0.78996	-4.08025	0.78999	-4.07502		0.79029	-2.04695	0.78417	-13.7599
	0.78665	-17.0708	0.78957	-5.34213	0.78949	-4.15356	0.78945	-4.27049	0.78945	-4.08374		0.78978	-3.6701	0.78369	-13.7005
	0.78619	-17.0361	0.78906	-5.40496	0.78902	-3.90572	0.78895	-4.24781	0.78895	-4.26002		0.78929	-1.99982	0.78317	-13.7494
	0.78568	-17.2788	0.78856	-5.59171	0.78851	-4.08549	0.78845	-4.19545	0.78848	-4.24781		0.78884	-3.52698	0.78269	-13.9047
	0.78518	-17.3829	0.78809	-5.71737	0.78801	-4.22337	0.78802	-3.8394	0.78802	-4.23035		0.78835	-2.06789	0.7822	-13.9955
	0.78463	-17.5042	0.78759	-5.45557	0.78749	-4.24431	0.78752	-4.02789	0.78752	-4.21988		0.78788	-3.58807	0.7817	-14.0531
	0.78424	-17.3655	0.78704	-5.37005	0.78702	-4.12389	0.78699	-4.43456	0.78697	-4.22861		0.78733	-2.1185	0.7812	-13.9012
	0.78367	-17.5909	0.78655	-5.53586	0.78649	-4.31587	0.78651	-4.39092	0.78651	-4.24606		0.78685	-3.48859	0.78067	-13.6377
	0.78316	-17.7123	0.7861	-5.58298	0.78604	-4.18497	0.78599	-4.2321	0.78602	-4.3246		0.7863	-2.04695	0.78015	-13.5853
	0.7827	-17.5736	0.78558	-5.80289	0.78552	-4.16577	0.7855	-4.15007	0.78547	-4.2862		0.78582	-3.68406	0.77967	-13.5836
	0.7822	-17.4522	0.78511	-5.47128	0.78505	-4.19021	0.785	-4.07676	0.78502	-4.15879		0.78535	-2.06614	0.77917	-13.519
	0.78172	-17.2615	0.78455	-5.58298	0.78453	-4.47819	0.7845	-4.45375	0.78449	-4.22337		0.78483	-3.65788	0.77868	-13.5382
	0.78119	-17.8683	0.78408	-5.29326	0.78405	-4.18846	0.78405	-4.39616	0.78408	-4.00869		0.78439	-2.03996	0.77821	-13.5207
	0.78064	-17.6949	0.78361	-5.48873	0.78355	-4.30191	0.7835	-4.37172	0.7835	-4.19195		0.78388	-3.73642	0.77768	-13.7407
	0.7802	-17.7123	0.78308	-5.54633	0.78303	-4.08549	0.78302	-4.2129	0.78298	-4.64574		0.78333	-2.31224	0.77718	-13.9693
	0.77968	-17.4522	0.78259	-5.75751	0.78252	-4.38918	0.7825	-4.43805	0.78252	-4.59338		0.78284	-3.6317	0.77668	-13.9885
	0.7792	-17.6083	0.78205	-5.79068	0.782	-4.4555	0.78205	-4.45375	0.78206	-4.46597		0.78234	-2.0644	0.77618	-13.8192
	0.7787	-17.3309	0.78158	-5.6144	0.78153	-4.61781	0.78151	-4.52182	0.7815	-4.52357		0.78184	-3.72421	0.77571	-13.5731
	0.77817	-17.5042	0.78112	-5.49222	0.78104	-4.40488	0.781	-4.51135	0.78101	-4.48866		0.78134	-2.2302	0.77522	-13.4579
	0.77768	-17.7296	0.78057	-5.7802	0.78053	-4.46074	0.78047	-4.4555	0.78048	-4.50786		0.78087	-3.75911	0.77469	-13.5173
	0.77721	-17.4522	0.78009	-5.62312	0.78001	-4.38918	0.78001	-4.29667	0.78001	-4.62305		0.78037	-2.19006	0.77419	-13.5853
	0.77669	-17.3482	0.77954	-6.04026	0.77951	-4.52357	0.77948	-4.38569	0.77951	-4.59513		0.77982	-3.67883	0.77371	-13.6342
	0.77621	-17.1748	0.77909	-5.66676	0.77901	-4.63701	0.77896	-4.46248	0.77903	-4.35078		0.77934	-2.16388	0.77319	-13.7407
	0.77572	-17.1055	0.7786	-5.67723	0.77859	-4.38918	0.77849	-4.56196	0.77849	-4.55673		0.77887	-3.82194	0.77269	-13.8558
	0.77519	-17.1922	0.77813	-5.61614	0.77806	-4.3787	0.77799	-4.48168	0.77799	-4.54277		0.7784	-2.21101	0.77219	-13.7127
	0.77471	-17.0014	0.77762	-5.78544	0.77757	-4.22512	0.77751	-4.40314	0.77751	-4.55498		0.77788	-3.69105	0.77167	-13.6185
	0.77424	-17.2268	0.7771	-6.03153	0.77702	-4.56546	0.77704	-4.31238	0.77704	-4.51484		0.77734	-2.29653	0.77117	-13.5609
	0.77369	-17.2268	0.77658	-6.01582	0.77654	-4.59338	0.77654	-4.57942	0.77657	-4.50611		0.77682	-3.78878	0.77064	-13.5574
	0.77322	-17.3655	0.77608	-5.8378	0.77604	-4.61258	0.77601	-4.61258	0.77605	-4.52357		0.77637	-2.18657	0.77012	-13.3846
	0.7727	-17.3829	0.77561	-5.63185	0.77554	-4.61781	0.77552	-4.60036	0.77557	-4.59338		0.77588	-3.78529	0.76961	-13.4213
	0.77222	-17.6949	0.77511	-5.76275	0.77505	-4.45201	0.77504	-4.51833	0.77505	-4.53927		0.77538	-2.02426	0.76909	-13.4631
	0.77172	-17.5389	0.77463	-6.09262	0.77453	-4.52706	0.7745	-4.65796	0.77452	-4.8866		0.77491	-3.8202	0.76865	-13.4666
	0.77117	-17.6429	0.77413	-5.95125	0.77405	-4.51659	0.77399	-4.63701	0.77405	-4.57593		0.77439	-2.40648	0.76812	-13.6656
	0.77065	-17.6083	0.77356	-5.96521	0.77356	-4.73301	0.77349	-4.50088	0.77353	-4.64225		0.77385	-3.90572	0.76763	-13.4544
	0.77012	-17.8163	0.7731	-5.75577	0.77305	-4.84645	0.77303	-4.78886	0.77303	-4.59163		0.77338	-2.22671	0.7671	-13.5679
	0.76962	-17.955	0.77259	-5.85351	0.77255	-4.67192	0.77255	-4.84645	0.77255	-4.57942		0.77286	-3.76609	0.76663	-13.5312
	0.76915	-17.8683	0.77214	-5.67898	0.77202	-4.48342	0.77202	-4.63352	0.77206	-4.60036		0.77239	-2.26511	0.76615	-13.4823
	0.76865	-17.955	0.77162	-5.95823	0.77156	-4.53927	0.77151	-4.39441	0.77151	-4.89183		0.77189	-3.87431	0.76565	-13.4335
	0.76813	-18.1457	0.77105	-6.05248	0.771	-4.79235	0.771	-4.60909	0.771	-4.84296		0.77137	-2.33318	0.76516	-13.4771
	0.76762	-18.007	0.77056	-5.97045	0.77047	-4.94768	0.77051	-4.96688	0.7705	-4.74522		0.77083	-3.81322	0.76463	-13.5783
	0.7671	-18.0764	0.77003	-5.98092	0.76997	-4.75744	0.76995	-4.98608	0.77	-4.66668		0.77029	-2.2878	0.76413	-13.4125
	0.76662	-17.7643	0.76953	-5.82733	0.76945	-4.63003	0.76946	-4.68414	0.7695	-4.71381		0.76981	-4.04535	0.7636	-13.4125
	0.7661	-17.8857	0.76906	-5.8186	0.76896	-4.62654	0.76898	-4.51659	0.76901	-4.91278		0.76931	-2.33143	0.76311	-13.5155
	0.76563	-17.6949	0.76854	-6.16592	0.76848	-4.71206	0.76851	-4.65796	0.76848	-4.95292		0.76881	-3.80973	0.76264	-13.3986
	0.76519	-17.2788	0.76803	-6.18338	0.76796	-4.89183	0.76796	-4.86216	0.76799	-4.78362		0.76831	-2.19355	0.76214	-13.3794
	0.76469	-16.8627	0.76752	-5.98615	0.76746	-4.8831	0.76746	-4.70508	0.76749	-4.71555		0.76782	-3.85336	0.76159	-13.6307
	0.76414	-16.9494	0.76707	-5.82907	0.76702	-4.60036	0.76695	-4.90056	0.76698	-4.829		0.76731	-2.39601	0.76114	-13.3829
	0.76363	-17.1401	0.76654	-5.99488	0.76646	-4.76093	0.76652	-4.67367	0.76651	-5.0716		0.76679	-4.01393	0.76064	-13.2869
	0.76311	-17.0014	0.76598	-6.15894	0.76596	-4.67192	0.76601	-4.67367	0.76601	-4.98433		0.76629	-2.18134	0.76019	-13.2764
	0.76264	-17.1401	0.76547	-6.34744	0.76541	-4.77838	0.76551	-4.87612	0.76555	-4.87961		0.76583	-3.96157	0.75962	-13.3951
	0.76211	-17.1922	0.76502	-6.09262	0.76496	-4.95466	0.76497	-4.96514	0.76504	-4.76617		0.76541	-2.42394	0.75917	-13.3514
	0.76163	-17.5042	0.76457	-6.00186	0.76454	-4.82202	0.76447	-4.83249	0.76449	-4.84994		0.7649	-3.95459	0.75867	-13.3986
	0.76116	-17.5042	0.7641	-6.06295	0.76399	-4.82376	0.76397	-4.83075	0.76399	-4.92848		0.76433	-2.32969	0.75817	-13.4108
	0.76069	-17.9203	0.76357	-6.29508	0.7635	-4.84994	0.76349	-4.99132	0.76347	-5.13618		0.7638	-4.00346	0.75767	-13.4387
	0.76015	-17.9377	0.76306	-6.25144	0.76303	-4.76093	0.763	-4.94943	0.76303	-4.94245		0.76332	-2.30002	0.75717	-13.3811
	0.7597	-17.903	0.76256	-6.09785	0.7625	-5.00004	0.76253	-4.67017	0.76253	-4.87612		0.76285	-3.98775	0.75662	-13.4684
	0.75923	-17.9377	0.76205	-6.12403	0.762	-5.01051	0.762	-4.85518	0.762	-5.06811		0.76231	-2.30874	0.75616	-13.2537
	0.7587	-18.3538	0.76155	-6.03328	0.7615	-5.11698	0.7615	-5.08731	0.76153	-4.82376		0.76183	-3.95634	0.75569	-13.2136
	0.7582	-18.4578	0.76108	-6.17814	0.76101	-4.89532	0.76101	-5.14665	0.76101	-4.829		0.76134	-2.47979	0.75519	-13.3322
	0.75768	-18.2498	0.76056	-6.29159	0.76051	-4.7906	0.76053	-4.90754	0.76053	-5.06636		0.76087	-4.10294	0.75466	-13.4439
	0.75718	-18.0417	0.76009	-6.13451	0.76	-5.02622	0.75997	-4.91801	0.76	-5.31246		0.76033	-2.52691	0.75416	-13.3549
	0.75671	-18.0937	0.75965	-6.01757	0.75959	-4.83947	0.75953	-4.70508	0.75951	-5.03844		0.75987	-3.84987	0.75363	-13.3846
	0.75621	-17.9203	0.75914	-6.10309	0.75907	-5.05938	0.75904	-4.99481	0.75903	-4.9023		0.75937	-2.35936	0.75319	-13.2712
	0.75571	-17.851	0.75861	-6.18512	0.75856	-4.97212	0.75859	-5.10476	0.75856	-4.89881		0.7589	-4.10992	0.75271	-13.1856
	0.75519	-17.5389	0.7581	-6.39631	0.75806	-4.9023	0.75799	-5.26708	0.75798	-5.15538		0.75835	-2.47455	0.75221	-13.3567
	0.75469	-17.5216	0.7576	-6.34045	0.75756	-4.92499	0.75754	-4.98084	0.75753	-5.42765		0.75784	-4.08025	0.75167	-13.334
	0.75418	-17.3309	0.7571	-6.38758	0.75704	-5.24613	0.75704	-5.06113	0.75701	-5.21472		0.75738	-2.31049	0.75119	-13.238
	0.75375	-17.0188	0.7566	-6.25842	0.75654	-5.05938	0.75656	-5.01924	0.75657	-4.73126		0.75693	-3.97728	0.75066	-13.3881
	0.75325	-16.9494	0.75607	-6.34045	0.75604	-5.0332	0.75602	-5.15887	0.75604	-4.96688		0.75638	-2.65781	0.75016	-13.1909
	0.75274	-17.3829	0.75562	-6.16069	0.75555	-5.06462	0.75549	-5.25486	0.75554	-5.43812		0.75588	-4.16927	0.74967	-13.2328
	0.75222	-17.2962	0.75515	-6.37885	0.75508	-5.05764	0.75501	-5.06636	0.75502	-5.40496		0.75535	-2.53738	0.74917	-13.2415
	0.75172	-17.2788	0.7546	-6.43994	0.75455	-5.18679	0.75454	-4.94768	0.75454	-5.34038		0.75488	-4.02266	0.74862	-13.3968
	0.75122	-17.5562	0.75408	-6.4539	0.75402	-5.30722	0.754	-5.1641	0.75405	-5.02797		0.75436	-2.54087	0.74815	-13.2345
	0.75067	-17.5736	0.75363	-6.19908	0.75355	-5.07509	0.75349	-5.34038	0.75354	-5.03669		0.7539	-4.05931	0.74767	-13.2746
	0.75022	-17.799	0.75314	-6.18338	0.75307	-5.07858	0.75307	-4.96514	0.75307	-5.18505		0.75341	-2.53389	0.74717	-13.2066
	0.74967	-18.2498	0.75263	-6.46088	0.75257	-5.17283	0.75257	-5.2217	0.75258	-5.31595		0.75289	-4.12389	0.7467	-13.0844
	0.74919	-18.2844	0.75211	-6.56735	0.75203	-5.23566	0.75206	-5.30373	0.75208	-5.31071		0.75242	-2.52866	0.7462	-13.3654
	0.74873	-18.0937	0.75161	-6.44517	0.75153	-5.12571	0.75158	-5.16759	0.75161	-5.17807		0.75194	-4.07153	0.7457	-13.3305
	0.74818	-18.2671	0.75109	-6.36838	0.75103	-5.27406	0.75103	-5.15538	0.75103	-5.15712		0.75138	-2.58625	0.7452	-13.2712
	0.74771	-18.3018	0.75059	-6.31078	0.75052	-5.29326	0.75048	-5.19377	0.75053	-5.28279		0.75089	-4.06978	0.74469	-13.032
	0.74726	-18.3191	0.75009	-6.29857	0.75005	-5.18156	0.75003	-5.15538	0.75006	-5.25137		0.75037	-2.4571	0.74416	-13.3287
	0.74671	-18.3538	0.74961	-6.52022	0.74953	-5.15887	0.74956	-5.5027	0.74955	-5.33165		0.74989	-4.19719	0.74371	-13.2764
	0.74621	-17.9203	0.74911	-6.52022	0.74903	-5.16585	0.74903	-5.39798	0.74903	-5.51666		0.74937	-2.65607	0.74321	-13.3165
	0.74573	-17.5562	0.74861	-6.38932	0.74854	-5.28977	0.74853	-5.16759	0.74853	-5.35783		0.74889	-4.1361	0.74272	-13.2432
	0.74523	-17.8683	0.74809	-6.45565	0.74804	-5.391	0.74803	-5.17108	0.74803	-5.34038		0.74839	-2.50597	0.74221	-13.1438
	0.74469	-17.903	0.7476	-6.48532	0.74754	-5.23741	0.74753	-5.47128	0.74754	-5.27755		0.74792	-4.1204	0.74172	-12.9203
	0.74421	-17.7816	0.74714	-6.39281	0.74707	-5.12745	0.74707	-5.34562	0.7471	-5.17108		0.74745	-2.55833	0.74117	-13.1647
	0.74379	-17.0014	0.74662	-6.63542	0.74657	-5.12396	0.74656	-5.43812	0.7466	-5.46779		0.7469	-4.30191	0.74066	-13.1769
	0.74322	-17.6776	0.74613	-6.604	0.7461	-5.25486	0.7461	-5.28977	0.74607	-5.45906		0.74645	-2.53913	0.7402	-13.1211
	0.74271	-17.7643	0.74565	-6.50801	0.7456	-5.40147	0.74557	-5.30373	0.74562	-5.25835		0.74591	-4.13785	0.7397	-13.06
	0.74222	-17.4349	0.74513	-6.44867	0.74505	-5.46255	0.74505	-5.42241	0.7451	-5.40845		0.74545	-2.50073	0.7392	-13.1595
	0.74169	-17.7123	0.7446	-6.57258	0.74452	-5.45732	0.74454	-5.63883	0.74455	-5.48524		0.74488	-4.36474	0.73867	-13.0652
	0.7412	-17.4522	0.74413	-6.53244	0.74407	-5.21297	0.74407	-5.38576	0.74407	-5.6336		0.74441	-2.61767	0.73811	-13.1664
	0.74072	-18.007	0.74365	-6.52371	0.74363	-5.22344	0.7436	-5.11698	0.7436	-5.60742		0.74394	-4.00869	0.73761	-13.0251
	0.73801	-18.9522	0.7431	-6.75235	0.74308	-5.44336	0.7431	-5.21995	0.74311	-5.52015		0.74343	-2.49375	0.73712	-13.0984
	0.73768	-18.6503	0.74258	-6.71221	0.74257	-5.78893	0.74257	-5.35958	0.74258	-5.34387		0.74291	-4.35602	0.73664	-13.0285
	0.73718	-18.7183	0.74214	-6.43819	0.74208	-5.60742	0.74208	-5.22693	0.74208	-5.54982		0.74241	-2.74857	0.73615	-12.9692
	0.73668	-18.5473	0.7416	-6.57258	0.74158	-5.33689	0.74158	-5.52713	0.74158	-5.70516		0.74192	-4.27049	0.73563	-13.0163
	0.73613	-18.926	0.74113	-6.63018	0.74108	-4.91801	0.7411	-5.48699	0.7411	-5.66501		0.74149	-2.3803	0.73513	-13.1647
	0.73565	-18.7183	0.74063	-6.68254	0.74056	-4.83947	0.74064	-5.46779	0.74063	-5.5376		0.74094	-4.19719	0.73468	-13.0879
	0.7352	-18.6939	0.74011	-6.67381	0.74009	-5.50444	0.74009	-5.50793	0.74011	-5.42765		0.74042	-2.7381	0.73421	-13.3567
	0.73471	-18.5839	0.73958	-6.57957	0.73953	-6.11356	0.73951	-5.56029	0.7395	-5.51142		0.73989	-4.23559	0.73373	-13.1909
	0.73427	-18.2593	0.73911	-6.5272	0.73906	-5.84478	0.73901	-5.49572	0.73903	-5.41892		0.73945	-2.54611	0.73318	-13.1455
	0.73373	-18.6415	0.73859	-6.68254	0.73856	-5.04018	0.73853	-5.53411	0.73853	-5.56727		0.73889	-4.25828	0.73268	-13.0617
	0.73326	-18.5002	0.73811	-6.74886	0.73806	-4.77315	0.73803	-5.6336	0.73804	-5.70341		0.73839	-2.72413	0.73222	-13.128
	0.73279	-18.5228	0.73761	-6.78377	0.73756	-5.48873	0.73754	-5.50793	0.73759	-5.52015		0.73787	-4.22162	0.73171	-13.0233
	0.73222	-18.3885	0.73712	-6.67032	0.73701	-6.40154	0.73706	-5.39274	0.73704	-5.56902		0.73736	-2.57054	0.73121	-13.0163
	0.73172	-18.4426	0.73662	-6.64589	0.73654	-5.99663	0.73656	-5.60393	0.73657	-5.56727		0.73692	-4.05058	0.73067	-12.8209
	0.73124	-18.5997	0.73613	-6.60575	0.73606	-4.96688	0.7361	-5.56727	0.73607	-5.56553		0.7364	-2.82187	0.73017	-12.9238
	0.73077	-18.5473	0.73559	-6.80471	0.73554	-4.79933	0.73554	-5.64407	0.73556	-5.72959		0.73592	-4.36649	0.72972	-13.039
	0.73025	-18.4251	0.73513	-6.75235	0.73507	-5.56727	0.73506	-5.38401	0.73507	-5.71737		0.73542	-2.67352	0.72919	-13.142
	0.72977	-18.3483	0.73466	-6.7157	0.7346	-6.07866	0.73455	-5.45208	0.73459	-5.66152		0.73493	-4.29318	0.72867	-13.06
	0.72922	-18.3064	0.73419	-6.65461	0.73412	-5.61614	0.73412	-5.54284	0.73412	-5.4643		0.73449	-2.56007	0.72822	-13.0792
	0.72875	-18.1616	0.73365	-6.73839	0.73362	-5.29151	0.73358	-5.89191	0.73358	-5.59869		0.73394	-4.46074	0.72772	-12.9675
	0.72831	-18.2436	0.73315	-6.72443	0.73308	-5.34736	0.73308	-5.71912	0.73311	-5.77671		0.73346	-2.67352	0.72723	-13.0827
	0.72781	-18.2995	0.73265	-6.83787	0.73258	-5.62138	0.73258	-5.62312	0.73261	-5.81162		0.73294	-4.41187	0.72676	-12.9797
	0.72726	-18.4111	0.73216	-6.8466	0.7321	-5.80115	0.73208	-5.52713	0.7321	-5.91634		0.73244	-2.56356	0.72626	-12.9902
	0.72679	-18.2907	0.73163	-6.82042	0.73157	-5.37005	0.73155	-5.59869	0.73157	-5.89016		0.73194	-4.34903	0.72571	-12.9814
	0.72625	-18.3553	0.73114	-6.63192	0.73108	-5.50793	0.73105	-5.70516	0.73108	-5.65279		0.73146	-2.73286	0.72518	-13.032
	0.72574	-18.5368	0.73063	-6.74014	0.73061	-5.96346	0.73056	-5.86398	0.73058	-5.80638		0.731	-4.35078	0.72471	-12.9186
	0.72523	-18.6642	0.73016	-6.85533	0.73013	-6.35616	0.73005	-5.7802	0.73009	-5.83605		0.73049	-2.61767	0.72423	-12.8069
	0.72477	-18.734	0.72966	-7.08571	0.72959	-5.79242	0.72959	-5.69119	0.72959	-6.02281		0.72994	-4.45026	0.72376	-12.9867
	0.72429	-18.8545	0.72917	-6.89372	0.72908	-5.12396	0.72911	-5.61963	0.72909	-5.77846		0.72945	-2.75206	0.72323	-13.1438
	0.72379	-18.8615	0.72867	-6.96703	0.72861	-5.31769	0.72858	-5.91634	0.72862	-5.60742		0.72898	-4.42932	0.72274	-13.0251
	0.72329	-18.6468	0.72819	-6.65985	0.72814	-6.19908	0.72812	-5.57426	0.72811	-5.60393		0.72851	-2.71192	0.72227	-12.9238
	0.7228	-18.6782	0.72772	-6.61273	0.72767	-6.50626	0.72762	-5.6877	0.72765	-5.76973		0.72801	-4.27922	0.72175	-12.9692
	0.72227	-18.741	0.72723	-7.05255	0.72712	-5.50968	0.72714	-5.78893	0.72717	-5.86747		0.72747	-2.77475	0.72129	-12.943
	0.72183	-18.6834	0.7267	-7.0508	0.72662	-4.66494	0.72664	-5.74704	0.72665	-6.02979		0.72701	-4.33682	0.72077	-12.8959
	0.72135	-18.6887	0.72614	-7.09269	0.72612	-5.0908	0.72607	-5.72959	0.72612	-5.88667		0.7265	-2.73984	0.72028	-12.9081
	0.72083	-18.5019	0.72565	-7.00019	0.7256	-6.28111	0.72559	-5.8762	0.7256	-5.9303		0.72598	-4.31064	0.71975	-12.875
	0.72031	-18.481	0.72515	-6.83613	0.7251	-6.604	0.72509	-5.88492	0.72512	-5.84827		0.72551	-2.80791	0.71925	-12.9937
	0.71981	-18.5647	0.72471	-6.81518	0.72467	-5.69119	0.72463	-5.88318	0.72465	-5.9687		0.72499	-4.38569	0.71875	-13.032
	0.71931	-18.4862	0.72421	-6.9967	0.72416	-5.08033	0.72415	-5.82384	0.72415	-6.08738		0.72452	-2.71366	0.71827	-12.9849
	0.7188	-18.3466	0.72366	-7.00193	0.72365	-5.58822	0.72363	-5.85525	0.72365	-5.95474		0.72398	-4.51484	0.71776	-12.9099
	0.71833	-18.0883	0.72321	-6.80122	0.72318	-6.09611	0.72313	-5.82733	0.72315	-5.86398		0.72351	-2.588	0.71723	-12.868
	0.71778	-18.371	0.72274	-6.83264	0.72265	-6.06469	0.72268	-6.16418	0.72268	-5.77846		0.72302	-4.31762	0.71676	-12.8488
	0.71731	-18.4862	0.72222	-6.88674	0.72216	-5.42939	0.72215	-6.10309	0.72216	-6.00012		0.72252	-2.91612	0.71625	-12.9134
	0.71683	-18.4653	0.72172	-6.98099	0.72169	-5.6144	0.72166	-6.08738	0.72169	-6.02281		0.72207	-4.40488	0.71573	-13.1263
	0.71628	-18.7201	0.72127	-7.06128	0.72121	-6.25668	0.72118	-5.7645	0.72121	-6.06469		0.72158	-2.71017	0.71526	-13.0059
	0.71584	-18.5543	0.72077	-7.00543	0.72069	-6.19385	0.72066	-5.79068	0.72071	-6.14149		0.72105	-4.3054	0.71474	-12.8558
	0.71534	-18.488	0.72024	-7.00892	0.72017	-5.84478	0.72017	-5.94601	0.72017	-6.06818		0.72055	-2.90041	0.71432	-12.854
	0.71482	-18.6119	0.71969	-7.10142	0.71964	-5.80464	0.71964	-6.06469	0.71967	-6.09436		0.72003	-4.54626	0.71381	-12.9779
	0.71431	-18.9714	0.7192	-7.14854	0.71917	-6.04898	0.71914	-6.09436	0.71916	-6.08389		0.71955	-2.773	0.71329	-12.8977
	0.71387	-18.8597	0.71873	-6.93561	0.71869	-6.46437	0.71862	-6.01059	0.71869	-6.12403		0.71905	-4.35776	0.71277	-12.9134
	0.71335	-18.9086	0.71825	-7.24454	0.7182	-6.22352	0.7182	-5.6493	0.7182	-6.1729		0.71855	-2.76428	0.71229	-12.8942
	0.71285	-18.5682	0.71776	-7.12585	0.71769	-5.44336	0.71765	-5.94252	0.71769	-6.12229		0.71805	-4.62829	0.71177	-12.8872
	0.71237	-18.6171	0.71723	-7.01939	0.71717	-5.17981	0.71714	-5.88492	0.71719	-5.84653		0.71758	-2.85329	0.7113	-12.8575
	0.71185	-18.4792	0.71676	-7.04382	0.71668	-5.75926	0.71668	-6.17465	0.71668	-5.90761		0.71704	-4.46074	0.71082	-12.8331
	0.71136	-18.6206	0.71625	-7.05953	0.71618	-6.35791	0.71617	-6.18861	0.7162	-6.22003		0.71656	-2.8306	0.7103	-12.8244
	0.71088	-18.4949	0.71579	-7.13982	0.7157	-6.34918	0.71575	-5.92332	0.71575	-6.23399		0.71614	-4.46772	0.70977	-12.9535
	0.71032	-18.5438	0.71526	-7.19567	0.71518	-5.60916	0.71521	-5.77148	0.71523	-6.09785		0.71564	-2.85503	0.7093	-12.9448
	0.70988	-18.2436	0.71476	-7.06128	0.7147	-5.40496	0.71467	-6.05422	0.7147	-6.0071		0.7151	-4.42583	0.70877	-12.7755
	0.70939	-18.3012	0.71423	-7.19916	0.7142	-5.84304	0.71415	-6.21654	0.71415	-6.04898		0.71457	-2.80442	0.70827	-12.5591
	0.70889	-18.3291	0.71379	-7.09095	0.71371	-6.23923	0.71368	-6.26191	0.71371	-6.31951		0.71407	-4.57418	0.70775	-12.7877
	0.70831	-18.5822	0.71324	-7.37893	0.7132	-6.2113	0.71318	-6.2497	0.71321	-6.45914		0.71357	-2.96499	0.70723	-12.9605
	0.7078	-18.5909	0.71279	-7.19916	0.71273	-6.01408	0.71268	-6.11705	0.71273	-6.26715		0.7131	-4.56371	0.7067	-12.8977
	0.7073	-18.6363	0.71227	-7.06651	0.71221	-6.0996	0.71223	-6.01059	0.71223	-6.15545		0.71262	-2.76777	0.70622	-12.6865
	0.7068	-18.5438	0.71179	-7.08571	0.71174	-6.05771	0.71174	-6.18861	0.71174	-6.02455		0.71213	-4.42583	0.7057	-12.7057
	0.70629	-18.6415	0.71127	-7.08746	0.71122	-6.05597	0.71122	-6.2689	0.71124	-6.27064		0.7116	-2.98593	0.70526	-12.6847
	0.70576	-18.748	0.71079	-7.21836	0.71071	-6.12054	0.71074	-6.29508	0.71075	-6.35791		0.71115	-4.51484	0.70471	-12.8505
	0.70531	-19.0622	0.71028	-7.25501	0.71024	-6.32824	0.71024	-6.17639	0.71022	-6.39631		0.7106	-2.94055	0.70421	-12.936
	0.70479	-18.9016	0.7098	-7.32133	0.70975	-6.60225	0.70971	-6.1921	0.70975	-6.23923		0.71013	-4.41187	0.70373	-12.8436
	0.70431	-18.7672	0.70928	-7.27246	0.70924	-6.57607	0.70924	-6.18512	0.70927	-6.35267		0.70961	-2.89168	0.70324	-12.7755
	0.70381	-18.4635	0.7088	-7.22534	0.70875	-5.98441	0.70869	-6.26366	0.70874	-6.31951		0.70911	-4.42932	0.70273	-12.772
	0.70329	-18.7306	0.70825	-7.17298	0.70814	-5.65629	0.70816	-6.53942	0.70816	-6.39805		0.70858	-2.99117	0.70223	-12.6725
	0.70284	-18.755	0.70772	-7.33704	0.70767	-5.9879	0.70762	-6.4347	0.70769	-6.40503		0.70806	-4.53927	0.70174	-12.5887
	0.70237	-18.5717	0.7072	-7.31958	0.70717	-6.48706	0.70712	-6.14498	0.70712	-6.60924		0.7075	-2.98244	0.70124	-12.6655
	0.70185	-18.5228	0.70669	-7.42779	0.70662	-6.7733	0.70662	-6.16941	0.70669	-6.38234		0.70705	-4.59163	0.70074	-12.587
	0.70127	-18.5246	0.70622	-7.29864	0.70614	-6.36314	0.70614	-6.16418	0.70617	-6.35791		0.70653	-2.98419	0.70025	-12.6219
	0.70077	-18.3204	0.70573	-7.15029	0.70567	-5.77322	0.70562	-6.44168	0.70568	-6.11356		0.70604	-4.50786	0.69975	-12.6935
	0.7003	-18.3466	0.70521	-7.30737	0.70514	-5.64232	0.70511	-6.46263	0.70515	-6.28635		0.70553	-2.87772	0.69927	-12.676
	0.6998	-18.3152	0.70473	-7.4819	0.70467	-5.97219	0.70462	-6.41899	0.70468	-6.59527		0.70507	-4.48342	0.69875	-12.7476
	0.69932	-18.4024	0.70423	-7.46619	0.70415	-6.63018	0.70414	-6.19385	0.70415	-6.78551		0.70457	-3.0348	0.69827	-12.8139
	0.69883	-18.1965	0.70373	-7.37893	0.70368	-6.50277	0.70363	-6.1921	0.7037	-6.30729		0.70407	-4.61956	0.69774	-12.7772
	0.69833	-18.5717	0.70323	-7.23057	0.70318	-6.21479	0.70315	-6.44692	0.7032	-6.30031		0.70351	-3.01211	0.69728	-12.4229
	0.69784	-18.4408	0.70273	-7.24279	0.70273	-5.9111	0.70266	-6.60575	0.70271	-6.24097		0.70309	-4.363	0.69678	-12.566
	0.69733	-18.5839	0.70226	-7.40511	0.70223	-5.96346	0.70219	-6.42423	0.70221	-6.56386		0.70263	-2.87423	0.69628	-12.6027
	0.69684	-18.5525	0.70176	-7.56568	0.70169	-6.37362	0.70169	-6.18512	0.70169	-6.77155		0.70209	-4.66843	0.69578	-12.6376
	0.69636	-18.5962	0.70124	-7.35449	0.70116	-6.52371	0.70115	-6.15196	0.70118	-6.61098		0.70152	-3.06273	0.69529	-12.7057
	0.69584	-18.7969	0.70071	-7.49237	0.70063	-6.84311	0.70063	-6.56386	0.70065	-6.40503		0.70102	-4.52357	0.69478	-12.7999
	0.69534	-18.741	0.70024	-7.40162	0.70018	-6.4731	0.70014	-6.54291	0.70016	-6.45739		0.70054	-2.9807	0.69425	-12.847
	0.69482	-18.7375	0.69971	-7.45746	0.69969	-6.1572	0.69964	-6.60225	0.69971	-6.49055		0.70005	-4.68065	0.69376	-12.8278
	0.69431	-18.9557	0.69922	-7.4243	0.69919	-6.06295	0.69916	-6.38932	0.69921	-6.73315		0.69958	-3.02957	0.69329	-12.7528
	0.69381	-19.0587	0.69872	-7.57615	0.69871	-6.24621	0.69869	-6.53244	0.69867	-6.75759		0.69907	-4.61432	0.69276	-12.5207
	0.69335	-18.9033	0.69824	-7.56742	0.69819	-6.59004	0.69814	-6.61273	0.6982	-6.68777		0.69858	-2.87423	0.69229	-12.5608
	0.69287	-18.6311	0.69775	-7.51332	0.69772	-6.76282	0.69769	-6.48008	0.69769	-6.55688		0.69811	-4.58465	0.69179	-12.5364
	0.69234	-18.6066	0.69722	-7.47143	0.6972	-6.53942	0.69719	-6.63542	0.6972	-6.70348		0.69759	-3.1849	0.69129	-12.477
	0.69184	-18.577	0.69675	-7.39289	0.6967	-6.18687	0.69669	-6.47485	0.69669	-6.70523		0.69709	-4.63701	0.69083	-12.491
	0.69138	-18.7497	0.69628	-7.40336	0.69623	-5.90238	0.6962	-6.60051	0.69623	-6.83438		0.69664	-2.86027	0.6903	-12.6969
	0.69091	-18.5019	0.69576	-7.632	0.69575	-6.19734	0.69569	-6.44692	0.69572	-6.76108		0.69612	-4.62654	0.68985	-12.6149
	0.69043	-18.2279	0.69525	-7.62327	0.69522	-6.81518	0.69518	-6.31253	0.6952	-6.70697		0.69562	-3.01735	0.68933	-12.6812
	0.68988	-18.1651	0.69478	-7.34227	0.69472	-6.91118	0.69468	-6.6965	0.69472	-6.59353		0.69509	-4.78188	0.68877	-12.6533
	0.68935	-18.2872	0.69421	-7.63898	0.69423	-6.47659	0.69417	-6.63018	0.69421	-6.70523		0.69461	-3.13778	0.68828	-12.6917
	0.68888	-18.2715	0.69376	-7.53775	0.69368	-6.23748	0.69368	-6.60225	0.69373	-6.789		0.6941	-4.66319	0.6878	-12.7127
	0.68839	-18.3099	0.69323	-7.75592	0.6932	-6.17639	0.69321	-6.43121	0.6932	-6.91118		0.6936	-2.97546	0.68734	-12.573
	0.68788	-18.1511	0.69279	-7.63898	0.69273	-6.6965	0.69273	-6.51673	0.69273	-6.81518		0.69313	-4.60211	0.68684	-12.5259
	0.68739	-17.9626	0.69227	-7.32831	0.69224	-6.88849	0.69223	-6.5656	0.69223	-6.6581		0.69259	-3.26868	0.68634	-12.5573
	0.68692	-18.0202	0.69177	-7.45223	0.69171	-6.85358	0.6917	-6.93561	0.69171	-6.67556		0.69215	-4.50786	0.68584	-12.5503
	0.68642	-18.2366	0.69127	-7.632	0.69124	-6.43819	0.69123	-6.86405	0.69124	-6.70697		0.69165	-2.93532	0.68531	-12.6882
	0.68587	-18.6311	0.69083	-7.86064	0.69071	-6.23399	0.69072	-6.70523	0.69072	-7.03335		0.69113	-4.76442	0.68486	-12.7563
	0.68542	-18.5787	0.69033	-7.632	0.69022	-6.31602	0.69026	-6.22701	0.69024	-6.85707		0.69066	-3.08018	0.68431	-12.8488
	0.68492	-18.7655	0.6898	-7.67912	0.68975	-6.57084	0.68972	-6.31776	0.68971	-6.68254		0.69019	-4.61956	0.68386	-12.5346
	0.6844	-18.8318	0.68925	-7.63549	0.68925	-6.72792	0.68918	-6.94434	0.68922	-6.80122		0.68969	-3.06098	0.68334	-12.4788
	0.68393	-18.8073	0.68877	-7.61978	0.68877	-6.83089	0.68871	-7.13807	0.68874	-6.8658		0.68916	-4.77838	0.68285	-12.6987
	0.68343	-18.9801	0.68828	-7.73323	0.68827	-6.73665	0.68824	-6.81868	0.68827	-6.93561		0.68866	-2.9807	0.68237	-12.7371
	0.68293	-19.1285	0.68781	-7.67912	0.68778	-6.44692	0.68774	-6.70523	0.68777	-7.01415		0.68813	-4.74871	0.68177	-12.6969
	0.68242	-19.0412	0.6873	-7.79781	0.68725	-6.43645	0.68727	-6.68079	0.68725	-6.91816		0.68761	-3.08367	0.68127	-12.5364
	0.6819	-18.9993	0.68681	-7.67214	0.68678	-6.4347	0.68677	-6.96703	0.68678	-6.84835		0.68716	-4.50786	0.68082	-12.5503
	0.68141	-18.7655	0.68631	-7.63898	0.68627	-6.83787	0.68623	-7.02986	0.68631	-6.87627		0.68664	-3.11683	0.68033	-12.5294
	0.68091	-18.6258	0.68581	-7.54124	0.68575	-6.9199	0.68575	-6.93561	0.68575	-7.16949		0.68614	-4.87961	0.67985	-12.5748
	0.68038	-18.6241	0.68534	-7.52379	0.68528	-6.54291	0.6853	-6.87976	0.68526	-6.99844		0.68566	-3.14127	0.6793	-12.7458
	0.67988	-18.5281	0.68479	-7.84144	0.68479	-6.50801	0.68475	-6.88674	0.68476	-7.09967		0.68514	-4.56022	0.6788	-12.4997
	0.67943	-18.4338	0.68434	-7.69832	0.68429	-6.52371	0.68428	-6.79424	0.68429	-7.00543		0.68468	-2.98942	0.6783	-12.5102
	0.67891	-18.1354	0.68387	-7.65818	0.68386	-6.72966	0.68379	-6.94783	0.68384	-7.01241		0.6842	-4.7365	0.67785	-12.6533
	0.67843	-17.9417	0.68335	-7.65294	0.68331	-6.93212	0.68328	-7.11189	0.68332	-6.98274		0.68368	-3.34896	0.67735	-12.4875
	0.67791	-18.1476	0.68285	-7.66341	0.68276	-6.99844	0.68278	-6.88151	0.68279	-7.03161		0.68321	-4.66319	0.67688	-12.4491
	0.67742	-18.076	0.68232	-7.97932	0.68228	-6.89721	0.68224	-6.75061	0.68231	-7.10142		0.68265	-3.01909	0.67631	-12.6603
	0.67692	-18.1214	0.68182	-7.96187	0.68177	-6.67905	0.68174	-6.87976	0.68177	-7.19567		0.68217	-4.78537	0.67578	-12.8104
	0.67642	-18.0097	0.68135	-7.85191	0.68124	-6.76632	0.68124	-6.89547	0.68126	-7.01066		0.68171	-3.33674	0.67526	-12.587
	0.67588	-18.0883	0.68082	-7.72276	0.68076	-6.86929	0.68073	-6.98099	0.68073	-6.9042		0.6812	-4.68239	0.67472	-12.5573
	0.67534	-18.3361	0.68032	-7.7437	0.68027	-6.82915	0.68023	-7.05778	0.68027	-6.94085		0.68068	-3.04178	0.67423	-12.5591
	0.6748	-18.6171	0.67982	-8.01946	0.67979	-6.83613	0.67976	-7.03684	0.67982	-7.19567		0.68015	-4.75744	0.67375	-12.566
	0.67431	-18.4251	0.6794	-7.96187	0.67933	-6.69476	0.67932	-6.62669	0.67932	-7.18868		0.67968	-3.30707	0.67325	-12.5311
	0.67381	-18.7532	0.67886	-7.94616	0.67877	-6.8082	0.67877	-6.5848	0.67875	-7.26024		0.67921	-4.71555	0.67275	-12.566
	0.67332	-18.7288	0.67832	-7.75941	0.6783	-6.83962	0.67827	-6.86754	0.67828	-7.01415		0.67869	-3.07145	0.67228	-12.4386
	0.67281	-18.9278	0.67783	-7.76115	0.67778	-6.68428	0.67777	-7.29166	0.67778	-7.19218		0.67819	-4.71381	0.67178	-12.3775
	0.67232	-18.9365	0.67738	-7.82922	0.67735	-6.8082	0.6773	-7.22359	0.67733	-7.28817		0.67771	-3.2582	0.67124	-12.58
	0.67187	-18.9313	0.67686	-8.04215	0.67681	-6.96179	0.6768	-7.11887	0.67681	-7.41209		0.67721	-4.78013	0.67076	-12.5329
	0.67134	-18.9452	0.67633	-7.89729	0.67627	-7.10142	0.67625	-7.20788	0.67628	-7.46968		0.6767	-3.26868	0.67026	-12.5189
	0.67082	-18.7689	0.67578	-7.88507	0.67575	-6.98274	0.67572	-7.36671	0.67572	-7.41209		0.67617	-4.60734	0.66974	-12.5119
	0.6703	-18.8475	0.67526	-7.75417	0.67523	-6.76981	0.67519	-7.61978	0.67522	-7.24977		0.67564	-3.20933	0.66926	-12.4648
	0.66984	-18.8161	0.67472	-7.7821	0.67467	-6.83787	0.67465	-7.54997	0.67467	-7.31435		0.67509	-4.90405	0.66877	-12.5137
	0.66933	-18.6747	0.67425	-7.78908	0.67422	-6.7541	0.67419	-7.36845	0.6742	-7.4435		0.67461	-3.21806	0.66822	-12.4962
	0.66879	-18.7497	0.67373	-7.98805	0.67373	-7.14156	0.67365	-7.49412	0.67372	-7.35275		0.67409	-4.62305	0.66775	-12.4543
	0.66829	-18.4181	0.67326	-8.0596	0.67323	-7.1817	0.67317	-7.22708	0.67321	-7.31958		0.67361	-3.13079	0.66727	-12.4351
	0.66782	-18.3291	0.67276	-7.9479	0.67275	-7.03859	0.6727	-7.22534	0.67275	-7.33704		0.67314	-4.81329	0.66677	-12.4701
	0.66735	-18.0237	0.67226	-7.84318	0.67224	-6.83787	0.67218	-7.42954	0.67221	-7.32133		0.67265	-3.31929	0.66628	-12.4247
	0.66685	-17.987	0.67179	-8.05088	0.67173	-6.89372	0.6717	-7.27246	0.67168	-7.46968		0.67212	-4.86042	0.66577	-12.4474
	0.66635	-18.0708	0.67132	-7.9479	0.67123	-7.08397	0.6712	-7.12934	0.67121	-7.32831		0.67165	-3.054	0.66528	-12.5172
	0.66591	-17.9556	0.67076	-8.28301	0.6707	-7.19218	0.67071	-6.90943	0.67073	-7.33878		0.6711	-4.74522	0.6648	-12.5643
	0.66542	-17.9521	0.67026	-8.11196	0.67021	-7.31435	0.67018	-6.97052	0.67019	-7.51506		0.67062	-3.41703	0.66434	-12.4509
	0.66494	-17.8718	0.66977	-7.93743	0.66974	-6.96179	0.66969	-7.22359	0.66973	-7.34925		0.6701	-4.9791	0.66384	-12.3095
	0.66439	-18.1232	0.6693	-7.86238	0.66919	-7.09793	0.66919	-7.17298	0.66919	-7.33006		0.66962	-3.17094	0.66331	-12.3042
	0.66381	-18.4775	0.66872	-8.10498	0.66871	-7.12062	0.66866	-7.32307	0.66869	-7.45746		0.66908	-4.73824	0.66275	-12.5399
	0.66331	-18.5054	0.66829	-8.05088	0.66821	-6.9775	0.66816	-7.06302	0.66821	-7.68087		0.66858	-3.4083	0.6622	-12.58
	0.66279	-18.481	0.66779	-8.05611	0.66772	-7.2201	0.66771	-7.11364	0.66772	-7.49586		0.66813	-4.88485	0.66175	-12.4543
	0.66236	-18.4216	0.66728	-7.93918	0.66721	-7.31435	0.66721	-7.26723	0.66719	-7.50808		0.66763	-3.16919	0.66128	-12.3357
	0.66187	-18.5752	0.66682	-7.81351	0.66674	-7.06302	0.66672	-7.45048	0.66674	-7.46619		0.66716	-4.63178	0.66076	-12.3898
	0.66143	-18.6398	0.66627	-8.07182	0.66622	-6.91467	0.66622	-7.66865	0.66622	-7.60582		0.66661	-3.34896	0.66026	-12.3392
	0.6609	-19.015	0.66583	-8.12244	0.66578	-6.88151	0.66577	-7.64072	0.66574	-7.81002		0.66617	-5.04018	0.65977	-12.4037
	0.6604	-18.9033	0.66533	-8.08229	0.66522	-7.01939	0.66522	-7.37893	0.66517	-7.77162		0.66561	-3.42226	0.65927	-12.3444
	0.65987	-18.926	0.66484	-8.01597	0.66469	-7.58313	0.66472	-7.60407	0.66467	-7.75766		0.66509	-4.64574	0.65796	-12.3234
	0.65941	-18.6869	0.66426	-8.16258	0.66419	-7.50808	0.66412	-7.97408	0.66417	-7.60407		0.66458	-3.21457	0.6575	-12.4561
	0.65765	-18.6939	0.66375	-8.05088	0.6637	-7.166	0.66367	-7.99677	0.66373	-7.63898		0.66411	-4.9791	0.65703	-12.4037
	0.65734	-18.8475	0.66328	-8.12418	0.66326	-6.89547	0.66322	-7.90602	0.66323	-7.86238		0.66367	-3.46415	0.65656	-12.5625
	0.65687	-18.7148	0.66275	-8.22366	0.66279	-6.94958	0.66273	-7.74195	0.66275	-7.91649		0.66315	-4.80806	0.65593	-12.5102
	0.6564	-18.6764	0.66232	-8.20272	0.66226	-7.31086	0.66225	-7.63898	0.66223	-7.6861		0.66267	-3.19188	0.65562	-12.4631
	0.65593	-18.3693	0.66182	-8.19399	0.66175	-7.63723	0.66175	-7.57964	0.66171	-7.63723		0.66212	-4.8482	0.65499	-12.3863
	0.65546	-18.1493	0.66132	-8.11371	0.66124	-7.42605	0.66124	-7.58662	0.66124	-7.64771		0.66162	-3.42401	0.65452	-12.2414
	0.65499	-18.0848	0.66081	-8.05262	0.66076	-7.11713	0.66074	-7.56393	0.66076	-7.50459		0.66117	-4.85343	0.6539	-12.299
	0.65452	-17.9347	0.66032	-8.36678	0.66024	-7.21661	0.66024	-7.56917	0.66023	-7.81526		0.66062	-3.27915	0.65358	-12.3042
	0.6539	-18.0935	0.65984	-8.42263	0.65976	-7.25501	0.65974	-7.44525	0.65974	-7.86413		0.66016	-4.64574	0.65311	-12.3653
	0.65343	-17.9818	0.65932	-8.28999	0.65812	-7.3318	0.65781	-7.60233	0.65781	-7.8746		0.6597	-3.39958	0.65264	-12.5486
	0.65296	-17.8474	0.65781	-8.38074	0.65765	-7.56917	0.6575	-7.39987	0.65765	-7.8554		0.65796	-5.07509	0.65202	-12.5189
	0.65249	-17.9347	0.6575	-8.20098	0.65718	-7.45921	0.65703	-7.64422	0.65718	-7.55346		0.65781	-3.4275	0.65155	-12.4037
	0.65186	-18.1441	0.65718	-8.11895	0.65656	-7.4435	0.65656	-7.66167	0.65656	-7.77337		0.65734	-4.74697	0.65108	-12.2728
	0.65155	-18.2628	0.65656	-8.24286	0.65609	-7.19567	0.65593	-7.49063	0.65609	-7.94267		0.65671	-3.39259	0.65061	-12.3688
	0.65092	-18.3536	0.65593	-8.23065	0.65577	-7.23755	0.65562	-7.54473	0.65577	-7.97234		0.65624	-5.0524	0.65014	-12.1611
	0.65045	-18.4862	0.65546	-8.17654	0.65515	-7.52379	0.65515	-7.54299	0.65515	-8.01772		0.65593	-3.41703	0.64951	-12.1786
	0.64998	-18.6485	0.65515	-8.1172	0.65452	-7.55695	0.65452	-7.74893	0.65452	-7.91649		0.65515	-4.87263	0.64889	-12.3426
	0.64951	-18.6956	0.65452	-8.10498	0.65405	-7.46794	0.65405	-7.87285	0.65405	-7.95314		0.65468	-3.47113	0.64857	-12.3409
	0.64889	-18.8161	0.65405	-8.24286	0.65374	-7.17821	0.65358	-7.84493	0.65374	-8.12593		0.65437	-5.0524	0.64811	-12.4351
	0.64842	-18.94	0.65358	-8.24984	0.65311	-7.26897	0.65311	-7.74021	0.65311	-8.17131		0.65374	-3.52349	0.64764	-12.4456
	0.64811	-18.8597	0.65311	-8.38773	0.6528	-7.44874	0.65264	-7.69483	0.6528	-8.00201		0.65327	-4.86914	0.64717	-12.4351
	0.64732	-18.6747	0.65264	-8.40867	0.65217	-7.68785	0.65202	-7.77337	0.65217	-8.08578		0.6528	-3.41179	0.6467	-12.4753
	0.64685	-18.748	0.65202	-8.25508	0.6517	-7.71926	0.65155	-8.1905	0.6517	-7.91649		0.65233	-4.93546	0.64607	-12.416
	0.64654	-18.8527	0.6517	-8.25159	0.65124	-7.4627	0.65108	-8.22192	0.65124	-8.04215		0.6517	-3.63694	0.6456	-12.3723
	0.64591	-18.7602	0.65092	-8.35107	0.65077	-7.42081	0.65061	-8.04215	0.65077	-8.13291		0.65124	-4.94943	0.64529	-12.4002
	0.64544	-18.4757	0.65061	-8.33537	0.65014	-7.4243	0.65014	-8.01248	0.65014	-8.16607		0.65077	-3.31405	0.64451	-12.4735
	0.64498	-18.2384	0.65014	-8.41216	0.64967	-7.5744	0.64951	-8.0404	0.64967	-8.09102		0.65014	-4.85692	0.64404	-12.4404
	0.64451	-18.1493	0.64951	-8.31268	0.6492	-7.68436	0.64904	-8.12069	0.6492	-7.93569		0.64983	-3.52698	0.64357	-12.4945
	0.64388	-18.2192	0.6492	-8.22017	0.64873	-7.62502	0.64857	-8.23239	0.64873	-7.98805		0.64936	-5.10302	0.6431	-12.3444
	0.64341	-18.0656	0.64857	-8.38598	0.64811	-7.57789	0.64811	-8.06659	0.64811	-8.37725		0.64873	-3.62298	0.64263	-12.5346
	0.64294	-18.1057	0.64811	-8.45405	0.64779	-7.30039	0.64764	-8.01248	0.64764	-8.20621		0.64842	-4.73824	0.642	-12.6847
	0.64247	-17.8806	0.64764	-8.2481	0.64732	-7.55695	0.64717	-7.69658	0.64732	-8.15385		0.64795	-3.49731	0.64169	-12.5783
	0.64185	-17.9207	0.64717	-8.53259	0.6467	-7.817	0.6467	-7.82399	0.6467	-8.16432		0.64732	-5.18505	0.64106	-12.292
	0.64153	-17.6816	0.6467	-8.29348	0.64623	-7.60582	0.64607	-8.02993	0.64623	-8.15211		0.64685	-3.60552	0.64059	-12.1925
	0.64106	-18.1302	0.64607	-8.24635	0.64576	-7.62676	0.6456	-8.1172	0.64576	-8.18003		0.64638	-4.91801	0.64012	-12.2344
	0.64044	-18.1546	0.6456	-8.4366	0.64529	-7.64247	0.64513	-7.86238	0.64529	-8.26381		0.64591	-3.39783	0.63965	-12.2467
	0.63997	-18.3431	0.64513	-8.48721	0.64466	-7.73323	0.64451	-7.65818	0.64466	-8.46452		0.64529	-4.96863	0.63903	-12.2606
	0.6395	-18.3553	0.64451	-8.52735	0.64435	-7.67738	0.64404	-7.90776	0.64419	-8.3057		0.64482	-3.68406	0.63856	-12.2816
	0.63887	-18.4984	0.64404	-8.3057	0.64372	-7.57091	0.64357	-7.85715	0.64372	-8.31093		0.64435	-4.94768	0.63809	-12.3496
	0.63856	-18.4914	0.64372	-8.24112	0.6431	-7.632	0.6431	-7.96012	0.6431	-8.33188		0.64388	-3.42401	0.63762	-12.566
	0.63809	-18.7585	0.6431	-8.48023	0.64263	-7.8362	0.64263	-7.90602	0.64263	-8.42787		0.64325	-5.04193	0.63731	-12.4596
	0.63746	-18.8318	0.64247	-8.54306	0.64216	-7.75243	0.642	-7.84493	0.64216	-8.44358		0.64278	-3.59331	0.63668	-12.594
	0.63684	-18.8684	0.642	-8.64603	0.64169	-7.58138	0.64169	-7.80479	0.64169	-8.6024		0.64231	-5.12396	0.63605	-12.313
	0.63637	-18.8667	0.64153	-8.40692	0.64122	-7.61455	0.64106	-8.12942	0.64122	-8.2865		0.64185	-3.38387	0.63574	-12.2082
	0.63605	-18.7323	0.64106	-8.47674	0.64075	-7.85016	0.64059	-8.31442	0.64075	-8.15909		0.64138	-4.94943	0.63527	-12.0599
	0.63543	-18.7899	0.64059	-8.38947	0.64012	-7.85366	0.64012	-8.50815	0.64028	-8.39296		0.64091	-3.71723	0.63465	-12.306
	0.63496	-18.6241	0.64012	-8.56051	0.63965	-7.69483	0.63965	-8.55877	0.63965	-8.58844		0.64028	-5.26708	0.63418	-12.4718
	0.63465	-18.4862	0.63965	-8.38947	0.63918	-7.66865	0.63903	-8.64254	0.63918	-8.56226		0.63981	-3.52	0.63371	-12.5084
	0.63402	-18.3256	0.63903	-8.51688	0.63872	-7.85366	0.63856	-8.4715	0.63856	-8.564		0.6395	-4.85169	0.63324	-12.4823
	0.63339	-18.1982	0.63856	-8.46627	0.63809	-8.0247	0.63809	-8.564	0.63809	-8.45056		0.63887	-3.43972	0.63261	-12.4264
	0.63308	-17.9678	0.63809	-8.46452	0.63762	-7.85191	0.63746	-8.91307	0.63778	-8.44009		0.63825	-5.05415	0.63214	-12.3392
	0.63246	-17.9818	0.63746	-8.52735	0.63731	-7.55869	0.63715	-8.73505	0.63731	-8.59542		0.63778	-3.6893	0.63183	-12.2885
	0.63199	-17.9905	0.63699	-8.58495	0.63668	-7.75941	0.63668	-8.56924	0.63668	-8.76472		0.63731	-4.91627	0.63105	-12.2955
	0.63152	-18.0795	0.63668	-8.66523	0.63637	-8.04564	0.63621	-8.67047	0.63621	-8.75425		0.63684	-3.49557	0.63058	-12.3165
	0.63105	-17.8963	0.63605	-8.66	0.63574	-7.97059	0.63574	-8.42961	0.63574	-8.67047		0.63637	-5.0175	0.63026	-12.0023
	0.63042	-17.987	0.63559	-8.45405	0.63527	-8.00026	0.63527	-8.50815	0.63527	-8.43136		0.63605	-3.68057	0.62964	-11.9691
	0.63011	-17.9591	0.63527	-8.40169	0.63465	-7.85191	0.63465	-8.54655	0.63465	-8.52735		0.63543	-5.10302	0.62917	-12.0337
	0.62948	-18.1267	0.63465	-8.4523	0.63433	-7.71054	0.63418	-8.49245	0.63433	-8.7525		0.63496	-3.45194	0.62854	-12.1646
	0.62901	-18.3082	0.63433	-8.68618	0.63386	-7.91125	0.63371	-8.30919	0.63371	-8.78741		0.63449	-4.95815	0.62823	-12.3531
	0.62854	-18.4513	0.63371	-8.74552	0.63324	-8.18003	0.63324	-8.1364	0.63324	-8.78392		0.63386	-3.73991	0.6276	-12.5887
	0.62807	-18.6206	0.63324	-8.5832	0.63277	-8.12069	0.63277	-8.29697	0.63277	-8.71934		0.63339	-5.12396	0.62729	-12.21
	0.62745	-18.5508	0.63261	-8.40518	0.6323	-7.97583	0.6323	-8.18876	0.6323	-8.70014		0.63292	-3.35071	0.62666	-12.2571
	0.62713	-18.8178	0.6323	-8.41391	0.63183	-7.72101	0.63183	-8.09975	0.63183	-8.64254		0.63246	-4.95117	0.62604	-12.1349
	0.62651	-18.652	0.63183	-8.7717	0.6312	-7.91474	0.63105	-8.32838	0.6312	-8.81708		0.63183	-3.84463	0.62557	-12.2589
	0.62604	-18.6415	0.63105	-8.73156	0.63073	-7.97932	0.63073	-8.27603	0.63089	-8.8834		0.63136	-5.15363	0.6251	-12.2728
	0.62541	-18.734	0.63073	-8.68094	0.63042	-8.12418	0.63042	-8.3022	0.63042	-8.89213		0.63089	-3.52698	0.62463	-12.3444
	0.62494	-18.8457	0.63011	-8.61985	0.62964	-7.99677	0.62964	-8.55004	0.62964	-8.72807		0.63042	-5.06462	0.62416	-12.2501
	0.62447	-18.5316	0.62964	-8.59717	0.62933	-8.03342	0.62933	-8.94449	0.62933	-8.6792		0.62979	-3.53222	0.62369	-12.4229
	0.624	-18.5909	0.62917	-8.64603	0.6287	-7.80129	0.6287	-8.96543	0.62886	-8.76472		0.62933	-5.28279	0.62322	-12.3758
	0.62353	-18.3431	0.6287	-8.57797	0.62823	-7.92347	0.62823	-8.845	0.62823	-9.07015		0.62901	-3.70501	0.6226	-12.4701
	0.62291	-18.2663	0.62823	-8.71934	0.62776	-8.15385	0.62776	-9.11204	0.62776	-9.11029		0.62839	-5.06113	0.62213	-12.402
	0.6226	-18.1912	0.62776	-8.71236	0.62729	-8.17654	0.62729	-8.98986	0.62729	-8.9759		0.62792	-3.57062	0.62166	-12.3566
	0.62213	-18.0394	0.62713	-8.59891	0.62682	-8.3214	0.62682	-9.18011	0.62682	-8.87991		0.62745	-5.21646	0.62119	-12.2449
	0.6215	-18.0621	0.62666	-8.57273	0.6262	-7.98281	0.6262	-9.16963	0.62635	-8.8642		0.62682	-3.8586	0.62056	-12.1908
	0.62103	-18.2471	0.6262	-8.71585	0.62573	-7.91649	0.62588	-9.09982	0.62588	-9.01081		0.62651	-4.98957	0.62025	-12.0773
	0.6204	-18.2	0.62573	-8.83278	0.62541	-8.03692	0.62541	-8.98288	0.62526	-9.28832		0.62604	-3.5392	0.61962	-12.2362
	0.61993	-18.2	0.62526	-8.67571	0.62479	-8.27603	0.62463	-8.83278	0.62463	-9.16614		0.62541	-5.12047	0.61915	-12.1576
	0.61947	-17.8945	0.62463	-8.62684	0.62432	-8.40169	0.62416	-9.13647	0.62432	-8.95496		0.62494	-3.87256	0.61868	-12.1262
	0.619	-18.1528	0.624	-8.71934	0.62385	-8.40169	0.62369	-9.11553	0.62385	-9.02303		0.62432	-5.25137	0.61821	-12.0721
	0.61837	-18.3605	0.62369	-8.53259	0.62322	-7.99503	0.62322	-8.88864	0.62322	-8.97241		0.624	-3.53571	0.61759	-12.2746
	0.61806	-18.3605	0.62322	-8.79613	0.62275	-8.20796	0.62275	-8.72283	0.62275	-9.22897		0.62338	-5.0524	0.61712	-12.2659
	0.61759	-18.5159	0.6226	-8.70712	0.62244	-8.19749	0.62228	-8.52735	0.62228	-9.07189		0.62291	-3.84114	0.6168	-12.2816
	0.61696	-18.474	0.62213	-8.8258	0.62181	-8.43485	0.62181	-8.3022	0.62181	-9.04222		0.6226	-5.17981	0.61618	-12.2781
	0.61649	-18.474	0.62166	-8.49943	0.62119	-8.38947	0.62119	-8.5832	0.62119	-9.1836		0.62181	-3.79576	0.61571	-12.1158
	0.61618	-18.3239	0.62119	-8.71061	0.62087	-8.17829	0.62072	-8.80661	0.62072	-9.03873		0.6215	-5.11523	0.61524	-12.0442
	0.61555	-18.5525	0.62072	-8.78217	0.62025	-8.07706	0.62025	-8.72283	0.6204	-9.17661		0.62087	-3.72595	0.61477	-12.1768
	0.61524	-18.7428	0.62025	-8.83453	0.61978	-8.03866	0.61978	-8.66698	0.61978	-9.46983		0.6204	-5.21123	0.6143	-12.2257
	0.61461	-18.645	0.61978	-8.63556	0.61931	-8.27253	0.61931	-8.76123	0.61931	-9.311		0.61993	-3.79576	0.61367	-12.3025
	0.61399	-18.6468	0.61915	-8.72457	0.61884	-8.49245	0.61884	-9.01953	0.61884	-9.19756		0.61962	-5.0908	0.61321	-12.2449
	0.61367	-18.3954	0.61868	-8.77868	0.61837	-8.21494	0.61837	-9.14171	0.61837	-9.14345		0.619	-3.73468	0.61258	-12.0931
	0.61321	-18.5211	0.61821	-8.84151	0.61774	-8.38598	0.61759	-9.51346	0.61774	-9.28308		0.61837	-5.24264	0.61227	-12.1402
	0.61258	-18.5281	0.61774	-8.76995	0.61743	-8.13291	0.61727	-9.31973	0.61727	-9.40874		0.61806	-3.98601	0.6118	-12.2257
	0.61211	-18.7148	0.61727	-8.85024	0.61696	-8.30046	0.61696	-9.14171	0.6168	-9.53615		0.61759	-5.09953	0.61133	-12.1803
	0.61164	-18.1668	0.6168	-8.83104	0.61649	-8.39296	0.61634	-9.26039	0.61634	-9.58502		0.61696	-3.63694	0.61086	-12.1681
	0.61101	-18.193	0.61618	-8.78217	0.61587	-8.41391	0.61587	-9.3494	0.61587	-9.36511		0.61649	-5.13269	0.61039	-12.1699
	0.61054	-18.0848	0.61587	-8.72283	0.6154	-8.53608	0.6154	-9.52568	0.6154	-9.22897		0.61618	-3.83591	0.60976	-12.2851
	0.61023	-18.2576	0.6154	-8.84151	0.61477	-8.28999	0.61477	-9.31624	0.61493	-9.5379		0.61555	-5.40321	0.60929	-12.1315
	0.60961	-18.3605	0.61477	-8.81708	0.61446	-8.46801	0.61446	-9.60073	0.6143	-9.60247		0.61508	-3.69454	0.60882	-12.114
	0.60914	-18.3588	0.6143	-9.05793	0.61399	-8.42961	0.61383	-9.54139	0.61383	-9.55361		0.61461	-5.15887	0.60835	-12.0913
	0.60867	-18.193	0.61383	-8.86071	0.61336	-8.52561	0.61336	-9.50125	0.61336	-9.36336		0.61399	-3.80798	0.60773	-12.0896
	0.6082	-18.268	0.61336	-8.70712	0.61289	-8.51339	0.61274	-9.49601	0.61289	-9.56582		0.61367	-5.27057	0.60726	-12.0966
	0.60773	-18.2471	0.61274	-8.61113	0.61242	-8.50815	0.61242	-9.47332	0.61258	-9.30926		0.61321	-3.79053	0.60679	-12.121
	0.6071	-18.4897	0.61227	-8.89911	0.61195	-8.38773	0.61195	-9.37384	0.61195	-9.69847		0.61258	-5.17458	0.60632	-12.1803
	0.60663	-18.4373	0.61148	-9.00732	0.61148	-8.40692	0.61133	-9.05619	0.61133	-9.64611		0.61211	-3.88303	0.60585	-12.3496
	0.60616	-18.5839	0.61117	-8.87467	0.61101	-8.53608	0.61101	-8.88689	0.61086	-9.58502		0.61148	-5.15014	0.60522	-12.3147
	0.60554	-18.4269	0.61054	-8.84151	0.61054	-8.72283	0.61039	-8.85722	0.61039	-9.56931		0.61117	-3.94761	0.60475	-12.2344
	0.60507	-18.4792	0.61008	-8.65127	0.60976	-8.62858	0.60976	-9.09458	0.60992	-9.46634		0.61054	-5.17632	0.60428	-12.1489
	0.6046	-18.4845	0.60976	-8.81533	0.60945	-8.18701	0.60929	-9.07364	0.60945	-9.78748		0.61008	-3.76086	0.60397	-12.0773
	0.60413	-18.5525	0.60914	-8.88864	0.60898	-8.31966	0.60898	-9.07888	0.60898	-9.84158		0.60961	-5.27929	0.60335	-12.2659
	0.60366	-18.6782	0.60867	-8.96543	0.60835	-8.58844	0.60835	-8.9375	0.60835	-9.83984		0.60914	-3.9703	0.60272	-12.5032
	0.60319	-18.6346	0.60835	-8.93227	0.60788	-8.59018	0.60804	-9.01779	0.60788	-9.873		0.60867	-5.16934	0.60225	-12.3618
	0.60272	-18.5351	0.60788	-8.78566	0.60757	-8.70712	0.60757	-9.34417	0.60741	-9.74385		0.60804	-3.77133	0.60178	-12.1803
	0.60209	-18.4914	0.60741	-8.70363	0.60695	-8.54481	0.60695	-9.43143	0.60695	-9.60771		0.60773	-5.15887	0.60131	-12.2501
	0.60162	-18.4495	0.60695	-8.84849	0.60648	-8.38249	0.60632	-9.60073	0.60632	-9.73163		0.6071	-4.01742	0.60084	-12.1995
	0.60131	-18.6695	0.60632	-9.10855	0.60601	-8.50641	0.60585	-9.55011	0.60601	-10.0423		0.60663	-5.28977	0.60037	-12.2432
	0.60053	-18.5525	0.60585	-9.12425	0.60554	-8.87642	0.60554	-9.64436	0.60538	-9.96899		0.60616	-3.75039	0.59975	-12.1699
	0.60006	-18.3675	0.60538	-8.88864	0.60491	-8.75774	0.60491	-9.9498	0.60491	-9.89918		0.60554	-5.16585	0.59928	-12.1821
	0.59959	-18.2645	0.60475	-8.98463	0.60444	-8.81359	0.60444	-9.99168	0.60444	-9.9655		0.60507	-4.0244	0.59881	-12.1489
	0.59912	-18.3954	0.60444	-8.9218	0.60397	-8.57971	0.60382	-10.257	0.60397	-9.74734		0.60475	-5.34038	0.59849	-12.2501
	0.59865	-18.5508	0.60382	-8.8642	0.6035	-8.46801	0.60335	-10.0091	0.60335	-9.86602		0.60413	-3.90048	0.59787	-12.1646
	0.59834	-18.4356	0.60335	-9.11029	0.60303	-8.73854	0.60288	-10.1296	0.60288	-10.0196		0.60366	-5.16934	0.59724	-12.1629
	0.59771	-18.3605	0.60272	-9.09982	0.60256	-8.81533	0.60256	-10.1383	0.60241	-10.0231		0.60303	-3.96506	0.59693	-12.3845
	0.59724	-18.3413	0.60225	-8.99859	0.60194	-8.70712	0.60194	-9.99692	0.60194	-9.86253		0.60272	-5.32816	0.5963	-12.3357
	0.59677	-18.5194	0.60194	-8.84326	0.60131	-8.80311	0.60131	-10.0597	0.60147	-9.7997		0.60194	-4.0244	0.59599	-12.21
	0.5963	-18.549	0.60131	-8.96718	0.601	-8.66174	0.60084	-10.0039	0.601	-9.96027		0.60162	-5.24788	0.59552	-12.0529
	0.59568	-18.5909	0.60069	-8.89387	0.60053	-8.62684	0.60053	-9.67578	0.60053	-10.1139		0.60115	-3.81322	0.59489	-12.3147
	0.59521	-18.5351	0.60037	-9.04222	0.60006	-8.55702	0.5999	-9.45063	0.5999	-10.1296		0.60053	-5.29675	0.59443	-12.3601
	0.59489	-18.4042	0.5999	-9.00208	0.59943	-8.73854	0.59943	-9.29006	0.59943	-10.1104		0.60022	-4.04011	0.59396	-12.3444
	0.59427	-18.5874	0.59928	-8.93227	0.59912	-8.74901	0.59896	-9.38082	0.59912	-10.044		0.59975	-5.26359	0.59349	-12.4788
	0.5938	-18.7323	0.59881	-8.83278	0.59849	-8.88165	0.59849	-9.47158	0.59849	-10.1837		0.59912	-3.93888	0.59286	-12.32
	0.59333	-18.659	0.59849	-8.9567	0.59802	-8.53782	0.59787	-9.42794	0.59802	-10.1278		0.59865	-5.25137	0.59239	-12.3077
	0.5927	-18.5298	0.59787	-9.07888	0.59756	-8.65651	0.59756	-9.28308	0.59756	-10.2622		0.59818	-4.02964	0.59192	-12.2414
	0.59223	-18.5839	0.5974	-9.0876	0.59709	-8.8101	0.59709	-9.40351	0.59709	-10.4367		0.59771	-5.43987	0.59145	-12.2693
	0.59176	-18.5822	0.59693	-9.05444	0.59646	-9.06317	0.59646	-9.32322	0.59646	-10.1837		0.59709	-3.92143	0.59098	-12.1402
	0.5913	-18.4792	0.5963	-8.99859	0.59615	-8.83628	0.59599	-9.77526	0.59599	-10.0755		0.59662	-5.1641	0.59051	-12.1472
	0.59067	-18.6625	0.59583	-9.07189	0.59552	-8.80137	0.59552	-9.94281	0.59552	-10.3669		0.5963	-3.9511	0.58989	-12.3025
	0.59036	-18.673	0.59536	-9.20978	0.59505	-8.71934	0.59489	-10.1191	0.59505	-10.4647		0.59568	-5.34562	0.58926	-12.5172
	0.58989	-18.7201	0.59489	-9.22897	0.59458	-8.90434	0.59443	-10.0248	0.59458	-10.5484		0.59521	-4.082	0.58895	-12.32
	0.58926	-18.6817	0.59443	-9.04222	0.59411	-9.0876	0.59411	-10.0755	0.59411	-10.2151		0.59474	-5.23217	0.58848	-12.1507
	0.58879	-18.4251	0.59396	-8.92878	0.59349	-9.16614	0.59349	-10.6741	0.59349	-10.1994		0.59427	-3.9127	0.58801	-12.1349
	0.58832	-18.5124	0.59349	-9.15742	0.59302	-9.0527	0.59302	-10.8504	0.59302	-10.435		0.59364	-5.41892	0.58738	-12.2309
	0.58785	-18.673	0.59286	-9.03699	0.59255	-8.70712	0.59255	-10.7282	0.59255	-10.4629		0.59317	-4.15705	0.58676	-12.2711
	0.58738	-18.7567	0.59255	-9.12076	0.59208	-8.85897	0.59208	-10.5781	0.59208	-10.5118		0.5927	-5.18679	0.58644	-12.189
	0.58691	-18.659	0.59192	-9.20454	0.59161	-9.14171	0.59145	-10.6584	0.59145	-10.4437		0.59223	-3.94237	0.58582	-12.1
	0.58644	-18.5351	0.5913	-9.04397	0.59114	-9.19232	0.59114	-10.6235	0.59098	-10.2919		0.59176	-5.20774	0.5855	-12.2938
	0.58566	-18.5682	0.59083	-9.00034	0.59067	-8.86071	0.59051	-10.4472	0.59067	-10.2762		0.5913	-4.2321	0.58504	-12.1664
	0.58535	-18.5909	0.59051	-8.9567	0.59004	-8.89911	0.58989	-10.5572	0.59004	-10.6462		0.59067	-5.48873	0.58441	-12.313
	0.58488	-18.7253	0.58989	-9.13124	0.58957	-9.00557	0.58942	-10.4542	0.58957	-10.5886		0.5902	-4.08025	0.58394	-12.313
	0.58425	-18.8841	0.58926	-9.26563	0.5891	-9.18883	0.5891	-10.2011	0.5891	-10.5746		0.58989	-5.19552	0.58347	-12.2763
	0.58378	-18.666	0.58895	-9.06317	0.58848	-8.97416	0.58848	-9.91663	0.58863	-10.5816		0.58926	-4.04011	0.58284	-12.3339
	0.58331	-18.4688	0.58848	-9.19581	0.58801	-8.84849	0.58801	-9.75781	0.58817	-10.5258		0.58879	-5.40845	0.58237	-12.2222
	0.58284	-18.7131	0.58785	-9.10855	0.58754	-9.13298	0.58754	-9.98994	0.5877	-10.6671		0.58817	-4.19894	0.58191	-12.2309
	0.58222	-18.8475	0.58738	-9.15742	0.58707	-9.25166	0.58707	-9.94107	0.58707	-10.4926		0.58785	-5.28279	0.58144	-12.2379
	0.58191	-18.8754	0.58691	-9.1993	0.5866	-9.03873	0.5866	-9.83984	0.58644	-10.7788		0.58738	-4.10992	0.58081	-12.2763
	0.58128	-18.734	0.58644	-9.33195	0.58613	-9.04921	0.58613	-9.56757	0.58597	-10.7701		0.58691	-5.46954	0.5805	-12.2309
	0.58081	-18.5525	0.58597	-9.22723	0.58566	-9.1836	0.58566	-9.7613	0.5855	-10.7387		0.58629	-4.09596	0.57987	-12.3042
	0.58034	-18.6782	0.5855	-9.19756	0.58504	-9.32671	0.58504	-10.1034	0.58504	-10.5799		0.58566	-5.08556	0.5794	-12.3688
	0.57987	-18.7969	0.58504	-9.12949	0.58457	-9.0335	0.58457	-10.353	0.58457	-10.6985		0.58519	-3.93888	0.57893	-12.1943
	0.57924	-18.8021	0.58457	-9.21676	0.5841	-9.03175	0.58394	-10.6183	0.5841	-10.723		0.58472	-5.56902	0.57846	-12.4875
	0.57878	-18.9557	0.58394	-9.18185	0.58363	-8.94798	0.58363	-10.5188	0.58363	-11.0179		0.58425	-4.32809	0.57784	-12.5137
	0.57831	-18.837	0.58347	-9.29006	0.583	-9.47681	0.583	-10.6148	0.583	-10.99		0.58378	-5.21297	0.57737	-12.4212
	0.57784	-18.7724	0.58284	-9.09807	0.58269	-9.37035	0.58253	-11.0703	0.58253	-10.5799		0.58331	-4.08025	0.57705	-12.3269
	0.57721	-18.8719	0.58237	-9.2185	0.58222	-9.17138	0.58206	-11.3199	0.58206	-10.7544		0.58284	-5.41019	0.57643	-12.2501
	0.5769	-18.8056	0.58206	-9.08411	0.58159	-9.24119	0.58144	-11.4595	0.58144	-10.901		0.58222	-4.21115	0.57596	-12.1943
	0.57643	-18.9435	0.58144	-9.10157	0.58112	-9.09458	0.58097	-11.1418	0.58097	-11.0616		0.58175	-5.39798	0.57549	-12.3671
	0.57596	-18.9574	0.58112	-9.23596	0.58065	-9.311	0.58065	-11.0075	0.58065	-11.0005		0.58128	-3.97728	0.57502	-12.2885
	0.57549	-18.7445	0.5805	-9.37907	0.58018	-9.43667	0.58003	-11.0877	0.58003	-10.9673		0.58065	-5.38052	0.57439	-12.2833
	0.57502	-18.7358	0.58003	-9.12425	0.57956	-9.38082	0.57956	-10.9761	0.57956	-10.8591		0.58018	-4.2862	0.57392	-12.1856
	0.57439	-18.6922	0.5794	-8.99685	0.57909	-9.19581	0.57909	-10.8923	0.57909	-10.9918		0.57971	-5.52713	0.57361	-12.3217
	0.57392	-18.9243	0.57909	-9.2377	0.57862	-9.09982	0.57862	-10.7108	0.57862	-11.1017		0.57924	-4.24606	0.57298	-12.2676
	0.57345	-18.9941	0.57846	-9.42271	0.57815	-9.35987	0.57799	-10.4909	0.57799	-11.2082		0.57878	-5.25486	0.57251	-12.3968
	0.57298	-19.1058	0.57784	-9.37209	0.57768	-9.45063	0.57752	-10.3861	0.57752	-11.1331		0.57831	-4.20941	0.57205	-12.3915
	0.57236	-18.9243	0.57752	-9.22723	0.57721	-9.47332	0.57705	-10.4298	0.57705	-11.1645		0.57784	-5.46604	0.57158	-12.416
	0.57205	-18.6346	0.57705	-9.16789	0.57658	-9.28308	0.57643	-10.2674	0.57658	-11.1436		0.57721	-4.32984	0.57095	-12.3758
	0.57142	-19.0272	0.57643	-9.28483	0.57611	-9.32148	0.57611	-10.3285	0.57611	-11.1035		0.57674	-5.36482	0.57048	-12.3339
	0.57079	-19.0936	0.57596	-9.44889	0.5758	-9.43318	0.57564	-10.3774	0.57564	-11.093		0.57627	-4.28446	0.57001	-12.2344
	0.57032	-18.9557	0.57549	-9.48728	0.57518	-9.37907	0.57502	-10.2325	0.57502	-11.0947		0.5758	-5.55855	0.56938	-12.2851
	0.57001	-18.7951	0.57502	-9.46285	0.57455	-9.25864	0.57455	-10.5781	0.57455	-11.1733		0.57518	-4.1937	0.56892	-12.2082
	0.56938	-18.8091	0.57455	-9.30751	0.57408	-9.40176	0.57408	-10.6706	0.57424	-11.0546		0.57486	-5.28977	0.5686	-12.0686
	0.56892	-18.8283	0.57408	-9.21152	0.57361	-9.5571	0.57361	-11.0686	0.57361	-11.0319		0.57439	-4.13785	0.56798	-12.1175
	0.56845	-19.043	0.57361	-9.45063	0.57314	-9.52917	0.57314	-11.2536	0.57314	-11.2099		0.57377	-5.51142	0.56751	-12.0704
	0.56798	-19.1285	0.57298	-9.40176	0.57267	-9.18185	0.57267	-11.1855	0.57267	-11.456		0.57345	-4.32809	0.56704	-12.2362
	0.56735	-19.221	0.57251	-9.29181	0.5722	-9.45063	0.5722	-11.3234	0.5722	-11.388		0.57283	-5.28279	0.56657	-12.3357
	0.56704	-19.0796	0.57205	-9.37035	0.57158	-9.73512	0.57158	-11.477	0.57158	-11.3286		0.57236	-4.26526	0.56594	-12.3566
	0.56641	-19.0936	0.57158	-9.40874	0.57126	-9.59898	0.57111	-11.8051	0.57111	-11.3757		0.57189	-5.39623	0.56563	-12.2379
	0.56594	-19.0639	0.57095	-9.2761	0.57079	-9.24468	0.57064	-11.7283	0.57064	-11.3408		0.57126	-4.4939	0.565	-12.2781
	0.56532	-19.228	0.57064	-9.38256	0.57001	-9.52394	0.57001	-11.5956	0.57001	-11.655		0.57079	-5.65803	0.56453	-12.3182
	0.565	-19.1704	0.57001	-9.5379	0.5697	-9.61993	0.56954	-11.4421	0.5697	-11.655		0.57032	-4.26002	0.56406	-12.3531
	0.56438	-19.207	0.56954	-9.63913	0.56907	-9.54313	0.56907	-11.1541	0.56923	-11.5625		0.57001	-5.40147	0.56344	-12.3845
	0.56391	-19.0272	0.56907	-9.4262	0.5686	-9.60073	0.5686	-11.011	0.5686	-11.3949		0.56938	-4.25653	0.56312	-12.3653
	0.56328	-19.036	0.5686	-9.40176	0.56813	-9.74385	0.56798	-11.3303	0.56798	-11.5293		0.56876	-5.54808	0.56266	-12.2519
	0.56281	-18.9871	0.56798	-9.41223	0.56766	-9.57455	0.56782	-10.8521	0.56766	-11.388		0.56845	-4.23384	0.56219	-12.4648
	0.56234	-19.1616	0.56751	-9.58502	0.56719	-9.46459	0.56719	-10.8661	0.56719	-11.5363		0.56798	-5.55157	0.56156	-12.3252
	0.56203	-19.1669	0.56704	-9.68101	0.56657	-9.67927	0.56657	-10.6113	0.56657	-11.6061		0.56735	-4.3246	0.56093	-12.2885
	0.56156	-19.0622	0.56657	-9.69323	0.5661	-10.065	0.5661	-10.7771	0.5661	-11.6044		0.56688	-5.5952	0.56046	-12.2781
	0.56093	-19.015	0.5661	-9.22723	0.56579	-9.69323	0.56563	-10.8399	0.56563	-11.4595		0.56641	-4.33333	0.55999	-12.1419
	0.56046	-19.1564	0.56563	-9.48205	0.56516	-9.52743	0.56516	-10.983	0.56516	-11.7423		0.56579	-5.4643	0.55953	-12.2746
	0.55984	-19.1808	0.56516	-9.51172	0.56453	-9.64087	0.56453	-11.0476	0.56453	-11.5852		0.56532	-4.3438	0.55906	-12.3688
	0.55937	-19.317	0.56453	-9.61644	0.56422	-9.93932	0.56422	-11.1157	0.56406	-11.7981		0.56485	-5.53062	0.55843	-12.3252
	0.5589	-19.1599	0.56406	-9.77003	0.56375	-9.67054	0.56359	-11.2954	0.56375	-11.6166		0.56438	-4.28969	0.55796	-12.292
	0.55827	-19.2175	0.56375	-9.57804	0.56297	-9.55535	0.56297	-11.4822	0.56312	-11.6934		0.56391	-5.48873	0.55749	-12.32
	0.55796	-19.0936	0.56312	-9.26737	0.56266	-9.56059	0.5625	-11.7196	0.56266	-11.5538		0.56344	-4.03313	0.55702	-12.2013
	0.55733	-19.3309	0.56281	-9.34591	0.56219	-9.95154	0.56234	-11.9011	0.56219	-11.8697		0.56297	-5.48175	0.55655	-12.0913
	0.55702	-19.3658	0.56219	-9.4262	0.56172	-9.73512	0.56172	-11.7318	0.56156	-11.7964		0.56234	-4.26002	0.55608	-12.1245
	0.55655	-19.2925	0.56156	-9.68625	0.56125	-9.54662	0.56125	-11.6323	0.56109	-11.9796		0.56187	-5.37703	0.55561	-12.2501
	0.55593	-19.1948	0.56093	-9.54488	0.56078	-9.60771	0.56062	-11.6846	0.56062	-11.9046		0.5614	-4.21639	0.55514	-12.3304
	0.55546	-19.4234	0.56062	-9.6112	0.56015	-10.1296	0.56015	-12.0721	0.56015	-12.0215		0.56093	-5.37703	0.55467	-12.4404
	0.55514	-19.5002	0.56015	-9.56059	0.55953	-9.88173	0.55953	-11.8958	0.55968	-11.8522		0.56046	-4.44503	0.55405	-12.751
	0.55452	-19.4304	0.55953	-9.79795	0.55921	-9.52917	0.55921	-11.8016	0.55921	-12.0372		0.55999	-5.50444	0.55358	-12.5957
	0.55405	-19.406	0.55921	-9.56757	0.55874	-9.66356	0.55859	-11.4368	0.55874	-12.1908		0.55953	-4.45201	0.55311	-12.4107
	0.55342	-19.3711	0.55874	-9.6496	0.55796	-10.2744	0.55796	-11.5311	0.55812	-12.1664		0.5589	-5.50444	0.55264	-12.4229
	0.55311	-19.2035	0.55812	-9.66705	0.5578	-9.96376	0.55765	-11.3565	0.5578	-11.9098		0.55843	-4.34554	0.55217	-12.2065
	0.55248	-19.3083	0.55765	-9.68974	0.55733	-10.0196	0.55733	-11.6305	0.55733	-11.9604		0.55796	-5.63883	0.5517	-12.0913
	0.55201	-19.4042	0.55718	-9.688	0.55671	-9.86951	0.55671	-11.4595	0.55671	-11.9709		0.55733	-4.52706	0.55107	-12.4316
	0.55154	-19.5805	0.55655	-9.688	0.55624	-9.90093	0.55624	-11.5066	0.55624	-12.0704		0.55702	-5.47303	0.5506	-12.3933
	0.55092	-19.4601	0.55608	-9.78224	0.55593	-9.82064	0.55577	-11.2658	0.55577	-12.1925		0.55655	-4.42059	0.55014	-12.5416
	0.5506	-19.3623	0.55577	-9.74385	0.55514	-10.2011	0.55514	-11.4089	0.55514	-12.1594		0.55593	-5.49921	0.54951	-12.655
	0.55014	-19.0831	0.55514	-9.65483	0.55483	-10.1243	0.55483	-11.6428	0.55467	-11.9622		0.55546	-4.61781	0.5492	-12.5905
	0.54951	-19.3484	0.55467	-9.61818	0.55436	-10.0161	0.5542	-11.8958	0.55436	-12.004		0.55499	-5.60567	0.54873	-12.6463
	0.54904	-19.6748	0.5542	-9.57804	0.55373	-9.81541	0.55373	-11.8539	0.55373	-12.1088		0.55452	-4.31413	0.5481	-12.7737
	0.54857	-19.7411	0.55373	-9.71767	0.55327	-10.0179	0.55327	-11.8958	0.55327	-12.2885		0.55389	-5.44859	0.54763	-12.7336
	0.5481	-19.5596	0.55311	-9.85555	0.5528	-10.2849	0.5528	-11.915	0.55264	-12.4316		0.55342	-4.61432	0.54701	-12.6917
	0.54747	-19.4182	0.55264	-9.85031	0.55233	-9.96201	0.55233	-11.9447	0.55233	-12.217		0.55295	-5.57949	0.54669	-12.4945
	0.54701	-19.3484	0.55233	-9.47856	0.5517	-9.67927	0.5517	-12.0773	0.5517	-12.1454		0.55248	-4.37347	0.54607	-12.4072
	0.54654	-19.4898	0.5517	-9.60597	0.55123	-10.3041	0.55123	-12.3304	0.55123	-12.3234		0.55186	-5.48873	0.54544	-12.5887
	0.54591	-19.673	0.55123	-9.69498	0.55076	-10.0982	0.55092	-12.1699	0.55076	-12.6394		0.55154	-4.41187	0.54513	-12.683
	0.5456	-19.6852	0.55076	-9.91314	0.55029	-9.98819	0.55029	-12.0372	0.55029	-12.6062		0.55092	-5.62312	0.5445	-12.8889
	0.54513	-19.591	0.55029	-9.87998	0.54982	-10.0353	0.54967	-11.8906	0.54967	-12.4683		0.55045	-4.45375	0.54403	-12.7895
	0.5445	-19.5962	0.54982	-9.65833	0.54935	-10.2168	0.5492	-12.1751	0.54935	-12.5119		0.54998	-5.25137	0.54372	-12.5573
	0.54403	-19.6538	0.54935	-9.7421	0.54888	-10.3652	0.54888	-12.2257	0.54888	-12.299		0.54951	-4.46248	0.54309	-12.7476
	0.54356	-19.6992	0.54888	-9.94456	0.54826	-10.0667	0.54826	-11.9883	0.54826	-12.5748		0.54888	-5.77497	0.54247	-12.9081
	0.54309	-19.6975	0.54826	-9.86951	0.54779	-10.0545	0.54779	-11.8574	0.54779	-12.655		0.54857	-4.69286	0.54215	-12.7895
	0.54247	-19.7533	0.54779	-10.1016	0.54732	-10.4839	0.54732	-11.9848	0.54732	-12.6184		0.5481	-5.53411	0.54168	-12.669
	0.542	-19.9209	0.54732	-9.86951	0.54669	-10.4367	0.54669	-11.8627	0.54669	-12.4613		0.54747	-4.3246	0.54106	-12.6568
	0.54153	-19.5927	0.54669	-9.86951	0.54622	-10.414	0.54622	-12.21	0.54638	-12.6062		0.54701	-5.75751	0.54059	-12.5783
	0.54106	-19.5805	0.54622	-9.81366	0.54591	-10.236	0.54575	-12.1803	0.54575	-12.5399		0.54654	-4.66145	0.54012	-12.7371
	0.54059	-19.7463	0.54575	-10.0667	0.54528	-10.3181	0.54528	-12.2973	0.54528	-12.5032		0.54591	-5.59869	0.53965	-12.8174
	0.53996	-19.7551	0.54528	-10.0423	0.54481	-10.2797	0.54466	-12.2693	0.54466	-12.7615		0.54544	-4.47819	0.53918	-12.8575
	0.53965	-19.8039	0.54466	-10.1226	0.54434	-10.3966	0.54419	-12.3915	0.54434	-12.7633		0.54497	-5.45034	0.53871	-12.8418
	0.53902	-19.5823	0.54419	-9.90791	0.54388	-10.3757	0.54388	-12.2362	0.54388	-12.6062		0.5445	-4.6981	0.53824	-12.6795
	0.53855	-19.6416	0.54372	-9.76654	0.54325	-10.3983	0.54325	-12.5748	0.54325	-12.5102		0.54403	-5.55331	0.53746	-12.683
	0.53808	-19.6591	0.54309	-9.87475	0.54278	-10.1523	0.54278	-12.6236	0.54278	-12.6236		0.54341	-4.58291	0.5373	-12.5975
	0.53746	-19.8493	0.54278	-9.94281	0.54231	-10.0999	0.54231	-12.7249	0.54231	-12.8313		0.54294	-5.55157	0.53683	-12.7406
	0.53699	-19.9104	0.54215	-10.1121	0.54168	-10.5415	0.54168	-12.5451	0.54168	-12.9744		0.54247	-4.74522	0.53636	-12.8418
	0.53668	-19.7725	0.54168	-10.0493	0.54121	-10.5572	0.54121	-12.4753	0.54121	-12.9169		0.542	-5.75577	0.53574	-12.8418
	0.53605	-19.8022	0.54121	-9.8189	0.5409	-10.2256	0.5409	-12.4229	0.54075	-12.5242		0.54153	-4.5864	0.53527	-12.847
	0.53558	-19.6434	0.54075	-9.79621	0.54028	-10.2692	0.54028	-12.7423	0.54028	-12.6812		0.54106	-5.55855	0.53464	-12.7825
	0.53511	-19.9121	0.54028	-9.873	0.53981	-10.5135	0.53981	-12.6132	0.53981	-12.8662		0.54043	-4.5288	0.53417	-12.6463
	0.53464	-19.9523	0.53981	-10.0545	0.53934	-10.5816	0.53934	-12.4177	0.53918	-13.2781		0.53996	-5.69294	0.5337	-12.7231
	0.53402	-19.9156	0.53934	-10.2448	0.53887	-10.2168	0.53887	-12.306	0.53887	-12.9675		0.53965	-4.68065	0.53323	-12.7092
	0.5337	-19.7568	0.53871	-10.0877	0.53824	-10.5415	0.53824	-12.2955	0.53824	-12.9902		0.53902	-5.54284	0.53261	-12.6446
	0.53308	-19.8231	0.53824	-9.86078	0.53777	-11.0057	0.53777	-12.3339	0.53793	-12.8907		0.5384	-4.62829	0.53229	-12.6167
	0.53261	-19.9086	0.53793	-9.87649	0.5373	-10.6759	0.53746	-12.3636	0.53746	-12.7895		0.53824	-5.62312	0.53167	-12.6812
	0.53214	-20.0553	0.53746	-10.1034	0.53683	-10.3181	0.53699	-12.2973	0.53683	-13.2223		0.53746	-4.78013	0.53135	-12.5922
	0.53182	-19.968	0.53683	-10.154	0.53652	-10.4001	0.53652	-12.4474	0.53621	-13.1193		0.53715	-5.54808	0.53073	-12.8261
	0.53104	-20.1547	0.53621	-10.2064	0.53605	-10.9411	0.53589	-12.683	0.53589	-13.0617		0.53652	-4.61083	0.53026	-12.868
	0.53073	-20.0622	0.53589	-10.0929	0.53542	-11.1296	0.53527	-12.7109	0.53542	-13.0792		0.53605	-5.55157	0.52963	-12.6359
	0.5301	-20.0884	0.53527	-10.0022	0.5348	-10.524	0.5348	-12.8191	0.53495	-13.1193		0.53542	-4.7365	0.52916	-12.7161
	0.52963	-20.1582	0.5348	-9.98819	0.53448	-10.3739	0.53433	-12.758	0.53448	-13.1193		0.53511	-5.70166	0.52885	-12.7598
	0.52916	-20.1146	0.53433	-10.1139	0.53386	-10.6933	0.53386	-13.0146	0.53386	-13.341		0.53464	-4.83075	0.52822	-12.8034
	0.52869	-20.0919	0.53386	-10.2203	0.53339	-10.6951	0.53339	-13.1263	0.53339	-13.1961		0.53402	-5.57076	0.52776	-12.7598
	0.52822	-20.0657	0.53323	-10.2291	0.53292	-10.6218	0.53292	-13.0233	0.53292	-13.1595		0.53355	-4.71381	0.52713	-12.8802
	0.52776	-20.0779	0.53276	-10.2797	0.53245	-10.8015	0.53245	-13.224	0.53245	-13.1664		0.53308	-5.75751	0.52682	-12.9395
	0.52713	-20.0378	0.53229	-9.97947	0.53182	-10.7422	0.53182	-13.3165	0.53182	-13.3253		0.53245	-4.81504	0.52619	-12.6935
	0.52682	-19.9331	0.53182	-10.0632	0.53151	-10.4978	0.53135	-13.1856	0.53151	-13.3165		0.53198	-5.70166	0.52572	-12.8348
	0.52619	-20.0169	0.53135	-10.2727	0.53104	-10.5816	0.53089	-13.0949	0.53104	-13.1874		0.53151	-4.6248	0.52525	-12.9937
	0.52572	-20.139	0.53089	-10.2483	0.53042	-11.0284	0.53042	-13.1664	0.53042	-13.3776		0.53104	-5.63883	0.52463	-12.9971
	0.52525	-19.9051	0.53042	-10.1924	0.52995	-10.8574	0.52995	-12.9605	0.52995	-13.4823		0.53057	-4.8831	0.52416	-12.9081
	0.52463	-20.0779	0.52979	-9.97423	0.52948	-10.7474	0.52948	-13.0792	0.52948	-13.2293		0.5301	-5.6144	0.52369	-12.7668
	0.52416	-20.1425	0.52932	-10.1767	0.52901	-10.6759	0.52885	-13.0914	0.52901	-13.3514		0.52963	-4.82376	0.52322	-12.8261
	0.52353	-20.2647	0.52885	-10.4071	0.52838	-11.0022	0.52838	-12.8296	0.52838	-13.5487		0.52901	-5.75228	0.52259	-12.875
	0.52306	-20.2647	0.52822	-10.2831	0.52807	-10.9097	0.52791	-12.7563	0.52791	-13.6516		0.52869	-4.91627	0.52181	-12.8575
	0.52259	-20.1495	0.52791	-10.2517	0.5276	-10.8347	0.5276	-12.5416	0.52744	-13.5836		0.52822	-5.69643	0.52134	-12.9064
	0.52181	-20.2577	0.52729	-10.2273	0.52697	-11.1576	0.52682	-12.9046	0.52697	-13.3689		0.5276	-4.85518	0.52056	-12.7214
	0.52134	-20.235	0.52682	-10.2744	0.52635	-11.2815	0.52635	-13.0896	0.5265	-13.3829		0.52713	-5.65629	0.52009	-12.7144
	0.52056	-20.427	0.52635	-10.2797	0.52603	-11.0232	0.52603	-12.9151	0.52588	-13.7267		0.52666	-4.82551	0.51946	-12.7004
	0.52009	-20.5771	0.52588	-10.4472	0.52541	-10.7788	0.52541	-13.0338	0.52541	-13.807		0.52619	-5.72261	0.51899	-12.9884
	0.51946	-20.4776	0.52541	-10.4263	0.52494	-10.5641	0.52494	-12.9989	0.52494	-13.6516		0.52556	-4.96688	0.51837	-12.8034
	0.51899	-20.5108	0.52478	-10.3966	0.52447	-11.2082	0.52431	-13.3445	0.52447	-13.6132		0.52525	-5.80289	0.5179	-12.9535
	0.51837	-20.4008	0.52431	-10.3477	0.524	-11.2693	0.52384	-13.4213	0.524	-13.6307		0.52463	-4.98957	0.51743	-12.8819
	0.51774	-20.4811	0.52369	-10.2535	0.52322	-11.0947	0.52322	-13.6953	0.52322	-13.5783		0.52416	-5.91983	0.51696	-12.8715
	0.51743	-20.4288	0.5229	-10.4001	0.52275	-10.8556	0.5229	-13.7599	0.52275	-13.9414		0.52353	-4.95292	0.51633	-12.765
	0.5168	-20.5073	0.52228	-10.428	0.52228	-10.8818	0.52228	-13.8611	0.52228	-13.8122		0.52306	-5.69119	0.51586	-12.5905
	0.51617	-20.3537	0.52181	-10.5607	0.52165	-11.0249	0.52165	-13.5644	0.52165	-13.8471		0.52259	-4.86391	0.51539	-12.7598
	0.5157	-20.3432	0.52118	-10.3687	0.52118	-11.0738	0.52103	-13.6848	0.52118	-13.601		0.52181	-5.73308	0.51477	-13.0408
	0.51524	-20.1094	0.5204	-10.3914	0.5204	-11.2448	0.5204	-14.06	0.5204	-13.8262		0.52118	-5.04542	0.51445	-12.7685
	0.51477	-20.3345	0.51977	-10.3233	0.51977	-11.1296	0.51977	-13.8454	0.51977	-14.0059		0.52056	-5.91809	0.51383	-12.8017
	0.5143	-20.4322	0.51915	-10.3128	0.51915	-11.1244	0.51915	-13.7197	0.51915	-14.0042		0.52009	-4.91103	0.51336	-12.8977
	0.51383	-20.3904	0.51868	-10.5205	0.51868	-11.2815	0.51852	-13.7127	0.51868	-13.7511		0.51946	-5.78544	0.51289	-12.9587
	0.51336	-20.3555	0.51837	-10.3844	0.51805	-11.3496	0.51821	-13.2659	0.51821	-13.9204		0.51899	-4.84471	0.51242	-13.0565
	0.51289	-20.4584	0.51774	-10.3198	0.51758	-11.182	0.51758	-13.5906	0.51758	-13.9117		0.51837	-5.82907	0.51195	-12.8645
	0.51226	-20.4253	0.51711	-10.3163	0.51696	-11.2064	0.51696	-13.5609	0.51711	-13.8087		0.51774	-5.04368	0.51132	-12.9134
	0.51195	-20.6557	0.51664	-10.5153	0.51664	-11.257	0.51649	-13.4998	0.51664	-13.8663		0.51743	-5.90238	0.51085	-12.8785
	0.51117	-20.4811	0.51617	-10.7247	0.51602	-11.456	0.51602	-13.1455	0.51602	-14.1072		0.5168	-4.9023	0.51038	-13.0094
	0.5107	-20.8214	0.51555	-10.5729	0.51555	-11.4508	0.51555	-13.2502	0.51555	-14.1665		0.51617	-5.89889	0.50976	-13.1595
	0.51023	-20.6644	0.51524	-10.5572	0.51508	-11.3548	0.51492	-13.4038	0.51492	-14.1875		0.5157	-5.08556	0.50944	-13.0216
	0.50976	-20.6504	0.51477	-10.4245	0.51461	-11.2919	0.51461	-13.4492	0.51461	-13.8087		0.51524	-5.70166	0.50898	-13.0617
	0.50929	-20.8337	0.51414	-10.6427	0.51414	-11.3373	0.51398	-13.6656	0.51414	-14.081		0.51477	-5.02099	0.50835	-13.0408
	0.50898	-20.8878	0.51367	-10.613	0.51351	-11.2099	0.51351	-13.6761	0.51351	-14.4527		0.51414	-5.84478	0.50804	-13.1752
	0.50835	-20.8529	0.5132	-10.6479	0.51304	-11.2466	0.51304	-13.6115	0.51304	-14.3986		0.51383	-4.96688	0.50741	-13.2101
	0.50788	-20.6068	0.51273	-10.5537	0.51257	-11.3688	0.51257	-13.786	0.51257	-14.3707		0.51336	-5.80987	0.50694	-13.3165
	0.50741	-20.6295	0.51211	-10.5746	0.51195	-11.4508	0.51195	-14.0286	0.51195	-14.3149		0.51273	-4.96164	0.50631	-13.1979
	0.50694	-21.0553	0.51179	-10.5205	0.51148	-11.449	0.51164	-14.3236	0.51148	-14.1072		0.51226	-5.81162	0.50585	-12.9535
	0.50631	-20.7377	0.51132	-10.4874	0.51101	-11.2919	0.51117	-14.3759	0.51101	-14.1246		0.51179	-5.09778	0.50538	-13.0355
	0.50585	-20.8756	0.5107	-10.6863	0.51054	-11.1227	0.51054	-14.3533	0.51054	-14.5295		0.51117	-5.74181	0.50491	-12.9657
	0.50538	-20.5806	0.51023	-10.6828	0.51007	-11.3618	0.51007	-14.3061	0.51007	-14.5487		0.51085	-5.06986	0.50444	-13.0547
	0.50491	-20.6033	0.5096	-10.7334	0.50976	-11.7772	0.50944	-14.4074	0.50976	-14.2573		0.51038	-5.86922	0.50397	-13.32
	0.50428	-20.5213	0.50913	-10.6828	0.50913	-11.7894	0.50913	-14.3218	0.50913	-14.3777		0.50976	-5.18156	0.5035	-13.2834
	0.50381	-20.5457	0.50866	-10.4507	0.50851	-11.545	0.50835	-14.5959	0.50851	-14.3271		0.50929	-5.92158	0.50287	-13.4021
	0.50334	-20.6591	0.50819	-10.606	0.50804	-11.449	0.50804	-14.444	0.50804	-14.4126		0.50882	-5.00877	0.5024	-13.4038
	0.50272	-20.9139	0.50772	-10.7474	0.50757	-11.7353	0.50757	-14.2643	0.50772	-14.561		0.50835	-5.88143	0.50193	-13.3183
	0.50225	-20.8895	0.50725	-10.7806	0.5071	-11.9063	0.50694	-14.1403	0.50694	-14.4021		0.50772	-5.13094	0.50146	-13.3846
	0.50178	-20.8738	0.50678	-10.9045	0.50647	-11.915	0.50647	-14.2782	0.50663	-14.5854		0.50725	-6.0804	0.50084	-13.4631
	0.50131	-20.7953	0.50631	-10.5676	0.50616	-11.5276	0.50616	-14.0182	0.50616	-14.4877		0.50678	-5.32118	0.50037	-13.4492
	0.50084	-20.9768	0.50569	-10.6095	0.50553	-11.4333	0.50553	-14.0321	0.50569	-14.6273		0.50631	-5.81337	0.4999	-13.224
	0.50037	-21.1304	0.50522	-10.6741	0.50522	-11.5066	0.50506	-14.0251	0.50522	-14.4999		0.50585	-4.90754	0.49927	-13.5103
	0.4999	-21.2194	0.50475	-10.8242	0.50475	-11.9011	0.50459	-13.7407	0.50475	-14.7809		0.50538	-5.93728	0.49896	-13.3253
	0.49927	-21.0728	0.50412	-10.7631	0.50412	-11.8714	0.50412	-13.7354	0.50412	-14.8577		0.50491	-5.1833	0.49849	-13.2799
	0.4988	-20.9681	0.50365	-10.7282	0.50365	-11.6183	0.5035	-14.0391	0.50365	-14.5243		0.50428	-5.93379	0.49771	-13.2572
	0.49849	-21.071	0.50318	-10.6793	0.50303	-11.5852	0.50303	-14.2241	0.50318	-14.6238		0.50381	-5.14141	0.49739	-13.341
	0.49786	-21.1164	0.50272	-10.9289	0.50256	-11.7946	0.50256	-14.4004	0.50256	-14.8594		0.50334	-5.95474	0.49692	-13.4125
	0.49724	-21.2386	0.50225	-10.8033	0.50209	-11.6585	0.50209	-14.1421	0.50209	-14.8751		0.50272	-5.27057	0.49646	-13.4596
	0.49677	-21.1915	0.50178	-10.6724	0.50162	-11.7073	0.50146	-14.3341	0.50162	-15.0025		0.50225	-5.89016	0.49599	-13.1979
	0.4963	-20.9681	0.50131	-10.8521	0.50115	-11.8016	0.50115	-14.6378	0.50131	-14.6692		0.50193	-5.08556	0.49552	-13.1699
	0.49583	-21.0099	0.50052	-10.8102	0.50052	-11.9936	0.50052	-15.0671	0.50052	-14.8978		0.50131	-5.95648	0.49489	-13.1211
	0.49536	-21.1478	0.50021	-10.805	0.50005	-11.648	0.50005	-15.0165	0.50005	-14.9292		0.50084	-5.27406	0.49442	-13.2886
	0.49489	-21.2089	0.49974	-10.8294	0.49959	-11.6794	0.49959	-15.095	0.49959	-14.9065		0.50021	-6.0612	0.49411	-13.1647
	0.49426	-21.1845	0.49912	-10.8556	0.49912	-11.7597	0.49912	-14.938	0.49912	-15.1718		0.4999	-5.20948	0.49348	-13.3148
	0.49395	-21.1147	0.49865	-11.0755	0.49865	-12.1018	0.49849	-14.9833	0.49865	-15.088		0.49927	-5.8378	0.49301	-13.3392
	0.49348	-21.1356	0.49818	-10.8556	0.49818	-12.2048	0.49802	-14.9484	0.49818	-14.7791		0.4988	-5.10127	0.49254	-13.2886
	0.49286	-20.9314	0.49771	-10.8172	0.49771	-12.2781	0.49771	-15.1701	0.49755	-14.6674		0.49849	-6.07866	0.49207	-13.1891
	0.49239	-20.9925	0.49724	-10.8417	0.49708	-11.9622	0.49708	-15.1771	0.49708	-15.013		0.49786	-5.21297	0.49145	-13.1577
	0.49192	-21.27	0.49677	-10.9202	0.49661	-12.0634	0.49661	-15.0531	0.49661	-15.28		0.49724	-5.97568	0.49098	-13.2136
	0.49145	-21.455	0.4963	-11.1541	0.49614	-12.0425	0.49614	-14.8803	0.49614	-15.1736		0.49692	-5.30897	0.49051	-13.1088
	0.49098	-21.3555	0.49567	-11.1593	0.49567	-12.3566	0.49567	-14.6168	0.49567	-15.013		0.4963	-5.95823	0.48988	-13.135
	0.49035	-21.1775	0.49536	-10.6916	0.49505	-12.2885	0.49505	-14.7791	0.4952	-15.0357		0.49583	-5.28279	0.48941	-13.1507
	0.48988	-21.3695	0.49473	-10.8626	0.49473	-11.9447	0.49458	-14.6796	0.49458	-15.198		0.49536	-6.11705	0.4891	-12.9762
	0.48941	-21.4288	0.49426	-10.9795	0.49426	-11.9046	0.49411	-14.6186	0.49426	-15.1387		0.49489	-5.2409	0.48847	-13.2205
	0.4891	-21.4899	0.49364	-11.1122	0.49364	-11.8976	0.49348	-14.4144	0.49364	-15.2451		0.49442	-5.99837	0.488	-13.3165
	0.48847	-21.558	0.49333	-10.9342	0.49333	-12.3636	0.49317	-14.2416	0.49317	-15.3795		0.49395	-5.37878	0.48753	-13.2973
	0.48785	-21.3939	0.49286	-10.7945	0.49286	-12.2013	0.4927	-14.4877	0.4927	-15.1509		0.49348	-5.95125	0.48706	-13.2764
	0.48753	-21.476	0.49239	-10.8085	0.49223	-11.9255	0.49207	-14.5941	0.49223	-15.2818		0.49286	-5.21995	0.4866	-13.1682
	0.48706	-21.5475	0.49192	-10.9603	0.49176	-12.0913	0.4916	-14.9083	0.49176	-15.3882		0.49254	-5.82907	0.48613	-13.1752
	0.4866	-21.5336	0.49129	-11.093	0.49129	-12.2344	0.49113	-14.9292	0.49129	-15.5017		0.49192	-5.43812	0.4855	-13.2397
	0.48597	-21.5946	0.49082	-11.0982	0.49066	-12.1629	0.49066	-15.0968	0.49066	-15.5837		0.49145	-6.09262	0.48503	-13.135
	0.48534	-21.4777	0.49035	-11.1052	0.49019	-12.3147	0.49019	-15.0776	0.49035	-15.6064		0.49082	-5.17981	0.4844	-12.9221
	0.48487	-21.6889	0.48988	-10.9848	0.48973	-12.2554	0.48973	-15.4109	0.48973	-15.5785		0.49035	-5.99313	0.48393	-13.0163
	0.4844	-21.455	0.48926	-11.2187	0.48926	-12.3706	0.48926	-15.5052	0.48926	-15.4371		0.48988	-5.29675	0.48347	-13.2502
	0.48393	-21.5946	0.48879	-11.0476	0.48863	-11.9866	0.48863	-15.6884	0.48863	-15.4441		0.48941	-6.1572	0.483	-13.4055
	0.48347	-21.4533	0.48832	-11.011	0.48816	-12.1472	0.48816	-15.6483	0.48832	-15.5575		0.48894	-5.38576	0.48253	-13.1979
	0.483	-21.6644	0.48785	-11.0703	0.48785	-12.2851	0.48769	-15.6291	0.48785	-15.6099		0.48847	-5.80987	0.48206	-13.1891
	0.48237	-21.5475	0.48722	-11.3269	0.48706	-12.6289	0.48722	-15.7914	0.48722	-15.5401		0.488	-5.35434	0.48143	-13.0844
	0.48206	-21.4742	0.48691	-11.1349	0.48675	-12.3828	0.48675	-16.0637	0.48675	-15.5139		0.48753	-6.138	0.48112	-13.1717
	0.48143	-21.7587	0.48644	-11.0825	0.48628	-12.4631	0.48628	-15.9101	0.48628	-15.5785		0.48706	-5.4067	0.48065	-13.1821
	0.48096	-21.6383	0.48581	-11.1663	0.48566	-12.477	0.48566	-15.5959	0.48581	-15.6378		0.48644	-5.95299	0.48002	-13.6412
	0.48049	-21.6732	0.48534	-11.285	0.48534	-12.4631	0.48519	-15.4563	0.48534	-16.0008		0.48581	-5.25661	0.47955	-13.6132
	0.48002	-21.7709	0.48487	-11.2204	0.48487	-12.4474	0.48472	-15.4528	0.48487	-15.7687		0.4855	-6.01059	0.47908	-13.4893
	0.47955	-21.6557	0.48425	-10.9778	0.48425	-12.5625	0.48425	-15.4511	0.48425	-15.6535		0.48503	-5.6685	0.47861	-13.2048
	0.47893	-21.7203	0.48378	-11.0947	0.48362	-12.655	0.48362	-15.3376	0.48362	-15.774		0.4844	-6.16592	0.47799	-13.3672
	0.47846	-21.8547	0.48331	-11.1366	0.48315	-12.4735	0.48331	-15.0741	0.48331	-15.6972		0.48409	-5.2409	0.47736	-13.2624
	0.47783	-21.9193	0.48284	-11.2344	0.48284	-12.0704	0.48284	-15.0427	0.48268	-15.8874		0.48362	-5.92856	0.47705	-13.4439
	0.47736	-21.8896	0.48221	-11.4106	0.48221	-12.4945	0.48221	-15.1334	0.48221	-16.055		0.483	-5.576	0.47658	-13.252
	0.47705	-21.8425	0.4819	-11.1768	0.48174	-12.8209	0.48174	-14.9938	0.48174	-15.8543		0.48253	-6.042	0.47595	-13.1856
	0.47642	-21.9629	0.48143	-11.0912	0.48127	-12.7929	0.48127	-15.0165	0.48127	-15.8089		0.48206	-5.44859	0.47548	-13.334
	0.4758	-22.0449	0.4808	-11.0755	0.4808	-12.5713	0.4808	-15.3725	0.4808	-15.8577		0.48143	-5.99837	0.47501	-13.327
	0.47548	-22.0048	0.48034	-11.3164	0.48018	-12.5067	0.48018	-15.5942	0.48034	-16.0183		0.48096	-5.47652	0.47439	-13.2432
	0.47501	-22.1078	0.47987	-11.2309	0.47971	-12.5695	0.47971	-15.5977	0.47987	-15.9502		0.48049	-6.27239	0.47408	-13.1193
	0.47439	-22.0955	0.4794	-11.3251	0.47924	-12.7074	0.4794	-15.6169	0.4794	-16.0532		0.48002	-5.68945	0.47345	-13.0408
	0.47392	-22.127	0.47893	-11.4665	0.47861	-12.5748	0.47877	-16.0305	0.47877	-16.137		0.4794	-6.12927	0.47298	-12.9657
	0.47345	-22.0397	0.4783	-11.2012	0.47814	-12.8453	0.47814	-16.1876	0.47814	-16.123		0.47893	-5.73483	0.47251	-13.1525
	0.47298	-22.1095	0.47783	-11.3042	0.47752	-12.8662	0.47767	-16.4616	0.47767	-16.1108		0.47846	-6.21479	0.47188	-13.1647
	0.47235	-22.2806	0.47736	-11.2937	0.47721	-12.7668	0.47721	-16.4791	0.47721	-16.2574		0.47783	-5.70516	0.47157	-13.032
	0.47188	-22.3521	0.47689	-11.5084	0.47674	-12.6306	0.47658	-16.3848	0.47674	-16.2749		0.47736	-6.2113	0.47079	-13.1717
	0.47126	-22.12	0.47627	-11.449	0.47627	-12.9587	0.47611	-16.5402	0.47627	-16.4616		0.47705	-5.56902	0.47048	-13.1019
	0.47079	-22.1322	0.4758	-11.2553	0.4758	-13.0652	0.47564	-16.6553	0.4758	-16.1841		0.47642	-6.10658	0.46985	-12.9029
	0.47032	-22.0833	0.47533	-11.1541	0.47501	-12.9605	0.47517	-16.5751	0.47517	-16.2312		0.4758	-5.79591	0.46938	-13.1647
	0.46985	-22.2247	0.47486	-11.3565	0.4747	-12.7196	0.4747	-16.3761	0.4747	-16.3447		0.47533	-6.20781	0.46891	-13.1071
	0.46938	-22.1828	0.47439	-11.7213	0.47423	-13.0931	0.47423	-16.2574	0.47423	-16.6972		0.47501	-5.71039	0.46844	-13.0635
	0.46875	-22.3207	0.47376	-11.4857	0.47376	-12.9256	0.47361	-16.0899	0.47361	-16.5995		0.47439	-5.95823	0.46797	-13.0024
	0.46828	-21.9891	0.47329	-11.4386	0.47329	-12.9954	0.47314	-15.8857	0.47329	-16.2871		0.47392	-5.64581	0.4675	-12.9413
	0.46797	-22.1217	0.47267	-11.4892	0.47267	-13.1158	0.47267	-16.0008	0.47267	-16.2592		0.47345	-6.34918	0.46688	-13.0792
	0.46735	-22.2264	0.4722	-11.3321	0.4722	-12.9762	0.4722	-16.1038	0.4722	-16.4442		0.47298	-5.80638	0.46641	-13.1612
	0.46688	-22.3346	0.47173	-11.6532	0.47157	-13.1088	0.47157	-15.8612	0.47157	-16.685		0.47235	-6.15021	0.46578	-13.3654
	0.46641	-22.4481	0.47126	-11.6166	0.4711	-13.0338	0.4711	-15.7059	0.4711	-16.7653		0.47188	-5.71737	0.46531	-13.5295
	0.46578	-22.4411	0.47079	-11.5171	0.47063	-13.3724	0.47063	-15.746	0.47063	-16.6309		0.47141	-6.13974	0.46484	-13.3131
	0.46531	-22.3224	0.47016	-11.4054	0.47016	-13.0949	0.47016	-16.0218	0.47016	-16.4442		0.47079	-5.84827	0.46437	-13.0408
	0.46484	-22.4568	0.46985	-11.4944	0.46969	-13.0617	0.46938	-16.3063	0.46969	-16.493		0.47032	-6.2689	0.46375	-13.0163
	0.46422	-22.6645	0.46922	-11.5852	0.46907	-13.0896	0.46907	-16.1387	0.46922	-16.6903		0.47001	-5.55855	0.46328	-13.0041
	0.46375	-22.7483	0.46875	-11.6096	0.46875	-13.2851	0.4686	-16.3237	0.46875	-16.6414		0.46938	-6.19385	0.46281	-12.9971
	0.46328	-22.5703	0.46813	-11.5572	0.46797	-13.1595	0.46813	-16.4756	0.46797	-16.9625		0.46891	-5.89714	0.46234	-13.2171
	0.46281	-22.6977	0.46766	-11.3932	0.46766	-13.2415	0.4675	-16.5995	0.46766	-16.7862		0.46844	-6.26017	0.46171	-13.2048
	0.46234	-22.5615	0.46719	-11.5066	0.46719	-13.0268	0.46719	-16.8037	0.46719	-16.7007		0.46797	-5.65454	0.46124	-13.2485
	0.46171	-22.6418	0.46672	-11.4979	0.46656	-13.2205	0.46656	-17.1266	0.46656	-16.7252		0.46735	-6.37013	0.46093	-13.2921
	0.4614	-22.4429	0.46609	-11.6061	0.46609	-13.1839	0.46594	-17.2697	0.46609	-16.8997		0.46688	-6.09087	0.4603	-13.1717
	0.46093	-22.5179	0.46578	-11.6218	0.46562	-13.1577	0.46547	-17.3535	0.46562	-17.0899		0.46641	-6.42947	0.45999	-13.1036
	0.4603	-22.7291	0.46515	-11.7353	0.46515	-13.4457	0.46515	-16.9782	0.465	-17.2645		0.46578	-5.73832	0.45952	-13.156
	0.45968	-22.5615	0.46469	-11.6742	0.46453	-13.5801	0.46437	-17.0533	0.46453	-16.959		0.46531	-6.28635	0.45874	-13.1438
	0.45921	-22.661	0.46422	-11.5555	0.46406	-13.533	0.4639	-17.2557	0.46406	-16.7112		0.46484	-5.89016	0.45827	-13.0931
	0.45874	-22.6383	0.46375	-11.3356	0.46359	-13.4858	0.46359	-17.0515	0.46359	-16.8055		0.46437	-6.68079	0.45764	-13.2694
	0.45811	-22.8024	0.46312	-11.6253	0.46296	-13.3724	0.46296	-16.7967	0.46296	-17.0673		0.46375	-5.92856	0.45717	-13.4928
	0.4578	-22.8635	0.46265	-11.9011	0.46249	-13.4405	0.46249	-16.5943	0.46249	-17.247		0.46328	-6.16767	0.4567	-13.3287
	0.45733	-22.6663	0.46218	-11.915	0.46202	-13.4719	0.46202	-16.5733	0.46202	-17.0515		0.46281	-5.75402	0.45623	-13.3776
	0.4567	-22.7989	0.46156	-11.634	0.46156	-13.5487	0.46156	-16.5978	0.46156	-16.9049		0.46234	-6.43645	0.45576	-13.2328
	0.45623	-22.7518	0.46109	-11.3618	0.46093	-13.3794	0.46109	-16.5908	0.46093	-17.0149		0.46171	-5.86398	0.45514	-13.3008
	0.45576	-22.8565	0.46062	-11.5922	0.46046	-13.3864	0.46077	-16.5646	0.46062	-17.1877		0.4614	-6.2689	0.45467	-13.2939
	0.45514	-23.0764	0.46015	-11.9971	0.45999	-13.3916	0.46015	-16.5087	0.46015	-17.4128		0.46093	-5.8762	0.45436	-13.0704
	0.45467	-23.2789	0.45983	-11.8697	0.45952	-13.6569	0.45952	-16.6885	0.45968	-17.3099		0.4603	-6.46786	0.45373	-13.2363
	0.4542	-22.8495	0.45921	-11.6253	0.45905	-13.6063	0.45874	-16.7897	0.45905	-17.076		0.45968	-6.10833	0.4531	-13.2537
	0.45373	-22.8705	0.45858	-11.5747	0.45858	-13.526	0.45843	-17.0219	0.45858	-17.2627		0.45921	-6.38932	0.45279	-13.1228
	0.4531	-23.134	0.45811	-11.6724	0.45796	-13.5539	0.45796	-17.3168	0.45796	-17.535		0.45874	-5.88143	0.45232	-13.4422
	0.45263	-23.5494	0.45749	-11.922	0.45733	-13.5207	0.45733	-17.247	0.45733	-17.5053		0.45811	-6.46786	0.4517	-13.5871
	0.45217	-23.3051	0.45702	-11.641	0.45686	-13.697	0.45717	-17.1039	0.45686	-17.5332		0.4578	-5.98964	0.45107	-13.622
	0.4517	-23.148	0.45655	-11.9883	0.45639	-13.7441	0.45655	-17.4215	0.45655	-17.4338		0.45733	-6.36664	0.4506	-13.4335
	0.45123	-23.0101	0.45592	-11.5607	0.45592	-13.4596	0.45592	-17.6624	0.45592	-17.4582		0.4567	-5.80289	0.45029	-13.4509
	0.45076	-23.0677	0.45545	-11.8609	0.45545	-13.6045	0.45545	-17.8143	0.45545	-17.3587		0.45623	-6.27588	0.44966	-13.4823
	0.45029	-23.1305	0.45514	-11.8749	0.45498	-13.8314	0.45498	-17.905	0.45498	-17.5751		0.45576	-5.89016	0.44935	-13.718
	0.4495	-23.1742	0.45451	-11.9622	0.45451	-13.8576	0.45451	-17.8334	0.45451	-17.7113		0.45514	-6.36664	0.44872	-13.8942
	0.44919	-22.8914	0.45404	-11.9709	0.45404	-13.7686	0.45389	-17.706	0.45389	-17.645		0.45467	-5.92507	0.4481	-13.779
	0.44872	-23.12	0.45357	-11.8138	0.45357	-14.0373	0.45342	-17.6258	0.45342	-17.5874		0.4542	-6.43121	0.44778	-13.711
	0.4481	-22.9734	0.4531	-11.9883	0.4531	-14.1875	0.45295	-17.5402	0.45295	-17.5786		0.45373	-6.22352	0.44716	-13.7756
	0.44763	-23.1148	0.45248	-11.922	0.45232	-14.0688	0.45232	-17.6031	0.45232	-17.6711		0.4531	-6.68952	0.44669	-14.0147
	0.44716	-23.1602	0.45201	-11.7754	0.45201	-13.8977	0.45185	-17.5158	0.45185	-17.7322		0.45263	-6.06469	0.44622	-13.8314
	0.44669	-23.216	0.4517	-11.943	0.45138	-13.9466	0.45138	-17.1004	0.45138	-17.7619		0.45232	-6.29682	0.44575	-13.6639
	0.44622	-23.4011	0.45107	-12.0442	0.45091	-14.0339	0.45091	-16.9782	0.45091	-17.8893		0.4517	-5.85525	0.44528	-13.8017
	0.44559	-23.4307	0.4506	-11.9814	0.4506	-14.0059	0.45029	-17.1388	0.45044	-17.5053		0.45107	-6.21479	0.44465	-13.6743
	0.44528	-23.1742	0.45029	-11.5869	0.44997	-13.9274	0.44997	-17.0917	0.44997	-17.535		0.45076	-5.85874	0.44434	-13.4562
	0.44465	-23.3295	0.4495	-11.751	0.4495	-13.8366	0.44935	-17.4948	0.4495	-17.7514		0.45029	-6.42772	0.44371	-13.519
	0.44418	-23.4517	0.44919	-11.8557	0.44904	-13.7738	0.44888	-17.3657	0.44904	-17.9521		0.44966	-6.32649	0.44309	-13.4474
	0.44371	-23.6297	0.44872	-12.1	0.44857	-13.9414	0.44841	-17.5298	0.44857	-17.9626		0.44919	-6.37362	0.44262	-13.334
	0.44309	-23.4464	0.4481	-11.922	0.4481	-14.2258	0.44794	-17.617	0.4481	-17.8806		0.44872	-6.29159	0.44231	-13.4213
	0.44262	-23.429	0.44747	-11.8714	0.44747	-14.0513	0.44747	-17.8527	0.44747	-17.919		0.4481	-6.7157	0.44168	-13.4893
	0.44231	-23.4272	0.44716	-11.6323	0.44684	-13.9728	0.44684	-18.015	0.447	-18.0254		0.44778	-6.29333	0.44121	-13.4125
	0.44168	-23.6698	0.44669	-12.1262	0.44653	-13.91	0.44637	-18.0569	0.44653	-18.1581		0.44731	-6.53768	0.44074	-13.6045
	0.44121	-23.703	0.44606	-12.0163	0.44606	-13.9832	0.4459	-18.2017	0.44606	-18.1249		0.44669	-6.19036	0.44027	-13.8105
	0.44074	-23.7519	0.44559	-12.011	0.44544	-14.1648	0.44528	-18.2087	0.44544	-18.0324		0.44622	-6.38932	0.43964	-13.8838
	0.44027	-23.2928	0.44512	-11.7998	0.44512	-14.3201	0.44497	-18.2104	0.44512	-17.9818		0.44575	-5.94776	0.43918	-13.7599
	0.43964	-23.6977	0.4445	-11.9971	0.4445	-14.0688	0.4445	-18.2471	0.4445	-18.0254		0.44528	-6.2689	0.43871	-13.4754
	0.43918	-23.4063	0.44403	-12.0512	0.44403	-13.9902	0.44387	-18.3832	0.44403	-18.1895		0.44465	-6.16069	0.43824	-13.4893
	0.43871	-23.6768	0.44356	-12.1454	0.44356	-14.1054	0.4434	-18.3885	0.4434	-18.0918		0.44418	-6.66858	0.43761	-13.8105
	0.43824	-23.4534	0.44309	-12.0756	0.44293	-14.2363	0.44293	-18.1354	0.44309	-18.1912		0.44371	-6.49404	0.4373	-13.9291
	0.43777	-23.4534	0.44246	-12.025	0.44246	-14.2817	0.44246	-17.9643	0.44246	-18.2872		0.44324	-6.51499	0.43683	-14.1717
	0.4373	-23.5965	0.44215	-12.1158	0.44199	-14.4807	0.44184	-18.008	0.44199	-18.2366		0.44277	-6.34918	0.4362	-14.0199
	0.43667	-23.5128	0.44152	-12.0808	0.44152	-14.4702	0.44152	-18.0883	0.44152	-18.1965		0.44231	-6.68254	0.43573	-13.8192
	0.4362	-23.696	0.44105	-12.107	0.44105	-14.6447	0.4409	-17.8369	0.44105	-18.3221		0.44168	-6.38758	0.43526	-13.9867
	0.43573	-23.8199	0.44058	-12.1733	0.44043	-14.088	0.44027	-17.713	0.44043	-18.3902		0.44121	-6.46088	0.43464	-13.9867
	0.43542	-23.6367	0.44011	-12.0616	0.43996	-14.1456	0.43996	-17.7095	0.44011	-18.6328		0.44058	-5.97045	0.43417	-13.8331
	0.43479	-23.8897	0.43964	-12.1437	0.43949	-14.4283	0.43949	-17.9137	0.43949	-18.5019		0.44011	-6.29508	0.43385	-13.8244
	0.43417	-23.8932	0.43902	-11.9534	0.43886	-14.4266	0.43886	-18.1057	0.43902	-18.2802		0.43964	-5.94252	0.43323	-13.9047
	0.4337	-23.9351	0.43855	-11.8644	0.43855	-14.0705	0.43839	-18.1284	0.43855	-18.3169		0.43918	-6.44692	0.43276	-13.7773
	0.43323	-23.9805	0.43808	-11.9377	0.43808	-13.9955	0.43792	-18.2366	0.43808	-18.4792		0.43871	-6.42074	0.43229	-13.6796
	0.43276	-24.1062	0.43745	-12.1507	0.43745	-14.3061	0.43745	-18.3361	0.43745	-18.5525		0.43824	-6.7349	0.43182	-13.7267
	0.43229	-24.0137	0.43698	-12.3357	0.43683	-14.5993	0.43698	-18.6241	0.43698	-18.5997		0.43761	-6.61796	0.43119	-13.7424
	0.43182	-24.0521	0.43651	-12.1192	0.43651	-14.4911	0.43636	-18.9138	0.43651	-18.4775		0.4373	-6.86754	0.43072	-13.7441
	0.43135	-23.9212	0.43605	-12.1419	0.43605	-14.6273	0.43605	-18.7777	0.43605	-18.5333		0.43683	-6.54291	0.43041	-13.7197
	0.43072	-24.1201	0.43542	-12.2711	0.43542	-14.2835	0.43542	-19.1913	0.43542	-18.8335		0.43605	-6.68254	0.42963	-13.9326
	0.43041	-24.0992	0.43511	-12.018	0.43511	-14.3445	0.43495	-18.7951	0.43511	-18.7602		0.43573	-6.07342	0.42932	-13.903
	0.42963	-24.0433	0.43464	-12.3444	0.43464	-14.4685	0.43448	-19.1075	0.43464	-18.659		0.43526	-6.43645	0.42885	-13.8785
	0.42932	-23.9613	0.43417	-12.313	0.43401	-14.828	0.43385	-18.8492	0.43401	-18.7812		0.43479	-6.12927	0.42838	-13.8576
	0.42885	-24.1166	0.43354	-12.1611	0.43354	-14.8908	0.43338	-19.0866	0.43354	-18.7393		0.43432	-6.39805	0.42775	-13.7738
	0.42822	-24.0765	0.43307	-12.2728	0.43307	-14.6727	0.43307	-19.3816	0.43292	-18.6782		0.4337	-6.37362	0.42728	-13.793
	0.42775	-24.0974	0.43245	-12.2589	0.43245	-14.6186	0.43245	-18.9732	0.43245	-18.9033		0.43323	-6.86405	0.42681	-13.8628
	0.42728	-24.1009	0.43198	-12.2205	0.43198	-14.6622	0.43198	-18.7131	0.43198	-18.8248		0.43276	-6.94608	0.42619	-13.9815
	0.42681	-24.1027	0.43166	-12.2187	0.43151	-14.9449	0.43166	-18.4583	0.43166	-18.9295		0.43229	-6.95481	0.42587	-13.9571
	0.42619	-24.0416	0.43104	-12.1821	0.43104	-14.9728	0.43104	-18.4897	0.43104	-18.7951		0.43182	-6.51673	0.42525	-13.697
	0.42572	-24.0538	0.43057	-12.313	0.43057	-14.9816	0.43057	-18.7916	0.43057	-18.9086		0.43119	-6.6773	0.42478	-13.8873
	0.4254	-24.1114	0.43025	-12.3583	0.4301	-14.8297	0.42994	-18.851	0.4301	-19.0726		0.43088	-6.55862	0.42431	-14.0531
	0.42478	-24.4273	0.42963	-12.3479	0.42963	-14.7163	0.42963	-18.563	0.42963	-19.1616		0.43041	-6.50102	0.42368	-14.1037
	0.42415	-24.4151	0.42916	-12.1367	0.429	-14.7163	0.429	-18.2837	0.429	-19.2803		0.42979	-6.05248	0.42337	-14.1246
	0.42384	-24.4971	0.42853	-12.1629	0.42853	-14.6849	0.42853	-18.6346	0.42853	-19.1756		0.42932	-6.46786	0.42274	-14.0845
	0.42337	-24.3767	0.42822	-12.2013	0.42822	-14.9467	0.42806	-18.7323	0.42806	-18.9801		0.42885	-6.42598	0.42227	-14.0304
	0.42274	-24.3889	0.42759	-12.2851	0.42759	-15.2137	0.42759	-19.2123	0.42759	-19.0953		0.42822	-6.70872	0.4218	-13.9675
	0.42227	-24.4325	0.42712	-12.3479	0.42697	-14.8716	0.42697	-19.1616	0.42697	-19.2472		0.42775	-6.80471	0.42118	-13.8768
	0.4218	-24.6926	0.42666	-12.4543	0.42666	-14.7407	0.42666	-19.1965	0.4265	-19.399		0.42728	-6.72966	0.42071	-13.8157
	0.42118	-24.6507	0.42619	-12.5486	0.42619	-14.903	0.42603	-19.4514	0.42603	-19.4234		0.42681	-6.67905	0.4204	-13.7546
	0.42071	-24.6647	0.42556	-12.4264	0.42556	-15.3237	0.4254	-19.6783	0.42556	-19.015		0.42634	-6.87278	0.41977	-13.7756
	0.4204	-24.4343	0.42525	-12.1227	0.42509	-15.2294	0.42509	-19.687	0.42509	-19.0272		0.42572	-6.78551	0.4193	-13.8366
	0.41977	-24.368	0.42478	-12.3601	0.42462	-15.2259	0.42462	-19.8912	0.42462	-19.2803		0.4254	-6.59004	0.41883	-13.9187
	0.4193	-24.5216	0.42399	-12.573	0.42399	-15.2608	0.42399	-19.9837	0.42399	-19.6713		0.42478	-6.25842	0.41836	-14.1142
	0.41883	-24.6437	0.42368	-12.7353	0.42353	-15.2626	0.42337	-19.8266	0.42368	-19.4287		0.42431	-6.46786	0.41773	-14.2939
	0.41836	-24.5704	0.42306	-12.6306	0.42306	-15.3551	0.42306	-19.7132	0.42306	-19.4147		0.42384	-6.23224	0.41727	-14.3166
	0.41773	-24.4831	0.42259	-12.4194	0.42259	-15.4423	0.42259	-19.6922	0.42259	-19.4339		0.42337	-6.63716	0.4168	-14.088
	0.41727	-24.4936	0.42212	-12.2851	0.42196	-15.3917	0.42196	-19.7149	0.42196	-19.4758		0.42274	-6.55339	0.41617	-14.1142
	0.41695	-24.7711	0.42149	-12.4509	0.42149	-15.5122	0.42149	-19.954	0.42165	-19.5142		0.42227	-6.89547	0.4157	-14.1229
	0.41633	-24.8287	0.42118	-12.4927	0.42118	-15.3184	0.42102	-19.7516	0.42102	-19.8231		0.4218	-7.02637	0.41539	-14.17
	0.41586	-24.7746	0.42055	-12.5643	0.42055	-15.3533	0.4204	-19.3571	0.42055	-19.7236		0.42133	-7.11713	0.41476	-14.0234
	0.41539	-24.6647	0.42008	-12.6219	0.42008	-15.3394	0.41993	-19.1965	0.42008	-19.7847		0.42086	-6.604	0.41429	-14.0182
	0.41476	-24.6909	0.41977	-12.4002	0.41977	-15.2783	0.41946	-19.2803	0.41961	-19.6276		0.4204	-6.61098	0.41382	-14.3829
	0.41445	-24.7397	0.41914	-12.3653	0.41914	-15.3376	0.41899	-19.42	0.41899	-19.7271		0.41977	-6.55862	0.41335	-14.2538
	0.41398	-24.8985	0.41867	-12.5032	0.41867	-15.3411	0.41836	-19.4461	0.41852	-19.8301		0.4193	-6.74886	0.41288	-14.4685
	0.41335	-24.7694	0.4182	-12.669	0.4182	-15.2521	0.41805	-19.3292	0.41805	-20.05		0.41883	-6.46961	0.41241	-14.3777
	0.41288	-24.8758	0.41758	-12.6987	0.41758	-15.3115	0.41758	-19.3013	0.41758	-19.9383		0.41836	-6.27762	0.41194	-14.3672
	0.41257	-24.9596	0.41695	-12.6777	0.41695	-15.4197	0.41695	-19.5177	0.41711	-19.8109		0.41789	-6.54815	0.41132	-14.3428
	0.41194	-24.9998	0.41664	-12.6481	0.41664	-15.6221	0.41648	-19.9662	0.41664	-19.7934		0.41742	-6.65112	0.41085	-14.3672
	0.41132	-25.0417	0.41617	-12.5015	0.41617	-15.7286	0.41617	-20.057	0.41617	-19.7428		0.41695	-6.54466	0.41038	-14.4894
	0.41085	-24.9858	0.41554	-12.6585	0.41554	-15.7024	0.41554	-20.1669	0.41554	-19.968		0.41633	-6.7157	0.40975	-14.273
	0.41054	-25.2214	0.41507	-12.7406	0.41507	-15.8577	0.41492	-20.3642	0.41507	-20.2193		0.41586	-6.70174	0.40928	-14.4074
	0.40991	-25.1394	0.41476	-12.8575	0.4146	-15.931	0.4146	-20.537	0.4146	-20.0553		0.41539	-6.68777	0.40881	-14.6535
	0.4096	-25.0626	0.41414	-12.5957	0.41414	-15.9712	0.41414	-20.7167	0.41414	-19.9889		0.41476	-6.69127	0.40834	-14.3882
	0.40897	-25.0678	0.41367	-12.6009	0.41367	-16.0619	0.41351	-20.7516	0.41367	-19.8895		0.41445	-6.48706	0.40788	-14.3271
	0.40834	-25.0905	0.4132	-12.6289	0.4132	-15.7233	0.41304	-20.8372	0.4132	-20.2123		0.41398	-6.27588	0.40756	-14.4999
	0.40788	-25.2371	0.41273	-12.9954	0.41273	-15.9869	0.41273	-20.7394	0.41273	-20.3607		0.41335	-6.28286	0.40694	-14.3131
	0.40756	-25.0783	0.41226	-12.7039	0.4121	-16.0462	0.4121	-20.8337	0.41226	-20.3642		0.41288	-6.42772	0.40647	-14.2643
	0.40694	-25.0539	0.41163	-12.8191	0.41163	-16.0445	0.41163	-20.8965	0.41179	-20.2839		0.41241	-6.72617	0.406	-14.2695
	0.40647	-24.9282	0.41116	-12.676	0.41116	-15.8857	0.41116	-20.7429	0.41116	-20.2246		0.41194	-6.67905	0.40553	-14.1683
	0.406	-25.3017	0.41054	-12.655	0.41054	-15.9014	0.41069	-20.6748	0.41069	-20.3694		0.41132	-6.82915	0.4049	-14.3847
	0.40553	-25.3401	0.41007	-12.6324	0.41007	-16.027	0.41007	-20.6172	0.41038	-20.3973		0.41101	-6.70872	0.40443	-14.4929
	0.4049	-25.2389	0.40975	-12.8523	0.40975	-15.8246	0.40975	-20.2996	0.40975	-20.5928		0.41038	-6.83787	0.40396	-14.6255
	0.40443	-25.1987	0.40928	-13.0006	0.40913	-16.1056	0.40913	-20.2141	0.40913	-20.6679		0.40975	-6.76108	0.40349	-14.5819
	0.40396	-25.2336	0.40881	-12.9762	0.40866	-16.0585	0.4085	-20.1355	0.40866	-20.427		0.40944	-6.60225	0.40287	-14.6482
	0.40349	-25.3698	0.40834	-12.566	0.40819	-15.8752	0.40819	-20.4113	0.40819	-20.3851		0.40897	-6.55513	0.40255	-14.6517
	0.40287	-25.3419	0.40772	-12.7057	0.40772	-15.8961	0.40772	-20.4375	0.40772	-20.5317		0.4085	-6.82915	0.40193	-14.6936
	0.4024	-25.5251	0.40709	-12.9064	0.40709	-15.9642	0.40725	-20.2403	0.40709	-20.7167		0.40803	-6.7541	0.4013	-14.6831
	0.40193	-25.6089	0.40678	-13.0041	0.40662	-16.1562	0.40678	-20.1181	0.40678	-20.7045		0.40756	-6.66858	0.40099	-14.5767
	0.4013	-25.3471	0.40615	-12.964	0.40615	-16.4023	0.40631	-20.3851	0.40631	-20.6085		0.40694	-6.65636	0.40052	-14.5278
	0.40099	-25.3052	0.40568	-12.8593	0.40553	-16.2801	0.40568	-20.9698	0.40568	-20.7342		0.40647	-6.90943	0.39989	-14.629
	0.40052	-25.4239	0.40506	-12.9134	0.40506	-16.3255	0.40521	-21.2438	0.40521	-20.6783		0.406	-7.08571	0.39942	-14.3602
	0.39989	-25.7014	0.4049	-12.9256	0.40474	-16.3517	0.40459	-21.2648	0.40474	-20.9209		0.40553	-6.97052	0.39895	-14.5435
	0.39942	-25.9056	0.40428	-12.9727	0.40412	-16.3778	0.40412	-21.2124	0.40412	-21.0798		0.4049	-6.85707	0.39848	-14.6814
	0.39895	-25.7328	0.40381	-12.8907	0.40365	-16.7147	0.40365	-21.1915	0.40365	-21.0099		0.40443	-6.63542	0.39786	-14.8681
	0.39848	-25.6996	0.40318	-12.8575	0.40318	-16.7444	0.40318	-21.6924	0.40334	-21.0745		0.40412	-6.83089	0.39755	-14.8978
	0.39786	-25.5897	0.40271	-13.0163	0.40271	-16.5384	0.40271	-22.0048	0.40271	-20.8983		0.40349	-6.66334	0.39708	-14.7599
	0.39755	-25.7119	0.40224	-13.0582	0.40208	-16.6257	0.40208	-21.921	0.40224	-21.1304		0.40302	-6.52895	0.39629	-14.8053
	0.39708	-25.8602	0.40177	-13.0949	0.40177	-16.6641	0.40161	-21.8686	0.40161	-21.3293		0.40255	-6.80646	0.39598	-14.629
	0.39645	-25.9422	0.4013	-13.1368	0.4013	-16.6449	0.4013	-21.9036	0.4013	-21.2892		0.40208	-6.72966	0.39551	-14.9781
	0.39598	-25.6857	0.40068	-13.0268	0.40068	-16.7775	0.40068	-21.9454	0.40068	-21.3416		0.40146	-6.92514	0.39489	-15.0514
	0.39551	-25.6525	0.40036	-12.936	0.40036	-16.6169	0.40021	-21.9594	0.40036	-21.0239		0.40099	-6.99321	0.39457	-14.9432
	0.39489	-25.7921	0.39989	-12.9099	0.39974	-16.6938	0.39974	-21.7255	0.39974	-21.0955		0.40052	-7.08746	0.3941	-15.1247
	0.39457	-25.8079	0.39927	-13.128	0.39927	-16.6501	0.39927	-21.7552	0.39927	-21.3119		0.40005	-7.02811	0.39348	-15.369
	0.3941	-25.7014	0.3988	-13.2328	0.3988	-16.6082	0.39864	-21.5999	0.39864	-21.441		0.39942	-6.9391	0.39301	-15.4912
	0.39348	-25.7991	0.39833	-13.1333	0.39817	-16.9625	0.39817	-21.2089	0.39817	-21.5894		0.39911	-7.1084	0.39254	-15.0654
	0.39301	-25.9178	0.39786	-13.1036	0.3977	-16.795	0.3977	-21.174	0.3977	-21.4218		0.39848	-6.83787	0.39207	-15.3656
	0.39254	-25.9859	0.39723	-12.8959	0.39723	-16.7496	0.39723	-21.2246	0.39723	-21.284		0.39817	-6.71395	0.39144	-15.0968
	0.39207	-25.8654	0.39692	-12.9692	0.39676	-16.7566	0.39676	-21.2892	0.39676	-21.4742		0.39755	-6.96528	0.39097	-15.0531
	0.3916	-25.9998	0.39629	-13.1472	0.39629	-16.5803	0.39629	-21.4777	0.39629	-21.6679		0.39708	-6.98448	0.39066	-15.3865
	0.39113	-26.1604	0.39582	-13.341	0.39567	-16.7095	0.39567	-21.4986	0.39567	-21.8774		0.39645	-7.01241	0.39003	-15.4127
	0.39066	-26.2285	0.39535	-13.1909	0.3952	-16.9206	0.3952	-21.4184	0.39535	-21.7343		0.39598	-7.01066	0.38956	-15.1771
	0.39003	-26.225	0.39489	-13.2066	0.39489	-17.2348	0.39473	-21.7063	0.39489	-21.5178		0.39567	-6.86056	0.38909	-14.917
	0.38956	-26.054	0.39442	-13.2066	0.39426	-17.0376	0.39426	-22.1688	0.39426	-21.5999		0.39504	-7.13283	0.38863	-15.0374
	0.38909	-26.2093	0.39395	-13.1245	0.39379	-16.9102	0.39379	-22.3346	0.39379	-21.8285		0.39473	-7.26024	0.388	-15.2853
	0.38863	-26.5496	0.39332	-13.2485	0.39348	-16.9067	0.39332	-22.38	0.39348	-21.9629		0.3941	-7.19567	0.38753	-15.2835
	0.388	-26.4519	0.39285	-13.3619	0.39285	-17.5071	0.39285	-22.4394	0.39285	-22.223		0.39363	-6.94434	0.38706	-15.5244
	0.38753	-26.2965	0.39222	-13.2415	0.39222	-17.5647	0.39238	-22.7431	0.39238	-21.9716		0.39316	-7.18868	0.38659	-15.6256
	0.38706	-26.1831	0.39191	-13.3724	0.39191	-17.4966	0.39191	-23.1532	0.39191	-22.0222		0.39269	-7.1084	0.38596	-15.4214
	0.38643	-26.4257	0.39144	-13.2275	0.39144	-17.4058	0.39144	-23.2544	0.39144	-21.9594		0.39207	-7.15727	0.38565	-15.2922
	0.38596	-26.4571	0.39082	-13.4125	0.39097	-17.3744	0.39082	-23.3819	0.39082	-22.0467		0.3916	-6.95481	0.38503	-15.2818
	0.38565	-26.4571	0.39035	-13.4876	0.39035	-17.4163	0.39035	-23.223	0.39035	-22.1444		0.39113	-7.12062	0.38456	-15.308
	0.38503	-26.3943	0.39003	-13.4474	0.38988	-17.6083	0.38972	-23.1393	0.38988	-22.2526		0.39066	-7.14505	0.38409	-15.0968
	0.38456	-26.0068	0.38925	-13.3898	0.38941	-17.5001	0.38925	-23.059	0.38925	-22.0886		0.39019	-7.25501	0.38362	-15.3935
	0.38424	-26.1273	0.38894	-13.3532	0.38878	-17.8317	0.38878	-23.2091	0.38878	-22.1462		0.38972	-7.25501	0.38299	-15.6064
	0.38362	-26.4449	0.38847	-13.3165	0.38847	-17.5315	0.38831	-22.7308	0.38831	-22.0118		0.38925	-7.23755	0.38252	-15.4109
	0.38299	-26.2948	0.38784	-13.6412	0.38784	-17.6467	0.38784	-22.6174	0.38784	-22.2858		0.38863	-7.15901	0.38205	-15.7897
	0.38252	-26.2739	0.38753	-13.5207	0.38737	-17.5559	0.38722	-22.291	0.38737	-22.5162		0.38816	-7.32657	0.38158	-15.7914
	0.38205	-26.3507	0.3869	-13.4178	0.3869	-17.809	0.3869	-22.284	0.3869	-22.5301		0.38769	-7.13633	0.38111	-15.8263
	0.38143	-26.4449	0.38643	-13.2136	0.38643	-17.912	0.38628	-22.2369	0.38643	-22.2928		0.38706	-7.3894	0.38064	-15.5942
	0.38096	-26.6072	0.38581	-13.3532	0.38581	-17.9504	0.38581	-22.2858	0.38581	-22.4778		0.38659	-7.11887	0.38002	-15.7774
	0.38064	-26.5636	0.38534	-13.4928	0.38534	-17.645	0.38534	-22.312	0.38534	-22.5755		0.38612	-7.41732	0.37955	-15.7897
	0.38002	-26.6613	0.38487	-13.6394	0.38487	-17.6101	0.38471	-22.4847	0.38487	-22.7954		0.38565	-7.1817	0.37908	-15.5959
	0.37955	-26.8865	0.38424	-13.608	0.38424	-17.8247	0.38424	-22.6994	0.38424	-22.8303		0.38518	-7.39813	0.37861	-15.5122
	0.37908	-26.8167	0.38393	-13.6342	0.38393	-18.0062	0.38377	-22.8984	0.38377	-22.853		0.38471	-7.00019	0.37798	-15.664
	0.37861	-26.7835	0.38346	-13.5312	0.38346	-17.8334	0.3833	-23.2719	0.3833	-22.7151		0.38424	-7.46096	0.37751	-15.5558
	0.37798	-26.705	0.38283	-13.5242	0.38283	-17.7287	0.38283	-23.4325	0.38283	-22.771		0.38362	-7.30911	0.37704	-15.5523
	0.37767	-26.8079	0.38237	-13.6115	0.38237	-17.7776	0.38237	-23.696	0.38237	-23.0258		0.38315	-7.57266	0.37657	-15.5087
	0.3772	-26.8952	0.3819	-13.711	0.3819	-17.8143	0.3819	-23.7361	0.3819	-23.1515		0.38283	-7.27421	0.37611	-15.5994
	0.37657	-27.0104	0.38143	-13.711	0.38143	-18.0376	0.38143	-24.0748	0.38143	-23.024		0.38221	-7.16425	0.37564	-15.5977
	0.37611	-26.7207	0.3808	-13.8035	0.3808	-18.453	0.3808	-24.2999	0.3808	-22.8059		0.38174	-7.18519	0.37517	-15.3568
	0.37564	-26.6526	0.38033	-13.8087	0.38033	-18.1528	0.38033	-24.5425	0.38033	-23.2126		0.38111	-7.4627	0.3747	-15.4685
	0.37517	-26.89	0.38002	-13.608	0.37986	-18.1616	0.37986	-24.635	0.38002	-23.1445		0.38064	-7.12585	0.37407	-15.5994
	0.3747	-26.9772	0.37939	-13.6342	0.37939	-18.282	0.37939	-24.4325	0.37939	-23.1707		0.38017	-7.2777	0.3736	-15.4005
	0.37423	-27.0593	0.37892	-13.8593	0.37877	-18.3937	0.37892	-24.4133	0.37892	-23.2422		0.3797	-7.15203	0.37313	-15.4999
	0.3736	-26.7119	0.37845	-13.8227	0.37845	-18.5752	0.37845	-24.1236	0.37845	-23.3051		0.37924	-7.46794	0.37266	-15.678
	0.37313	-26.7922	0.37798	-13.7337	0.37798	-18.7375	0.37798	-24.1131	0.37798	-23.2475		0.37861	-7.2201	0.37219	-15.4598
	0.37266	-26.8585	0.37751	-13.6098	0.37736	-18.5455	0.37736	-23.8915	0.37736	-23.2579		0.3783	-7.45921	0.37172	-15.2155
	0.37219	-26.9947	0.37704	-13.91	0.37689	-18.6695	0.37704	-23.7152	0.37689	-23.4691		0.37783	-7.38067	0.3711	-15.8926
	0.37157	-27.0942	0.37657	-13.7843	0.37642	-18.7375	0.37642	-23.5773	0.37642	-23.5843		0.3772	-7.68436	0.37063	-15.8263
	0.3711	-27.0034	0.37595	-13.8331	0.37595	-18.7916	0.37595	-23.34	0.37595	-23.6611		0.37673	-7.10316	0.37016	-15.8106
	0.37063	-27.0767	0.37548	-13.6481	0.37548	-18.6869	0.37532	-23.3696	0.37548	-23.4901		0.37626	-7.36147	0.36953	-15.8787
	0.37016	-27.1186	0.37501	-13.7354	0.37501	-18.8545	0.37501	-23.6384	0.37501	-23.6594		0.37579	-7.30737	0.36922	-15.959
	0.36969	-27.3141	0.37438	-13.8663	0.37438	-18.2558	0.37438	-23.7396	0.37438	-23.8321		0.37517	-7.53775	0.36875	-16.0026
	0.36922	-27.3298	0.37391	-13.9815	0.37391	-18.7463	0.37407	-23.874	0.37391	-23.9212		0.37485	-7.33878	0.36812	-16.1178
	0.36875	-27.4642	0.3736	-13.9257	0.37344	-18.3483	0.37344	-23.9875	0.37344	-24.0521		0.37438	-7.43303	0.36765	-16.0026
	0.36812	-27.4642	0.37298	-14.1142	0.37298	-18.4653	0.37298	-24.4919	0.37298	-23.9596		0.3736	-7.4243	0.36718	-16.3726
	0.36765	-27.4275	0.37251	-13.7599	0.37251	-18.4897	0.37235	-24.8811	0.37235	-23.8391		0.37329	-7.55869	0.36656	-16.3412
	0.36718	-27.3612	0.37204	-13.9902	0.37204	-18.3466	0.37204	-24.9666	0.37204	-23.9299		0.37282	-7.24628	0.36609	-16.1824
	0.36656	-27.2879	0.37141	-14.1403	0.37141	-18.6171	0.37141	-25.3768	0.37157	-24.2475		0.37219	-7.6861	0.36562	-15.8438
	0.36609	-27.3926	0.37094	-14.1857	0.37094	-18.7148	0.37078	-25.3087	0.37094	-24.0817		0.37172	-7.38416	0.36515	-16.2085
	0.36562	-27.3298	0.37047	-14.0845	0.37031	-18.8597	0.37047	-25.4797	0.37047	-24.2685		0.37125	-7.43303	0.36468	-16.8229
	0.36515	-27.3106	0.37	-14.266	0.37	-19.1861	0.37	-25.6857	0.37	-24.0992		0.37078	-7.33878	0.36405	-16.774
	0.36468	-27.4293	0.36953	-14.2154	0.36938	-19.0639	0.36938	-25.6996	0.36938	-24.1847		0.37016	-7.77337	0.36374	-16.603
	0.36421	-27.2687	0.36891	-14.2904	0.36906	-19.3606	0.36891	-25.7031	0.36891	-24.3121		0.36985	-7.46096	0.36312	-16.6536
	0.36358	-27.5514	0.36859	-13.9867	0.36859	-19.2402	0.36844	-25.5792	0.36859	-24.3226		0.36922	-7.60582	0.36265	-16.5908
	0.36312	-27.4642	0.36797	-14.095	0.36797	-19.5631	0.36797	-25.4239	0.36797	-24.4674		0.36875	-7.47666	0.36233	-16.877
	0.36265	-27.3664	0.3675	-14.1525	0.3675	-19.8004	0.36734	-25.3419	0.3675	-24.5146		0.36812	-7.72799	0.36155	-16.9608
	0.36218	-27.3856	0.36703	-14.2416	0.36687	-20.0902	0.36687	-25.5583	0.36703	-24.6106		0.36781	-7.4086	0.36108	-16.6117
	0.36155	-27.5916	0.36656	-14.0339	0.36656	-19.8493	0.36656	-25.2598	0.36656	-24.5966		0.36734	-7.74893	0.36077	-16.2731
	0.36108	-27.7103	0.36593	-14.1211	0.36593	-20.0046	0.36593	-25.286	0.36593	-24.6978		0.36672	-7.44699	0.36014	-16.5663
	0.36061	-27.7225	0.36546	-14.1403	0.36546	-20.1233	0.36546	-24.8584	0.36546	-24.8322		0.36625	-7.78035	0.35967	-16.1091
	0.36014	-27.7748	0.36515	-14.3114	0.36515	-19.8877	0.36499	-24.7886	0.36499	-24.8758		0.36578	-7.57615	0.3592	-16.1544
	0.35952	-27.63	0.36437	-14.3079	0.36437	-20.1233	0.36437	-24.9771	0.36452	-24.9736		0.36515	-7.88856	0.35873	-16.5803
	0.35905	-27.7225	0.36405	-14.2677	0.3639	-19.8249	0.36374	-25.286	0.3639	-24.9125		0.36468	-7.41383	0.35826	-16.5768
	0.35873	-27.7888	0.36358	-14.0443	0.36343	-19.3798	0.36343	-25.4989	0.36343	-24.9649		0.36421	-7.71752	0.35764	-16.4442
	0.35826	-27.8516	0.36296	-14.2904	0.36296	-19.2716	0.36296	-25.5024	0.36296	-24.8863		0.36374	-7.51157	0.35717	-16.8037
	0.35779	-27.9424	0.36249	-14.4789	0.36233	-19.1006	0.36233	-25.5757	0.36249	-25.2633		0.36327	-7.94267	0.3567	-17.0638
	0.35717	-27.9023	0.36202	-14.6133	0.36202	-19.2995	0.36186	-25.8271	0.36202	-25.2755		0.3628	-7.62327	0.35592	-17.3343
	0.3567	-27.7836	0.36155	-14.2468	0.36139	-19.2576	0.36139	-26.2302	0.36155	-25.3261		0.36233	-7.82747	0.3556	-17.1947
	0.35607	-27.986	0.36092	-14.2485	0.36092	-19.3013	0.36092	-26.5304	0.36092	-25.087		0.36171	-7.79257	0.35498	-17.1877
	0.3556	-27.9023	0.36046	-14.4405	0.36046	-19.4531	0.3603	-26.801	0.36046	-25.2371		0.36124	-8.05786	0.35451	-17.3203
	0.35513	-28	0.35999	-14.6814	0.35983	-19.4741	0.35999	-26.6282	0.35999	-25.3506		0.36077	-7.73323	0.35404	-17.2715
	0.35451	-27.89	0.35952	-14.5784	0.35952	-19.6521	0.35936	-26.6823	0.35952	-25.574		0.36014	-8.02295	0.35357	-16.877
	0.35404	-27.9232	0.35905	-14.6761	0.35905	-20.0186	0.35873	-26.8498	0.35889	-25.5984		0.35983	-7.69658	0.3531	-17.1388
	0.35373	-27.8726	0.35858	-14.5034	0.35873	-20.2053	0.35842	-26.8167	0.35842	-25.4221		0.35952	-7.97059	0.35263	-17.1999
	0.35326	-27.6789	0.35811	-14.6901	0.35811	-20.2786	0.35811	-27.0854	0.35811	-25.5356		0.35873	-7.71228	0.35216	-17.2313
	0.35279	-27.9389	0.35748	-14.6709	0.35732	-20.2944	0.35732	-27.143	0.35748	-25.6787		0.35826	-7.94267	0.35169	-17.1737
	0.35216	-28.089	0.35701	-14.5069	0.35686	-20.6888	0.35701	-26.7556	0.35701	-25.8445		0.35779	-7.4086	0.35106	-17.3587
	0.35169	-28.0628	0.35654	-14.6098	0.35639	-20.9576	0.35654	-26.5042	0.3567	-25.8515		0.35732	-7.86587	0.3506	-17.3901
	0.35106	-28.0192	0.35592	-14.5452	0.35592	-21.3381	0.35592	-26.6735	0.35592	-25.8777		0.3567	-7.84842	0.35013	-16.9259
	0.3506	-28.0384	0.35545	-14.622	0.35529	-21.373	0.35529	-26.7905	0.35545	-25.9108		0.35623	-8.14862	0.3495	-16.9137
	0.35028	-28.0035	0.35498	-14.4789	0.35482	-21.3573	0.35482	-26.9912	0.35498	-25.9353		0.35576	-7.60582	0.34903	-17.179
	0.34966	-28.1937	0.35451	-14.6639	0.35435	-21.3834	0.35435	-26.7137	0.35451	-26.2233		0.35529	-8.19923	0.34856	-17.542
	0.34919	-28.1309	0.35388	-14.8315	0.35388	-21.2787	0.35388	-26.5077	0.35388	-26.2424		0.35466	-7.53601	0.34809	-17.7584
	0.34872	-28.2234	0.35357	-14.8018	0.35341	-21.2246	0.35341	-26.6893	0.35357	-26.0766		0.35419	-7.98281	0.34747	-17.7985
	0.34809	-28.1047	0.3531	-14.7163	0.35294	-20.8319	0.35294	-27.0819	0.3531	-26.0958		0.35373	-7.54648	0.347	-17.5158
	0.34747	-28.2373	0.35247	-14.6412	0.35232	-20.4829	0.35232	-27.2687	0.35247	-26.2233		0.35326	-7.95663	0.34653	-17.4844
	0.34715	-28.2775	0.352	-14.6046	0.35185	-20.2542	0.35185	-27.4572	0.352	-26.5252		0.35263	-7.58313	0.34606	-17.336
	0.34668	-28.2723	0.35153	-14.7704	0.35138	-20.1827	0.35138	-27.3228	0.35153	-26.5391		0.35216	-8.06833	0.34559	-17.5193
	0.34606	-28.4817	0.35091	-14.917	0.35091	-20.2228	0.35091	-27.4083	0.35091	-26.6334		0.35169	-7.71054	0.34512	-17.5769
	0.34559	-28.2792	0.35044	-14.9432	0.35028	-20.4532	0.35028	-27.6701	0.35044	-26.5409		0.35106	-7.89205	0.34465	-17.9748
	0.34512	-28.349	0.34997	-14.6971	0.34997	-20.5998	0.34981	-27.8604	0.34997	-26.5304		0.35075	-7.60058	0.34402	-17.2627
	0.34465	-28.3822	0.3495	-14.6953	0.3495	-20.605	0.3495	-27.9721	0.3495	-26.6334		0.35028	-8.14512	0.34355	-17.2366
	0.34402	-28.6021	0.34887	-15.0496	0.34887	-20.9087	0.34887	-28.0646	0.34903	-26.8324		0.34966	-7.7245	0.34308	-17.4442
	0.34371	-28.4922	0.34856	-15.0723	0.34825	-20.8983	0.3484	-28.1553	0.34856	-26.9545		0.34919	-8.01073	0.34246	-17.6938
	0.34324	-28.5777	0.34809	-15.0252	0.34793	-21.1897	0.34793	-28.1449	0.34809	-26.9929		0.34872	-7.4819	0.34199	-17.364
	0.34246	-28.3159	0.34747	-14.8803	0.34747	-21.4934	0.34747	-28.185	0.34747	-26.9895		0.34809	-8.23239	0.34152	-17.3343
	0.34214	-28.274	0.347	-15.0147	0.347	-21.5405	0.34684	-28.4014	0.347	-26.89		0.34778	-7.80479	0.34105	-17.5106
	0.34167	-28.4154	0.34653	-14.9886	0.34637	-21.647	0.34653	-28.3909	0.34653	-26.8935		0.34731	-8.12593	0.34042	-17.4373
	0.34105	-28.6859	0.34606	-15.0566	0.3459	-21.6836	0.3459	-28.3944	0.34606	-27.3141		0.34668	-7.57964	0.34011	-17.1737
	0.34074	-28.3682	0.34543	-15.1073	0.34543	-22.0624	0.34527	-28.2827	0.34543	-27.5584		0.34621	-7.99677	0.33964	-17.7322
	0.34011	-28.4608	0.34496	-14.9711	0.3448	-22.6645	0.3448	-28.26	0.34496	-27.328		0.34574	-7.76639	0.33901	-16.9346
	0.33964	-28.4782	0.34449	-15.0514	0.34449	-22.6959	0.34434	-28.4224	0.34449	-27.3211		0.34527	-8.26032	0.33854	-17.3011
	0.33917	-28.562	0.34387	-14.924	0.34387	-22.6767	0.34387	-28.4555	0.34387	-27.2914		0.34465	-7.65643	0.33808	-17.4547
	0.33854	-28.6039	0.34355	-15.027	0.3434	-22.408	0.3434	-28.5585	0.3434	-27.3612		0.34418	-8.25159	0.33745	-17.8439
	0.33823	-28.6824	0.34293	-15.3272	0.34293	-22.312	0.34293	-28.7575	0.34293	-27.815		0.34387	-7.69483	0.33698	-18.0324
	0.33761	-28.7225	0.34246	-15.369	0.34246	-22.2212	0.34246	-28.7767	0.34246	-27.7905		0.34324	-8.30395	0.33651	-18.0307
	0.33714	-28.4608	0.34183	-15.1369	0.34199	-21.8721	0.34183	-28.7383	0.34199	-27.609		0.34261	-7.65818	0.33604	-17.9033
	0.33667	-28.6946	0.34152	-15.088	0.34136	-21.9629	0.34136	-29.0559	0.34152	-27.6021		0.34214	-8.19749	0.33557	-17.6973
	0.33604	-28.7295	0.34105	-15.2329	0.34089	-21.5109	0.34089	-29.4573	0.34105	-27.8673		0.34167	-7.78908	0.3351	-17.8334
	0.33573	-28.6877	0.34042	-15.2888	0.34027	-21.2735	0.34027	-28.9826	0.34042	-27.7958		0.34121	-8.19749	0.33463	-17.7933
	0.33526	-29.124	0.33995	-15.3725	0.33995	-21.3904	0.3398	-29.22	0.33995	-28.185		0.34074	-7.97408	0.33401	-17.9958
	0.33463	-28.8622	0.33948	-15.1387	0.33948	-21.2194	0.33933	-29.117	0.33948	-28.178		0.34027	-8.29173	0.33369	-18.5002
	0.33416	-28.7138	0.33886	-15.2888	0.33886	-21.544	0.33886	-29.5708	0.33886	-27.9738		0.33964	-7.59884	0.33322	-18.4949
	0.33369	-28.8168	0.33839	-15.3621	0.33839	-21.7622	0.33823	-29.6231	0.33854	-28.0105		0.33917	-8.3598	0.3326	-18.8021
	0.33322	-28.9983	0.33808	-15.3603	0.33792	-21.9681	0.33792	-29.686	0.33792	-28.4363		0.3387	-7.97932	0.33213	-18.6468
	0.33275	-28.9826	0.33745	-15.4546	0.33745	-22.1654	0.33745	-29.5917	0.33745	-28.4154		0.33823	-8.44532	0.33166	-18.1022
	0.33244	-28.9215	0.33698	-15.4423	0.33698	-22.2614	0.33682	-29.6912	0.33698	-28.4695		0.33776	-7.89031	0.33119	-18.0516
	0.33182	-28.7034	0.33651	-15.3132	0.33651	-22.6296	0.33635	-29.8605	0.33651	-28.2548		0.33714	-8.47325	0.33072	-18.008
	0.33119	-28.651	0.33604	-15.4319	0.33604	-23.0502	0.33588	-29.9024	0.33604	-28.4381		0.33682	-7.91649	0.33025	-17.8003
	0.33072	-28.6597	0.33541	-15.3516	0.33541	-23.1078	0.33541	-29.9251	0.33541	-28.562		0.3362	-8.4366	0.32962	-18.2192
	0.33041	-28.9355	0.33495	-15.6535	0.33479	-23.2492	0.33479	-30.1904	0.33495	-28.8604		0.33573	-8.05088	0.32915	-18.378
	0.32962	-28.6266	0.33448	-15.6919	0.33448	-23.23	0.33432	-30.035	0.33448	-29.1275		0.33526	-8.56226	0.32869	-18.3553
	0.32931	-28.8377	0.33401	-15.6989	0.33401	-23.2178	0.33401	-30.1363	0.33401	-28.843		0.33463	-7.76639	0.32822	-18.3762
	0.32884	-28.6266	0.33354	-15.4703	0.33354	-23.5075	0.33338	-30.0595	0.33354	-28.7924		0.33432	-8.59018	0.32759	-18.7201
	0.32822	-28.7452	0.33322	-15.4022	0.33307	-23.7955	0.33291	-30.4138	0.33307	-28.8639		0.33369	-7.9479	0.32728	-18.2366
	0.32775	-28.925	0.3326	-15.3533	0.3326	-23.2928	0.3326	-30.4661	0.3326	-28.9128		0.33322	-8.35805	0.32665	-18.1912
	0.32743	-29.0245	0.33213	-15.6657	0.33197	-23.319	0.33197	-30.4469	0.33197	-29.2985		0.33291	-7.7821	0.32618	-18.1075
	0.32681	-29.0978	0.3315	-15.7862	0.3315	-23.2108	0.33135	-30.5831	0.3315	-29.199		0.33244	-8.63556	0.32571	-18.1092
	0.32634	-29.1606	0.33119	-15.6465	0.33103	-23.0677	0.33088	-30.4504	0.33119	-29.2008		0.33182	-7.90602	0.32509	-17.8404
	0.32587	-29.1327	0.33056	-15.5628	0.33056	-22.9734	0.33041	-30.7419	0.33056	-29.2671		0.33135	-8.63556	0.32477	-17.3622
	0.32524	-29.213	0.32994	-15.6029	0.33009	-22.846	0.32994	-30.9461	0.33009	-29.391		0.33088	-7.7437	0.32415	-17.3797
	0.32477	-29.1676	0.32962	-15.7233	0.32947	-22.6331	0.32947	-31.0404	0.32962	-29.3526		0.33041	-8.26381	0.32368	-17.5751
	0.3243	-29.3771	0.329	-16.151	0.329	-22.7274	0.329	-31.0543	0.329	-29.8937		0.32978	-7.99503	0.32321	-17.6537
	0.32383	-29.2758	0.32869	-15.6082	0.32853	-22.7099	0.32853	-30.9723	0.32869	-29.6615		0.32931	-8.41391	0.32258	-17.9277
	0.32336	-29.2409	0.32822	-15.5436	0.32806	-22.9909	0.32524	-30.9409	0.32822	-29.7261		0.329	-7.79431	0.32211	-18.7218
	0.32274	-29.1938	0.32759	-15.6675	0.32759	-23.3906	0.32493	-30.5248	0.32759	-29.5481		0.32837	-8.40343	0.32164	-18.5281
	0.32227	-29.131	0.32712	-15.8734	0.32712	-23.3871	0.32462	-30.5075	0.32712	-29.7802		0.3279	-8.01597	0.32117	-18.4478
	0.3218	-29.199	0.32665	-15.8734	0.32649	-23.5546	0.32399	-31.0103	0.32665	-30.0961		0.32743	-8.58844	0.3207	-18.6869
	0.32133	-29.0175	0.32618	-15.8473	0.32618	-23.9369	0.32336	-30.7675	0.32618	-30.2166		0.32681	-7.99154	0.32023	-18.6939
	0.32086	-29.0664	0.32555	-15.9328	0.3254	-23.9369	0.32289	-30.6808	0.32555	-30.2654		0.32634	-8.51164	0.31976	-18.6834
	0.32039	-29.117	0.32509	-15.9084	0.32493	-24.2632	0.32258	-30.8195	0.32509	-29.9984		0.32587	-8.09102	0.31914	-18.6119
	0.31976	-28.918	0.32477	-15.9712	0.32462	-24.0556	0.32196	-31.2877	0.32462	-30.0263		0.3254	-8.61113	0.31883	-18.6695
	0.3193	-28.9058	0.32415	-16.0166	0.32399	-24.1585	0.32149	-31.3223	0.32399	-30.33		0.32493	-8.09975	0.31836	-18.3972
	0.31883	-29.0751	0.32352	-16.0602	0.32352	-24.2231	0.32117	-31.0796	0.32352	-30.6407		0.3243	-8.49245	0.31773	-18.5839
	0.31836	-29.0873	0.32321	-16.2225	0.32305	-24.3034	0.32055	-31.357	0.32321	-30.5674		0.32399	-7.85191	0.31726	-18.0132
	0.31773	-28.9076	0.32258	-16.2312	0.32258	-24.4831	0.32008	-31.5304	0.32258	-30.6494		0.32336	-8.68967	0.31679	-18.2837
	0.31742	-29.1798	0.32211	-16.1318	0.32196	-24.4203	0.31945	-31.9118	0.32211	-30.4225		0.32289	-8.01423	0.31616	-18.4111
	0.31695	-29.1868	0.32164	-15.7233	0.32164	-24.1411	0.31914	-32.1372	0.32164	-30.7541		0.32258	-8.28475	0.31585	-18.4618
	0.31632	-29.4486	0.32117	-15.8734	0.32102	-24.2021	0.31851	-32.0158	0.32117	-30.9164		0.32196	-7.90427	0.31538	-18.9138
	0.31585	-29.6092	0.3207	-16.1806	0.32055	-24.3034	0.31804	-32.2066	0.32055	-31.0404		0.32133	-8.80311	0.31476	-18.3623
	0.31554	-29.4835	0.32023	-16.3499	0.32008	-24.6891	0.31757	-32.0332	0.32008	-30.9793		0.32086	-8.16782	0.31429	-18.1162
	0.31491	-29.3701	0.31961	-16.0462	0.31961	-24.6891	0.31695	-32.1372	0.31961	-31.2079		0.32039	-8.65127	0.31382	-18.5333
	0.31444	-29.6738	0.31914	-15.842	0.31914	-24.4709	0.31648	-32.6227	0.31914	-31.0613		0.31992	-7.87809	0.31335	-18.2715
	0.31382	-29.7052	0.31867	-16.1771	0.31867	-24.3174	0.31616	-32.432	0.31867	-31.3161		0.31945	-8.62684	0.31288	-18.1197
	0.31335	-29.7348	0.3182	-16.5768	0.31804	-24.532	0.31554	-32.1199	0.31554	-30.8542		0.31898	-8.07357	0.31225	-18.6276
	0.31288	-29.6197	0.31757	-16.5157	0.31757	-24.5216	0.31507	-32.4146	0.31523	-30.7329		0.31836	-8.68618	0.31178	-18.6677
	0.31241	-29.4259	0.3171	-15.9921	0.3171	-24.9317	0.3146	-32.1372	0.31476	-30.9236		0.31789	-8.02819	0.31131	-18.4181
	0.31194	-29.2601	0.31679	-16.0585	0.31663	-24.8758	0.31413	-32.7094	0.31429	-30.8195		0.31742	-8.48546	0.31084	-18.9871
	0.31147	-29.3893	0.31616	-16.2784	0.31616	-24.8566	0.31366	-32.6573	0.31366	-31.0449		0.31695	-7.913	0.31037	-19.1913
	0.311	-29.3404	0.3157	-16.4005	0.31554	-25.0574	0.31319	-32.9694	0.31319	-30.9582		0.31648	-8.67396	0.3099	-19.1616
	0.31053	-29.0908	0.31538	-16.3464	0.31523	-24.9055	0.31272	-32.744	0.31272	-31.3743		0.31601	-8.05786	0.30928	-18.3675
	0.3099	-29.0175	0.31476	-16.4232	0.31476	-25.0399	0.31194	-32.7614	0.31225	-31.5824		0.31554	-8.61811	0.30897	-18.6293
	0.30944	-28.9337	0.31413	-16.4564	0.31413	-25.1516	0.31163	-32.8654	0.31163	-31.357		0.31491	-8.15385	0.30834	-18.8178
	0.30897	-28.9826	0.31366	-16.4372	0.31366	-25.3261	0.31116	-33.5242	0.31131	-31.357		0.3146	-8.85547	0.30771	-18.8684
	0.3085	-29.2357	0.31319	-16.507	0.31335	-25.1551	0.31053	-33.3855	0.31069	-31.7904		0.31413	-8.24461	0.30724	-19.0482
	0.30787	-29.2968	0.31272	-16.6606	0.31272	-25.1516	0.31006	-33.8016	0.31022	-32.0158		0.3135	-8.86595	0.30693	-18.7829
	0.30756	-29.3962	0.31225	-16.6519	0.31225	-25.279	0.30959	-33.2642	0.30975	-31.8078		0.31303	-8.06833	0.30631	-18.8702
	0.30693	-29.5656	0.31178	-16.6396	0.31178	-25.361	0.30912	-33.6803	0.30912	-31.7731		0.31257	-8.74203	0.30599	-18.4513
	0.30646	-29.6092	0.31131	-16.5681	0.31131	-25.5269	0.30865	-34.0097	0.30881	-31.8078		0.31194	-7.97757	0.30552	-18.638
	0.30599	-29.4573	0.31069	-16.6711	0.31069	-25.5042	0.30818	-34.0964	0.30834	-32.0678		0.31163	-8.80137	0.3049	-19.0587
	0.30552	-29.7418	0.31022	-16.432	0.31006	-25.4588	0.30771	-34.2177	0.30771	-32.0678		0.31116	-8.10673	0.30427	-18.9871
	0.3049	-30.042	0.30975	-16.6658	0.30975	-25.5914	0.30724	-34.079	0.30724	-32.1545		0.31053	-8.62335	0.30396	-18.8841
	0.30443	-29.9391	0.30912	-16.5524	0.30912	-25.7956	0.30662	-34.183	0.30662	-32.4146		0.31022	-7.9863	0.30349	-18.8841
	0.30396	-29.7226	0.30881	-16.5297	0.30881	-26.4048	0.30615	-34.183	0.30615	-32.588		0.30975	-8.82231	0.30286	-18.5595
	0.30349	-29.7244	0.30834	-16.493	0.30834	-26.2931	0.30552	-34.3391	0.30568	-32.2412		0.30912	-7.9863	0.30239	-18.3989
	0.30302	-29.782	0.30771	-16.4564	0.30771	-26.1779	0.30505	-34.183	0.30521	-32.1545		0.30865	-8.64603	0.30192	-17.8998
	0.30255	-29.8867	0.3074	-16.8281	0.30724	-26.3646	0.30458	-34.6165	0.30474	-32.692		0.30803	-8.20447	0.30145	-17.4006
	0.30192	-29.9373	0.30677	-17.0725	0.30677	-26.3332	0.30411	-34.3391	0.30411	-32.692		0.30756	-9.05619	0.30083	-17.5245
	0.30145	-29.5533	0.30631	-16.9782	0.30615	-26.7503	0.30364	-34.1137	0.3038	-32.9001		0.30693	-8.22366	0.30036	-18.0813
	0.30098	-29.3352	0.30584	-16.5995	0.30552	-26.3803	0.30333	-34.4084	0.30333	-32.8481		0.30662	-8.78741	0.29989	-18.1616
	0.30051	-29.4242	0.30537	-16.5908	0.30521	-26.5025	0.30271	-34.5298	0.30271	-32.9347		0.30615	-7.94616	0.29926	-18.9086
	0.29989	-29.2287	0.3049	-16.8822	0.30474	-26.2965	0.30208	-34.7552	0.30224	-33.0214		0.30552	-9.05444	0.29895	-19.605
	0.29942	-29.4154	0.30427	-17.0638	0.30411	-26.2547	0.30161	-34.7552	0.30177	-32.9868		0.30505	-8.34933	0.29848	-19.3432
	0.29895	-29.4608	0.3038	-17.0969	0.3038	-26.2704	0.3013	-34.9806	0.3013	-33.6456		0.30458	-8.90609	0.29785	-19.0779
	0.29848	-29.4085	0.30349	-16.7985	0.30318	-26.1709	0.30067	-35.1366	0.30067	-33.3162		0.30411	-8.07008	0.29738	-18.8632
	0.29801	-29.3578	0.30286	-16.9381	0.30271	-26.2564	0.30005	-35.3967	0.3002	-33.2988		0.30349	-8.97067	0.29692	-18.9295
	0.29754	-29.6162	0.30239	-16.884	0.30208	-26.2826	0.29973	-35.2233	0.29973	-33.2121		0.30302	-8.46801	0.29645	-19.2018
	0.29707	-29.5638	0.30192	-16.9782	0.30177	-26.2145	0.29926	-35.5527	0.29926	-33.7149		0.30271	-9.00732	0.29598	-19.5247
	0.2966	-29.6546	0.3013	-17.0655	0.3013	-26.4135	0.29864	-35.8821	0.29879	-33.6456		0.30208	-8.098	0.29551	-19.399
	0.29613	-29.8169	0.30083	-17.1702	0.30067	-26.801	0.29832	-35.6394	0.29832	-33.5069		0.30145	-8.98114	0.29488	-18.8353
	0.29566	-29.8535	0.30036	-17.2557	0.3002	-26.9703	0.2977	-35.9862	0.29785	-33.5416		0.30098	-8.23763	0.29441	-19.1669
	0.29488	-30.0298	0.29989	-17.0079	0.29973	-27.0924	0.29707	-36.1249	0.29723	-33.819		0.30067	-9.01953	0.29394	-19.2733
	0.29457	-29.8221	0.29942	-16.9939	0.29926	-27.0924	0.29676	-36.1422	0.29692	-33.8363		0.29989	-8.24635	0.29347	-19.4758
	0.2941	-29.878	0.29879	-17.1318	0.29864	-27.2338	0.29645	-36.0902	0.29645	-33.9923		0.29942	-9.04746	0.293	-20.0395
	0.29347	-29.9827	0.29848	-17.0428	0.29832	-27.52	0.29566	-36.1595	0.29582	-34.183		0.29911	-8.2865	0.29238	-20.3258
	0.293	-29.8954	0.29785	-17.0812	0.29785	-27.712	0.29519	-36.2462	0.29519	-34.4258		0.29848	-9.07888	0.29206	-19.8807
	0.29253	-29.7855	0.29738	-17.062	0.29723	-27.9511	0.29488	-36.2636	0.29488	-34.3564		0.29801	-8.35282	0.29144	-20.1373
	0.29206	-29.6162	0.29692	-17.0934	0.29692	-27.9756	0.29425	-36.2289	0.29425	-33.975		0.29754	-9.08935	0.29097	-19.4758
	0.29144	-29.7348	0.29645	-17.0254	0.29629	-27.8464	0.29379	-36.2982	0.29394	-34.3564		0.29707	-8.25508	0.2905	-19.872
	0.29097	-29.6389	0.29598	-17.4879	0.29566	-28.0262	0.29332	-36.0208	0.29347	-34.2697		0.2966	-9.2185	0.29003	-20.1582
	0.29066	-29.5237	0.29551	-17.5088	0.29519	-28.1833	0.29285	-36.0382	0.29285	-34.6685		0.29613	-8.49594	0.2894	-20.6277
	0.29003	-29.3701	0.29488	-17.4303	0.29488	-27.8307	0.29222	-36.4196	0.29238	-34.7552		0.29566	-8.91307	0.28893	-20.2769
	0.28956	-29.3718	0.29441	-17.3099	0.29425	-27.6544	0.29175	-36.1075	0.29191	-34.4605		0.29504	-8.17654	0.28846	-20.064
	0.28909	-29.3701	0.29394	-17.3011	0.29379	-27.7853	0.29128	-36.7143	0.29144	-34.9459		0.29457	-9.08411	0.28784	-20.6085
	0.28862	-29.7104	0.29347	-17.3849	0.29332	-27.2739	0.29066	-36.749	0.29081	-34.8419		0.29425	-8.35805	0.28737	-21.2142
	0.28799	-29.5603	0.29285	-17.4093	0.29285	-27.4118	0.29019	-36.7143	0.2905	-35.0846		0.29363	-9.32322	0.28706	-20.4794
	0.28753	-29.5132	0.29238	-17.6432	0.29222	-27.5567	0.28987	-37.0264	0.28987	-35.3967		0.29316	-8.25334	0.28643	-20.2926
	0.28706	-29.6162	0.29206	-17.3465	0.29175	-27.6387	0.28925	-37.1131	0.28925	-35.2927		0.29269	-9.00732	0.28596	-20.8843
	0.28659	-29.7209	0.29144	-17.3029	0.29144	-27.5933	0.28878	-37.7026	0.28878	-35.1019		0.29206	-8.49768	0.28549	-20.4968
	0.28612	-29.7924	0.29097	-17.4896	0.29081	-27.7172	0.28831	-37.4945	0.28846	-35.3793		0.29159	-9.32322	0.28502	-19.9994
	0.28565	-29.9931	0.2905	-17.4582	0.29034	-27.7661	0.28784	-37.6506	0.28784	-35.7088		0.29112	-8.6216	0.28455	-20.5736
	0.28502	-29.7907	0.29003	-17.6031	0.28987	-28.0733	0.28721	-38.1187	0.28737	-35.6047		0.29066	-9.2761	0.28408	-20.8913
	0.28471	-29.967	0.2894	-17.7636	0.28925	-28.4433	0.28674	-37.9106	0.2869	-35.362		0.29003	-8.47848	0.28361	-20.331
	0.28424	-29.8692	0.28893	-17.5193	0.28878	-28.637	0.28627	-38.3094	0.28643	-35.9168		0.28972	-9.42096	0.28299	-20.633
	0.28361	-29.9321	0.28846	-17.5402	0.28831	-28.8919	0.2858	-38.032	0.2858	-35.8301		0.28925	-8.48023	0.28252	-20.715
	0.28299	-29.8588	0.28784	-17.6868	0.28784	-28.8028	0.28518	-38.3267	0.28533	-36.0035		0.28862	-9.34766	0.28205	-19.8895
	0.28252	-29.8902	0.28737	-17.734	0.28721	-29.1833	0.28471	-38.136	0.28486	-35.7955		0.28815	-8.5483	0.28142	-20.0518
	0.28205	-29.9164	0.28706	-17.6223	0.2869	-29.1571	0.28424	-37.8933	0.28424	-36.1942		0.28768	-9.36162	0.28095	-20.2734
	0.28158	-29.8204	0.28643	-17.7462	0.28643	-29.2863	0.28377	-38.1013	0.28393	-36.1769		0.28721	-8.66698	0.28048	-20.4968
	0.28111	-29.5795	0.28596	-17.5525	0.2858	-29.3578	0.28346	-38.0667	0.28346	-36.489		0.28659	-9.45936	0.28001	-20.4898
	0.2808	-29.5446	0.28549	-17.7165	0.28533	-29.1816	0.28283	-38.032	0.28283	-36.1942		0.28612	-8.5483	0.27939	-20.3712
	0.28017	-29.5586	0.28502	-17.7392	0.28486	-29.2462	0.28236	-38.1534	0.28236	-36.4716		0.28565	-9.43143	0.27907	-20.0064
	0.27954	-29.7506	0.2844	-17.72	0.28424	-29.2671	0.28173	-38.3094	0.28173	-36.697		0.28502	-8.64953	0.27845	-19.3274
	0.27923	-29.583	0.28393	-17.706	0.28393	-29.1467	0.28127	-38.2921	0.28142	-36.7837		0.28471	-9.49252	0.27798	-19.4706
	0.2786	-29.4399	0.28346	-17.6973	0.28346	-29.1065	0.2808	-38.5001	0.2808	-36.541		0.28424	-8.59717	0.27751	-19.4426
	0.27814	-29.5446	0.28283	-17.8439	0.28283	-28.8901	0.28017	-38.8989	0.28033	-36.8704		0.28377	-9.62691	0.27704	-19.7742
	0.27767	-29.5917	0.28236	-17.9521	0.28236	-28.9006	0.2797	-39.0896	0.27986	-36.8704		0.28314	-8.70887	0.27657	-20.2211
	0.2772	-29.8396	0.28205	-18.0918	0.28173	-28.8482	0.27939	-39.1069	0.27939	-36.7664		0.28267	-9.75955	0.27594	-20.427
	0.27657	-29.8727	0.28142	-17.8963	0.28127	-29.0262	0.27876	-39.1416	0.27892	-37.2345		0.2822	-8.3214	0.27547	-20.3136
	0.2761	-29.7767	0.28095	-18.0307	0.2808	-29.1414	0.27829	-39.5577	0.27845	-37.1825		0.28158	-9.43667	0.275	-20.4008
	0.27563	-29.7087	0.28048	-18.0534	0.28033	-29.4364	0.27798	-39.523	0.27798	-37.3038		0.28111	-8.69665	0.27438	-20.2019
	0.27516	-29.8186	0.28001	-17.9225	0.28001	-29.2758	0.27735	-39.8524	0.27735	-36.9397		0.2808	-9.5379	0.27391	-20.0902
	0.27454	-30.0455	0.27939	-18.1738	0.27939	-29.597	0.27688	-39.9565	0.27688	-37.4252		0.28017	-8.68094	0.27344	-19.9435
	0.27407	-29.7785	0.27907	-18.1319	0.27892	-29.5289	0.27641	-40.1645	0.27657	-37.8933		0.2797	-9.46634	0.27297	-20.1181
	0.2736	-29.8221	0.27845	-18.1005	0.27845	-30.0281	0.27579	-40.0432	0.27579	-37.8586		0.27923	-8.60589	0.27234	-20.5736
	0.27313	-29.7418	0.27798	-17.9748	0.27798	-30.1817	0.27516	-39.8178	0.27547	-37.4945		0.2786	-9.44365	0.27187	-20.6155
	0.2725	-29.8047	0.27751	-18.0062	0.27735	-30.3597	0.27485	-40.2859	0.275	-37.8066		0.27814	-8.56924	0.27141	-21.2735
	0.27203	-29.7383	0.27688	-18.2192	0.27688	-30.3475	0.27438	-40.3899	0.27438	-37.928		0.27782	-9.65135	0.27094	-21.2456
	0.27156	-29.8553	0.27657	-18.3553	0.27641	-30.3911	0.27375	-40.3206	0.27391	-38.2227		0.2772	-8.61636	0.27047	-20.9855
	0.27109	-29.7855	0.27594	-18.4181	0.27579	-30.597	0.27328	-40.0085	0.27344	-37.9626		0.27657	-9.45761	0.27	-20.8057
	0.27047	-29.8029	0.27547	-18.3221	0.27532	-30.6476	0.27281	-40.3552	0.27297	-38.3614		0.2761	-8.78392	0.26937	-21.8076
	0.27015	-29.6755	0.27485	-18.2733	0.27485	-30.7471	0.27219	-40.2686	0.27234	-38.3614		0.27579	-9.86951	0.26874	-21.455
	0.26937	-29.6685	0.27438	-18.3727	0.27438	-30.6948	0.27172	-40.5633	0.27187	-38.6215		0.27516	-8.79613	0.26828	-21.5859
	0.2689	-29.7279	0.27407	-18.2837	0.27391	-30.4155	0.27125	-40.6326	0.27141	-38.3788		0.27469	-9.47332	0.26765	-21.2997
	0.26843	-29.8361	0.27344	-18.4862	0.27328	-30.5656	0.27078	-40.598	0.27078	-38.8469		0.27422	-8.61985	0.26734	-21.0693
	0.26796	-29.8256	0.27297	-18.3588	0.27281	-30.7628	0.27015	-40.806	0.27031	-38.7428		0.27375	-9.688	0.26671	-20.9401
	0.26734	-29.6249	0.27234	-18.4059	0.27219	-30.796	0.26968	-40.8754	0.26968	-38.8469		0.27328	-8.62509	0.26624	-21.0518
	0.26687	-29.6005	0.27187	-18.4181	0.27172	-30.8745	0.26921	-41.2568	0.26937	-38.8642		0.27266	-9.41572	0.26593	-21.0571
	0.26655	-29.6406	0.27141	-18.6049	0.27141	-30.6703	0.26874	-41.4302	0.26874	-39.1589		0.27219	-8.62684	0.2653	-21.6627
	0.26593	-29.9199	0.27094	-18.5106	0.27078	-30.6616	0.26812	-41.5689	0.26828	-38.9682		0.27156	-9.74385	0.26483	-22.017
	0.26546	-29.7924	0.27031	-18.6572	0.27015	-30.8885	0.26765	-41.6382	0.26781	-39.1416		0.27109	-8.60589	0.26436	-22.1741
	0.26499	-29.7191	0.26984	-18.7183	0.26968	-30.878	0.26734	-41.3608	0.26734	-39.2976		0.27062	-9.60946	0.26374	-22.0432
	0.26436	-29.7087	0.26937	-18.6974	0.26921	-31.063	0.26655	-42.2277	0.26671	-39.4017		0.27015	-8.64254	0.26327	-22.3172
	0.26389	-29.6476	0.26874	-18.734	0.26624	-30.3514	0.26608	-42.1584	0.26624	-39.1936		0.26953	-9.69149	0.26264	-22.7605
	0.26327	-29.6528	0.26828	-18.6415	0.26577	-30.6635	0.26561	-42.141	0.26593	-39.4537		0.26906	-8.78392	0.26233	-22.7343
	0.26295	-29.9164	0.26781	-18.7724	0.26515	-30.5941	0.26515	-42.1584	0.26515	-39.8698		0.26859	-9.75432	0.2617	-22.6558
	0.26233	-29.8849	0.26734	-18.7445	0.26468	-30.8369	0.26452	-42.1237	0.26483	-39.7658		0.26796	-8.60415	0.26123	-23.2126
	0.26186	-29.6929	0.26687	-18.7846	0.26421	-31.1143	0.26421	-42.3144	0.26421	-40.0952		0.26749	-9.70196	0.26076	-22.8932
	0.26123	-29.5045	0.2664	-18.6922	0.26374	-30.8889	0.26374	-42.3491	0.26374	-39.8351		0.26718	-8.70188	0.26014	-23.3923
	0.26092	-29.7785	0.26593	-18.6817	0.26311	-31.357	0.26311	-42.3837	0.26311	-39.7658		0.26655	-9.90616	0.25967	-21.9507
	0.26029	-29.7767	0.2653	-18.8265	0.26264	-31.2877	0.26264	-42.5918	0.26264	-40.3726		0.26608	-8.94798	0.2592	-22.6959
	0.25982	-29.9722	0.26483	-18.9243	0.26217	-31.3397	0.26217	-42.4531	0.26217	-40.4766		0.26561	-9.67578	0.25873	-22.4463
	0.25935	-29.8169	0.26421	-19.0499	0.2617	-31.3917	0.2617	-42.2277	0.2617	-40.4766		0.26515	-8.71236	0.2581	-22.0816
	0.25889	-29.7418	0.26374	-18.7812	0.26123	-31.4437	0.26108	-42.245	0.26123	-40.2339		0.26452	-9.83286	0.25779	-22.0659
	0.25842	-29.5778	0.26327	-18.7096	0.26061	-31.6517	0.26061	-42.8692	0.26061	-40.6153		0.26389	-8.8834	0.25732	-21.7692
	0.25795	-29.7471	0.26264	-19.0168	0.26014	-31.357	0.26014	-43.1119	0.26014	-40.5806		0.26358	-10.0109	0.25685	-21.8495
	0.25732	-29.7575	0.26217	-19.1756	0.25951	-31.8945	0.25951	-43.1466	0.25967	-40.9967		0.26295	-8.70538	0.25622	-21.4288
	0.25669	-29.8256	0.2617	-19.2838	0.25904	-31.6864	0.25889	-43.1293	0.2592	-40.806		0.26233	-9.67229	0.25576	-22.2683
	0.25607	-29.8064	0.26123	-18.8929	0.25857	-32.0158	0.25857	-43.216	0.25873	-41.0661		0.26202	-8.7717	0.25529	-22.1654
	0.25576	-29.6999	0.26076	-18.7585	0.2581	-31.9985	0.2581	-43.6494	0.25826	-40.702		0.26155	-9.99517	0.2545	-21.6121
	0.25529	-29.6546	0.26014	-19.0168	0.25779	-31.8425	0.25763	-43.6667	0.25779	-40.91		0.26108	-8.66698	0.25403	-22.298
	0.25497	-29.6807	0.25967	-19.1041	0.25732	-31.8771	0.25716	-43.9788	0.25716	-41.4302		0.26045	-9.94456	0.25372	-22.4516
	0.25435	-29.8221	0.2592	-19.1739	0.25669	-31.8598	0.25669	-43.7014	0.25669	-41.3435		0.26014	-8.93401	0.25309	-22.6488
	0.25388	-29.7401	0.25873	-19.3065	0.25591	-32.0505	0.25591	-44.0135	0.25591	-41.5515		0.25951	-9.92536	0.25263	-22.6191
	0.25309	-29.5778	0.2581	-19.1267	0.25544	-32.3106	0.25544	-44.0308	0.2556	-41.6556		0.25889	-8.74901	0.25216	-22.3957
	0.25278	-29.4731	0.25748	-19.2245	0.25513	-32.3799	0.25497	-44.3949	0.25529	-41.9676		0.25842	-9.8381	0.25169	-22.483
	0.25216	-29.6668	0.25716	-19.3362	0.2545	-32.4666	0.2545	-44.759	0.25466	-41.6902		0.25795	-8.8101	0.25106	-22.4987
	0.25169	-29.7087	0.25669	-19.3711	0.25403	-32.5186	0.25403	-44.4816	0.25419	-41.6556		0.25732	-9.99517	0.25059	-23.0747
	0.25122	-29.9076	0.25622	-19.502	0.25356	-32.3279	0.25356	-44.4469	0.25356	-42.0543		0.25701	-9.07015	0.25012	-22.8862
	0.25075	-29.7488	0.25576	-19.4217	0.25309	-32.8654	0.25309	-44.6376	0.25309	-42.2104		0.25654	-9.96201	0.2495	-23.2126
	0.25028	-29.672	0.25529	-19.4007	0.25263	-32.8481	0.25247	-44.6376	0.25247	-42.193		0.25591	-8.76123	0.24918	-23.1078
	0.24965	-29.9617	0.25466	-19.2664	0.252	-32.692	0.252	-44.5683	0.25216	-41.8983		0.25544	-9.95678	0.24856	-21.5545
	0.24918	-29.8361	0.25419	-19.4706	0.25153	-33.0908	0.25153	-44.915	0.25153	-42.1757		0.25497	-9.09633	0.24809	-21.3171
	0.24887	-29.8134	0.25372	-19.5788	0.25106	-33.1601	0.25106	-44.655	0.25106	-42.7305		0.2545	-10.154	0.24762	-21.7849
	0.24824	-29.9582	0.25309	-19.7777	0.25043	-33.0908	0.25043	-44.759	0.25059	-42.6785		0.25388	-8.96019	0.24715	-21.839
	0.24762	-29.8047	0.25263	-19.6905	0.24996	-33.0561	0.24996	-44.6376	0.25012	-42.5918		0.25341	-10.0074	0.24668	-21.7988
	0.24715	-29.5917	0.25216	-19.509	0.2495	-33.3855	0.2495	-44.915	0.2495	-42.7132		0.25294	-9.11727	0.24605	-21.4096
	0.24668	-29.6389	0.25169	-19.5509	0.24887	-33.6456	0.24887	-45.2965	0.24903	-42.8865		0.25247	-10.0161	0.24558	-21.3067
	0.24621	-29.576	0.25106	-19.7341	0.24856	-33.3335	0.24856	-45.0191	0.24856	-42.7652		0.25184	-9.03873	0.24511	-21.3381
	0.24574	-29.6493	0.25059	-19.8476	0.24809	-33.2468	0.24809	-45.1058	0.24809	-43.1813		0.25137	-9.99866	0.24464	-21.6522
	0.24527	-29.6127	0.25028	-19.8755	0.24746	-33.4895	0.24746	-45.3832	0.24746	-43.3893		0.2509	-9.0143	0.24402	-21.9804
	0.24464	-29.3247	0.24965	-19.68	0.24699	-33.4549	0.24683	-45.4178	0.24699	-43.3373		0.25028	-10.1121	0.2437	-22.2195
	0.24417	-29.3177	0.24918	-19.6032	0.24652	-33.6456	0.24637	-46.0593	0.24668	-43.0773		0.24981	-9.02477	0.24324	-22.387
	0.2437	-29.391	0.24871	-19.4758	0.24605	-33.7323	0.24605	-45.6952	0.24605	-43.216		0.24934	-10.0423	0.24245	-22.2037
	0.24324	-29.3648	0.24809	-19.8511	0.24543	-33.4202	0.24543	-46.1113	0.24558	-43.4933		0.24887	-9.05619	0.24214	-22.1584
	0.24261	-29.3317	0.24762	-19.9488	0.24496	-33.6109	0.2448	-46.2154	0.24496	-43.7361		0.2484	-10.1697	0.24167	-23.0659
	0.24214	-29.2636	0.24715	-19.8388	0.24449	-33.4722	0.24449	-46.2327	0.24464	-43.7708		0.24793	-9.05619	0.24104	-23.7641
	0.24183	-29.2933	0.24668	-19.7114	0.24386	-33.923	0.24386	-46.4408	0.24402	-43.5974		0.2473	-10.3512	0.24057	-23.5215
	0.2412	-29.6266	0.24605	-19.8004	0.24339	-34.2177	0.24339	-46.7702	0.24355	-43.6147		0.24683	-8.96718	0.24011	-23.7868
	0.24073	-29.5551	0.24574	-19.8301	0.24292	-33.871	0.24308	-47.0649	0.24308	-43.8575		0.24637	-10.2849	0.23964	-24.1707
	0.24026	-29.7872	0.24527	-20.0553	0.24245	-33.8016	0.24245	-46.5968	0.24245	-43.9962		0.2459	-9.27784	0.23901	-24.1638
	0.23964	-29.6005	0.24464	-20.036	0.24198	-34.3217	0.24198	-46.4408	0.24198	-44.0482		0.24527	-10.1872	0.2387	-23.8077
	0.23917	-29.8204	0.24417	-20.1268	0.24151	-34.2871	0.24151	-46.5274	0.24167	-43.9962		0.2448	-9.23072	0.23823	-24.0573
	0.2387	-29.7296	0.24355	-20.1006	0.24104	-34.7032	0.24104	-47.0823	0.24104	-44.1869		0.24433	-10.4734	0.2376	-24.5652
	0.23823	-29.7191	0.24324	-19.9627	0.24042	-34.5818	0.24042	-46.7355	0.24057	-44.3776		0.24386	-9.25515	0.23713	-24.8026
	0.23776	-29.665	0.24261	-20.071	0.23995	-34.6338	0.23995	-46.9089	0.24011	-44.3602		0.24339	-10.3355	0.23651	-25.0434
	0.23729	-29.6354	0.24214	-20.1181	0.23964	-34.6512	0.23948	-46.9089	0.23964	-44.707		0.24277	-9.27435	0.23619	-24.2772
	0.23682	-29.3753	0.24167	-20.16	0.23901	-34.8419	0.23901	-46.6835	0.23901	-44.811		0.24245	-10.3285	0.23557	-23.7728
	0.23619	-29.3875	0.24104	-20.2019	0.23838	-35.0673	0.23854	-47.1689	0.23838	-44.5163		0.24183	-9.33719	0.2351	-23.7204
	0.23588	-29.117	0.24073	-20.0937	0.23807	-34.7899	0.23807	-47.325	0.23807	-44.7243		0.24136	-10.5048	0.23463	-23.785
	0.23525	-29.3928	0.24011	-20.0867	0.23744	-35.0499	0.23744	-47.585	0.23744	-44.9497		0.24104	-9.37907	0.23416	-23.8583
	0.23478	-29.2601	0.23964	-20.3415	0.23697	-34.6685	0.23697	-47.3076	0.23713	-45.0364		0.24042	-10.5083	0.23369	-24.9806
	0.23416	-29.295	0.23917	-20.235	0.23651	-34.6858	0.23651	-47.6197	0.23666	-45.1751		0.23979	-9.41049	0.23322	-25.2267
	0.23385	-29.0559	0.2387	-20.1024	0.23604	-35.1193	0.23604	-47.8278	0.23604	-44.8977		0.23932	-10.4507	0.23259	-25.1307
	0.23322	-29.007	0.23823	-20.1251	0.23557	-35.1713	0.23557	-48.0185	0.23557	-45.2271		0.23901	-9.30577	0.23212	-25.1289
	0.23291	-29.0297	0.23744	-20.1704	0.23494	-34.9806	0.23494	-48.0358	0.2351	-45.1924		0.23838	-10.3582	0.23165	-24.7362
	0.23244	-29.192	0.23729	-20.2926	0.23463	-35.206	0.23463	-48.3652	0.23463	-45.1058		0.23776	-9.33893	0.23118	-25.0783
	0.23181	-29.5656	0.23666	-20.434	0.234	-35.362	0.234	-48.608	0.234	-45.8339		0.23744	-10.5589	0.23071	-25.9457
	0.23118	-29.316	0.23619	-20.3467	0.23353	-35.2927	0.23353	-48.5386	0.23369	-45.6779		0.23682	-9.4454	0.23025	-25.4867
	0.23071	-29.2828	0.23572	-20.3048	0.23306	-35.5354	0.23306	-48.712	0.23322	-45.4872		0.23651	-10.4943	0.22978	-25.0521
	0.2304	-29.5708	0.23525	-20.3799	0.23259	-35.6221	0.23259	-48.5733	0.23259	-45.5219		0.23604	-9.46459	0.22915	-24.9177
	0.22978	-29.7471	0.23463	-20.5754	0.23212	-35.7608	0.23212	-48.6426	0.23212	-45.7993		0.23541	-10.62	0.22868	-25.5722
	0.22946	-29.8082	0.23416	-20.8023	0.2315	-35.7781	0.2315	-48.8854	0.23165	-46.1113		0.23494	-9.13298	0.22821	-26.1238
	0.22884	-29.8204	0.23369	-20.6539	0.23103	-36.0208	0.23103	-48.4693	0.23118	-46.2154		0.23447	-10.3983	0.22758	-25.9143
	0.22837	-29.7697	0.23322	-20.5597	0.2304	-36.0729	0.2304	-48.92	0.23056	-46.1287		0.234	-9.17138	0.22712	-26.1587
	0.22774	-29.576	0.23259	-20.413	0.23009	-36.5756	0.23009	-49.1108	0.23025	-46.3021		0.23353	-10.2186	0.2268	-25.2616
	0.22727	-29.4085	0.23212	-20.7028	0.22962	-36.6103	0.22962	-48.9547	0.22978	-46.3194		0.23291	-9.28483	0.22618	-25.2895
	0.2268	-29.4573	0.23165	-20.6975	0.22899	-36.3676	0.22899	-49.1108	0.22915	-46.3887		0.23244	-10.5607	0.22571	-25.7345
	0.22633	-29.3788	0.23118	-20.6958	0.22868	-36.2982	0.22852	-49.1974	0.22868	-46.6315		0.23181	-9.2185	0.22524	-25.1464
	0.22586	-29.0821	0.23071	-20.7185	0.22805	-36.5236	0.22805	-49.2668	0.22821	-46.7875		0.23134	-10.1854	0.22477	-24.8811
	0.22539	-28.9023	0.23025	-20.5527	0.22758	-36.1595	0.22758	-49.3188	0.22758	-47.0129		0.23103	-9.20803	0.22414	-25.1865
	0.22477	-28.8517	0.22978	-20.5003	0.22696	-36.2982	0.22712	-49.2668	0.22712	-46.7875		0.2304	-10.4874	0.22367	-25.6455
	0.2243	-28.9878	0.22915	-20.8599	0.22665	-36.0729	0.22665	-49.8043	0.22665	-46.9782		0.22993	-9.33893	0.2232	-25.841
	0.22383	-29.014	0.22884	-20.7342	0.22618	-36.4543	0.22618	-50.0123	0.22618	-47.1343		0.22946	-10.4263	0.22258	-25.8672
	0.22336	-28.8936	0.22837	-20.7359	0.22555	-36.0382	0.22555	-49.7696	0.22555	-47.2383		0.22899	-9.25515	0.22211	-26.2023
	0.22273	-28.9878	0.22758	-20.7412	0.22508	-36.645	0.22508	-49.9256	0.22508	-47.2903		0.22837	-10.613	0.22164	-26.3018
	0.22242	-29.22	0.22727	-20.7272	0.22461	-36.5583	0.22461	-50.203	0.22461	-47.325		0.22805	-9.40874	0.22117	-25.9911
	0.22195	-29.1729	0.2268	-20.9017	0.22399	-36.645	0.22399	-50.4631	0.22414	-47.585		0.22743	-10.805	0.2207	-26.0714
	0.22132	-29.5271	0.22618	-20.8529	0.22367	-36.5583	0.22352	-50.5671	0.22367	-47.3943		0.22696	-9.32846	0.22023	-27.1552
	0.22086	-29.5359	0.22571	-20.8564	0.22305	-36.9571	0.22305	-50.6885	0.22305	-47.9318		0.22649	-10.51	0.21976	-28.7295
	0.22039	-29.6301	0.22524	-21.2351	0.22258	-37.3038	0.22258	-50.5498	0.22258	-47.8624		0.22602	-9.48728	0.21913	-28.9093
	0.21976	-29.4765	0.22477	-20.9174	0.22195	-37.2345	0.22195	-50.9312	0.22226	-47.9491		0.22539	-10.5118	0.21866	-27.15
	0.21929	-29.7279	0.22414	-20.804	0.22164	-37.4599	0.22148	-51.1219	0.22164	-47.9318		0.22492	-9.43667	0.21819	-26.1115
[truncated: 3,486 more rows]

## Sheet: Fig.4e
CV cycle number	Plateau current ratio @ 2nd CV _CNE-1@Co-B/Ru12	Plateau current ratio @ 2nd CV _CNE-2@Co-B/Ru12
[truncated: 4 more rows]
