# Supplementary material for: In-situ electrochemical reconstruction and modulation of adsorbed hydrogen coverage in cobalt/ruthenium-based catalyst boost electroreduction of nitrate to ammonia
Source: Nat Commun. 2024 Oct 3;15:8583. doi: 10.1038/s41467-024-52780-x (PMC11450097; doi:10.1038/s41467-024-52780-x)
Supplement: Supplementary file 3 — Source Data [file 41467_2024_52780_MOESM3_ESM.zip › Source data/Supplementary Fig.xlsx]

## Sheet: Supplementary Fig. S1
ICP-MS_ Fig S1a	molar ratio(%)_Co	molar ratio(%)_Ru	molar ratio(%)_B		XPS_ Fig S1b	molar ratio(%)_Co	molar ratio(%)_Ru	molar ratio(%)_B
Co-B/Ru12	56.5948	11.5276	31.7857		Co-B/Ru12	55.87	20	24.14
Co-B/Ru38	45.0089	38.2522	16.5719		Co-B/Ru38	54.66	21.85	23.49
Co-B/Ru75	16.6	74.4799	8.79666		Co-B/Ru75	37.32	52.31	10.37

## Sheet: Supplementary Fig. S2
Co-B_Fig S2a	Number of particles counted	Size of the counted partcles (nm)		Co-B/Ru12_Fig S2b	Number of particles counted	Size of the counted partcles (nm)		Co-B/Ru12_Fig S2c	Number of particles counted	Size of the counted partcles (nm)
	1	57.669			1	7.434			1	3.851
	2	38.735			2	6.988			2	3.543
	3	67.703			3	6.247			3	2.645
	4	62.06			4	7.237			4	3.809
	5	37.639			5	6.16			5	3.294
	6	57.787			6	5.635			6	3.799
	7	50.816			7	7.091			7	3.794
	8	36.757			8	5.252			8	2.49
	9	68.009			9	5.966			9	2.919
	10	47.375			10	5.322			10	3.707
	11	80.869			11	5.037			11	3.653
	12	85.359			12	6.965			12	2.867
	13	65.77			13	5.717			13	2.242
	14	68.377			14	6.614			14	4.021
	15	66.52			15	6.133			15	3.068
	16	39.441			16	6.904			16	2.335
	17	68.991			17	6.081			17	2.79
	18	44.688			18	5.13			18	2.515
	19	46.855			19	5.966			19	3.741
	20	42.962			20	4.73			20	2.303
	21	51.133			21	6.717			21	2.669
	22	41.732			22	5.376			22	3.348
	23	30.628			23	5.717			23	3.196
	24	28.357			24	8.275			24	3.412
	25	22.061			25	6.614			25	3.19
	26	34.877			26	6.905			26	2.341
	27	36.974			27	5.43			27	3.21
	28	32.883			28	8.658			28	2.116
	29	56.276			29	6.327			29	3.527
	30	64.84			30	10.499			30	2.765
	31	44.833			31	6.264			31	3.202
	32	61.407			32	3.339			32	1.995
	33	47.747			33	7.454			33	2.342
	34	35.258			34	4.622			34	3.174
	35	51.525			35	10.643			35	3.459
	36	69.229			36	5.257			36	2.625
	37	70.118			37	5.724			37	2.678
	38	52.92			38	11.37			38	3.218
	39	50.914			39	6.906			39	2.9
	40	61.89			40	8.18			40	3.95
	41	49.612			41	2.489			41	2.594
	42	50.67			42	6.6			42	3.445
	43	39.101			43	7.3			43	4.575
	44	54.119			44	8.455			44	6.385
	45	60.266			45	5.504			45	3.571
	46	47.414			46	6.791			46	3.353
	47	66.929			47	6.745			47	4.593
	48	83.702			48	6.542			48	3.317
	49	93.78			49	7.202			49	3.327
	50	26.41			50	9.25			50	6.124

## Sheet: Supplementary Fig. S8
Fig. S8a	0 mg L-1		0.25 mg L-1		0.5 mg L-1		1.0 mg L-1		1.5 mg L-1		2.0 mg L-1		2.5 mg L-1			Fig. S8b	CNH4+ (mg/L)	Abs	CNH4+ (mg/L)_ Fitting	Abs _ Fitting
	Wavelength (nm)	Abs	Wavelength (nm)	Abs	Wavelength (nm)	Abs	Wavelength (nm)	Abs	Wavelength (nm)	Abs	Wavelength (nm)	Abs	Wavelength (nm)	Abs			0	0.03204	0	0.03233
	799.996	0.02075	799.996	0.02441	799.996	0.03219	799.996	0.04979	799.996	0.06479	799.996	0.07995	799.996	0.0972			0.25	0.09984	0.27778	0.11208
	798.99	0.02023	798.99	0.02426	798.99	0.03204	798.99	0.05038	798.99	0.06565	798.99	0.08134	798.99	0.0987			0.5	0.17385	0.55556	0.19184
	797.983	0.02044	797.983	0.0243	797.983	0.03312	797.983	0.05195	797.983	0.06716	797.983	0.08331	797.983	0.10176			1	0.32448	0.83333	0.27159
	797.01	0.02053	797.01	0.02464	797.01	0.03319	797.01	0.0525	797.01	0.06803	797.01	0.08432	797.01	0.10294			1.5	0.46702	1.11111	0.35135
	796.002	0.02037	796.002	0.02438	796.002	0.0336	796.002	0.05327	796.002	0.06948	796.002	0.08527	796.002	0.10485			2	0.61217	1.38889	0.4311
	794.994	0.02062	794.994	0.02543	794.994	0.03411	794.994	0.05446	794.994	0.07026	794.994	0.08802	794.994	0.10681			2.5	0.74204	1.66667	0.51085
	793.986	0.02052	793.986	0.02524	793.986	0.03445	793.986	0.05503	793.986	0.07192	793.986	0.08942	793.986	0.10935					1.94444	0.59061
	793.011	0.02098	793.011	0.02591	793.011	0.03521	793.011	0.05614	793.011	0.07308	793.011	0.09112	793.011	0.11055					2.22222	0.67036
	792.002	0.0212	792.002	0.02602	792.002	0.03557	792.002	0.05726	792.002	0.07451	792.002	0.09297	792.002	0.11339					2.5	0.75012
	790.992	0.0212	790.992	0.02581	790.992	0.03617	790.992	0.0578	790.992	0.07591	790.992	0.09444	790.992	0.11564
	790.017	0.02114	790.017	0.02613	790.017	0.03654	790.017	0.05783	790.017	0.07686	790.017	0.096	790.017	0.11725
	789.006	0.02151	789.006	0.02702	789.006	0.03713	789.006	0.05965	789.006	0.07918	789.006	0.09828	789.006	0.12013
	787.995	0.02144	787.995	0.0272	787.995	0.03749	787.995	0.061	787.995	0.08063	787.995	0.10032	787.995	0.12291
	786.984	0.0214	786.984	0.02752	786.984	0.03837	786.984	0.06162	786.984	0.08138	786.984	0.10208	786.984	0.12467
	786.007	0.02092	786.007	0.02752	786.007	0.03848	786.007	0.06222	786.007	0.0828	786.007	0.10387	786.007	0.12699
	784.995	0.02064	784.995	0.02741	784.995	0.03826	784.995	0.0627	784.995	0.08408	784.995	0.10538	784.995	0.12866
	784.017	0.02097	784.017	0.02832	784.017	0.03926	784.017	0.06428	784.017	0.08548	784.017	0.10708	784.017	0.13146
	783.005	0.02106	783.005	0.0286	783.005	0.0401	783.005	0.06538	783.005	0.08727	783.005	0.10901	783.005	0.13403
	781.991	0.02119	781.991	0.02893	781.991	0.04088	781.991	0.06608	781.991	0.0888	781.991	0.11103	781.991	0.13619
	781.012	0.02118	781.012	0.02866	781.012	0.04105	781.012	0.06745	781.012	0.0902	781.012	0.11278	781.012	0.13878
	779.998	0.02162	779.998	0.02929	779.998	0.04204	779.998	0.06893	779.998	0.09269	779.998	0.11591	779.998	0.14233
	778.984	0.02117	778.984	0.02909	778.984	0.04181	778.984	0.06923	778.984	0.09326	778.984	0.11651	778.984	0.14372
	778.004	0.02119	778.004	0.02991	778.004	0.04304	778.004	0.07076	778.004	0.09447	778.004	0.11918	778.004	0.14618
	776.989	0.02158	776.989	0.03071	776.989	0.04375	776.989	0.07173	776.989	0.09715	776.989	0.1214	776.989	0.14975
	776.008	0.02165	776.008	0.03038	776.008	0.04392	776.008	0.07254	776.008	0.09783	776.008	0.12295	776.008	0.15151
	774.992	0.02209	774.992	0.03132	774.992	0.0447	774.992	0.07388	774.992	0.0998	774.992	0.12518	774.992	0.15439
	774.011	0.0218	774.011	0.03069	774.011	0.04539	774.011	0.07503	774.011	0.10157	774.011	0.12759	774.011	0.15709
	772.994	0.0219	772.994	0.03118	772.994	0.04543	772.994	0.07599	772.994	0.10323	772.994	0.12931	772.994	0.15941
	772.012	0.0213	772.012	0.03164	772.012	0.04636	772.012	0.07717	772.012	0.10469	772.012	0.13177	772.012	0.16184
	770.994	0.02196	770.994	0.03197	770.994	0.04717	770.994	0.07846	770.994	0.10668	770.994	0.13425	770.994	0.1653
	770.011	0.02211	770.011	0.03246	770.011	0.04738	770.011	0.0794	770.011	0.10781	770.011	0.13635	770.011	0.16774
	768.993	0.02185	768.993	0.03256	768.993	0.0482	768.993	0.08019	768.993	0.10953	768.993	0.13805	768.993	0.17087
	768.009	0.02203	768.009	0.03279	768.009	0.04858	768.009	0.08146	768.009	0.11149	768.009	0.13976	768.009	0.17288
	766.99	0.02211	766.99	0.03313	766.99	0.04977	766.99	0.08307	766.99	0.11336	766.99	0.14308	766.99	0.17653
	766.006	0.02201	766.006	0.03362	766.006	0.05011	766.006	0.08409	766.006	0.11481	766.006	0.14478	766.006	0.17897
	764.986	0.02189	764.986	0.03395	764.986	0.05088	764.986	0.08537	764.986	0.11652	764.986	0.14721	764.986	0.18177
	764.001	0.02199	764.001	0.03395	764.001	0.05131	764.001	0.08643	764.001	0.1182	764.001	0.14962	764.001	0.18482
	763.015	0.02209	763.015	0.03457	763.015	0.05212	763.015	0.08776	763.015	0.12032	763.015	0.15201	763.015	0.18794
	761.994	0.02227	761.994	0.03518	761.994	0.05298	761.994	0.08906	761.994	0.1222	761.994	0.15464	761.994	0.1908
	761.008	0.02199	761.008	0.03576	761.008	0.05339	761.008	0.08999	761.008	0.12389	761.008	0.15698	761.008	0.19358
	759.986	0.02231	759.986	0.03581	759.986	0.05418	759.986	0.09132	759.986	0.12625	759.986	0.15952	759.986	0.19685
	758.999	0.0225	758.999	0.03628	758.999	0.05519	758.999	0.09266	758.999	0.12816	758.999	0.16199	758.999	0.20055
	758.012	0.02224	758.012	0.03656	758.012	0.05542	758.012	0.09413	758.012	0.12981	758.012	0.16398	758.012	0.20276
	756.989	0.02221	756.989	0.03667	756.989	0.05622	756.989	0.09496	756.989	0.13181	756.989	0.16669	756.989	0.20601
	756.001	0.02295	756.001	0.03774	756.001	0.05721	756.001	0.09726	756.001	0.13422	756.001	0.16945	756.001	0.20968
	755.013	0.02277	755.013	0.03782	755.013	0.05772	755.013	0.09839	755.013	0.13575	755.013	0.17226	755.013	0.21299
	753.989	0.02269	753.989	0.03834	753.989	0.05852	753.989	0.09968	753.989	0.13788	753.989	0.17457	753.989	0.21645
	753	0.02272	753	0.03869	753	0.05947	753	0.10071	753	0.13951	753	0.17724	753	0.21954
	752.01	0.02294	752.01	0.03916	752.01	0.06026	752.01	0.10261	752.01	0.14202	752.01	0.18004	752.01	0.22287
	750.985	0.02277	750.985	0.03967	750.985	0.06111	750.985	0.10369	750.985	0.14403	750.985	0.18231	750.985	0.22619
	749.995	0.02299	749.995	0.03989	749.995	0.06195	749.995	0.10486	749.995	0.14615	749.995	0.1853	749.995	0.22944
	749.004	0.02294	749.004	0.04014	749.004	0.06232	749.004	0.10681	749.004	0.14845	749.004	0.18781	749.004	0.23282
	748.013	0.0225	748.013	0.04029	748.013	0.063	748.013	0.10786	748.013	0.14986	748.013	0.19068	748.013	0.23577
	746.987	0.02314	746.987	0.04075	746.987	0.06374	746.987	0.10915	746.987	0.15234	746.987	0.19359	746.987	0.23962
	745.995	0.02318	745.995	0.04159	745.995	0.06517	745.995	0.11112	745.995	0.15466	745.995	0.19663	745.995	0.24345
	745.003	0.02353	745.003	0.04204	745.003	0.06588	745.003	0.11255	745.003	0.15695	745.003	0.19967	745.003	0.24676
	744.011	0.0232	744.011	0.04226	744.011	0.06641	744.011	0.11397	744.011	0.15868	744.011	0.2022	744.011	0.25018
	742.983	0.02335	742.983	0.04268	742.983	0.06679	742.983	0.11524	742.983	0.16058	742.983	0.2049	742.983	0.25357
	741.99	0.02353	741.99	0.04316	741.99	0.06823	741.99	0.11684	741.99	0.16343	741.99	0.20812	741.99	0.25767
	740.997	0.02376	740.997	0.04358	740.997	0.06873	740.997	0.1188	740.997	0.16597	740.997	0.21121	740.997	0.26153
	740.003	0.02365	740.003	0.04392	740.003	0.06953	740.003	0.11999	740.003	0.16795	740.003	0.21428	740.003	0.26517
	739.009	0.02394	739.009	0.04492	739.009	0.07068	739.009	0.12161	739.009	0.17081	739.009	0.21728	739.009	0.26939
	738.014	0.02323	738.014	0.04438	738.014	0.07141	738.014	0.12312	738.014	0.17255	738.014	0.22005	738.014	0.27233
	736.984	0.02381	736.984	0.04541	736.984	0.0722	736.984	0.12495	736.984	0.17526	736.984	0.22347	736.984	0.27685
	735.989	0.02367	735.989	0.04556	735.989	0.07289	735.989	0.1267	735.989	0.17745	735.989	0.22677	735.989	0.28084
	734.993	0.02374	734.993	0.0461	734.993	0.07394	734.993	0.12829	734.993	0.18008	734.993	0.23021	734.993	0.28487
	733.998	0.02381	733.998	0.04645	733.998	0.07493	733.998	0.13021	733.998	0.18248	733.998	0.23341	733.998	0.28877
	733.001	0.02391	733.001	0.04717	733.001	0.07569	733.001	0.13191	733.001	0.18494	733.001	0.23689	733.001	0.29288
	732.005	0.02372	732.005	0.04743	732.005	0.0766	732.005	0.13354	732.005	0.18776	732.005	0.2402	732.005	0.29759
	731.008	0.02399	731.008	0.04808	731.008	0.07765	731.008	0.13549	731.008	0.19046	731.008	0.24407	731.008	0.3018
	730.011	0.0237	730.011	0.04844	730.011	0.07843	730.011	0.13702	730.011	0.19286	730.011	0.24749	730.011	0.30553
	729.013	0.02416	729.013	0.04922	729.013	0.07924	729.013	0.13906	729.013	0.19597	729.013	0.2511	729.013	0.31073
	728.015	0.02413	728.015	0.04938	728.015	0.08058	728.015	0.14122	728.015	0.19857	728.015	0.25473	728.015	0.31478
	727.017	0.0242	727.017	0.04991	727.017	0.08187	727.017	0.14299	727.017	0.20178	727.017	0.25865	727.017	0.31986
	725.983	0.02449	725.983	0.05069	725.983	0.08263	725.983	0.14508	725.983	0.20458	725.983	0.26256	725.983	0.32442
	724.984	0.02465	724.984	0.05107	724.984	0.08359	724.984	0.14704	724.984	0.20731	724.984	0.26645	724.984	0.32935
	723.985	0.02473	723.985	0.05175	723.985	0.08492	723.985	0.14968	723.985	0.21074	723.985	0.27034	723.985	0.33439
	722.985	0.02466	722.985	0.05214	722.985	0.08567	722.985	0.15135	722.985	0.2136	722.985	0.27442	722.985	0.33907
	721.985	0.02475	721.985	0.05285	721.985	0.08687	721.985	0.15321	721.985	0.21672	721.985	0.27869	721.985	0.34416
	720.985	0.025	720.985	0.05354	720.985	0.08808	720.985	0.15555	720.985	0.22025	720.985	0.28286	720.985	0.34919
	719.984	0.02464	719.984	0.05362	719.984	0.08904	719.984	0.15751	719.984	0.2229	719.984	0.28665	719.984	0.3538
	718.983	0.02496	718.983	0.05433	718.983	0.08992	718.983	0.15982	718.983	0.22611	718.983	0.291	718.983	0.35927
	718.018	0.02507	718.018	0.05516	718.018	0.09117	718.018	0.1619	718.018	0.22933	718.018	0.29527	718.018	0.36437
	717.016	0.0256	717.016	0.05584	717.016	0.09269	717.016	0.16468	717.016	0.23323	717.016	0.30035	717.016	0.37057
	716.014	0.02499	716.014	0.05648	716.014	0.0938	716.014	0.16688	716.014	0.23675	716.014	0.30496	716.014	0.37626
	715.012	0.02512	715.012	0.05705	715.012	0.09497	715.012	0.16942	715.012	0.24015	715.012	0.30916	715.012	0.3814
	714.009	0.02554	714.009	0.0579	714.009	0.09654	714.009	0.17207	714.009	0.24392	714.009	0.31439	714.009	0.38771
	713.006	0.0255	713.006	0.05842	713.006	0.09776	713.006	0.17443	713.006	0.24784	713.006	0.31925	713.006	0.39345
	712.003	0.02546	712.003	0.05904	712.003	0.09909	712.003	0.17699	712.003	0.2516	712.003	0.32464	712.003	0.40002
	710.999	0.02579	710.999	0.06007	710.999	0.1005	710.999	0.17962	710.999	0.25531	710.999	0.32992	710.999	0.40623
	709.995	0.02601	709.995	0.0609	709.995	0.10196	709.995	0.18243	709.995	0.25963	709.995	0.33495	709.995	0.41249
	708.991	0.02614	708.991	0.06176	708.991	0.10333	708.991	0.18549	708.991	0.2633	708.991	0.34088	708.991	0.41908
	707.986	0.02609	707.986	0.06232	707.986	0.10457	707.986	0.18812	707.986	0.26787	707.986	0.34635	707.986	0.42586
	707.017	0.02623	707.017	0.06312	707.017	0.1059	707.017	0.19106	707.017	0.27158	707.017	0.35103	707.017	0.43204
	706.011	0.02662	706.011	0.06422	706.011	0.10762	706.011	0.19403	706.011	0.27608	706.011	0.35688	706.011	0.43872
	705.006	0.02671	705.006	0.06437	705.006	0.10893	705.006	0.1963	705.006	0.2796	705.006	0.36233	705.006	0.44526
	704	0.02651	704	0.06571	704	0.11073	704	0.19966	704	0.28476	704	0.36848	704	0.45273
	702.993	0.02662	702.993	0.06623	702.993	0.11194	702.993	0.20242	702.993	0.28931	702.993	0.37441	702.993	0.45996
	701.987	0.02706	701.987	0.0671	701.987	0.11342	701.987	0.2055	701.987	0.29327	701.987	0.38035	701.987	0.46687
	701.016	0.02719	701.016	0.06792	701.016	0.11521	701.016	0.20854	701.016	0.2979	701.016	0.3861	701.016	0.47387
	700.008	0.02717	700.008	0.06901	700.008	0.11667	700.008	0.21226	700.008	0.30254	700.008	0.39279	700.008	0.48183
	699.001	0.02726	699.001	0.06988	699.001	0.11863	699.001	0.21537	699.001	0.30744	699.001	0.39925	699.001	0.48935
	697.993	0.02716	697.993	0.07054	697.993	0.12006	697.993	0.21809	697.993	0.31204	697.993	0.40474	697.993	0.49625
	696.984	0.02749	696.984	0.07157	696.984	0.12162	696.984	0.22131	696.984	0.31654	696.984	0.41097	696.984	0.50378
	696.012	0.0277	696.012	0.07243	696.012	0.12337	696.012	0.22481	696.012	0.32102	696.012	0.41739	696.012	0.51123
	695.003	0.02754	695.003	0.07336	695.003	0.1254	695.003	0.22843	695.003	0.32663	695.003	0.42417	695.003	0.5189
	693.993	0.02785	693.993	0.07381	693.993	0.12696	693.993	0.23139	693.993	0.33104	693.993	0.4305	693.993	0.52691
	692.984	0.02779	692.984	0.07496	692.984	0.12805	692.984	0.23476	692.984	0.33591	692.984	0.43585	692.984	0.53442
	692.01	0.02812	692.01	0.0761	692.01	0.12973	692.01	0.23819	692.01	0.34074	692.01	0.44312	692.01	0.5419
	691	0.02835	691	0.07717	691	0.13215	691	0.24154	691	0.34563	691	0.45028	691	0.54959
	689.989	0.02842	689.989	0.07812	689.989	0.13379	689.989	0.2452	689.989	0.3508	689.989	0.45701	689.989	0.55882
	689.014	0.02921	689.014	0.07911	689.014	0.13553	689.014	0.24876	689.014	0.3566	689.014	0.4641	689.014	0.56639
	688.003	0.02895	688.003	0.07989	688.003	0.13722	688.003	0.25237	688.003	0.36133	688.003	0.47038	688.003	0.5746
	686.991	0.02904	686.991	0.08112	686.991	0.13914	686.991	0.25553	686.991	0.36666	686.991	0.47734	686.991	0.58253
	686.016	0.02947	686.016	0.08221	686.016	0.14088	686.016	0.25952	686.016	0.37162	686.016	0.48472	686.016	0.59176
	685.004	0.02926	685.004	0.08298	685.004	0.14268	685.004	0.26256	685.004	0.37692	685.004	0.49111	685.004	0.59908
	683.991	0.02942	683.991	0.08378	683.991	0.14419	683.991	0.26629	683.991	0.38193	683.991	0.49823	683.991	0.60797
	683.014	0.0295	683.014	0.08488	683.014	0.14571	683.014	0.26959	683.014	0.38596	683.014	0.5039	683.014	0.61449
	682.001	0.03015	682.001	0.08591	682.001	0.14757	682.001	0.27242	682.001	0.39133	682.001	0.50999	682.001	0.62228
	680.988	0.02993	680.988	0.08651	680.988	0.14914	680.988	0.27605	680.988	0.39575	680.988	0.51703	680.988	0.63095
	680.01	0.02997	680.01	0.08752	680.01	0.15101	680.01	0.27916	680.01	0.40084	680.01	0.52283	680.01	0.6373
	678.996	0.02996	678.996	0.08843	678.996	0.15264	678.996	0.28252	678.996	0.40536	678.996	0.52919	678.996	0.64579
	678.018	0.03035	678.018	0.08899	678.018	0.15429	678.018	0.28543	678.018	0.41018	678.018	0.53528	678.018	0.65239
	677.003	0.03015	677.003	0.08998	677.003	0.15557	677.003	0.28831	677.003	0.41378	677.003	0.54074	677.003	0.65859
	675.988	0.03043	675.988	0.09044	675.988	0.15697	675.988	0.29156	675.988	0.41873	675.988	0.54735	675.988	0.66512
	675.009	0.03078	675.009	0.09146	675.009	0.1583	675.009	0.29394	675.009	0.4227	675.009	0.55119	675.009	0.67257
	673.993	0.0309	673.993	0.09173	673.993	0.15976	673.993	0.29637	673.993	0.42584	673.993	0.55739	673.993	0.67842
	673.013	0.03076	673.013	0.09289	673.013	0.1611	673.013	0.29914	673.013	0.43035	673.013	0.56296	673.013	0.68408
	671.997	0.03101	671.997	0.09374	671.997	0.16241	671.997	0.30212	671.997	0.4345	671.997	0.56772	671.997	0.69075
	671.017	0.03147	671.017	0.09448	671.017	0.16381	671.017	0.30461	671.017	0.43792	671.017	0.57269	671.017	0.69625
	670	0.0307	670	0.09455	670	0.16435	670	0.306	670	0.44073	670	0.57674	670	0.70169
	668.983	0.03135	668.983	0.09543	668.983	0.16593	668.983	0.30886	668.983	0.44393	668.983	0.58124	668.983	0.70636
	668.002	0.0316	668.002	0.09635	668.002	0.16724	668.002	0.31071	668.002	0.44681	668.002	0.58516	668.002	0.7117
	666.984	0.0315	666.984	0.09672	666.984	0.16787	666.984	0.31304	666.984	0.45012	666.984	0.58865	666.984	0.71554
	666.002	0.03186	666.002	0.0971	666.002	0.16925	666.002	0.31462	666.002	0.45296	666.002	0.59278	666.002	0.72123
	664.983	0.03204	664.983	0.09788	664.983	0.16982	664.983	0.31659	664.983	0.45556	664.983	0.59615	664.983	0.72355
	664.001	0.03191	664.001	0.09791	664.001	0.17074	664.001	0.31801	664.001	0.45763	664.001	0.5987	664.001	0.72823
	662.982	0.03211	662.982	0.0984	662.982	0.17129	662.982	0.31945	662.982	0.45945	662.982	0.60159	662.982	0.73079
	661.999	0.03161	661.999	0.09844	661.999	0.17157	661.999	0.32022	661.999	0.46055	661.999	0.60374	661.999	0.73325
	661.015	0.03181	661.015	0.09856	661.015	0.17193	661.015	0.32114	661.015	0.46235	661.015	0.60542	661.015	0.73599
	659.995	0.03208	659.995	0.09893	659.995	0.17248	659.995	0.32221	659.995	0.46413	659.995	0.60771	659.995	0.73761
	659.012	0.03176	659.012	0.09906	659.012	0.17311	659.012	0.32288	659.012	0.46502	659.012	0.60984	659.012	0.73932
	657.991	0.03185	657.991	0.09949	657.991	0.17354	657.991	0.32353	657.991	0.46581	657.991	0.60996	657.991	0.74057
	657.006	0.03175	657.006	0.09956	657.006	0.17377	657.006	0.3242	657.006	0.46647	657.006	0.61153	657.006	0.74099
	655.985	0.03207	655.985	0.09983	655.985	0.17396	655.985	0.32459	655.985	0.4671	655.985	0.61203	655.985	0.7425
	655	0.03204	655	0.09984	655	0.17385	655	0.32448	655	0.46702	655	0.61217	655	0.74204
	654.015	0.03198	654.015	0.09936	654.015	0.17356	654.015	0.32405	654.015	0.46662	654.015	0.6121	654.015	0.74138
	652.993	0.03216	652.993	0.09974	652.993	0.17373	652.993	0.32402	652.993	0.46674	652.993	0.61186	652.993	0.74063
	652.007	0.0321	652.007	0.0994	652.007	0.17353	652.007	0.3238	652.007	0.46619	652.007	0.61163	652.007	0.7407
	650.984	0.03225	650.984	0.09981	650.984	0.17326	650.984	0.32388	650.984	0.46594	650.984	0.61047	650.984	0.73899
	649.997	0.03181	649.997	0.09917	649.997	0.17256	649.997	0.32227	649.997	0.46437	649.997	0.60874	649.997	0.73799
	649.011	0.03197	649.011	0.09908	649.011	0.17236	649.011	0.3217	649.011	0.46285	649.011	0.6077	649.011	0.73513
	647.987	0.03179	647.987	0.09863	647.987	0.17144	647.987	0.32081	647.987	0.46201	647.987	0.60532	647.987	0.73311
	647	0.03227	647	0.09844	647	0.17128	647	0.32012	647	0.46086	647	0.60362	647	0.73153
	646.012	0.03209	646.012	0.09812	646.012	0.1708	646.012	0.31856	646.012	0.45888	646.012	0.60194	646.012	0.72819
	644.987	0.03162	644.987	0.0977	644.987	0.16982	644.987	0.3173	644.987	0.45615	644.987	0.59821	644.987	0.72529
	643.999	0.03203	643.999	0.09753	643.999	0.16955	643.999	0.31609	643.999	0.45466	643.999	0.59598	643.999	0.72185
	643.01	0.03193	643.01	0.09728	643.01	0.16832	643.01	0.31384	643.01	0.45222	643.01	0.59343	643.01	0.71877
	641.985	0.03183	641.985	0.09652	641.985	0.16743	641.985	0.3125	641.985	0.44997	641.985	0.58937	641.985	0.71382
	640.996	0.03138	640.996	0.0957	640.996	0.16649	640.996	0.31048	640.996	0.44715	640.996	0.58639	640.996	0.70935
	640.007	0.03169	640.007	0.09541	640.007	0.16564	640.007	0.30914	640.007	0.4447	640.007	0.58262	640.007	0.70626
	639.017	0.03151	639.017	0.09497	639.017	0.16474	639.017	0.30683	639.017	0.44155	639.017	0.5784	639.017	0.70152
	637.99	0.0316	637.99	0.09438	637.99	0.16355	637.99	0.3047	637.99	0.43796	637.99	0.57473	637.99	0.69602
	637	0.03121	637	0.09338	637	0.16207	637	0.3022	637	0.4347	637	0.57059	637	0.68997
	636.009	0.03148	636.009	0.09328	636.009	0.16118	636.009	0.30023	636.009	0.4321	636.009	0.56631	636.009	0.6855
	634.982	0.03142	634.982	0.09245	634.982	0.15979	634.982	0.29777	634.982	0.42825	634.982	0.56152	634.982	0.67931
	633.991	0.03101	633.991	0.0919	633.991	0.15883	633.991	0.2953	633.991	0.42466	633.991	0.55664	633.991	0.6743
	633	0.03095	633	0.09088	633	0.15729	633	0.29277	633	0.42139	633	0.5519	633	0.66782
	632.008	0.03075	632.008	0.0903	632.008	0.15585	632.008	0.29092	632.008	0.41767	632.008	0.54718	632.008	0.66181
	631.016	0.03103	631.016	0.0898	631.016	0.155	631.016	0.28827	631.016	0.41407	631.016	0.54286	631.016	0.65608
	629.987	0.03081	629.987	0.08902	629.987	0.1534	629.987	0.28518	629.987	0.40971	629.987	0.53684	629.987	0.64928
	628.994	0.03087	628.994	0.08828	628.994	0.15198	628.994	0.28233	628.994	0.40579	628.994	0.53155	628.994	0.64294
	628.002	0.03064	628.002	0.08738	628.002	0.1505	628.002	0.27981	628.002	0.40179	628.002	0.5265	628.002	0.63651
	627.009	0.0304	627.009	0.08695	627.009	0.14934	627.009	0.27725	627.009	0.39826	627.009	0.522	627.009	0.63092
	626.015	0.03018	626.015	0.08609	626.015	0.14783	626.015	0.27436	626.015	0.3939	626.015	0.51671	626.015	0.62385
	624.985	0.0299	624.985	0.08516	624.985	0.1461	624.985	0.27075	624.985	0.38913	624.985	0.51032	624.985	0.61665
	623.991	0.03002	623.991	0.08427	623.991	0.14486	623.991	0.26814	623.991	0.38509	623.991	0.5043	623.991	0.60964
	622.997	0.02975	622.997	0.08336	622.997	0.14317	622.997	0.26529	622.997	0.38102	622.997	0.4987	622.997	0.60266
	622.002	0.02966	622.002	0.08272	622.002	0.14155	622.002	0.26212	622.002	0.37646	622.002	0.49335	622.002	0.59681
	621.008	0.02983	621.008	0.08207	621.008	0.14054	621.008	0.25968	621.008	0.37281	621.008	0.48771	621.008	0.58986
	620.013	0.0296	620.013	0.08111	620.013	0.13857	620.013	0.25627	620.013	0.36794	620.013	0.48171	620.013	0.58148
	619.018	0.02977	619.018	0.08077	619.018	0.1372	619.018	0.25336	619.018	0.36339	619.018	0.47618	619.018	0.57528
	617.985	0.02949	617.985	0.07926	617.985	0.13568	617.985	0.25039	617.985	0.3589	617.985	0.47001	617.985	0.56803
	616.989	0.02938	616.989	0.07882	616.989	0.13448	616.989	0.2475	616.989	0.35452	616.989	0.46444	616.989	0.56082
	615.993	0.02967	615.993	0.07812	615.993	0.1327	615.993	0.24449	615.993	0.35018	615.993	0.45865	615.993	0.55345
	614.997	0.02913	614.997	0.077	614.997	0.13126	614.997	0.24125	614.997	0.34561	614.997	0.45196	614.997	0.54602
	614	0.02876	614	0.07619	614	0.12912	614	0.2379	614	0.34098	614	0.44629	614	0.53896
	613.003	0.029	613.003	0.07559	613.003	0.12776	613.003	0.23506	613.003	0.33683	613.003	0.44097	613.003	0.53227
	612.006	0.02906	612.006	0.07477	612.006	0.12671	612.006	0.23248	612.006	0.33288	612.006	0.4349	612.006	0.5252
	611.009	0.02898	611.009	0.07387	611.009	0.12478	611.009	0.22892	611.009	0.32766	611.009	0.42865	611.009	0.51741
	610.011	0.02891	610.011	0.07292	610.011	0.12313	610.011	0.22596	610.011	0.32282	610.011	0.42271	610.011	0.5103
	609.013	0.02831	609.013	0.07231	609.013	0.12161	609.013	0.22281	609.013	0.31862	609.013	0.41692	609.013	0.50328
	608.015	0.02855	608.015	0.07163	608.015	0.12001	608.015	0.21999	608.015	0.31421	608.015	0.41107	608.015	0.49649
	607.016	0.02848	607.016	0.07066	607.016	0.11857	607.016	0.21718	607.016	0.30987	607.016	0.40545	607.016	0.48907
	606.018	0.02851	606.018	0.06977	606.018	0.11681	606.018	0.21359	606.018	0.30464	606.018	0.39873	606.018	0.4816
	604.982	0.02839	604.982	0.06904	604.982	0.11531	604.982	0.2106	604.982	0.30032	604.982	0.39308	604.982	0.47421
	603.982	0.02805	603.982	0.06818	603.982	0.11406	603.982	0.20771	603.982	0.29655	603.982	0.38728	603.982	0.4675
	602.983	0.02824	602.983	0.06768	602.983	0.11267	602.983	0.20512	602.983	0.29205	602.983	0.38184	602.983	0.46085
	601.983	0.02835	601.983	0.06689	601.983	0.11125	601.983	0.20221	601.983	0.28774	601.983	0.37614	601.983	0.45379
	600.983	0.0282	600.983	0.06577	600.983	0.10951	600.983	0.19859	600.983	0.28327	600.983	0.36989	600.983	0.44666
	599.982	0.02788	599.982	0.06506	599.982	0.1079	599.982	0.19562	599.982	0.27865	599.982	0.36396	599.982	0.43951
	598.982	0.02816	598.982	0.06443	598.982	0.1063	598.982	0.19287	598.982	0.27476	598.982	0.3583	598.982	0.4328
	598.018	0.02807	598.018	0.06347	598.018	0.10497	598.018	0.18994	598.018	0.27032	598.018	0.35265	598.018	0.42587
	597.017	0.02774	597.017	0.06299	597.017	0.10363	597.017	0.18729	597.017	0.2662	597.017	0.3474	597.017	0.41954
	596.015	0.02765	596.015	0.06211	596.015	0.10209	596.015	0.18432	596.015	0.26189	596.015	0.34138	596.015	0.41242
	595.014	0.02772	595.014	0.06148	595.014	0.10096	595.014	0.18157	595.014	0.25755	595.014	0.33567	595.014	0.40585
	594.012	0.02773	594.012	0.06085	594.012	0.09929	594.012	0.17886	594.012	0.25361	594.012	0.33081	594.012	0.39947
	593.01	0.02778	593.01	0.06017	593.01	0.0981	593.01	0.17621	593.01	0.24983	593.01	0.32549	593.01	0.39297
	592.007	0.02766	592.007	0.05949	592.007	0.09674	592.007	0.17327	592.007	0.24556	592.007	0.31979	592.007	0.38623
	591.004	0.02762	591.004	0.05866	591.004	0.09524	591.004	0.17041	591.004	0.24125	591.004	0.31422	591.004	0.37997
	590.001	0.02741	590.001	0.05793	590.001	0.09389	590.001	0.16765	590.001	0.23754	590.001	0.309	590.001	0.37356
	588.998	0.0276	588.998	0.05731	588.998	0.09279	588.998	0.16549	588.998	0.23383	588.998	0.30424	588.998	0.36747
	587.995	0.02738	587.995	0.05677	587.995	0.09154	587.995	0.16276	587.995	0.23006	587.995	0.29922	587.995	0.36141
	586.991	0.02751	586.991	0.05588	586.991	0.08995	586.991	0.15977	586.991	0.22542	586.991	0.29299	586.991	0.3542
	585.987	0.02777	585.987	0.0556	585.987	0.08866	585.987	0.15728	585.987	0.22166	585.987	0.28796	585.987	0.34842
	584.983	0.02736	584.983	0.05476	584.983	0.08741	584.983	0.15443	584.983	0.21785	584.983	0.28295	584.983	0.34223
	584.015	0.02742	584.015	0.05449	584.015	0.08631	584.015	0.15221	584.015	0.21435	584.015	0.27801	584.015	0.33626
	583.011	0.02764	583.011	0.05382	583.011	0.08514	583.011	0.14982	583.011	0.21061	583.011	0.27326	583.011	0.33043
	582.006	0.02754	582.006	0.05302	582.006	0.08383	582.006	0.14721	582.006	0.20688	582.006	0.26797	582.006	0.32433
	581	0.02759	581	0.05239	581	0.08241	581	0.14448	581	0.20272	581	0.26273	581	0.31804
	579.995	0.02777	579.995	0.05208	579.995	0.08143	579.995	0.14233	579.995	0.19974	579.995	0.25853	579.995	0.31253
	578.989	0.02767	578.989	0.05134	578.989	0.08019	578.989	0.14006	578.989	0.1961	578.989	0.25394	578.989	0.30654
	577.983	0.02767	577.983	0.05078	577.983	0.07897	577.983	0.13746	577.983	0.19216	577.983	0.24875	577.983	0.30078
	577.014	0.02774	577.014	0.05031	577.014	0.07797	577.014	0.13512	577.014	0.18907	577.014	0.24449	577.014	0.29555
	576.007	0.02769	576.007	0.0497	576.007	0.07656	576.007	0.13279	576.007	0.18543	576.007	0.23987	576.007	0.28989
	575.001	0.02766	575.001	0.04918	575.001	0.07566	575.001	0.13073	575.001	0.18239	575.001	0.23588	575.001	0.28489
	573.993	0.02785	573.993	0.04882	573.993	0.07464	573.993	0.12853	573.993	0.17912	573.993	0.23128	573.993	0.27973
	572.986	0.02762	572.986	0.04795	572.986	0.07329	572.986	0.12613	572.986	0.17534	572.986	0.22664	572.986	0.27388
	572.016	0.02747	572.016	0.0474	572.016	0.07233	572.016	0.12394	572.016	0.1723	572.016	0.22245	572.016	0.26873
	571.008	0.02758	571.008	0.04712	571.008	0.07132	571.008	0.12196	571.008	0.16946	571.008	0.21803	571.008	0.26392
	570	0.02741	570	0.04632	570	0.07004	570	0.11978	570	0.16611	570	0.21384	570	0.25846
	568.992	0.02765	568.992	0.04609	568.992	0.06924	568.992	0.11792	568.992	0.16335	568.992	0.21017	568.992	0.25391
	567.983	0.02795	567.983	0.04581	567.983	0.06829	567.983	0.11594	567.983	0.16016	567.983	0.20576	567.983	0.24871
	567.012	0.02789	567.012	0.04522	567.012	0.06715	567.012	0.11382	567.012	0.15711	567.012	0.20166	567.012	0.24413
	566.003	0.02753	566.003	0.04472	566.003	0.06631	566.003	0.11165	566.003	0.15436	566.003	0.19828	566.003	0.23949
	564.993	0.02761	564.993	0.04437	564.993	0.06543	564.993	0.10994	564.993	0.15143	564.993	0.19452	564.993	0.2349
	563.984	0.02776	563.984	0.04403	563.984	0.06472	563.984	0.10819	563.984	0.14906	563.984	0.19109	563.984	0.2306
	563.012	0.02818	563.012	0.04383	563.012	0.06385	563.012	0.10664	563.012	0.1465	563.012	0.18753	563.012	0.22682
	562.002	0.02827	562.002	0.04354	562.002	0.06319	562.002	0.10493	562.002	0.14373	562.002	0.18397	562.002	0.22218
	560.991	0.02815	560.991	0.04318	560.991	0.06244	560.991	0.1031	560.991	0.14111	560.991	0.18044	560.991	0.218
	560.018	0.02837	560.018	0.04278	560.018	0.06164	560.018	0.10148	560.018	0.13878	560.018	0.17699	560.018	0.21388
	559.007	0.02866	559.007	0.04291	559.007	0.06112	559.007	0.10003	559.007	0.13648	559.007	0.1738	559.007	0.20986
	557.996	0.02901	557.996	0.04239	557.996	0.06042	557.996	0.09848	557.996	0.13411	557.996	0.17044	557.996	0.20604
	556.985	0.02913	556.985	0.04234	556.985	0.05973	556.985	0.09717	556.985	0.13179	556.985	0.1675	556.985	0.20196
	556.011	0.02953	556.011	0.04224	556.011	0.05943	556.011	0.0959	556.011	0.12973	556.011	0.16472	556.011	0.19876
	554.999	0.02978	554.999	0.0423	554.999	0.0589	554.999	0.09465	554.999	0.12767	554.999	0.16177	554.999	0.19533
	553.987	0.03032	553.987	0.04204	553.987	0.05845	553.987	0.09322	553.987	0.12558	553.987	0.15883	553.987	0.19161
	553.013	0.03025	553.013	0.04197	553.013	0.05797	553.013	0.09199	553.013	0.12364	553.013	0.15613	553.013	0.18809
	552	0.03059	552	0.04203	552	0.05756	552	0.09098	552	0.12181	552	0.1535	552	0.18497
	550.988	0.03106	550.988	0.04213	550.988	0.05724	550.988	0.08988	550.988	0.12023	550.988	0.15118	550.988	0.18209
	550.012	0.03157	550.012	0.04228	550.012	0.05707	550.012	0.08905	550.012	0.11866	550.012	0.1493	550.012	0.17924
	548.999	0.03226	548.999	0.04246	548.999	0.05689	548.999	0.08832	548.999	0.11714	548.999	0.14671	548.999	0.17632
	547.986	0.03264	547.986	0.04236	547.986	0.05672	547.986	0.08712	547.986	0.11548	547.986	0.14422	547.986	0.17335
	547.009	0.03277	547.009	0.04256	547.009	0.05656	547.009	0.08627	547.009	0.1139	547.009	0.14217	547.009	0.17088
	545.996	0.03333	545.996	0.04295	545.996	0.05652	545.996	0.08565	545.996	0.11277	545.996	0.14042	545.996	0.16853
	544.982	0.03411	544.982	0.0431	544.982	0.05649	544.982	0.08498	544.982	0.11151	544.982	0.13851	544.982	0.16603
	544.005	0.03492	544.005	0.04342	544.005	0.05651	544.005	0.08435	544.005	0.11024	544.005	0.13653	544.005	0.16365
	542.99	0.03565	542.99	0.04396	542.99	0.05665	542.99	0.08402	542.99	0.1093	542.99	0.13501	542.99	0.16156
	542.013	0.03589	542.013	0.04417	542.013	0.05671	542.013	0.08348	542.013	0.1081	542.013	0.1332	542.013	0.15942
	540.998	0.03598	540.998	0.04451	540.998	0.05666	540.998	0.08293	540.998	0.10713	540.998	0.13172	540.998	0.15722
	539.983	0.03696	539.983	0.04504	539.983	0.05705	539.983	0.08281	539.983	0.1063	539.983	0.13027	539.983	0.15563
	539.005	0.03822	539.005	0.04551	539.005	0.05743	539.005	0.08246	539.005	0.10565	539.005	0.12898	539.005	0.15396
	537.989	0.03939	537.989	0.04632	537.989	0.05792	537.989	0.08234	537.989	0.10506	537.989	0.12777	537.989	0.15212
	537.01	0.03967	537.01	0.04678	537.01	0.058	537.01	0.08219	537.01	0.10436	537.01	0.12668	537.01	0.15073
	535.994	0.04067	535.994	0.04754	535.994	0.05871	535.994	0.08225	535.994	0.10383	535.994	0.12583	535.994	0.14953
	535.015	0.04208	535.015	0.04808	535.015	0.05913	535.015	0.0821	535.015	0.1034	535.015	0.12456	535.015	0.14803
	533.999	0.04302	533.999	0.04904	533.999	0.05977	533.999	0.0823	533.999	0.10309	533.999	0.12386	533.999	0.14671
	532.982	0.04317	532.982	0.04966	532.982	0.06011	532.982	0.08231	532.982	0.10264	532.982	0.12304	532.982	0.1455
	532.002	0.04473	532.002	0.05061	532.002	0.06099	532.002	0.08269	532.002	0.10255	532.002	0.12242	532.002	0.14468
	530.985	0.04627	530.985	0.05174	530.985	0.06191	530.985	0.08304	530.985	0.10276	530.985	0.12197	530.985	0.14394
	530.005	0.04801	530.005	0.05283	530.005	0.06281	530.005	0.08348	530.005	0.10261	530.005	0.12145	530.005	0.14302
	528.987	0.04828	528.987	0.05382	528.987	0.06358	528.987	0.08396	528.987	0.10266	528.987	0.12106	528.987	0.14228
	528.007	0.04922	528.007	0.05481	528.007	0.06452	528.007	0.08439	528.007	0.1026	528.007	0.12079	528.007	0.14167
	526.989	0.05137	526.989	0.05644	526.989	0.06583	526.989	0.08533	526.989	0.10332	526.989	0.12089	526.989	0.14158
	526.008	0.05265	526.008	0.0575	526.008	0.06698	526.008	0.08592	526.008	0.10357	526.008	0.12082	526.008	0.14121
	524.989	0.05415	524.989	0.05902	524.989	0.06816	524.989	0.08699	524.989	0.10413	524.989	0.12105	524.989	0.14096
	524.008	0.05608	524.008	0.06056	524.008	0.06961	524.008	0.08791	524.008	0.10484	524.008	0.1212	524.008	0.14118
	522.989	0.05776	522.989	0.06205	522.989	0.07108	522.989	0.08906	522.989	0.10543	522.989	0.12152	522.989	0.14108
	522.007	0.0596	522.007	0.06382	522.007	0.07266	522.007	0.09021	522.007	0.10642	522.007	0.1221	522.007	0.14144
	520.987	0.06142	520.987	0.06549	520.987	0.07401	520.987	0.09137	520.987	0.10744	520.987	0.12261	520.987	0.1417
	520.005	0.06366	520.005	0.06732	520.005	0.07588	520.005	0.0927	520.005	0.10848	520.005	0.12337	520.005	0.1423
	518.985	0.06535	518.985	0.06934	518.985	0.0776	518.985	0.09431	518.985	0.1097	518.985	0.12412	518.985	0.14292
	518.003	0.06735	518.003	0.07121	518.003	0.07952	518.003	0.09581	518.003	0.11087	518.003	0.12508	518.003	0.14351
	516.982	0.0697	516.982	0.07337	516.982	0.08166	516.982	0.09757	516.982	0.11244	516.982	0.12629	516.982	0.14461
	515.999	0.07194	515.999	0.07537	515.999	0.08357	515.999	0.09931	515.999	0.11384	515.999	0.12728	515.999	0.1454
	515.016	0.07463	515.016	0.07792	515.016	0.0859	515.016	0.10125	515.016	0.11562	515.016	0.12871	515.016	0.14679
	513.995	0.07725	513.995	0.08039	513.995	0.0882	513.995	0.10351	513.995	0.11732	513.995	0.13028	513.995	0.1479
	513.011	0.07983	513.011	0.08296	513.011	0.09094	513.011	0.10568	513.011	0.11948	513.011	0.13206	513.011	0.14953
	511.989	0.08248	511.989	0.08559	511.989	0.09351	511.989	0.10812	511.989	0.12165	511.989	0.13389	511.989	0.15097
	511.005	0.08521	511.005	0.08818	511.005	0.09617	511.005	0.11026	511.005	0.12367	511.005	0.1356	511.005	0.15257
	509.983	0.08824	509.983	0.09126	509.983	0.09901	509.983	0.11291	509.983	0.12608	509.983	0.13781	509.983	0.15455
	508.999	0.09114	508.999	0.09415	508.999	0.10192	508.999	0.11551	508.999	0.12853	508.999	0.14008	508.999	0.15644
	508.014	0.09422	508.014	0.09714	508.014	0.10479	508.014	0.11846	508.014	0.13112	508.014	0.14221	508.014	0.15874
	506.991	0.09773	506.991	0.10046	506.991	0.10818	506.991	0.12139	506.991	0.13408	506.991	0.14495	506.991	0.16128
	506.006	0.10178	506.006	0.10411	506.006	0.1118	506.006	0.12474	506.006	0.13732	506.006	0.14768	506.006	0.16399
	504.983	0.10559	504.983	0.10819	504.983	0.1156	504.983	0.12834	504.983	0.14057	504.983	0.15087	504.983	0.16707
	503.998	0.10919	503.998	0.11177	503.998	0.11943	503.998	0.1319	503.998	0.14383	503.998	0.15395	503.998	0.16995
	503.012	0.11323	503.012	0.11557	503.012	0.12342	503.012	0.13561	503.012	0.14741	503.012	0.15708	503.012	0.17322
	501.988	0.1176	501.988	0.11982	501.988	0.12761	501.988	0.13968	501.988	0.15127	501.988	0.16071	501.988	0.1766
	501.002	0.12214	501.002	0.12429	501.002	0.13213	501.002	0.14396	501.002	0.15555	501.002	0.16465	501.002	0.18062
	500.016	0.12728	500.016	0.12921	500.016	0.13707	500.016	0.14866	500.016	0.16016	500.016	0.16917	500.016	0.18497
	498.991	0.13201	498.991	0.13411	498.991	0.14196	498.991	0.15319	498.991	0.16473	498.991	0.1732	498.991	0.18921
	498.004	0.13688	498.004	0.13889	498.004	0.14662	498.004	0.15784	498.004	0.1691	498.004	0.1773	498.004	0.19338
	497.017	0.14157	497.017	0.1436	497.017	0.15162	497.017	0.16254	497.017	0.1737	497.017	0.18173	497.017	0.19779
	495.992	0.14752	495.992	0.14939	495.992	0.15729	495.992	0.16811	495.992	0.17938	495.992	0.18695	495.992	0.20306
	495.005	0.15366	495.005	0.15544	495.005	0.16336	495.005	0.17389	495.005	0.18495	495.005	0.19235	495.005	0.20852
	494.017	0.16003	494.017	0.16126	494.017	0.16954	494.017	0.17974	494.017	0.19046	494.017	0.1978	494.017	0.21416
	492.992	0.16655	492.992	0.16762	492.992	0.1761	492.992	0.18602	492.992	0.19666	492.992	0.20352	492.992	0.22023
	492.004	0.17152	492.004	0.17347	492.004	0.18189	492.004	0.19171	492.004	0.20228	492.004	0.20897	492.004	0.22563
	491.015	0.17795	491.015	0.17992	491.015	0.18856	491.015	0.19807	491.015	0.20838	491.015	0.21488	491.015	0.23166
	489.989	0.18701	489.989	0.18826	489.989	0.19723	489.989	0.20616	489.989	0.21677	489.989	0.22273	489.989	0.23979
	489	0.1946	489	0.19585	489	0.20452	489	0.2137	489	0.22396	489	0.22984	489	0.24708
	488.012	0.20083	488.012	0.20239	488.012	0.2113	488.012	0.21998	488.012	0.23052	488.012	0.23606	488.012	0.25361
	486.985	0.20864	486.985	0.20992	486.985	0.21916	486.985	0.22777	486.985	0.23815	486.985	0.24336	486.985	0.26128
	485.995	0.21907	485.995	0.21987	485.995	0.22899	485.995	0.23732	485.995	0.24765	485.995	0.25286	485.995	0.27053
	485.006	0.22821	485.006	0.22893	485.006	0.23826	485.006	0.24633	485.006	0.25669	485.006	0.26115	485.006	0.27969
	484.016	0.23443	484.016	0.23634	484.016	0.2459	484.016	0.25368	484.016	0.26376	484.016	0.26832	484.016	0.28701
	482.989	0.24355	482.989	0.24515	482.989	0.255	482.989	0.26254	482.989	0.27276	482.989	0.27702	482.989	0.29617
	481.999	0.25346	481.999	0.25445	481.999	0.26488	481.999	0.27228	481.999	0.28231	481.999	0.2862	481.999	0.30559
	481.008	0.26452	481.008	0.26517	481.008	0.27562	481.008	0.28319	481.008	0.29285	481.008	0.29653	481.008	0.31635
	480.018	0.27516	480.018	0.27568	480.018	0.28647	480.018	0.29329	480.018	0.3036	480.018	0.30636	480.018	0.32679
	478.989	0.28778	478.989	0.28794	478.989	0.29891	478.989	0.30584	478.989	0.31586	478.989	0.31817	478.989	0.33948
	477.999	0.29959	477.999	0.29979	477.999	0.3104	477.999	0.31716	477.999	0.32719	477.999	0.3293	477.999	0.3513
	477.008	0.31129	477.008	0.31208	477.008	0.32292	477.008	0.32895	477.008	0.33898	477.008	0.34137	477.008	0.36322
	476.016	0.32531	476.016	0.32535	476.016	0.33715	476.016	0.34263	476.016	0.35294	476.016	0.35464	476.016	0.37684
	474.987	0.33933	474.987	0.33946	474.987	0.35081	474.987	0.35648	474.987	0.36678	474.987	0.36808	474.987	0.39132
	473.995	0.35367	473.995	0.35301	473.995	0.36572	473.995	0.37061	473.995	0.38107	473.995	0.38176	473.995	0.40586
	473.004	0.36833	473.004	0.36853	473.004	0.38073	473.004	0.38572	473.004	0.39613	473.004	0.39622	473.004	0.42124
	472.012	0.38344	472.012	0.38339	472.012	0.39632	472.012	0.40146	472.012	0.41125	472.012	0.41056	472.012	0.43665
	470.981	0.40026	470.981	0.40058	470.981	0.41345	470.981	0.418	470.981	0.42755	470.981	0.42693	470.981	0.45383
	469.989	0.41839	469.989	0.41703	469.989	0.43053	469.989	0.43459	469.989	0.44479	469.989	0.44368	469.989	0.47117
	468.997	0.43515	468.997	0.43366	468.997	0.44728	468.997	0.45091	468.997	0.46163	468.997	0.46	468.997	0.48857
	468.004	0.4529	468.004	0.45131	468.004	0.46567	468.004	0.46923	468.004	0.47971	468.004	0.47755	468.004	0.50681
	467.011	0.47162	467.011	0.46991	467.011	0.48482	467.011	0.48726	467.011	0.49841	467.011	0.49569	467.011	0.52553
	466.018	0.4924	466.018	0.49027	466.018	0.50584	466.018	0.50785	466.018	0.51801	466.018	0.51516	466.018	0.54709
	464.986	0.51234	464.986	0.51029	464.986	0.52708	464.986	0.52808	464.986	0.54013	464.986	0.53617	464.986	0.5676
	463.993	0.53439	463.993	0.53134	463.993	0.5485	463.993	0.54878	463.993	0.56042	463.993	0.55658	463.993	0.5891
	462.999	0.55663	462.999	0.55399	462.999	0.57083	462.999	0.57219	462.999	0.58233	462.999	0.57782	462.999	0.61319
	462.005	0.58012	462.005	0.57764	462.005	0.59559	462.005	0.59559	462.005	0.60712	462.005	0.60176	462.005	0.63789
	461.011	0.60708	461.011	0.60216	461.011	0.62217	461.011	0.62213	461.011	0.63254	461.011	0.62693	461.011	0.66395
	460.017	0.62803	460.017	0.62441	460.017	0.64416	460.017	0.64298	460.017	0.65358	460.017	0.64713	460.017	0.68627
	458.984	0.6549	458.984	0.65041	458.984	0.66904	458.984	0.6692	458.984	0.67927	458.984	0.67275	458.984	0.71145
	457.99	0.68227	457.99	0.67702	457.99	0.69611	457.99	0.69462	457.99	0.70637	457.99	0.69954	457.99	0.74098
	456.995	0.71085	456.995	0.70498	456.995	0.72506	456.995	0.72432	456.995	0.73537	456.995	0.7268	456.995	0.769
	456	0.74193	456	0.73464	456	0.75572	456	0.75301	456	0.76482	456	0.75591	456	0.80022
	455.005	0.7695	455.005	0.7626	455.005	0.78568	455.005	0.78113	455.005	0.79235	455.005	0.78357	455.005	0.82832
	454.009	0.79798	454.009	0.79207	454.009	0.81474	454.009	0.81092	454.009	0.82173	454.009	0.81205	454.009	0.8579
	453.014	0.83057	453.014	0.82295	453.014	0.847	453.014	0.84249	453.014	0.85364	453.014	0.84189	453.014	0.89117
	452.018	0.86421	452.018	0.85577	452.018	0.88102	452.018	0.87432	452.018	0.88638	452.018	0.8751	452.018	0.92471
	450.984	0.90188	450.984	0.89206	450.984	0.91836	450.984	0.91134	450.984	0.92506	450.984	0.91071	450.984	0.96453
	449.988	0.93762	449.988	0.92776	449.988	0.95386	449.988	0.94725	449.988	0.96131	449.988	0.94565	449.988	1.00182
	448.991	0.97137	448.991	0.96003	448.991	0.98696	448.991	0.98011	448.991	0.99391	448.991	0.97843	448.991	1.03524
	447.995	1.01165	447.995	0.99999	447.995	1.02794	447.995	1.01913	447.995	1.0335	447.995	1.01667	447.995	1.07444
	446.998	1.05024	446.998	1.03719	446.998	1.0664	446.998	1.05597	446.998	1.07137	446.998	1.05399	446.998	1.11445
	446.001	1.08954	446.001	1.07452	446.001	1.10742	446.001	1.097	446.001	1.11227	446.001	1.09187	446.001	1.15676
	445.004	1.12948	445.004	1.11703	445.004	1.1495	445.004	1.1374	445.004	1.15264	445.004	1.13238	445.004	1.20118
	444.007	1.16995	444.007	1.15362	444.007	1.18798	444.007	1.1763	444.007	1.1903	444.007	1.17009	444.007	1.23866
	443.01	1.2133	443.01	1.19696	443.01	1.23127	443.01	1.22035	443.01	1.23418	443.01	1.21093	443.01	1.2833
	442.012	1.25995	442.012	1.2422	442.012	1.27831	442.012	1.26276	442.012	1.27934	442.012	1.25773	442.012	1.33062
	441.014	1.30184	441.014	1.28384	441.014	1.32323	441.014	1.30498	441.014	1.32142	441.014	1.29804	441.014	1.37214
	440.016	1.34735	440.016	1.3283	440.016	1.36818	440.016	1.34992	440.016	1.36901	440.016	1.34468	440.016	1.41976
	439.018	1.39098	439.018	1.37011	439.018	1.41114	439.018	1.39328	439.018	1.41189	439.018	1.38279	439.018	1.46321
	437.982	1.43786	437.982	1.41636	437.982	1.45843	437.982	1.43949	437.982	1.45623	437.982	1.43025	437.982	1.513
	436.983	1.49185	436.983	1.46934	436.983	1.51112	436.983	1.49121	436.983	1.50858	436.983	1.48042	436.983	1.56519
	435.984	1.53907	435.984	1.51334	435.984	1.56096	435.984	1.5364	435.984	1.55645	435.984	1.52558	435.984	1.61618
	434.986	1.58622	434.986	1.56234	434.986	1.60865	434.986	1.58576	434.986	1.60732	434.986	1.57167	434.986	1.66521
	433.987	1.63763	433.987	1.60693	433.987	1.65709	433.987	1.63251	433.987	1.65314	433.987	1.61679	433.987	1.71377
	432.987	1.68348	432.987	1.65586	432.987	1.70597	432.987	1.67579	432.987	1.70027	432.987	1.66395	432.987	1.75965
	431.988	1.73814	431.988	1.70643	431.988	1.75863	431.988	1.73098	431.988	1.75733	431.988	1.71685	431.988	1.81706
	430.988	1.78456	430.988	1.75262	430.988	1.80642	430.988	1.7793	430.988	1.80157	430.988	1.76088	430.988	1.86237
	429.989	1.83204	429.989	1.80083	429.989	1.85204	429.989	1.82381	429.989	1.85118	429.989	1.80872	429.989	1.91189
	428.989	1.88183	428.989	1.8469	428.989	1.90537	428.989	1.87287	428.989	1.89772	428.989	1.85383	428.989	1.95997
	427.989	1.92796	427.989	1.89254	427.989	1.95349	427.989	1.91995	427.989	1.94784	427.989	1.8987	427.989	2.00773
	426.989	1.9759	426.989	1.93861	426.989	2.00006	426.989	1.96293	426.989	1.9944	426.989	1.94602	426.989	2.05923
	425.988	2.02467	425.988	1.98554	425.988	2.04749	425.988	2.00667	425.988	2.04165	425.988	1.9903	425.988	2.09821
	424.988	2.07218	424.988	2.03098	424.988	2.09768	424.988	2.05218	424.988	2.0897	424.988	2.03606	424.988	2.15089
	423.987	2.11377	423.987	2.07628	423.987	2.14103	423.987	2.0959	423.987	2.13571	423.987	2.07869	423.987	2.19173
	422.986	2.15963	422.986	2.11294	422.986	2.18823	422.986	2.14039	422.986	2.17823	422.986	2.12162	422.986	2.2391
	421.985	2.20942	421.985	2.16774	421.985	2.23476	421.985	2.18223	421.985	2.23151	421.985	2.16517	421.985	2.29097
	420.983	2.24769	420.983	2.20655	420.983	2.27462	420.983	2.21858	420.983	2.2659	420.983	2.20915	420.983	2.32385
	419.982	2.28984	419.982	2.24378	419.982	2.32131	419.982	2.25789	419.982	2.31436	419.982	2.24768	419.982	2.3645
	419.019	2.328	419.019	2.28156	419.019	2.35664	419.019	2.29658	419.019	2.35392	419.019	2.28263	419.019	2.40687
	418.017	2.36922	418.017	2.31945	418.017	2.3974	418.017	2.33695	418.017	2.38784	418.017	2.31566	418.017	2.44313
	417.015	2.4057	417.015	2.34787	417.015	2.43749	417.015	2.38308	417.015	2.42916	417.015	2.36	417.015	2.47124
	416.013	2.44363	416.013	2.38117	416.013	2.47382	416.013	2.39482	416.013	2.47068	416.013	2.38463	416.013	2.49894
	415.011	2.46521	415.011	2.40837	415.011	2.51407	415.011	2.435	415.011	2.497	415.011	2.42692	415.011	2.52668
	414.008	2.5033	414.008	2.44478	414.008	2.53379	414.008	2.44823	414.008	2.53923	414.008	2.44823	414.008	2.57365
	413.006	2.54583	413.006	2.46993	413.006	2.56553	413.006	2.46687	413.006	2.55788	413.006	2.48359	413.006	2.59361
	412.003	2.57457	412.003	2.50579	412.003	2.59284	412.003	2.49393	412.003	2.60135	412.003	2.49977	412.003	2.62518
	411	2.60032	411	2.52576	411	2.61984	411	2.55093	411	2.60286	411	2.54413	411	2.64814
	409.997	2.60693	409.997	2.54086	409.997	2.65779	409.997	2.55257	409.997	2.62778	409.997	2.54792	409.997	2.6785
	408.993	2.65222	408.993	2.57549	408.993	2.6589	408.993	2.58136	408.993	2.64413	408.993	2.59032	408.993	2.68308
	407.99	2.6697	407.99	2.58439	407.99	2.69747	407.99	2.59914	407.99	2.69058	407.99	2.59135	407.99	2.69727
	406.986	2.67205	406.986	2.62423	406.986	2.71686	406.986	2.6114	406.986	2.68918	406.986	2.61152	406.986	2.73634
	405.983	2.70397	405.983	2.63295	405.983	2.72561	405.983	2.63505	405.983	2.72061	405.983	2.63156	405.983	2.7289
	405.017	2.71425	405.017	2.64124	405.017	2.75172	405.017	2.67202	405.017	2.74924	405.017	2.63568	405.017	2.76504
	404.013	2.7261	404.013	2.66395	404.013	2.75739	404.013	2.65864	404.013	2.77409	404.013	2.66164	404.013	2.74516
	403.009	2.72653	403.009	2.64582	403.009	2.77169	403.009	2.6641	403.009	2.77568	403.009	2.64255	403.009	2.75385
	402.004	2.74149	402.004	2.68054	402.004	2.77507	402.004	2.67705	402.004	2.76858	402.004	2.66558	402.004	2.78241
	401	2.75979	401	2.68361	401	2.80841	401	2.68779	401	2.80945	401	2.69371	401	2.79
	399.995	2.73154	399.995	2.65775	399.995	2.76969	399.995	2.6764	399.995	2.77798	399.995	2.70662	399.995	2.79736
	398.99	2.75617	398.99	2.67824	398.99	2.77753	398.99	2.69958	398.99	2.7887	398.99	2.68319	398.99	2.78828
	397.985	2.75685	397.985	2.69676	397.985	2.79404	397.985	2.68817	397.985	2.81321	397.985	2.70906	397.985	2.77075
	397.018	2.76693	397.018	2.68476	397.018	2.79883	397.018	2.71751	397.018	2.82187	397.018	2.70094	397.018	2.78261
	396.013	2.77561	396.013	2.69625	396.013	2.80591	396.013	2.71363	396.013	2.81594	396.013	2.71195	396.013	2.81324
	395.007	2.77758	395.007	2.71088	395.007	2.80976	395.007	2.70472	395.007	2.8139	395.007	2.70593	395.007	2.82181
	394.001	2.77983	394.001	2.67309	394.001	2.79217	394.001	2.71781	394.001	2.80929	394.001	2.68932	394.001	2.82494
	392.995	2.7782	392.995	2.71699	392.995	2.81057	392.995	2.7241	392.995	2.82445	392.995	2.70546	392.995	2.82086
	391.989	2.75634	391.989	2.69015	391.989	2.80662	391.989	2.69607	391.989	2.80419	391.989	2.70623	391.989	2.83096
	390.983	2.75041	390.983	2.69677	390.983	2.81918	390.983	2.68951	390.983	2.79467	390.983	2.69052	390.983	2.78573
	390.015	2.7596	390.015	2.69353	390.015	2.79125	390.015	2.70459	390.015	2.79181	390.015	2.70538	390.015	2.82734
	389.009	2.74746	389.009	2.69592	389.009	2.80775	389.009	2.70003	389.009	2.77619	389.009	2.71377	389.009	2.80092
	388.002	2.72804	388.002	2.68893	388.002	2.78365	388.002	2.68558	388.002	2.78686	388.002	2.69103	388.002	2.77645
	386.995	2.72314	386.995	2.65628	386.995	2.77003	386.995	2.66595	386.995	2.75527	386.995	2.65086	386.995	2.77141
	385.988	2.70798	385.988	2.65426	385.988	2.77112	385.988	2.66334	385.988	2.75273	385.988	2.67273	385.988	2.7886
	384.981	2.70293	384.981	2.65297	384.981	2.74026	384.981	2.64103	384.981	2.73858	384.981	2.64604	384.981	2.74591
	384.013	2.6802	384.013	2.62466	384.013	2.71925	384.013	2.63949	384.013	2.72785	384.013	2.62755	384.013	2.74059
	383.005	2.66959	383.005	2.59532	383.005	2.70379	383.005	2.59158	383.005	2.72108	383.005	2.61215	383.005	2.73465
	381.997	2.65725	381.997	2.57942	381.997	2.68993	381.997	2.59771	381.997	2.67706	381.997	2.58923	381.997	2.72221
	380.99	2.64193	380.99	2.57043	380.99	2.69896	380.99	2.58295	380.99	2.67762	380.99	2.58792	380.99	2.70273
	379.982	2.63203	379.982	2.56559	379.982	2.67726	379.982	2.57261	379.982	2.64005	379.982	2.56566	379.982	2.68806
	379.012	2.60933	379.012	2.54127	379.012	2.62992	379.012	2.55269	379.012	2.64157	379.012	2.55168	379.012	2.67523
	378.004	2.57888	378.004	2.52538	378.004	2.61787	378.004	2.53572	378.004	2.61239	378.004	2.54156	378.004	2.67031
	376.996	2.55232	376.996	2.49096	376.996	2.58933	376.996	2.50713	376.996	2.60742	376.996	2.51252	376.996	2.61436
	375.987	2.52599	375.987	2.47454	375.987	2.5834	375.987	2.49978	375.987	2.57041	375.987	2.49517	375.987	2.60843
	375.017	2.48439	375.017	2.44411	375.017	2.55615	375.017	2.46657	375.017	2.54589	375.017	2.4817	375.017	2.58207
	374.008	2.48993	374.008	2.4238	374.008	2.53861	374.008	2.46973	374.008	2.53839	374.008	2.47102	374.008	2.59988
	372.999	2.46858	372.999	2.44586	372.999	2.50138	372.999	2.45478	372.999	2.5166	372.999	2.4428	372.999	2.57951
	371.99	2.45825	371.99	2.40458	371.99	2.46543	371.99	2.4344	371.99	2.48043	371.99	2.41907	371.99	2.55962
	370.981	2.41051	370.981	2.37476	370.981	2.48963	370.981	2.41355	370.981	2.47521	370.981	2.4176	370.981	2.53806
	370.01	2.42971	370.01	2.36383	370.01	2.42554	370.01	2.39494	370.01	2.45986	370.01	2.37838	370.01	2.53503
	369	2.39194	369	2.33662	369	2.43793	369	2.38217	369	2.43133	369	2.37557	369	2.49929
	367.991	2.37597	367.991	2.3561	367.991	2.42617	367.991	2.36466	367.991	2.43058	367.991	2.3788	367.991	2.51784
	366.981	2.3901	366.981	2.33231	366.981	2.41638	366.981	2.3759	366.981	2.4301	366.981	2.37345	366.981	2.50083
	366.01	2.38355	366.01	2.32464	366.01	2.40629	366.01	2.3666	366.01	2.43187	366.01	2.382	366.01	2.50111
	364.999	2.38011	364.999	2.34336	364.999	2.40483	364.999	2.36665	364.999	2.44313	364.999	2.3857	364.999	2.49466
	363.989	2.39241	363.989	2.36679	363.989	2.44679	363.989	2.38842	363.989	2.45661	363.989	2.41946	363.989	2.53687
	363.017	2.45497	363.017	2.39562	363.017	2.48689	363.017	2.42827	363.017	2.50262	363.017	2.45472	363.017	2.56781
	362.007	2.48717	362.007	2.44659	362.007	2.5221	362.007	2.47443	362.007	2.56113	362.007	2.49404	362.007	2.60102
	360.996	2.54916	360.996	2.50617	360.996	2.60218	360.996	2.53714	360.996	2.61389	360.996	2.57043	360.996	2.67113
	359.985	2.63458	359.985	2.57844	359.985	2.68377	359.985	2.60747	359.985	2.6836	359.985	2.64927	359.985	2.74705
	359.013	2.73448	359.013	2.67193	359.013	2.78068	359.013	2.67829	359.013	2.80542	359.013	2.70283	359.013	2.82336
	358.001	2.8493	358.001	2.77356	358.001	2.86214	358.001	2.78171	358.001	2.94361	358.001	2.83518	358.001	2.90828
	356.99	2.88829	356.99	2.84266	356.99	2.96936	356.99	2.82672	356.99	2.99434	356.99	2.87919	356.99	2.93183
	356.017	2.94233	356.017	2.89274	356.017	3.02698	356.017	2.92391	356.017	3.09086	356.017	2.90104	356.017	3.02963
	355.006	3.08398	355.006	3.01851	355.006	3.06259	355.006	2.94422	355.006	3.06509	355.006	2.93941	355.006	3.01153
	353.994	3.0737	353.994	2.98465	353.994	3.14801	353.994	2.99082	353.994	3.16369	353.994	3.07569	353.994	3.06215
	352.982	3.1246	352.982	2.97874	352.982	3.22544	352.982	2.96258	352.982	3.32993	352.982	3.05563	352.982	3.15955
	352.009	3.10107	352.009	3.00257	352.009	3.20811	352.009	2.93449	352.009	3.27244	352.009	3.02557	352.009	3.10064
	350.997	3.13414	350.997	3.01952	350.997	3.17967	350.997	2.99354	350.997	3.2167	350.997	3.08058	350.997	3.12155
	349.984	3.20297	349.984	3.01536	349.984	3.20524	349.984	3.05534	349.984	3.2909	349.984	3.06149	349.984	3.0546
	349.011	3.19544	349.011	3.08861	349.011	3.16242	349.011	3.03887	349.011	3.37451	349.011	3.06219	349.011	3.07843
	347.998	3.17893	347.998	3.08719	347.998	3.17282	347.998	3.0289	347.998	3.30315	347.998	3.10968	347.998	3.15594
	346.985	3.02722	346.985	3.00191	346.985	3.09525	346.985	3.01705	346.985	3.22175	346.985	3.05637	346.985	3.00523
	346.011	3.13778	346.011	3.03658	346.011	3.20315	346.011	3.00083	346.011	3.20964	346.011	2.98769	346.011	3.05317
	344.998	3.11094	344.998	3.02359	344.998	3.10643	344.998	2.97661	344.998	3.16698	344.998	3.01567	344.998	3.06375
	343.985	3.04873	343.985	2.98301	343.985	3.16131	343.985	2.97529	343.985	3.14278	343.985	3.01577	343.985	3.14722
	343.011	3.10825	343.011	3.06091	343.011	3.32097	343.011	3.05605	343.011	3.40467	343.011	3.06214	343.011	3.16821
	341.997	3.04709	341.997	3.00684	341.997	3.19148	341.997	3.05818	341.997	3.3405	341.997	3.05175	341.997	3.17609
	340.983	3.15832	340.983	3.05344	340.983	3.24046	340.983	3.07015	340.983	3.20029	340.983	3.16404	340.983	3.09864
	340.009	3.15448	340.009	3.08678	340.009	3.12952	340.009	2.99163	340.009	3.30301	340.009	3.09023	340.009	3.16889
	338.995	3.0896	338.995	3.07603	338.995	3.09944	338.995	2.95466	338.995	3.12923	338.995	3.02165	338.995	3.1194
	337.981	3.14841	337.981	3.00897	337.981	3.16777	337.981	3.09254	337.981	3.33394	337.981	3.13102	337.981	3.24245
	337.005	3.16291	337.005	3.10074	337.005	3.22894	337.005	2.97114	337.005	3.23848	337.005	3.10191	337.005	3.24718
	335.991	3.07001	335.991	3.12862	335.991	3.22304	335.991	3.01148	335.991	3.22837	335.991	2.99097	335.991	3.04789
	335.016	3.22537	335.016	3.04104	335.016	3.21619	335.016	2.9978	335.016	3.1241	335.016	3.05401	335.016	3.16491
	334.001	3.09676	334.001	3.06828	334.001	3.13638	334.001	3.06107	334.001	3.24737	334.001	3.04022	334.001	3.14075
	332.986	3.1058	332.986	3.0652	332.986	3.19724	332.986	3.02675	332.986	3.2462	332.986	3.09057	332.986	3.18841
	332.011	3.19096	332.011	3.08674	332.011	3.28771	332.011	3.00039	332.011	3.25793	332.011	3.07569	332.011	3.12585
	330.996	3.17535	330.996	3.09134	330.996	3.15777	330.996	3.07805	330.996	3.26281	330.996	3.00127	330.996	3.09632
	330.019	3.25096	330.019	3.00958	330.019	3.1405	330.019	3.04552	330.019	3.2559	330.019	3.0586	330.019	3.08075
	329.004	3.11492	329.004	3.07535	329.004	3.1679	329.004	3.05475	329.004	3.24092	329.004	3.08463	329.004	3.08215
	327.989	3.13723	327.989	3.10742	327.989	3.26926	327.989	3.05919	327.989	3.24312	327.989	3.09167	327.989	3.14884
	327.012	3.21387	327.012	3.05711	327.012	3.30916	327.012	3.08489	327.012	3.31664	327.012	3.09045	327.012	3.13661
	325.997	3.1912	325.997	3.12006	325.997	3.17554	325.997	3.03485	325.997	3.2034	325.997	3.11413	325.997	3.17291
	324.981	3.23768	324.981	3.10759	324.981	3.22853	324.981	3.08496	324.981	3.25949	324.981	3.10217	324.981	3.13384
	324.004	3.15007	324.004	3.09563	324.004	3.26341	324.004	3.06939	324.004	3.27869	324.004	3.14386	324.004	3.19971
	322.988	3.24752	322.988	3.09831	322.988	3.30786	322.988	3.10829	322.988	3.26323	322.988	3.0884	322.988	3.12284
	322.011	3.14671	322.011	3.07291	322.011	3.18827	322.011	3.07179	322.011	3.24691	322.011	3.14619	322.011	3.18822
	320.995	3.2071	320.995	3.08591	320.995	3.2064	320.995	3.1226	320.995	3.18529	320.995	3.12408	320.995	3.09315
	320.017	3.18044	320.017	3.15738	320.017	3.33459	320.017	3.12012	320.017	3.28769	320.017	3.11631	320.017	3.19257
	319.001	3.21914	319.001	3.13884	319.001	3.24261	319.001	3.04014	319.001	3.31914	319.001	3.1162	319.001	3.17471
	317.984	3.24692	317.984	3.11805	317.984	3.24573	317.984	3.17141	317.984	3.29802	317.984	3.06316	317.984	3.20081
	317.006	3.24426	317.006	3.13477	317.006	3.2235	317.006	3.09787	317.006	3.26836	317.006	3.11554	317.006	3.14618
	315.989	3.23907	315.989	3.14701	315.989	3.24976	315.989	3.12304	315.989	3.2783	315.989	3.12107	315.989	3.26088
	315.012	3.30641	315.012	3.21234	315.012	3.35728	315.012	3.17533	315.012	3.31841	315.012	3.19252	315.012	3.20466
	313.994	3.25893	313.994	3.19066	313.994	3.30048	313.994	3.14803	313.994	3.33968	313.994	3.15777	313.994	3.14563
	313.016	3.22042	313.016	3.18937	313.016	3.39926	313.016	3.16311	313.016	3.25589	313.016	3.202	313.016	3.27882
	311.999	3.29352	311.999	3.1888	311.999	3.31588	311.999	3.1162	311.999	3.25837	311.999	3.14703	311.999	3.20743
	310.981	3.24877	310.981	3.21033	310.981	3.28223	310.981	3.11511	310.981	3.28464	310.981	3.13995	310.981	3.26633
	310.003	3.22364	310.003	3.18161	310.003	3.28105	310.003	3.17123	310.003	3.34723	310.003	3.1047	310.003	3.1787
	308.985	3.24857	308.985	3.16308	308.985	3.248	308.985	3.17953	308.985	3.41388	308.985	3.17048	308.985	3.24143
	308.006	3.32325	308.006	3.16476	308.006	3.32771	308.006	3.20161	308.006	3.28207	308.006	3.20608	308.006	3.28424
	306.988	3.25819	306.988	3.20478	306.988	3.30462	306.988	3.23977	306.988	3.3549	306.988	3.2639	306.988	3.26365
	306.009	3.24707	306.009	3.22024	306.009	3.33901	306.009	3.23278	306.009	3.41804	306.009	3.1923	306.009	3.20591
	304.991	3.25928	304.991	3.19578	304.991	3.33376	304.991	3.19486	304.991	3.34038	304.991	3.19947	304.991	3.26458
	304.011	3.22032	304.011	3.19402	304.011	3.26326	304.011	3.15376	304.011	3.29809	304.011	3.25405	304.011	3.31466
	302.993	3.31137	302.993	3.19691	302.993	3.45591	302.993	3.21735	302.993	3.35414	302.993	3.17625	302.993	3.27892
	302.013	3.25364	302.013	3.215	302.013	3.30596	302.013	3.22309	302.013	3.39089	302.013	3.25118	302.013	3.3406
	300.994	3.33193	300.994	3.26033	300.994	3.33477	300.994	3.22804	300.994	3.41357	300.994	3.25537	300.994	3.34977
	300.015	3.35661	300.015	3.24743	300.015	3.31282	300.015	3.23569	300.015	3.35414	300.015	3.24535	300.015	3.35864
	298.996	3.36023	298.996	3.27067	298.996	3.38598	298.996	3.26449	298.996	3.39311	298.996	3.23978	298.996	3.30619
	298.016	3.36559	298.016	3.27685	298.016	3.3941	298.016	3.28697	298.016	3.46982	298.016	3.32512	298.016	3.36046
	296.996	3.33301	296.996	3.32569	296.996	3.39416	296.996	3.26198	296.996	3.44079	296.996	3.28777	296.996	3.40499
	296.016	3.36224	296.016	3.31737	296.016	3.42414	296.016	3.31308	296.016	3.39012	296.016	3.32797	296.016	3.35479
	294.997	3.41558	294.997	3.33524	294.997	3.39236	294.997	3.27816	294.997	3.44412	294.997	3.31489	294.997	3.36266
	294.016	3.37706	294.016	3.34391	294.016	3.45296	294.016	3.30774	294.016	3.50534	294.016	3.30516	294.016	3.34937
	292.997	3.42601	292.997	3.34415	292.997	3.43491	292.997	3.2958	292.997	3.53485	292.997	3.34231	292.997	3.32764
	292.016	3.49159	292.016	3.3617	292.016	3.44511	292.016	3.33271	292.016	3.40978	292.016	3.32114	292.016	3.37501
	290.996	3.42212	290.996	3.38411	290.996	3.47991	290.996	3.31063	290.996	3.48345	290.996	3.28491	290.996	3.43354
	290.015	3.42711	290.015	3.38414	290.015	3.49144	290.015	3.36306	290.015	3.49094	290.015	3.36555	290.015	3.39055
	288.995	3.37424	288.995	3.34523	288.995	3.51983	288.995	3.35773	288.995	3.49174	288.995	3.41065	288.995	3.4016
	288.014	3.45269	288.014	3.37832	288.014	3.53422	288.014	3.36345	288.014	3.45595	288.014	3.4222	288.014	3.3571
	286.993	3.56402	286.993	3.39069	286.993	3.5282	286.993	3.41139	286.993	3.53852	286.993	3.46018	286.993	3.42996
	286.012	3.43246	286.012	3.43982	286.012	3.54951	286.012	3.42206	286.012	3.55051	286.012	3.4214	286.012	3.4399
	284.991	3.42683	284.991	3.36359	284.991	3.48177	284.991	3.35759	284.991	3.54902	284.991	3.42126	284.991	3.47018
	284.01	3.46012	284.01	3.33956	284.01	3.56856	284.01	3.3605	284.01	3.46015	284.01	3.48083	284.01	3.5266
	282.989	3.49768	282.989	3.41373	282.989	3.52604	282.989	3.45757	282.989	3.58566	282.989	3.37624	282.989	3.45502
	282.007	3.62341	282.007	3.44142	282.007	3.53167	282.007	3.42333	282.007	3.64135	282.007	3.48919	282.007	3.48112
	280.986	3.50712	280.986	3.53772	280.986	3.51302	280.986	3.40648	280.986	3.56154	280.986	3.43391	280.986	3.50419
	280.004	3.43489	280.004	3.39479	280.004	3.59627	280.004	3.37594	280.004	3.62257	280.004	3.43971	280.004	3.48801
	278.983	3.47131	278.983	3.48398	278.983	3.72029	278.983	3.47206	278.983	3.46423	278.983	3.4553	278.983	3.58809
	278	3.60922	278	3.45304	278	3.56842	278	3.51093	278	3.73877	278	3.51154	278	3.46591
	277.018	3.49732	277.018	3.5192	277.018	3.47595	277.018	3.43716	277.018	3.60058	277.018	3.52902	277.018	3.55012
	275.996	3.68474	275.996	3.50034	275.996	3.60388	275.996	3.50786	275.996	3.56979	275.996	3.40558	275.996	3.62351
	275.014	3.48381	275.014	3.6003	275.014	3.4898	275.014	3.54062	275.014	3.52862	275.014	3.44243	275.014	3.59206
	273.992	3.53591	273.992	3.54947	273.992	3.6658	273.992	3.47932	273.992	3.56371	273.992	3.40882	273.992	3.57428
	273.009	3.54094	273.009	3.56856	273.009	3.72719	273.009	3.4892	273.009	3.66624	273.009	3.57902	273.009	3.65325
	271.987	3.57156	271.987	3.68583	271.987	3.69917	271.987	3.54747	271.987	3.62818	271.987	3.55424	271.987	3.62434
	271.004	3.55353	271.004	3.62392	271.004	3.65844	271.004	3.60742	271.004	3.62044	271.004	3.60254	271.004	3.65683
	269.982	3.63161	269.982	3.5162	269.982	3.82704	269.982	3.57204	269.982	3.67089	269.982	3.60108	269.982	3.53158
	268.999	3.47384	268.999	3.49819	268.999	3.64813	268.999	3.64759	268.999	3.59203	268.999	3.57562	268.999	3.57305
	268.016	3.55632	268.016	3.5359	268.016	3.50486	268.016	3.60785	268.016	3.59432	268.016	3.5237	268.016	3.59697
	266.993	3.55005	266.993	3.53541	266.993	3.54974	266.993	3.68377	266.993	3.84829	266.993	3.84648	266.993	3.755
	266.009	3.46409	266.009	3.61754	266.009	3.66847	266.009	3.83772	266.009	3.56398	266.009	3.49027	266.009	3.61085
	264.987	3.54707	264.987	3.46277	264.987	3.68724	264.987	3.5259	264.987	3.64602	264.987	3.6578	264.987	3.49588
	264.003	3.43291	264.003	3.54382	264.003	3.54181	264.003	3.47	264.003	3.72553	264.003	3.52682	264.003	3.5815
	263.019	3.58068	263.019	3.73694	263.019	3.78978	263.019	3.70884	263.019	3.69929	263.019	3.58428	263.019	3.58034
	261.996	3.58857	261.996	3.53039	261.996	3.78702	261.996	3.68854	261.996	3.66953	261.996	3.69109	261.996	3.64665
	261.012	3.83737	261.012	3.90059	261.012	4.12926	261.012	4.06585	261.012	4.06217	261.012	4.35188	261.012	4.53081
	259.989	3.94863	259.989	3.96092	259.989	4.19229	259.989	4.30308	259.989	4.22741	259.989	4.04464	259.989	4.15614
	259.005	4.14997	259.005	4.63998	259.005	4.33954	259.005	3.98665	259.005	3.83064	259.005	4.09046	259.005	4.92522
	257.981	3.5889	257.981	3.73801	257.981	3.59431	257.981	3.7674	257.981	3.7166	257.981	3.70489	257.981	3.60997
	256.997	3.47955	256.997	3.48132	256.997	3.59034	256.997	3.72926	256.997	3.49221	256.997	3.81247	256.997	4.05703
	256.012	3.58448	256.012	3.96763	256.012	4.03693	256.012	3.48176	256.012	3.62255	256.012	3.54601	256.012	3.62036
	254.988	3.59585	254.988	3.70984	254.988	3.48172	254.988	3.62068	254.988	3.99434	254.988	3.59541	254.988	3.66236
	254.004	3.52414	254.004	3.6936	254.004	3.75594	254.004	3.93272	254.004	3.48574	254.004	3.59097	254.004	3.45871
	253.019	3.44634	253.019	3.54118	253.019	3.58636	253.019	3.63365	253.019	3.6545	253.019	3.46918	253.019	3.8399
	251.995	3.90095	251.995	3.94365	251.995	4.53419	251.995	3.701	251.995	3.71073	251.995	3.61811	251.995	3.59571
	251.01	3.72606	251.01	3.86079	251.01	3.77004	251.01	3.57527	251.01	4.96272	251.01	3.45416	251.01	3.66048
	249.985	3.57806	249.985	3.67768	249.985	3.7681	249.985	3.51504	249.985	3.54239	249.985	3.45663	249.985	3.6904
	249	3.76471	249	4.22204	249	3.87449	249	4.42136	249	4.41975	249	3.68467	249	3.88337
	248.015	4.07852	248.015	4.00835	248.015	4.14526	248.015	3.86749	248.015	4.85853	248.015	3.9412	248.015	4.39093
	246.99	4.35619	246.99	3.95889	246.99	4.24148	246.99	3.9479	246.99	4.2563	246.99	4.24916	246.99	4.05122
	246.005	3.94656	246.005	4.25481	246.005	3.88214	246.005	4.22886	246.005	10	246.005	3.91041	246.005	4.5115
	245.019	3.52398	245.019	3.57506	245.019	3.76441	245.019	3.66351	245.019	3.80521	245.019	3.82666	245.019	3.62701
	243.994	3.79039	243.994	10	243.994	4.01012	243.994	3.76785	243.994	4.32257	243.994	4.01102	243.994	10
	243.009	3.64645	243.009	4.76007	243.009	10	243.009	4.2756	243.009	4.17089	243.009	4.43313	243.009	4.29873
	241.983	4.09923	241.983	4.32337	241.983	4.46533	241.983	4.4929	241.983	4.18523	241.983	4.18893	241.983	4.5009
	240.998	3.59403	240.998	3.56272	240.998	3.50439	240.998	3.53568	240.998	3.75276	240.998	3.5615	240.998	3.53617
	240.012	3.38221	240.012	3.38819	240.012	3.51965	240.012	3.45828	240.012	3.65224	240.012	3.79588	240.012	3.71244
	238.986	3.58799	238.986	3.38681	238.986	3.74084	238.986	3.35988	238.986	3.4264	238.986	3.3856	238.986	4.09259
	238	3.56974	238	3.52036	238	3.37646	238	3.71946	238	4.07474	238	3.61846	238	3.68807
	237.014	3.3956	237.014	3.70562	237.014	3.52619	237.014	3.49679	237.014	3.46703	237.014	3.54629	237.014	3.82481
	235.988	10	235.988	3.64024	235.988	3.55128	235.988	4.34275	235.988	3.55019	235.988	3.49198	235.988	3.60614
	235.001	4.07652	235.001	3.70876	235.001	3.49108	235.001	3.49595	235.001	3.60647	235.001	3.30642	235.001	3.2617
	234.015	3.67089	234.015	4.91773	234.015	3.76904	234.015	3.31321	234.015	3.80519	234.015	3.35956	234.015	3.45911
	232.989	3.8345	232.989	3.33162	232.989	3.64325	232.989	3.59201	232.989	3.43575	232.989	3.68591	232.989	3.65864
	232.002	3.52643	232.002	3.63018	232.002	3.5047	232.002	3.61741	232.002	3.30407	232.002	3.34182	232.002	10
	231.015	3.48627	231.015	3.33133	231.015	3.31092	231.015	3.52034	231.015	3.9123	231.015	3.608	231.015	3.29147
	229.989	3.52413	229.989	3.60107	229.989	3.19984	229.989	3.61208	229.989	3.57299	229.989	3.23556	229.989	3.19228
	229.002	3.57278	229.002	3.43368	229.002	3.73184	229.002	3.2716	229.002	4.22158	229.002	3.40773	229.002	3.55101
	228.015	3.25722	228.015	3.30376	228.015	4.26024	228.015	3.2403	228.015	3.18637	228.015	3.28522	228.015	3.35384
	226.989	3.7503	226.989	4.26571	226.989	3.83672	226.989	4.08849	226.989	3.80664	226.989	3.89944	226.989	4.09402
	226.001	3.64458	226.001	3.99526	226.001	3.96854	226.001	3.73871	226.001	4.47431	226.001	3.81693	226.001	3.86236
	225.014	3.36115	225.014	3.31113	225.014	3.70981	225.014	3.45683	225.014	3.49082	225.014	3.52123	225.014	3.53772
	223.987	3.26923	223.987	3.31647	223.987	3.59854	223.987	3.36367	223.987	3.42674	223.987	3.37983	223.987	3.36409
	223	3.25513	223	3.3009	223	3.24294	223	3.2752	223	3.1257	223	3.19648	223	3.28422
	222.012	3.13814	222.012	3.12012	222.012	3.17382	222.012	3.16177	222.012	3.25848	222.012	3.11652	222.012	3.16939
	220.985	3.30929	220.985	2.97609	220.985	3.0321	220.985	3.08817	220.985	3.05496	220.985	3.04075	220.985	3.17057
	219.997	2.94031	219.997	2.99166	219.997	2.80033	219.997	2.78788	219.997	3.00667	219.997	2.83342	219.997	2.96115
	219.009	2.88582	219.009	2.60412	219.009	2.70498	219.009	2.83944	219.009	2.72163	219.009	2.78355	219.009	2.91087
	217.982	2.6375	217.982	2.60905	217.982	2.58176	217.982	2.5875	217.982	2.69588	217.982	2.58914	217.982	2.54154
	216.994	2.60007	216.994	2.47661	216.994	2.50211	216.994	2.38962	216.994	2.38707	216.994	2.70601	216.994	2.46173
	216.006	2.20573	216.006	2.50762	216.006	2.25138	216.006	2.39357	216.006	2.2594	216.006	2.31611	216.006	2.16184
	215.018	2.02373	215.018	2.79247	215.018	2.19701	215.018	2.01818	215.018	2.01331	215.018	2.32807	215.018	2.56462
	213.99	1.84614	213.99	2.07807	213.99	1.97445	213.99	1.82697	213.99	1.77274	213.99	1.8576	213.99	1.72902
	213.002	1.5602	213.002	1.54483	213.002	1.78647	213.002	1.80792	213.002	2.04911	213.002	1.58333	213.002	1.7736
	212.013	1.34427	212.013	1.49441	212.013	1.42747	212.013	1.37654	212.013	1.46682	212.013	2.25928	212.013	1.64006
	210.985	1.0574	210.985	1.69378	210.985	1.42264	210.985	1.33093	210.985	1.45974	210.985	1.44825	210.985	1.19804
	209.997	0.92731	209.997	0.97775	209.997	0.91556	209.997	0.98956	209.997	1.03924	209.997	1.31863	209.997	1.06419
	209.008	1.14888	209.008	0.92053	209.008	0.98651	209.008	0.81843	209.008	0.88556	209.008	0.81926	209.008	0.81043
	208.019	0.51334	208.019	0.73411	208.019	0.52789	208.019	0.76684	208.019	0.73884	208.019	0.67412	208.019	0.7453
	206.991	0.81925	206.991	0.40539	206.991	0.72347	206.991	0.53131	206.991	0.4233	206.991	0.5245	206.991	0.61817
	206.002	0.49661	206.002	0.49041	206.002	0.56268	206.002	0.57526	206.002	0.47173	206.002	0.40615	206.002	0.67646
	205.013	0.89395	205.013	0.30235	205.013	0.39299	205.013	0.3357	205.013	0.49073	205.013	0.5126	205.013	0.89506
	203.985	0.50601	203.985	0.30649	203.985	0.63877	203.985	0.62068	203.985	0.56073	203.985	0.4739	203.985	0.47386
	202.996	0.27772	202.996	0.28208	202.996	0.41559	202.996	0.33115	202.996	0.28146	202.996	0.55048	202.996	0.6633
	202.006	0.23358	202.006	0.32881	202.006	0.44785	202.006	0.51929	202.006	0.56165	202.006	0.20439	202.006	0.419
	201.017	0.2216	201.017	0.40923	201.017	0.29034	201.017	0.35269	201.017	0.66517	201.017	1.02057	201.017	0.31766
	199.988	0.33378	199.988	0.11738	199.988	0.19783	199.988	0.18779	199.988	0.31733	199.988	0.61591	199.988	0.60215

## Sheet: Supplementary Fig. S9
Fig. S9a	0 mg L-1		0.2 mg L-1		0.4 mg L-1		0.6 mg L-1		0.8 mg L-1		1 mg L-1		1.2 mg L-1			Fig.S9 b	CNO2– (mg/L)	Abs	CNO2–(mg/L)_ Fitting	Abs _ Fitting
	Wavelength (nm)	Abs	Wavelength (nm)	Abs	Wavelength (nm)	Abs	Wavelength (nm)	Abs	Wavelength (nm)	Abs	Wavelength (nm)	Abs	Wavelength (nm)	Abs			0	0.00372	0	-0.000744286
	799.997	-0.00143	799.997	0.000165987	799.997	-0.00114	799.997	0.000357399	799.997	0.000139056	799.997	-0.00161	799.997	-0.00151			0.2	0.14999	0.13333	0.10182
	798.99	-0.00153	798.99	0.000236067	798.99	-0.000731749	798.99	0.000475864	798.99	0.000500276	798.99	-0.0019	798.99	-0.00157			0.4	0.30208	0.26667	0.20438
	797.983	-0.00173	797.983	0.000236118	797.983	-0.00127	797.983	0.000663135	797.983	0.00022651	797.983	-0.00158	797.983	-0.00135			0.6	0.46083	0.4	0.30694
	797.01	-0.00171	797.01	-0.000193066	797.01	-0.00121	797.01	0.000464254	797.01	0.00055294	797.01	-0.00168	797.01	-0.00162			0.8	0.61617	0.53333	0.4095
	796.002	-0.00149	796.002	0.000245235	796.002	-0.00116	796.002	0.000423183	796.002	0.000269323	796.002	-0.0019	796.002	-0.00114			1	0.77345	0.66667	0.51207
	794.994	-0.00192	794.994	0.000330094	794.994	-0.000884141	794.994	0.000260517	794.994	0.000331985	794.994	-0.00181	794.994	-0.00118			1.2	0.91925	0.8	0.61463
	793.985	-0.0017	793.985	-7.33546e-05	793.985	-0.00129	793.985	0.000635992	793.985	0.000187766	793.985	-0.00168	793.985	-0.00115					0.93333	0.71719
	793.011	-0.0019	793.011	0.000135042	793.011	-0.000819656	793.011	1.90784e-05	793.011	0.000393256	793.011	-0.00182	793.011	-0.00128					1.06667	0.81975
	792.001	-0.00173	792.001	-0.00022101	792.001	-0.00139	792.001	-3.16315e-05	792.001	-0.000102082	792.001	-0.00196	792.001	-0.00172					1.2	0.92231
	790.992	-0.00156	790.992	-0.000105498	790.992	-0.000840325	790.992	0.000294786	790.992	0.000423079	790.992	-0.00161	790.992	-0.00137
	790.016	-0.00191	790.016	-0.000489176	790.016	-0.00125	790.016	-3.5307e-05	790.016	-0.000167295	790.016	-0.00239	790.016	-0.00177
	789.005	-0.00166	789.005	0.000597211	789.005	-0.00097837	789.005	0.000441606	789.005	0.000610769	789.005	-0.00163	789.005	-0.00121
	787.994	-0.00164	787.994	0.000398024	787.994	-0.00139	787.994	0.000252462	787.994	0.00106	787.994	-0.0014	787.994	-0.00139
	786.983	-0.00176	786.983	-0.000610738	786.983	-0.00157	786.983	3.33424e-05	786.983	-4.98017e-05	786.983	-0.0021	786.983	-0.00134
	786.006	-0.00171	786.006	-0.000154822	786.006	-0.000787978	786.006	0.000366208	786.006	0.000224282	786.006	-0.0018	786.006	-0.00165
	784.994	-0.00224	784.994	-1.99835e-05	784.994	-0.00149	784.994	-5.3063e-05	784.994	-0.000157306	784.994	-0.00247	784.994	-0.00157
	784.016	-0.00185	784.016	-1.91034e-05	784.016	-0.00102	784.016	0.000148119	784.016	0.0002751	784.016	-0.00192	784.016	-0.00135
	783.003	-0.00184	783.003	0.00037525	783.003	-0.0014	783.003	-0.000281289	783.003	0.000140376	783.003	-0.00246	783.003	-0.0016
	781.989	-0.0017	781.989	4.72445e-05	781.989	-0.000970984	781.989	5.64351e-05	781.989	1.32019e-06	781.989	-0.00195	781.989	-0.0011
	781.011	-0.00193	781.011	-6.1656e-05	781.011	-0.000914365	781.011	0.000273157	781.011	0.000506806	781.011	-0.00174	781.011	-0.00137
	779.996	-0.00198	779.996	-0.0001527	779.996	-0.00167	779.996	-0.000255575	779.996	-0.000574289	779.996	-0.00175	779.996	-0.00163
	779.017	-0.00177	779.017	0.000538322	779.017	-0.00109	779.017	0.000121396	779.017	0.000292688	779.017	-0.00157	779.017	-0.00125
	778.002	-0.0014	778.002	0.000399578	778.002	-0.000745239	778.002	2.34533e-05	778.002	0.000684032	778.002	-0.00173	778.002	-0.00111
	776.986	-0.00167	776.986	-0.000182251	776.986	-0.00129	776.986	7.91406e-05	776.986	0.000577589	776.986	-0.00226	776.986	-0.0014
	776.006	-0.00174	776.006	-9.01256e-05	776.006	-0.0018	776.006	5.96971e-05	776.006	-8.48459e-05	776.006	-0.00244	776.006	-0.0015
	774.99	-0.00201	774.99	-0.00018163	774.99	-0.000753973	774.99	-0.000122216	774.99	0.000444819	774.99	-0.00193	774.99	-0.00128
	774.008	-0.00165	774.008	0.000768691	774.008	-0.000803895	774.008	0.000671198	774.008	0.000489806	774.008	-0.00168	774.008	-0.000948771
	772.991	-0.00155	772.991	0.000497788	772.991	-0.000590368	772.991	8.99631e-05	772.991	0.000532153	772.991	-0.00146	772.991	-0.000737538
	772.009	-0.0018	772.009	-0.000197517	772.009	-0.00135	772.009	-0.000110416	772.009	0.000167592	772.009	-0.0019	772.009	-0.00134
	770.991	-0.00185	770.991	0.00017966	770.991	-0.000863319	770.991	0.000390458	770.991	0.000267873	770.991	-0.00151	770.991	-0.00145
	770.008	-0.00184	770.008	-0.000132257	770.008	-0.00139	770.008	0.000236144	770.008	0.000218403	770.008	-0.00206	770.008	-0.0015
	768.99	-0.00163	768.99	-0.000281755	768.99	-0.000930018	768.99	8.12827e-06	768.99	0.000280643	768.99	-0.00207	768.99	-0.00135
	768.006	-0.00132	768.006	1.05357e-05	768.006	-0.00125	768.006	0.000682631	768.006	0.000366778	768.006	-0.00128	768.006	-0.00105
	766.987	-0.00199	766.987	-5.48748e-05	766.987	-0.00133	766.987	-0.000144575	766.987	0.000393256	766.987	-0.00154	766.987	-0.00122
	766.002	-0.00175	766.002	0.000365301	766.002	-0.00123	766.002	5.72635e-05	766.002	4.99887e-05	766.002	-0.00177	766.002	-0.00142
	765.018	-0.00208	765.018	-5.6431e-06	765.018	-0.00128	765.018	0.000270929	765.018	0.00013499	765.018	-0.002	765.018	-0.00124
	763.997	-0.00175	763.997	0.000153583	763.997	-0.00105	763.997	0.000188646	763.997	0.000213767	763.997	-0.00183	763.997	-0.00105
	763.012	-0.00175	763.012	-0.000268044	763.012	-0.00135	763.012	-7.83239e-05	763.012	0.000408776	763.012	-0.00175	763.012	-0.000974445
	761.99	-0.00223	761.99	-0.000126667	761.99	-0.0016	761.99	-0.000337008	761.99	-5.77736e-05	761.99	-0.00188	761.99	-0.00141
	761.004	-0.00191	761.004	-3.41693e-06	761.004	-0.00123	761.004	-6.18631e-05	761.004	0.000313929	761.004	-0.00167	761.004	-0.00124
	760.018	-0.00153	760.018	0.000391184	760.018	-0.000833918	760.018	0.000553665	760.018	0.000416731	760.018	-0.00173	760.018	-0.000970725
	758.995	-0.00189	758.995	0.000107751	758.995	-0.00108	758.995	-0.00022991	758.995	0.000204107	758.995	-0.00163	758.995	-0.00144
	758.008	-0.0013	758.008	0.000382426	758.008	-0.000919686	758.008	0.000563333	758.008	0.000486566	758.008	-0.00172	758.008	-0.000615805
	756.985	-0.00217	756.985	-0.000255161	756.985	-0.00123	756.985	-0.000277409	756.985	-0.000288171	756.985	-0.00191	756.985	-0.00138
	755.997	-0.00217	755.997	-1.7395e-05	755.997	-0.00128	755.997	-5.6376e-05	755.997	0.000153686	755.997	-0.00187	755.997	-0.00122
	755.008	-0.00205	755.008	9.25781e-05	755.008	-0.00122	755.008	0.000205065	755.008	0.000124141	755.008	-0.00228	755.008	-0.00108
	753.984	-0.00162	753.984	0.000498047	753.984	-0.0011	753.984	0.000487292	753.984	0.000349549	753.984	-0.00192	753.984	-0.000906977
	752.995	-0.00164	752.995	0.000137321	752.995	-0.00090956	752.995	0.000165831	752.995	0.000289009	752.995	-0.00159	752.995	-0.000927745
	752.005	-0.00184	752.005	0.000102365	752.005	-0.00141	752.005	-2.12777e-05	752.005	0.000174273	752.005	-0.00196	752.005	-0.00106
	751.015	-0.00179	751.015	9.76787e-05	751.015	-0.00107	751.015	0.000265335	751.015	0.000502815	751.015	-0.00162	751.015	-0.000890444
	749.99	-0.0017	749.99	0.000223686	749.99	-0.000949287	749.99	0.000311649	749.99	0.000127222	749.99	-0.00158	749.99	-0.0012
	748.999	-0.002	748.999	0.000142629	748.999	-0.00134	748.999	9.16373e-06	748.999	-3.46871e-06	748.999	-0.00173	748.999	-0.00122
	748.008	-0.00217	748.008	0.000354109	748.008	-0.00149	748.008	0.000246349	748.008	7.85969e-05	748.008	-0.0017	748.008	-0.00101
	747.017	-0.00178	747.017	0.000393438	747.017	-0.000851279	747.017	0.00054024	747.017	0.000607788	747.017	-0.0015	747.017	-0.001
	745.99	-0.00162	745.99	0.000714289	745.99	-0.000836036	745.99	0.000119092	745.99	0.000696062	745.99	-0.00149	745.99	-0.000670912
	744.998	-0.00199	744.998	0.000152728	744.998	-0.00109	744.998	0.000245598	744.998	0.000434377	744.998	-0.00176	744.998	-0.00121
	744.005	-0.00174	744.005	7.12181e-05	744.005	-0.000790924	744.005	0.000390484	744.005	0.000389966	744.005	-0.00169	744.005	-0.000949391
	743.013	-0.00154	743.013	0.000253265	743.013	-0.000953575	743.013	0.000507169	743.013	0.000226251	743.013	-0.00171	743.013	-0.000681147
	741.984	-0.00176	741.984	1.55316e-07	741.984	-0.00108	741.984	0.000270644	741.984	0.000208536	741.984	-0.00172	741.984	-0.001
	740.991	-0.00144	740.991	0.000600659	740.991	-0.00112	740.991	0.000484597	740.991	0.0005476	740.991	-0.0014	740.991	-0.000908733
	739.997	-0.00183	739.997	0.000282404	739.997	-0.00103	739.997	0.000337218	739.997	5.8791e-05	739.997	-0.00169	739.997	-0.000769116
	739.003	-0.00132	739.003	0.000426888	739.003	-0.000693035	739.003	0.000667335	739.003	0.000816123	739.003	-0.00135	739.003	-0.000678872
	738.008	-0.00145	738.008	0.000501675	738.008	-0.000843167	738.008	0.000557501	738.008	0.000317504	738.008	-0.00155	738.008	-0.000731646
	737.013	-0.0021	737.013	0.00028344	737.013	-0.00124	737.013	2.25209e-06	737.013	0.000198902	737.013	-0.00168	737.013	-0.001
	735.982	-0.00161	735.982	0.000412663	735.982	-0.000758728	735.982	0.000468426	735.982	0.00042098	735.982	-0.0017	735.982	-0.00123
	734.987	-0.00175	734.987	0.000314084	734.987	-0.00103	734.987	0.000187973	734.987	0.000554132	734.987	-0.00187	734.987	-0.00121
	733.991	-0.00152	733.991	0.000281264	733.991	-0.00081609	733.991	0.000488639	733.991	0.000433625	733.991	-0.00153	733.991	-0.000881764
	732.995	-0.00179	732.995	4.23256e-05	732.995	-0.0011	732.995	0.000206516	732.995	0.000475423	732.995	-0.00163	732.995	-0.000897367
	731.998	-0.00202	731.998	0.00013411	731.998	-0.000985034	731.998	0.00035328	731.998	0.000280954	731.998	-0.00171	731.998	-0.00106
	731.001	-0.00177	731.001	0.000524378	731.001	-0.00107	731.001	0.000249172	731.001	0.000343461	731.001	-0.00162	731.001	-0.00085996
	730.004	-0.00185	730.004	0.000335767	730.004	-0.00118	730.004	0.000183933	730.004	0.000445052	730.004	-0.00165	730.004	-0.000942623
	729.006	-0.00182	729.006	0.000343591	729.006	-0.000846319	729.006	0.000358047	729.006	0.000416783	729.006	-0.00155	729.006	-0.000855568
	728.008	-0.00164	728.008	0.000363099	728.008	-0.00103	728.008	0.000265956	728.008	0.000470836	728.008	-0.00164	728.008	-0.000769891
	727.01	-0.0018	727.01	0.000472987	727.01	-0.00115	727.01	0.000189423	727.01	0.000382582	727.01	-0.00159	727.01	-0.000879542
	726.011	-0.00185	726.011	0.000297091	726.011	-0.00112	726.011	0.00017821	726.011	0.000256839	726.011	-0.00173	726.011	-0.00119
	725.012	-0.00164	725.012	8.69338e-05	725.012	-0.00122	725.012	0.000181939	725.012	0.000185305	725.012	-0.00167	725.012	-0.000874324
	724.013	-0.00163	724.013	0.000418804	724.013	-0.000909198	724.013	0.000564888	724.013	0.00066972	724.013	-0.00134	724.013	-0.000702081
	723.013	-0.00165	723.013	0.000294864	723.013	-0.000971087	723.013	0.000449432	723.013	0.000326985	723.013	-0.00154	723.013	-0.000916276
	722.013	-0.00155	722.013	0.00043106	722.013	-0.000997844	722.013	0.000425126	722.013	0.000602033	722.013	-0.00146	722.013	-0.000857015
	721.013	-0.00165	721.013	0.000595164	721.013	-0.001	721.013	0.000533553	721.013	0.000650976	721.013	-0.00141	721.013	-0.000754438
	720.012	-0.00171	720.012	0.000309629	720.012	-0.000897884	720.012	0.000521579	720.012	0.000427925	720.012	-0.00129	720.012	-0.000743946
	719.011	-0.00178	719.011	0.000327477	719.011	-0.00133	719.011	0.000336829	719.011	0.000295874	719.011	-0.00163	719.011	-0.000808804
	718.009	-0.0018	718.009	-6.57971e-05	718.009	-0.00122	718.009	7.84675e-05	718.009	0.000269841	718.009	-0.00152	718.009	-0.00106
	717.008	-0.00165	717.008	0.000354705	717.008	-0.00106	717.008	9.13353e-05	717.008	0.000420695	717.008	-0.00155	717.008	-0.00102
	716.006	-0.00178	716.006	0.000161092	716.006	-0.00123	716.006	0.000335275	716.006	0.000383333	716.006	-0.00175	716.006	-0.00109
	715.003	-0.00179	715.003	0.000430438	715.003	-0.0011	715.003	0.00031051	715.003	0.000398153	715.003	-0.00153	715.003	-0.000995158
	714	-0.00174	714	0.000273105	714	-0.00104	714	0.000369964	714	0.000448602	714	-0.00165	714	-0.000993144
	712.997	-0.00145	712.997	0.000721549	712.997	-0.000721877	712.997	0.000843925	712.997	0.000909861	712.997	-0.00107	712.997	-0.000521496
	711.994	-0.00157	711.994	0.000387168	711.994	-0.00101	711.994	0.000273416	711.994	0.000670109	711.994	-0.00133	711.994	-0.000791027
	710.99	-0.00158	710.99	0.000276058	710.99	-0.00115	710.99	0.000502608	710.99	0.000279089	710.99	-0.00137	710.99	-0.000913331
	709.986	-0.00179	709.986	0.000234694	709.986	-0.00122	709.986	0.000457283	709.986	0.000452334	709.986	-0.00166	709.986	-0.00123
	709.017	-0.00171	709.017	0.00034385	709.017	-0.000709162	709.017	0.00046441	709.017	0.000614268	709.017	-0.00134	709.017	-0.000685075
	708.013	-0.00193	708.013	0.000230964	708.013	-0.00106	708.013	0.000362348	708.013	0.000579507	708.013	-0.00161	708.013	-0.000753353
	707.007	-0.00171	707.007	0.000279011	707.007	-0.000891891	707.007	0.000447436	707.007	0.000595241	707.007	-0.00146	707.007	-0.000955796
	706.002	-0.00146	706.002	0.000219076	706.002	-0.000894267	706.002	0.000562737	706.002	0.000704644	706.002	-0.0012	706.002	-0.000770873
	704.996	-0.00168	704.996	0.000460108	704.996	-0.000953368	704.996	0.000313618	704.996	0.000730806	704.996	-0.00123	704.996	-0.000599778
	703.99	-0.00175	703.99	0.000488173	703.99	-0.00101	703.99	0.0005631	703.99	0.000763401	703.99	-0.00146	703.99	-0.000731387
	702.984	-0.002	702.984	0.000368021	702.984	-0.00106	702.984	0.000424815	702.984	0.000518313	702.984	-0.00162	702.984	-0.000951922
	702.013	-0.00172	702.013	0.000318696	702.013	-0.00103	702.013	0.00017966	702.013	0.000306028	702.013	-0.00161	702.013	-0.00108
	701.006	-0.00177	701.006	0.000480528	701.006	-0.00117	701.006	0.000459045	701.006	0.000717063	701.006	-0.0015	701.006	-0.000934203
	699.998	-0.00171	699.998	0.000367944	699.998	-0.000976304	699.998	0.000337296	699.998	0.000673687	699.998	-0.00151	699.998	-0.000914468
	698.991	-0.0013	698.991	0.000524715	698.991	-0.000650183	698.991	0.000429039	698.991	0.000767679	698.991	-0.00124	698.991	-0.000725133
	697.982	-0.00187	697.982	9.00148e-05	697.982	-0.00119	697.982	0.000269401	697.982	0.000394189	697.982	-0.0016	697.982	-0.000936579
	697.01	-0.00164	697.01	0.000338824	697.01	-0.000850866	697.01	0.000622149	697.01	0.000717867	697.01	-0.00123	697.01	-0.000832884
	696.001	-0.00195	696.001	-4.96982e-05	696.001	-0.000983226	696.001	0.000535186	696.001	0.000389655	696.001	-0.00147	696.001	-0.0011
	694.992	-0.00207	694.992	-0.000180439	694.992	-0.00117	694.992	-0.000151924	694.992	0.000291496	694.992	-0.00212	694.992	-0.00115
	693.983	-0.00178	693.983	0.000246012	693.983	-0.00103	693.983	0.000292351	693.983	0.000465135	693.983	-0.00154	693.983	-0.000734953
	693.009	-0.00176	693.009	0.000289502	693.009	-0.00102	693.009	0.000650224	693.009	0.00080134	693.009	-0.00131	693.009	-0.00078002
	691.999	-0.00171	691.999	0.000365871	691.999	-0.00096556	691.999	0.000445027	691.999	0.000810469	691.999	-0.00127	691.999	-0.000709162
	690.989	-0.00182	690.989	0.000313152	690.989	-0.00134	690.989	0.000182042	690.989	0.000397454	690.989	-0.00167	690.989	-0.000869364
	690.014	-0.00142	690.014	0.000684057	690.014	-0.000886362	690.014	0.000640269	690.014	0.000843614	690.014	-0.00147	690.014	-0.000862543
	689.003	-0.00145	689.003	0.000572405	689.003	-0.000828337	689.003	0.00058832	689.003	0.000983278	689.003	-0.00127	689.003	-0.000788133
	687.992	-0.00176	687.992	0.000275359	687.992	-0.0012	687.992	4.828e-05	687.992	0.000736044	687.992	-0.00141	687.992	-0.000917051
	687.016	-0.00142	687.016	0.000291263	687.016	-0.000902844	687.016	0.000586273	687.016	0.000723183	687.016	-0.00141	687.016	-0.000623197
	686.004	-0.00185	686.004	0.000129113	686.004	-0.0011	686.004	0.000313955	686.004	0.000657976	686.004	-0.00122	686.004	-0.000890806
	684.992	-0.00164	684.992	0.000614061	684.992	-0.000784103	684.992	0.000546952	684.992	0.000817341	684.992	-0.0013	684.992	-0.000524237
	684.016	-0.00174	684.016	0.000522641	684.016	-0.000966954	684.016	0.000318436	684.016	0.000612376	684.016	-0.00121	684.016	-0.000556864
	683.003	-0.00185	683.003	0.000326674	683.003	-0.0011	683.003	0.00013411	683.003	0.000793119	683.003	-0.00153	683.003	-0.000867297
	681.989	-0.00184	681.989	0.000370042	681.989	-0.00104	681.989	0.000268754	681.989	0.00076423	681.989	-0.0013	681.989	-0.000958069
	681.012	-0.00167	681.012	0.000658546	681.012	-0.000934616	681.012	0.000459667	681.012	0.000904283	681.012	-0.0011	681.012	-0.000590678
	679.998	-0.00183	679.998	0.000442591	679.998	-0.000802965	679.998	0.000384577	679.998	0.000908589	679.998	-0.00144	679.998	-0.000655404
	678.984	-0.00167	678.984	0.000232415	678.984	-0.000855413	678.984	0.000421188	678.984	0.000970876	678.984	-0.00138	678.984	-0.000552159
	678.006	-0.00187	678.006	0.000648617	678.006	-0.000976356	678.006	0.000506184	678.006	0.00107	678.006	-0.00106	678.006	-0.000458871
	676.991	-0.00181	676.991	0.000345638	676.991	-0.000578839	676.991	0.000626245	676.991	0.00084849	676.991	-0.00112	676.991	-0.000705441
	676.012	-0.00179	676.012	9.54779e-05	676.012	-0.00112	676.012	0.00026707	676.012	0.000601644	676.012	-0.00123	676.012	-0.000835726
	674.996	-0.00162	674.996	0.000261346	674.996	-0.000757952	674.996	0.000327037	674.996	0.00122	674.996	-0.00122	674.996	-0.000553814
	674.017	-0.00212	674.017	6.85773e-05	674.017	-0.00115	674.017	0.000461974	674.017	0.00091772	674.017	-0.00163	674.017	-0.000470094
	673.001	-0.00145	673.001	0.000624715	673.001	-0.000499829	673.001	0.000622512	673.001	0.00117	673.001	-0.00115	673.001	-0.000485815
	671.985	-0.00173	671.985	0.000635966	671.985	-0.000546471	671.985	0.000715248	671.985	0.00111	671.985	-0.000985034	671.985	-0.000371822
	671.004	-0.00149	671.004	0.000494341	671.004	-0.000872257	671.004	0.000346026	671.004	0.000946619	671.004	-0.00125	671.004	-0.000848128
	669.987	-0.00192	669.987	0.000480943	669.987	-0.000738571	669.987	0.000540862	669.987	0.00079885	669.987	-0.00117	669.987	-0.000395409
	669.006	-0.00168	669.006	0.000516784	669.006	-0.000861303	669.006	0.000661891	669.006	0.000878422	669.006	-0.00119	669.006	-9.6751e-05
	667.988	-0.00216	667.988	0.000112489	667.988	-0.000948409	667.988	0.000277353	667.988	0.000841617	667.988	-0.00149	667.988	-0.000309848
	667.007	-0.00197	667.007	5.85321e-05	667.007	-0.00114	667.007	0.000248628	667.007	0.000822451	667.007	-0.00145	667.007	-0.000429081
	665.988	-0.00196	665.988	0.000355741	665.988	-0.00111	665.988	0.00057536	665.988	0.000817056	665.988	-0.00121	665.988	-0.000609135
	665.006	-0.0019	665.006	0.000208069	665.006	-0.00085469	665.006	0.000241247	665.006	0.00102	665.006	-0.00111	665.006	-0.000230117
	663.987	-0.00164	663.987	0.000604081	663.987	-0.000749063	663.987	0.000763038	663.987	0.00115	663.987	-0.000720637	663.987	-5.09406e-05
	663.005	-0.00187	663.005	0.000694091	663.005	-0.000881971	663.005	0.000388748	663.005	0.0011	663.005	-0.000809424	663.005	-0.000185407
	661.985	-0.00158	661.985	0.000800821	661.985	-0.000622732	661.985	0.000693754	661.985	0.00122	661.985	-0.000574237	661.985	6.09916e-05
	661.002	-0.00204	661.002	0.000298076	661.002	-0.000779193	661.002	0.000533112	661.002	0.00105	661.002	-0.00103	661.002	-0.000330335
	660.018	-0.00183	660.018	0.000386624	660.018	-0.000673238	660.018	0.000504914	660.018	0.00104	660.018	-0.000845027	660.018	0.000182768
	658.998	-0.00155	658.998	0.000394889	658.998	-0.000639172	658.998	0.000641747	658.998	0.00126	658.998	-0.000704097	658.998	2.96146e-05
	658.013	-0.00202	658.013	0.00030077	658.013	-0.000761725	658.013	0.00034315	658.013	0.00121	658.013	-0.000882591	658.013	2.47218e-05
	656.992	-0.00154	656.992	0.000672546	656.992	-0.000618803	656.992	0.00102	656.992	0.00149	656.992	-0.000554537	656.992	0.000418078
	656.007	-0.00167	656.007	0.000379861	656.007	-0.000799141	656.007	0.000724894	656.007	0.00118	656.007	-0.000556968	656.007	0.00026277
	654.986	-0.00192	654.986	0.00027598	654.986	-0.000702133	654.986	0.00065712	654.986	0.00125	654.986	-0.000495796	654.986	0.000337399
	654	-0.00162	654	0.000515151	654	-0.000460629	654	0.000961589	654	0.00161	654	-0.000264008	654	0.000505614
	653.015	-0.00159	653.015	0.000628889	653.015	-0.000592333	653.015	0.00086164	653.015	0.00164	653.015	-0.000324903	653.015	0.000553717
	651.992	-0.00192	651.992	0.000439429	651.992	-0.000623559	651.992	0.000752535	651.992	0.00146	651.992	-0.000568446	651.992	0.000524248
	651.006	-0.00181	651.006	0.000665753	651.006	-0.000596676	651.006	0.000689502	651.006	0.00151	651.006	-0.000291016	651.006	0.000744575
	649.982	-0.00188	649.982	0.000620516	649.982	-0.00024238	649.982	0.000820661	649.982	0.00176	649.982	-0.000220079	649.982	0.000804322
	648.996	-0.00174	648.996	0.000533008	648.996	-0.000687246	648.996	0.000695647	648.996	0.00164	648.996	-0.00018313	648.996	0.000832125
	648.008	-0.00156	648.008	0.000938811	648.008	-0.000351493	648.008	0.00112	648.008	0.00199	648.008	0.000165287	648.008	0.000966777
	646.984	-0.00157	646.984	0.000769935	646.984	-0.000434718	646.984	0.0013	646.984	0.00208	646.984	0.00049403	646.984	0.00126
	645.997	-0.0017	645.997	0.000652817	645.997	-0.000418116	645.997	0.00113	645.997	0.00203	645.997	0.000241247	645.997	0.00129
	645.008	-0.00174	645.008	0.000559186	645.008	-0.000569273	645.008	0.00105	645.008	0.00224	645.008	0.00039279	645.008	0.00139
	643.984	-0.00167	643.984	0.000902156	643.984	-0.000280927	643.984	0.00152	643.984	0.00222	643.984	0.000677602	643.984	0.00182
	642.995	-0.00169	642.995	0.000991165	642.995	-6.4503e-05	642.995	0.00137	642.995	0.00212	642.995	0.000665416	642.995	0.00178
	642.006	-0.00184	642.006	0.000572405	642.006	-0.000457164	642.006	0.00123	642.006	0.0024	642.006	0.000742189	642.006	0.00209
	641.017	-0.00139	641.017	0.00102	641.017	0.000168499	641.017	0.00181	641.017	0.0027	641.017	0.00115	641.017	0.00252
	639.991	-0.00183	639.991	0.000988311	639.991	4.77881e-05	639.991	0.00159	639.991	0.00267	639.991	0.00123	639.991	0.00272
	639.001	-0.00196	639.001	0.000680505	639.001	-4.72652e-05	639.001	0.00172	639.001	0.00292	639.001	0.00148	639.001	0.00279
	638.011	-0.00151	638.011	0.000714497	638.011	0.000162543	638.011	0.00212	638.011	0.0032	638.011	0.00181	638.011	0.00315
	636.984	-0.0018	636.984	0.000859851	636.984	0.000150916	636.984	0.002	636.984	0.00308	636.984	0.0018	636.984	0.00333
	635.993	-0.00144	635.993	0.0014	635.993	0.000328203	635.993	0.00253	635.993	0.00359	635.993	0.00261	635.993	0.00409
	635.002	-0.00171	635.002	0.00122	635.002	0.000498513	635.002	0.00254	635.002	0.00379	635.002	0.00263	635.002	0.00457
	634.011	-0.00148	634.011	0.00124	634.011	0.000630263	634.011	0.0028	634.011	0.00413	634.011	0.00316	634.011	0.00485
	632.983	-0.00119	632.983	0.00164	632.983	0.00069321	632.983	0.00291	632.983	0.00459	632.983	0.00337	632.983	0.00529
	631.991	-0.00123	631.991	0.00159	631.991	0.00101	631.991	0.00325	631.991	0.00474	631.991	0.00393	631.991	0.00594
	630.999	-0.00177	630.999	0.00136	630.999	0.000877333	630.999	0.00317	630.999	0.00477	630.999	0.00374	630.999	0.00589
	630.007	-0.00154	630.007	0.00133	630.007	0.0011	630.007	0.00348	630.007	0.00497	630.007	0.0045	630.007	0.00681
	629.014	-0.0019	629.014	0.0013	629.014	0.00096452	629.014	0.00364	629.014	0.0056	629.014	0.00491	629.014	0.0072
	627.985	-0.00152	627.985	0.0017	627.985	0.00145	627.985	0.00409	627.985	0.0061	627.985	0.00573	627.985	0.00818
	626.992	-0.00167	626.992	0.00167	626.992	0.00145	626.992	0.00411	626.992	0.00641	626.992	0.00622	626.992	0.00863
	625.998	-0.00168	625.998	0.00179	625.998	0.00189	625.998	0.00473	625.998	0.00682	625.998	0.00699	625.998	0.00967
	625.004	-0.00127	625.004	0.00202	625.004	0.00238	625.004	0.00516	625.004	0.00775	625.004	0.00781	625.004	0.01057
	624.01	-0.00157	624.01	0.00218	624.01	0.00229	624.01	0.0056	624.01	0.00824	624.01	0.00838	624.01	0.01151
	623.016	-0.00147	623.016	0.00229	623.016	0.00274	623.016	0.00617	623.016	0.00897	623.016	0.00945	623.016	0.01262
	621.985	-0.00164	621.985	0.00241	621.985	0.00323	621.985	0.00668	621.985	0.00962	621.985	0.01039	621.985	0.01386
	620.99	-0.00177	620.99	0.00239	620.99	0.00337	620.99	0.00689	620.99	0.01055	620.99	0.01167	620.99	0.01521
	619.995	-0.00163	619.995	0.00269	619.995	0.0036	619.995	0.00791	619.995	0.01137	619.995	0.01271	619.995	0.01656
	619	-0.00148	619	0.00329	619	0.00458	619	0.00886	619	0.01261	619	0.0142	619	0.01849
	618.004	-0.00148	618.004	0.00332	618.004	0.00491	618.004	0.00967	618.004	0.01332	618.004	0.0154	618.004	0.01996
	617.008	-0.0016	617.008	0.0037	617.008	0.00535	617.008	0.01041	617.008	0.0148	617.008	0.01688	617.008	0.02185
	616.012	-0.00159	616.012	0.00382	616.012	0.00587	616.012	0.01131	616.012	0.01613	616.012	0.01868	616.012	0.02383
	615.015	-0.00155	615.015	0.00419	615.015	0.00637	615.015	0.01246	615.015	0.01768	615.015	0.02063	615.015	0.02625
	613.982	-0.0012	613.982	0.00496	613.982	0.00796	613.982	0.01393	613.982	0.0196	613.982	0.0231	613.982	0.02929
	612.985	-0.00123	612.985	0.00501	612.985	0.00862	612.985	0.0152	612.985	0.02111	612.985	0.02527	612.985	0.03156
	611.988	-0.00135	611.988	0.0056	611.988	0.00944	611.988	0.01665	611.988	0.02336	611.988	0.02761	611.988	0.03479
	610.99	-0.00117	610.99	0.00623	610.99	0.01068	610.99	0.01835	610.99	0.02533	610.99	0.03075	610.99	0.03848
	609.992	-0.00126	609.992	0.00673	609.992	0.01173	609.992	0.02009	609.992	0.02776	609.992	0.03384	609.992	0.04198
	608.994	-0.00134	608.994	0.00709	608.994	0.01292	608.994	0.0218	608.994	0.0304	608.994	0.03702	608.994	0.04579
	607.996	-0.00121	607.996	0.00779	607.996	0.01432	607.996	0.0241	607.996	0.03325	607.996	0.04069	607.996	0.05046
	606.997	-0.00132	606.997	0.00884	606.997	0.01595	606.997	0.02661	606.997	0.03658	606.997	0.04452	606.997	0.05511
	605.998	-0.00144	605.998	0.00949	605.998	0.0177	605.998	0.02924	605.998	0.04008	605.998	0.04944	605.998	0.06059
	604.999	-0.00134	604.999	0.01047	604.999	0.01954	604.999	0.03195	604.999	0.04398	604.999	0.05417	604.999	0.0662
	604	-0.00121	604	0.0113	604	0.02147	604	0.03489	604	0.04765	604	0.05898	604	0.07184
	603	-0.00112	603	0.01255	603	0.02363	603	0.03829	603	0.05233	603	0.06471	603	0.07875
	602	-0.00129	602	0.01345	602	0.02593	602	0.04176	602	0.05687	602	0.0705	602	0.08606
	601	-0.000928107	601	0.01517	601	0.02874	601	0.04604	601	0.0625	601	0.07793	601	0.09431
	600	-0.000946808	600	0.0164	600	0.03172	600	0.05044	600	0.06819	600	0.08476	600	0.10256
	598.999	-0.00113	598.999	0.0179	598.999	0.03455	598.999	0.05481	598.999	0.07458	598.999	0.09212	598.999	0.11171
	597.998	-0.000771751	597.998	0.01945	597.998	0.03772	597.998	0.05981	597.998	0.08116	597.998	0.10068	597.998	0.12156
	596.997	-0.00082596	596.997	0.0212	596.997	0.0412	596.997	0.06491	596.997	0.08799	596.997	0.1094	596.997	0.13169
	595.995	-0.000872619	595.995	0.0231	595.995	0.04492	595.995	0.07079	595.995	0.09569	595.995	0.11967	595.995	0.14368
	594.994	-0.000866419	594.994	0.02498	594.994	0.04915	594.994	0.07688	594.994	0.10381	594.994	0.12945	594.994	0.15525
	593.992	-0.000647701	593.992	0.02713	593.992	0.05303	593.992	0.08292	593.992	0.11171	593.992	0.13934	593.992	0.16717
	592.989	-0.000528994	592.989	0.02957	592.989	0.05769	592.989	0.08965	592.989	0.1208	592.989	0.151	592.989	0.1813
	591.987	-0.000515187	591.987	0.03168	591.987	0.06243	591.987	0.09711	591.987	0.13056	591.987	0.16324	591.987	0.19542
	590.984	-0.000457682	590.984	0.03428	590.984	0.06743	590.984	0.10473	590.984	0.14091	590.984	0.17591	590.984	0.21064
	590.018	-0.000394633	590.018	0.0367	590.018	0.0723	590.018	0.11192	590.018	0.15054	590.018	0.18794	590.018	0.22479
	589.015	-0.000239069	589.015	0.0391	589.015	0.07773	589.015	0.11995	589.015	0.16111	589.015	0.20135	589.015	0.23991
	588.011	-0.000199742	588.011	0.04206	588.011	0.08302	588.011	0.12823	588.011	0.17214	588.011	0.21488	588.011	0.25602
	587.007	5.96713e-05	587.007	0.04526	587.007	0.08952	587.007	0.13827	587.007	0.18538	587.007	0.23169	587.007	0.27578
	586.003	0.000147601	586.003	0.04839	586.003	0.09591	586.003	0.14756	586.003	0.1976	586.003	0.24666	586.003	0.29452
	584.999	0.000314369	584.999	0.05146	584.999	0.10208	584.999	0.157	584.999	0.20997	584.999	0.26308	584.999	0.31296
	583.994	0.000293931	583.994	0.05479	583.994	0.10852	583.994	0.16696	583.994	0.22366	583.994	0.27889	583.994	0.3324
	582.989	0.000368358	582.989	0.05792	582.989	0.11551	582.989	0.177	582.989	0.23709	582.989	0.29629	582.989	0.35245
	581.984	0.000383981	581.984	0.06144	581.984	0.1225	581.984	0.188	581.984	0.25146	581.984	0.31413	581.984	0.37371
	581.016	0.000480787	581.016	0.06481	581.016	0.12932	581.016	0.19812	581.016	0.26486	581.016	0.33116	581.016	0.39353
	580.01	0.000611287	580.01	0.0684	580.01	0.13595	580.01	0.208	580.01	0.27853	580.01	0.34777	580.01	0.41356
	579.005	0.000997963	579.005	0.07162	579.005	0.14307	579.005	0.21896	579.005	0.29229	579.005	0.36594	579.005	0.43429
	577.998	0.000959228	577.998	0.07522	577.998	0.15034	577.998	0.22965	577.998	0.30705	577.998	0.38436	577.998	0.45577
	576.992	0.00107	576.992	0.0792	576.992	0.15763	576.992	0.24095	576.992	0.32211	576.992	0.40297	576.992	0.47855
	575.985	0.00119	575.985	0.08237	575.985	0.16459	575.985	0.25168	575.985	0.33602	575.985	0.41995	575.985	0.49828
	575.016	0.00139	575.016	0.08547	575.016	0.17089	575.016	0.26078	575.016	0.34863	575.016	0.43589	575.016	0.51713
	574.009	0.00136	574.009	0.08896	574.009	0.1779	574.009	0.27138	574.009	0.36229	574.009	0.45357	574.009	0.53809
	573.001	0.00169	573.001	0.09251	573.001	0.18521	573.001	0.28252	573.001	0.37705	573.001	0.47206	573.001	0.55997
	571.994	0.00147	571.994	0.09574	571.994	0.19194	571.994	0.29246	571.994	0.39101	571.994	0.48905	571.994	0.57999
	570.986	0.0019	570.986	0.09938	570.986	0.19897	570.986	0.30332	570.986	0.40515	570.986	0.50607	570.986	0.60063
	570.015	0.00196	570.015	0.10263	570.015	0.20553	570.015	0.31301	570.015	0.41796	570.015	0.52238	570.015	0.6195
	569.007	0.00196	569.007	0.10566	569.007	0.21128	569.007	0.32191	569.007	0.42975	569.007	0.53718	569.007	0.63772
	567.998	0.00216	567.998	0.10905	567.998	0.21835	567.998	0.33278	567.998	0.44382	567.998	0.55565	567.998	0.65833
	566.989	0.00218	566.989	0.11196	566.989	0.22429	566.989	0.34166	566.989	0.45625	566.989	0.57	566.989	0.67611
	566.017	0.00238	566.017	0.11474	566.017	0.22996	566.017	0.35019	566.017	0.46713	566.017	0.58408	566.017	0.69202
	565.008	0.00244	565.008	0.11747	565.008	0.23558	565.008	0.35849	565.008	0.47816	565.008	0.59862	565.008	0.70917
	563.998	0.0025	563.998	0.12009	563.998	0.24075	563.998	0.36672	563.998	0.48886	563.998	0.6122	563.998	0.72495
	562.988	0.00256	562.988	0.12293	562.988	0.24646	562.988	0.37492	562.988	0.49979	562.988	0.62546	562.988	0.7419
	562.016	0.00274	562.016	0.12524	562.016	0.25152	562.016	0.38266	562.016	0.51014	562.016	0.6382	562.016	0.7566
	561.005	0.00284	561.005	0.1276	561.005	0.25612	561.005	0.38979	561.005	0.51952	561.005	0.65045	561.005	0.77065
	559.995	0.00302	559.995	0.13017	559.995	0.26085	559.995	0.39709	559.995	0.52921	559.995	0.66262	559.995	0.78462
	558.984	0.00279	558.984	0.13212	558.984	0.26521	558.984	0.40386	558.984	0.53828	558.984	0.67384	558.984	0.79903
	558.01	0.00288	558.01	0.13437	558.01	0.26945	558.01	0.41018	558.01	0.54706	558.01	0.68488	558.01	0.81162
	556.999	0.00329	556.999	0.13637	556.999	0.27346	556.999	0.41616	556.999	0.55503	556.999	0.69484	556.999	0.82327
	555.987	0.00307	555.987	0.13781	555.987	0.27719	555.987	0.4215	555.987	0.56204	555.987	0.70376	555.987	0.83514
	555.013	0.00322	555.013	0.13954	555.013	0.28039	555.013	0.42659	555.013	0.56877	555.013	0.71242	555.013	0.84426
	554.001	0.00345	554.001	0.1413	554.001	0.28375	554.001	0.43166	554.001	0.57539	554.001	0.72097	554.001	0.85495
	552.989	0.00317	552.989	0.14256	552.989	0.28665	552.989	0.43593	552.989	0.5813	552.989	0.72899	552.989	0.86374
	552.014	0.00349	552.014	0.14399	552.014	0.28919	552.014	0.44	552.014	0.58725	552.014	0.73517	552.014	0.87155
	551.001	0.00349	551.001	0.14514	551.001	0.29141	551.001	0.44342	551.001	0.59172	551.001	0.7414	551.001	0.87918
	549.988	0.0036	549.988	0.14641	549.988	0.29379	549.988	0.44727	549.988	0.59641	549.988	0.74721	549.988	0.88652
	549.012	0.0035	549.012	0.14721	549.012	0.29558	549.012	0.45	549.012	0.60037	549.012	0.75236	549.012	0.8927
	547.999	0.00363	547.999	0.14807	547.999	0.29742	547.999	0.45279	547.999	0.60408	547.999	0.75718	547.999	0.89825
	546.985	0.00366	546.985	0.14861	546.985	0.29869	546.985	0.45489	546.985	0.60691	546.985	0.76079	546.985	0.90266
	546.008	0.00366	546.008	0.14912	546.008	0.29979	546.008	0.45664	546.008	0.60944	546.008	0.76397	546.008	0.90668
	544.994	0.00358	544.994	0.14966	544.994	0.30082	544.994	0.45823	544.994	0.61162	544.994	0.76688	544.994	0.90969
	544.017	0.00342	544.017	0.14985	544.017	0.30121	544.017	0.45927	544.017	0.61321	544.017	0.76922	544.017	0.91346
	543.003	0.00364	543.003	0.15017	543.003	0.30207	543.003	0.46005	543.003	0.61476	543.003	0.77144	543.003	0.91586
	541.988	0.00364	541.988	0.15014	541.988	0.30224	541.988	0.46079	541.988	0.61568	541.988	0.77252	541.988	0.91758
	541.01	0.00372	541.01	0.14996	541.01	0.30211	541.01	0.46072	541.01	0.61575	541.01	0.77271	541.01	0.91813
	539.995	0.00372	539.995	0.14999	539.995	0.30208	539.995	0.46083	539.995	0.61617	539.995	0.77345	539.995	0.91925
	539.017	0.00371	539.017	0.14999	539.017	0.30192	539.017	0.46053	539.017	0.61579	539.017	0.77331	539.017	0.91963
	538.001	0.00363	538.001	0.14968	538.001	0.30116	538.001	0.45993	538.001	0.61525	538.001	0.77288	538.001	0.91924
	536.985	0.00365	536.985	0.1491	536.985	0.30051	536.985	0.45895	536.985	0.61426	536.985	0.77201	536.985	0.91856
	536.006	0.00362	536.006	0.14864	536.006	0.29966	536.006	0.45767	536.006	0.61302	536.006	0.7706	536.006	0.91731
	534.99	0.00359	534.99	0.14805	534.99	0.29859	534.99	0.45637	534.99	0.61121	534.99	0.76901	534.99	0.91575
	534.01	0.00358	534.01	0.14719	534.01	0.29704	534.01	0.45449	534.01	0.60891	534.01	0.76628	534.01	0.91265
	532.994	0.00346	532.994	0.14635	532.994	0.29573	532.994	0.45256	532.994	0.60676	532.994	0.76381	532.994	0.91023
	532.014	0.00368	532.014	0.14564	532.014	0.2943	532.014	0.45032	532.014	0.60417	532.014	0.7607	532.014	0.90714
	530.997	0.00358	530.997	0.1449	530.997	0.29238	530.997	0.44793	530.997	0.60118	530.997	0.75762	530.997	0.90349
	530.017	0.00341	530.017	0.14351	530.017	0.29003	530.017	0.44465	530.017	0.59729	530.017	0.75297	530.017	0.8988
	528.999	0.00342	528.999	0.14229	528.999	0.28787	528.999	0.44147	528.999	0.59358	528.999	0.74856	528.999	0.89377
	528.018	0.00344	528.018	0.14102	528.018	0.28557	528.018	0.43824	528.018	0.58952	528.018	0.74416	528.018	0.88848
	527	0.00332	527	0.13968	527	0.28313	527	0.43453	527	0.58499	527	0.73853	527	0.88288
	526.019	0.00335	526.019	0.13829	526.019	0.28046	526.019	0.43091	526.019	0.5804	526.019	0.7332	526.019	0.87662
	525	0.0033	525	0.13706	525	0.2777	525	0.42685	525	0.57501	525	0.72701	525	0.86964
	524.019	0.00321	524.019	0.13535	524.019	0.27457	524.019	0.42208	524.019	0.56947	524.019	0.71984	524.019	0.86267
	522.999	0.00318	522.999	0.13359	522.999	0.27111	522.999	0.41729	522.999	0.56326	522.999	0.71285	522.999	0.85398
	522.018	0.00307	522.018	0.13191	522.018	0.26794	522.018	0.41288	522.018	0.55733	522.018	0.70572	522.018	0.84557
	520.998	0.00304	520.998	0.13018	520.998	0.26436	520.998	0.4078	520.998	0.55048	520.998	0.69692	520.998	0.83611
	520.016	0.00305	520.016	0.12839	520.016	0.26066	520.016	0.40181	520.016	0.54346	520.016	0.68863	520.016	0.82649
	518.996	0.00296	518.996	0.12639	518.996	0.25677	518.996	0.39651	518.996	0.53591	518.996	0.67948	518.996	0.81574
	518.013	0.00293	518.013	0.12443	518.013	0.25296	518.013	0.39063	518.013	0.5288	518.013	0.67089	518.013	0.8049
	516.992	0.00277	516.992	0.12209	516.992	0.24873	516.992	0.38416	516.992	0.52021	516.992	0.66006	516.992	0.79293
	516.009	0.00275	516.009	0.12029	516.009	0.2445	516.009	0.37806	516.009	0.51199	516.009	0.65054	516.009	0.78123
	514.988	0.00282	514.988	0.1179	514.988	0.24007	514.988	0.37129	514.988	0.5029	514.988	0.63865	514.988	0.76794
	514.005	0.00259	514.005	0.11591	514.005	0.23583	514.005	0.36497	514.005	0.4945	514.005	0.62781	514.005	0.75485
	512.983	0.00267	512.983	0.11376	512.983	0.23132	512.983	0.35815	512.983	0.48551	512.983	0.61657	512.983	0.74127
	511.999	0.00269	511.999	0.11154	511.999	0.227	511.999	0.3514	511.999	0.47706	511.999	0.60554	511.999	0.72836
	511.015	0.00252	511.015	0.10937	511.015	0.22247	511.015	0.34485	511.015	0.46763	511.015	0.59389	511.015	0.71495
	509.993	0.00235	509.993	0.10698	509.993	0.21754	509.993	0.33708	509.993	0.45757	509.993	0.58171	509.993	0.70042
	509.008	0.0023	509.008	0.10498	509.008	0.21314	509.008	0.33046	509.008	0.44813	509.008	0.57049	509.008	0.68561
	507.986	0.00228	507.986	0.10258	507.986	0.20868	507.986	0.32302	507.986	0.43889	507.986	0.55774	507.986	0.67193
	507.001	0.00233	507.001	0.10051	507.001	0.20407	507.001	0.31596	507.001	0.4294	507.001	0.54561	507.001	0.65674
	506.016	0.00207	506.016	0.09782	506.016	0.19901	506.016	0.30846	506.016	0.41893	506.016	0.53257	506.016	0.64084
	504.992	0.00202	504.992	0.09528	504.992	0.19385	504.992	0.30103	504.992	0.40857	504.992	0.51949	504.992	0.62507
	504.007	0.00182	504.007	0.09295	504.007	0.18929	504.007	0.29365	504.007	0.39847	504.007	0.50659	504.007	0.61005
	502.983	0.00186	502.983	0.09075	502.983	0.18444	502.983	0.28595	502.983	0.38823	502.983	0.49373	502.983	0.59445
	501.997	0.0019	501.997	0.08871	501.997	0.17949	501.997	0.27889	501.997	0.37828	501.997	0.48114	501.997	0.57911
	501.011	0.00177	501.011	0.08618	501.011	0.17469	501.011	0.27119	501.011	0.36813	501.011	0.46741	501.011	0.5641
	499.986	0.00156	499.986	0.08361	499.986	0.16942	499.986	0.26332	499.986	0.35755	499.986	0.45353	499.986	0.54766
	499	0.0017	499	0.08149	499	0.16498	499	0.25659	499	0.34854	499	0.44287	499	0.53276
	498.013	0.00165	498.013	0.07957	498.013	0.16074	498.013	0.24978	498.013	0.3392	498.013	0.43	498.013	0.5186
	496.988	0.00157	496.988	0.07725	496.988	0.15593	496.988	0.24257	496.988	0.32944	496.988	0.41794	496.988	0.50398
	496.001	0.00141	496.001	0.0749	496.001	0.15155	496.001	0.23515	496.001	0.31981	496.001	0.40587	496.001	0.48923
	495.013	0.00144	495.013	0.07271	495.013	0.1468	495.013	0.22825	495.013	0.30949	495.013	0.39301	495.013	0.4743
	493.988	0.00141	493.988	0.07059	493.988	0.14219	493.988	0.22069	493.988	0.29994	493.988	0.38049	493.988	0.45896
	493	0.00132	493	0.06856	493	0.13811	493	0.21431	493	0.29149	493	0.3694	493	0.44547
	492.012	0.0013	492.012	0.06652	492.012	0.13405	492.012	0.20816	492.012	0.2829	492.012	0.35877	492.012	0.43264
	490.986	0.00143	490.986	0.06446	490.986	0.1298	490.986	0.20196	490.986	0.27399	490.986	0.34722	490.986	0.41965
	489.997	0.00113	489.997	0.06219	489.997	0.12492	489.997	0.19477	489.997	0.26437	489.997	0.33525	489.997	0.40473
	489.008	0.00108	489.008	0.06021	489.008	0.12079	489.008	0.18821	489.008	0.25528	489.008	0.32407	489.008	0.39109
	487.982	0.001	487.982	0.05842	487.982	0.11704	487.982	0.18231	487.982	0.24766	487.982	0.31388	487.982	0.37909
	486.992	0.00102	486.992	0.0565	486.992	0.11343	486.992	0.17694	486.992	0.24057	486.992	0.30415	486.992	0.36733
	486.003	0.000945037	486.003	0.05476	486.003	0.1091	486.003	0.17023	486.003	0.23105	486.003	0.29288	486.003	0.35329
	485.014	0.000764516	485.014	0.05254	485.014	0.10518	485.014	0.16395	485.014	0.22263	485.014	0.28219	485.014	0.34108
	483.986	0.000995757	483.986	0.05102	483.986	0.10219	483.986	0.15936	483.986	0.21675	483.986	0.27383	483.986	0.33119
	482.996	0.000803648	482.996	0.0494	482.996	0.09859	482.996	0.15401	482.996	0.20911	482.996	0.26499	482.996	0.31983
	482.006	0.000545967	482.006	0.04756	482.006	0.0951	482.006	0.14844	482.006	0.20161	482.006	0.25533	482.006	0.30855
	481.016	0.000891391	481.016	0.04613	481.016	0.09172	481.016	0.14299	481.016	0.19451	481.016	0.24626	481.016	0.29693
	479.987	0.00079662	479.987	0.04457	479.987	0.08825	479.987	0.13761	479.987	0.18695	479.987	0.23681	479.987	0.2859
	478.997	0.000546538	478.997	0.04285	478.997	0.08464	478.997	0.13258	478.997	0.17999	478.997	0.22748	478.997	0.27473
	478.006	0.000631948	478.006	0.04128	478.006	0.08166	478.006	0.12765	478.006	0.17333	478.006	0.21885	478.006	0.2648
	477.015	0.000492138	477.015	0.03963	477.015	0.0785	477.015	0.12271	477.015	0.16643	477.015	0.21074	477.015	0.2546
	475.985	0.000442073	475.985	0.03809	475.985	0.07519	475.985	0.11773	475.985	0.15976	475.985	0.20219	475.985	0.24387
	474.994	0.000500276	474.994	0.03679	474.994	0.07221	474.994	0.11296	474.994	0.15349	474.994	0.19365	474.994	0.23408
	474.002	0.000207008	474.002	0.03515	474.002	0.06919	474.002	0.10823	474.002	0.14745	474.002	0.18581	474.002	0.22452
	473.01	0.000225318	473.01	0.03396	473.01	0.0665	473.01	0.10415	473.01	0.14141	473.01	0.17824	473.01	0.21554
	472.018	0.000375612	472.018	0.03289	472.018	0.06387	472.018	0.1002	472.018	0.13608	472.018	0.17128	472.018	0.20715
	470.988	0.000315302	470.988	0.0313	470.988	0.06117	470.988	0.09589	470.988	0.13005	470.988	0.1636	470.988	0.19795
	469.995	6.38913e-05	469.995	0.03001	469.995	0.05836	469.995	0.09175	469.995	0.12456	469.995	0.15652	469.995	0.18977
	469.003	0.000125902	469.003	0.02916	469.003	0.05618	469.003	0.08826	469.003	0.11945	469.003	0.15037	469.003	0.18191
	468.01	8.99372e-05	468.01	0.02773	468.01	0.05382	468.01	0.08438	468.01	0.11435	468.01	0.14374	468.01	0.17404
	467.017	0.000112541	467.017	0.02666	467.017	0.05159	467.017	0.08075	467.017	0.1097	467.017	0.13746	467.017	0.16651
	465.986	6.6299e-05	465.986	0.02552	465.986	0.04886	465.986	0.07705	465.986	0.10445	465.986	0.13098	465.986	0.15823
	464.992	4.28434e-05	464.992	0.0245	464.992	0.04691	464.992	0.07395	464.992	0.1003	464.992	0.12567	464.992	0.15217
	463.999	-3.03891e-05	463.999	0.02362	463.999	0.04499	463.999	0.07072	463.999	0.09585	463.999	0.11984	463.999	0.14527
	463.005	-5.06818e-05	463.005	0.02252	463.005	0.0428	463.005	0.06753	463.005	0.09161	463.005	0.11451	463.005	0.1386
	462.011	-7.77545e-05	462.011	0.02155	462.011	0.04073	462.011	0.0644	462.011	0.08721	462.011	0.10906	462.011	0.13213
	461.017	-0.000187788	461.017	0.0206	461.017	0.0388	461.017	0.06123	461.017	0.08318	461.017	0.10367	461.017	0.12585
	459.984	-0.000138571	459.984	0.01985	459.984	0.03734	459.984	0.05894	459.984	0.08003	459.984	0.0995	459.984	0.12038
	458.99	-0.000218837	458.99	0.01891	458.99	0.03563	458.99	0.0563	458.99	0.07646	458.99	0.09508	458.99	0.11505
	457.995	-0.00028517	457.995	0.01816	457.995	0.03409	457.995	0.05382	457.995	0.07276	457.995	0.0905	457.995	0.10967
	457	-0.000313625	457	0.01736	457	0.03223	457	0.05114	457	0.06949	457	0.08614	457	0.10452
	456.005	-0.000265664	456.005	0.01657	456.005	0.03078	456.005	0.0488	456.005	0.0662	456.005	0.08205	456.005	0.09946
	455.01	-0.000254178	455.01	0.01597	455.01	0.02936	455.01	0.04654	455.01	0.06304	455.01	0.07807	455.01	0.09483
	454.014	-0.000317453	454.014	0.01536	454.014	0.02811	454.014	0.04445	454.014	0.0605	454.014	0.07482	454.014	0.09093
	453.019	-0.000398409	453.019	0.01471	453.019	0.02673	453.019	0.04236	453.019	0.0576	453.019	0.071	453.019	0.08606
	451.985	-0.000552004	451.985	0.01395	451.985	0.02516	451.985	0.04033	451.985	0.0546	451.985	0.06714	451.985	0.0816
	450.989	-0.000739036	450.989	0.01316	450.989	0.02379	450.989	0.03804	450.989	0.05173	450.989	0.06359	450.989	0.07731
	449.992	-0.000547661	449.992	0.01276	449.992	0.02273	449.992	0.03648	449.992	0.04945	449.992	0.0604	449.992	0.07357
	448.996	-0.000695982	448.996	0.01216	448.996	0.02157	448.996	0.03478	448.996	0.04708	448.996	0.05765	448.996	0.07017
	447.999	-0.000730043	447.999	0.01167	447.999	0.02054	447.999	0.03299	447.999	0.04477	447.999	0.05463	447.999	0.06671
	447.003	-0.000499415	447.003	0.0113	447.003	0.0197	447.003	0.03163	447.003	0.04284	447.003	0.05213	447.003	0.06335
	446.006	-0.000692208	446.006	0.01055	446.006	0.01844	446.006	0.03	446.006	0.04055	446.006	0.04911	446.006	0.06016
	445.009	-0.000549419	445.009	0.01036	445.009	0.01759	445.009	0.02881	445.009	0.03881	445.009	0.04692	445.009	0.0571
	444.011	-0.000800691	444.011	0.00978	444.011	0.01661	444.011	0.02722	444.011	0.03686	444.011	0.04445	444.011	0.05452
	443.014	-0.0006843	443.014	0.00944	443.014	0.01598	443.014	0.02601	443.014	0.03514	443.014	0.04229	443.014	0.05172
	442.016	-0.00076157	442.016	0.00905	442.016	0.01507	442.016	0.02455	442.016	0.03328	442.016	0.04004	442.016	0.04885
	441.018	-0.000725598	441.018	0.00866	441.018	0.0145	441.018	0.0237	441.018	0.03203	441.018	0.03809	441.018	0.04674
	439.982	-0.000815419	439.982	0.00817	439.982	0.01356	439.982	0.02227	439.982	0.03021	439.982	0.03611	439.982	0.04411
	438.984	-0.000810406	438.984	0.00816	438.984	0.0129	438.984	0.02134	438.984	0.029	438.984	0.03455	438.984	0.04235
	437.985	-0.00091018	437.985	0.00765	437.985	0.0122	437.985	0.02027	437.985	0.02762	437.985	0.03283	437.985	0.04007
	436.987	-0.000896076	436.987	0.00738	436.987	0.01171	436.987	0.01919	436.987	0.02622	436.987	0.03108	436.987	0.03809
	435.988	-0.000759348	435.988	0.00711	435.988	0.01121	435.988	0.01856	435.988	0.02525	435.988	0.02971	435.988	0.03641
	434.989	-0.000913383	434.989	0.00685	434.989	0.01066	434.989	0.01785	434.989	0.02407	434.989	0.02813	434.989	0.03462
	433.99	-0.000949081	433.99	0.00662	433.99	0.01018	433.99	0.01705	433.99	0.023	433.99	0.02683	433.99	0.03311
	432.991	-0.000906305	432.991	0.00635	432.991	0.00959	432.991	0.01636	432.991	0.02205	432.991	0.02583	432.991	0.03161
	431.991	-0.000963235	431.991	0.00612	431.991	0.00934	431.991	0.01568	431.991	0.02128	431.991	0.02457	431.991	0.03029
	430.992	-0.000903464	430.992	0.00608	430.992	0.00891	430.992	0.0151	430.992	0.02053	430.992	0.02361	430.992	0.02913
	429.992	-0.0011	429.992	0.00575	429.992	0.00851	429.992	0.01447	429.992	0.01965	429.992	0.02269	429.992	0.02786
	428.992	-0.000936682	428.992	0.00567	428.992	0.00818	428.992	0.01412	428.992	0.019	428.992	0.02168	428.992	0.02696
	427.992	-0.00107	427.992	0.00566	427.992	0.00783	427.992	0.01368	427.992	0.01853	427.992	0.02097	427.992	0.02604
	426.991	-0.000915863	426.991	0.00546	426.991	0.00779	426.991	0.01341	426.991	0.01803	426.991	0.02044	426.991	0.02525
	425.991	-0.000931103	425.991	0.0054	425.991	0.00764	425.991	0.01298	425.991	0.01764	425.991	0.01985	425.991	0.0245
	424.99	-0.00109	424.99	0.00515	424.99	0.00727	424.99	0.01263	424.99	0.0171	424.99	0.01912	424.99	0.02386
	423.989	-0.00102	423.989	0.00504	423.989	0.00712	423.989	0.01235	423.989	0.01679	423.989	0.01888	423.989	0.02344
	422.988	-0.001	422.988	0.00516	422.988	0.0071	422.988	0.0123	422.988	0.01656	422.988	0.01868	422.988	0.02309
	421.987	-0.000951457	421.987	0.00503	421.987	0.00706	421.987	0.01211	421.987	0.01644	421.987	0.01845	421.987	0.02282
	420.986	-0.000974806	420.986	0.005	420.986	0.00686	420.986	0.01191	420.986	0.01626	420.986	0.01813	420.986	0.02253
	419.984	-0.000920409	419.984	0.00516	419.984	0.00697	419.984	0.01186	419.984	0.0163	419.984	0.01817	419.984	0.02243
	418.983	-0.000916328	418.983	0.00508	418.983	0.00687	418.983	0.01202	418.983	0.01625	418.983	0.0183	418.983	0.02254
	418.019	-0.000954608	418.019	0.00503	418.019	0.00685	418.019	0.01201	418.019	0.01627	418.019	0.01813	418.019	0.0225
	417.017	-0.00092697	417.017	0.00513	417.017	0.00705	417.017	0.01229	417.017	0.0165	417.017	0.01835	417.017	0.02291
	416.015	-0.000971655	416.015	0.00524	416.015	0.00706	416.015	0.01236	416.015	0.01666	416.015	0.01868	416.015	0.02321
	415.013	-0.00113	415.013	0.00528	415.013	0.00715	415.013	0.01249	415.013	0.01692	415.013	0.01904	415.013	0.02347
	414.01	-0.00103	414.01	0.00529	414.01	0.00742	414.01	0.01281	414.01	0.01738	414.01	0.0196	414.01	0.0243
	413.007	-0.000869054	413.007	0.00558	413.007	0.00773	413.007	0.01351	413.007	0.01807	413.007	0.02037	413.007	0.02525
	412.004	-0.000818829	412.004	0.00577	412.004	0.00803	412.004	0.01383	412.004	0.01854	412.004	0.02107	412.004	0.02602
	411.001	-0.000901139	411.001	0.00598	411.001	0.00837	411.001	0.01425	411.001	0.01923	411.001	0.02189	411.001	0.02699
	409.998	-0.000920099	409.998	0.00607	409.998	0.00875	409.998	0.01467	409.998	0.01987	409.998	0.02276	409.998	0.02802
	408.995	-0.000897212	408.995	0.00626	408.995	0.00907	408.995	0.0154	408.995	0.02077	408.995	0.02373	408.995	0.02915
	407.991	-0.000746841	407.991	0.00655	407.991	0.00966	407.991	0.01605	407.991	0.02168	407.991	0.02508	407.991	0.03053
	406.987	-0.000894371	406.987	0.00671	406.987	0.00993	406.987	0.0167	406.987	0.02267	406.987	0.02625	406.987	0.03212
	405.984	-0.000920357	405.984	0.00696	405.984	0.0105	405.984	0.01757	405.984	0.02367	405.984	0.02767	405.984	0.03378
	405.018	-0.000765188	405.018	0.00733	405.018	0.01115	405.018	0.01853	405.018	0.02488	405.018	0.02902	405.018	0.0356
	404.014	-0.000849419	404.014	0.00755	404.014	0.01162	404.014	0.01934	404.014	0.02606	404.014	0.03054	404.014	0.03729
	403.01	-0.000835416	403.01	0.00795	403.01	0.01235	403.01	0.02032	403.01	0.02739	403.01	0.03226	403.01	0.03926
	402.005	-0.000661555	402.005	0.00834	402.005	0.0132	402.005	0.0216	402.005	0.029	402.005	0.03429	402.005	0.04171
	401	-0.000591506	401	0.00887	401	0.01392	401	0.02259	401	0.03055	401	0.03609	401	0.04383
	399.995	-0.000607481	399.995	0.00917	399.995	0.01463	399.995	0.02394	399.995	0.03203	399.995	0.03791	399.995	0.04615
	398.99	-0.000745187	398.99	0.00947	398.99	0.01541	398.99	0.02504	398.99	0.03351	398.99	0.04004	398.99	0.04861
	397.985	-0.000606706	397.985	0.01011	397.985	0.01638	397.985	0.02631	397.985	0.03548	397.985	0.04237	397.985	0.0513
	397.018	-0.000443562	397.018	0.01062	397.018	0.01735	397.018	0.02785	397.018	0.03746	397.018	0.04481	397.018	0.05418
	396.013	-0.000447752	396.013	0.01105	396.013	0.01841	396.013	0.02943	396.013	0.03938	396.013	0.04741	396.013	0.0572
	395.007	-0.000340215	395.007	0.01176	395.007	0.0195	395.007	0.03098	395.007	0.04139	395.007	0.04985	395.007	0.06028
	394.001	-0.000380202	394.001	0.01213	394.001	0.02042	394.001	0.03245	394.001	0.04333	394.001	0.05227	394.001	0.06302
	392.995	-0.000316729	392.995	0.01279	392.995	0.02157	392.995	0.03421	392.995	0.04563	392.995	0.05529	392.995	0.06674
	391.989	-0.000154098	391.989	0.01337	391.989	0.02272	391.989	0.0359	391.989	0.048	391.989	0.05807	391.989	0.07001
	390.983	0.000101563	390.983	0.01407	390.983	0.02411	390.983	0.03767	390.983	0.05049	390.983	0.06098	390.983	0.07348
	390.015	0.000159953	390.015	0.01474	390.015	0.0252	390.015	0.03948	390.015	0.05249	390.015	0.06377	390.015	0.07668
	389.009	0.000282534	389.009	0.01545	389.009	0.02639	389.009	0.04129	389.009	0.05492	389.009	0.06676	389.009	0.08011
	388.002	0.000392168	388.002	0.01604	388.002	0.02767	388.002	0.04308	388.002	0.05736	388.002	0.06984	388.002	0.08376
	386.995	0.000467597	386.995	0.01672	386.995	0.02902	386.995	0.04497	386.995	0.05989	386.995	0.07299	386.995	0.08741
	385.988	0.000505744	385.988	0.01744	385.988	0.03018	385.988	0.04693	385.988	0.06233	385.988	0.07605	385.988	0.09108
	385.019	0.000789955	385.019	0.01824	385.019	0.03147	385.019	0.04866	385.019	0.06458	385.019	0.07907	385.019	0.09434
	384.012	0.00111	384.012	0.01909	384.012	0.03286	384.012	0.05079	384.012	0.06725	384.012	0.08222	384.012	0.09821
	383.004	0.00136	383.004	0.01986	383.004	0.03434	383.004	0.05267	383.004	0.07006	383.004	0.08547	383.004	0.10204
	381.996	0.00156	381.996	0.02075	381.996	0.0358	381.996	0.05484	381.996	0.07272	381.996	0.08885	381.996	0.10602
	380.989	0.00185	380.989	0.02165	380.989	0.03727	380.989	0.05684	380.989	0.07552	380.989	0.09213	380.989	0.10994
	380.019	0.00211	380.019	0.02239	380.019	0.03861	380.019	0.05882	380.019	0.07772	380.019	0.09499	380.019	0.11298
	379.011	0.00261	379.011	0.02338	379.011	0.04017	379.011	0.0609	379.011	0.08057	379.011	0.09851	379.011	0.11698
	378.003	0.00301	378.003	0.02448	378.003	0.04173	378.003	0.06308	378.003	0.08324	378.003	0.1019	378.003	0.12109
	376.994	0.00355	376.994	0.0253	376.994	0.04318	376.994	0.06527	376.994	0.08611	376.994	0.10521	376.994	0.12465
	375.986	0.00412	375.986	0.02654	375.986	0.04508	375.986	0.06773	375.986	0.08884	375.986	0.10868	375.986	0.12858
	375.016	0.00458	375.016	0.02749	375.016	0.0464	375.016	0.06941	375.016	0.09109	375.016	0.1114	375.016	0.13151
	374.007	0.00555	374.007	0.02884	374.007	0.04831	374.007	0.07211	374.007	0.09455	374.007	0.11495	374.007	0.13563
	372.998	0.00649	372.998	0.03058	372.998	0.05036	372.998	0.07476	372.998	0.09752	372.998	0.11855	372.998	0.13966
	371.988	0.00751	371.988	0.03181	371.988	0.05241	371.988	0.07726	371.988	0.10072	371.988	0.12232	371.988	0.14364
	371.018	0.00862	371.018	0.0336	371.018	0.05446	371.018	0.07974	371.018	0.10357	371.018	0.12588	371.018	0.14722
	370.008	0.00974	370.008	0.03516	370.008	0.05659	370.008	0.08227	370.008	0.10665	370.008	0.12928	370.008	0.15084
	368.999	0.01135	368.999	0.03722	368.999	0.05903	368.999	0.08525	368.999	0.10988	368.999	0.13318	368.999	0.155
	367.989	0.01331	367.989	0.03957	367.989	0.06169	367.989	0.08857	367.989	0.11374	367.989	0.13731	367.989	0.1592
	367.018	0.0155	367.018	0.04178	367.018	0.06455	367.018	0.0916	367.018	0.11721	367.018	0.1414	367.018	0.16297
	366.007	0.01766	366.007	0.04454	366.007	0.0676	366.007	0.09524	366.007	0.12134	366.007	0.14556	366.007	0.16721
	364.997	0.02028	364.997	0.04746	364.997	0.07084	364.997	0.09903	364.997	0.12521	364.997	0.1498	364.997	0.17137
	363.987	0.02356	363.987	0.05102	363.987	0.07453	363.987	0.10318	363.987	0.12973	363.987	0.15457	363.987	0.17563
	363.015	0.02705	363.015	0.05471	363.015	0.07883	363.015	0.10752	363.015	0.13445	363.015	0.15968	363.015	0.18038
	362.004	0.03025	362.004	0.05816	362.004	0.08229	362.004	0.11128	362.004	0.13843	362.004	0.16409	362.004	0.18414
	360.993	0.03475	360.993	0.06282	360.993	0.08722	360.993	0.1163	360.993	0.14366	360.993	0.1697	360.993	0.18918
	359.982	0.03887	359.982	0.06702	359.982	0.09165	359.982	0.12117	359.982	0.1486	359.982	0.17455	359.982	0.19325
	359.01	0.04415	359.01	0.07242	359.01	0.09723	359.01	0.12671	359.01	0.15455	359.01	0.18079	359.01	0.19833
	357.999	0.05063	357.999	0.07879	357.999	0.10338	357.999	0.13349	357.999	0.16065	357.999	0.18732	357.999	0.20401
	356.987	0.05624	356.987	0.08441	356.987	0.10943	356.987	0.13934	356.987	0.16676	356.987	0.19316	356.987	0.2092
	356.014	0.06374	356.014	0.0915	356.014	0.11679	356.014	0.14708	356.014	0.1741	356.014	0.20069	356.014	0.21486
	355.003	0.07061	355.003	0.09861	355.003	0.12354	355.003	0.15415	355.003	0.18125	355.003	0.20764	355.003	0.22042
	353.991	0.07867	353.991	0.10693	353.991	0.13145	353.991	0.16201	353.991	0.18899	353.991	0.21577	353.991	0.22677
	353.018	0.08781	353.018	0.11589	353.018	0.14037	353.018	0.17092	353.018	0.19768	353.018	0.22423	353.018	0.23343
	352.006	0.09855	352.006	0.12594	352.006	0.14996	352.006	0.18028	352.006	0.20687	352.006	0.23323	352.006	0.2407
	350.993	0.10903	350.993	0.13655	350.993	0.16075	350.993	0.19069	350.993	0.2175	350.993	0.2434	350.993	0.24821
	349.981	0.1203	349.981	0.14741	349.981	0.17134	349.981	0.2014	349.981	0.22736	349.981	0.25409	349.981	0.25574
	349.007	0.13127	349.007	0.15907	349.007	0.18258	349.007	0.21263	349.007	0.23858	349.007	0.26473	349.007	0.26367
	347.994	0.1458	347.994	0.17295	347.994	0.19627	347.994	0.22602	347.994	0.25097	347.994	0.27709	347.994	0.2732
	346.981	0.15982	346.981	0.18664	346.981	0.21021	346.981	0.24004	346.981	0.26392	346.981	0.29031	346.981	0.2831
	346.007	0.17476	346.007	0.20023	346.007	0.22362	346.007	0.25317	346.007	0.27737	346.007	0.30201	346.007	0.2928
	344.994	0.18891	344.994	0.21462	344.994	0.23709	344.994	0.26685	344.994	0.29003	344.994	0.31593	344.994	0.3025
	343.981	0.20467	343.981	0.22999	343.981	0.25135	343.981	0.28136	343.981	0.30428	343.981	0.32912	343.981	0.31227
	343.006	0.22331	343.006	0.24764	343.006	0.26905	343.006	0.298	343.006	0.32096	343.006	0.34511	343.006	0.32426
	341.993	0.2429	341.993	0.26695	341.993	0.28759	341.993	0.31644	341.993	0.33817	341.993	0.36266	341.993	0.33649
	341.018	0.26225	341.018	0.28577	341.018	0.30586	341.018	0.3346	341.018	0.35534	341.018	0.37959	341.018	0.3493
	340.004	0.28194	340.004	0.30523	340.004	0.32441	340.004	0.35282	340.004	0.37379	340.004	0.39587	340.004	0.36158
	338.99	0.30305	338.99	0.32599	338.99	0.34471	338.99	0.37184	338.99	0.39147	338.99	0.41484	338.99	0.37479
	338.015	0.3255	338.015	0.3466	338.015	0.36553	338.015	0.39186	338.015	0.41075	338.015	0.43352	338.015	0.38863
	337.001	0.3465	337.001	0.36794	337.001	0.38491	337.001	0.41199	337.001	0.42977	337.001	0.45253	337.001	0.40231
	335.987	0.36826	335.987	0.38809	335.987	0.40466	335.987	0.43088	335.987	0.44868	335.987	0.46979	335.987	0.41529
	335.011	0.3864	335.011	0.40541	335.011	0.42256	335.011	0.44773	335.011	0.46388	335.011	0.4852	335.011	0.42673
	333.996	0.40363	333.996	0.42284	333.996	0.43964	333.996	0.46464	333.996	0.48007	333.996	0.50132	333.996	0.43793
	332.982	0.42138	332.982	0.44026	332.982	0.45597	332.982	0.48035	332.982	0.49514	332.982	0.51574	332.982	0.449
	332.006	0.43644	332.006	0.45429	332.006	0.46941	332.006	0.49357	332.006	0.50716	332.006	0.52782	332.006	0.45766
	330.991	0.45011	330.991	0.468	330.991	0.48276	330.991	0.50636	330.991	0.51966	330.991	0.5398	330.991	0.46612
	330.014	0.46044	330.014	0.47816	330.014	0.492	330.014	0.51529	330.014	0.52824	330.014	0.54835	330.014	0.4722
	328.999	0.4699	328.999	0.48714	328.999	0.50058	328.999	0.52383	328.999	0.53626	328.999	0.55567	328.999	0.47773
	327.984	0.47936	327.984	0.49586	327.984	0.50932	327.984	0.53236	327.984	0.54411	327.984	0.56308	327.984	0.48261
	327.007	0.48585	327.007	0.50274	327.007	0.51504	327.007	0.53869	327.007	0.54963	327.007	0.56865	327.007	0.48627
	325.991	0.49128	325.991	0.50756	325.991	0.5201	325.991	0.54293	325.991	0.55394	325.991	0.57238	325.991	0.48903
	325.015	0.4951	325.015	0.51122	325.015	0.52377	325.015	0.54617	325.015	0.55726	325.015	0.57586	325.015	0.49108
	323.999	0.49799	323.999	0.5142	323.999	0.52624	323.999	0.54898	323.999	0.55943	323.999	0.57801	323.999	0.49271
	322.982	0.50102	322.982	0.5166	322.982	0.529	322.982	0.55135	322.982	0.56216	322.982	0.58049	322.982	0.4945
	322.005	0.5036	322.005	0.51954	322.005	0.53178	322.005	0.55427	322.005	0.56465	322.005	0.58247	322.005	0.49664
	320.989	0.50654	320.989	0.52252	320.989	0.53459	320.989	0.55726	320.989	0.56767	320.989	0.58587	320.989	0.49896
	320.011	0.5097	320.011	0.52578	320.011	0.53798	320.011	0.5604	320.011	0.571	320.011	0.58945	320.011	0.50148
	318.995	0.51383	318.995	0.52997	318.995	0.54261	318.995	0.56523	318.995	0.57538	318.995	0.59384	318.995	0.50502
	318.017	0.52267	318.017	0.53878	318.017	0.55107	318.017	0.57399	318.017	0.58431	318.017	0.60287	318.017	0.5122
	317	0.53426	317	0.55082	317	0.56307	317	0.58564	317	0.59578	317	0.61485	317	0.52166
	315.983	0.54417	315.983	0.5609	315.983	0.57286	315.983	0.59557	315.983	0.60584	315.983	0.62412	315.983	0.52971
	315.005	0.54405	315.005	0.56092	315.005	0.57305	315.005	0.59647	315.005	0.60632	315.005	0.62543	315.005	0.53085
	313.988	0.53953	313.988	0.55622	313.988	0.56873	313.988	0.59249	313.988	0.60305	313.988	0.62223	313.988	0.52869
	313.01	0.53963	313.01	0.55731	313.01	0.57016	313.01	0.59371	313.01	0.60513	313.01	0.62436	313.01	0.53076
	311.992	0.54989	311.992	0.56721	311.992	0.57994	311.992	0.60463	311.992	0.61551	311.992	0.63473	311.992	0.53898
	311.014	0.55981	311.014	0.5782	311.014	0.59088	311.014	0.61513	311.014	0.62596	311.014	0.64578	311.014	0.5479
	309.996	0.56474	309.996	0.58271	309.996	0.59584	309.996	0.62073	309.996	0.63114	309.996	0.65172	309.996	0.55334
	309.017	0.56763	309.017	0.58584	309.017	0.59942	309.017	0.62434	309.017	0.63533	309.017	0.65554	309.017	0.55728
	307.999	0.57379	307.999	0.59243	307.999	0.6061	307.999	0.63167	307.999	0.64194	307.999	0.66365	307.999	0.56476
	306.981	0.58743	306.981	0.606	306.981	0.61982	306.981	0.6453	306.981	0.65689	306.981	0.67887	306.981	0.57643
	306.002	0.60345	306.002	0.62311	306.002	0.63675	306.002	0.66244	306.002	0.67434	306.002	0.69684	306.002	0.59129
	304.983	0.61969	304.983	0.63954	304.983	0.65385	304.983	0.68093	304.983	0.69261	304.983	0.71513	304.983	0.60717
	304.004	0.63854	304.004	0.65803	304.004	0.67252	304.004	0.70046	304.004	0.71219	304.004	0.73467	304.004	0.62435
	302.985	0.66376	302.985	0.68227	302.985	0.69985	302.985	0.72674	302.985	0.74031	302.985	0.7634	302.985	0.64868
	302.006	0.68693	302.006	0.70689	302.006	0.7242	302.006	0.75236	302.006	0.76487	302.006	0.78997	302.006	0.67058
	300.987	0.70703	300.987	0.72789	300.987	0.74602	300.987	0.77493	300.987	0.7877	300.987	0.81381	300.987	0.69185
	300.007	0.72379	300.007	0.74693	300.007	0.76644	300.007	0.79531	300.007	0.80856	300.007	0.83705	300.007	0.7106
	298.988	0.75165	298.988	0.77282	298.988	0.79355	298.988	0.82587	298.988	0.83929	298.988	0.86505	298.988	0.73676
	298.008	0.79411	298.008	0.81562	298.008	0.83877	298.008	0.86992	298.008	0.88121	298.008	0.90974	298.008	0.77359
	296.989	0.8416	296.989	0.86162	296.989	0.88316	296.989	0.91963	296.989	0.9312	296.989	0.96229	296.989	0.81505
	296.008	0.88996	296.008	0.91657	296.008	0.93794	296.008	0.97488	296.008	0.98559	296.008	1.01528	296.008	0.85685
	294.989	0.96237	294.989	0.9841	294.989	1.00145	294.989	1.04333	294.989	1.05206	294.989	1.08248	294.989	0.9142
	294.008	1.03366	294.008	1.05437	294.008	1.0774	294.008	1.11654	294.008	1.12449	294.008	1.15958	294.008	0.97371
	292.988	1.13778	292.988	1.15619	292.988	1.17212	292.988	1.21163	292.988	1.22914	292.988	1.25021	292.988	1.04829
	292.008	1.24135	292.008	1.26011	292.008	1.27248	292.008	1.31672	292.008	1.32394	292.008	1.35412	292.008	1.12972
	290.988	1.33066	290.988	1.34986	290.988	1.36597	290.988	1.40123	290.988	1.40998	290.988	1.44792	290.988	1.19959
	290.007	1.39531	290.007	1.41465	290.007	1.43152	290.007	1.46955	290.007	1.47618	290.007	1.50566	290.007	1.24906
	288.986	1.46349	288.986	1.4858	288.986	1.49918	288.986	1.53754	288.986	1.54335	288.986	1.58097	288.986	1.30535
	288.005	1.52411	288.005	1.54377	288.005	1.56139	288.005	1.59914	288.005	1.60423	288.005	1.63923	288.005	1.35615
	286.985	1.59075	286.985	1.61265	286.985	1.62224	286.985	1.66821	286.985	1.67196	286.985	1.70895	286.985	1.41193
	286.003	1.64738	286.003	1.66062	286.003	1.68009	286.003	1.72392	286.003	1.72462	286.003	1.76732	286.003	1.45957
	284.983	1.70813	284.983	1.72123	284.983	1.74072	284.983	1.7827	284.983	1.78451	284.983	1.83043	284.983	1.5102
	284.001	1.77606	284.001	1.79511	284.001	1.80587	284.001	1.85649	284.001	1.858	284.001	1.90008	284.001	1.56737
	283.019	1.87297	283.019	1.88914	283.019	1.90617	283.019	1.94662	283.019	1.95383	283.019	1.9988	283.019	1.64877
	281.998	1.97844	281.998	1.99596	281.998	2.01164	281.998	2.06529	281.998	2.05651	281.998	2.11291	281.998	1.74215
	281.016	2.08205	281.016	2.11171	281.016	2.12314	281.016	2.18038	281.016	2.17174	281.016	2.22493	281.016	1.83948
	279.995	2.20228	279.995	2.23279	279.995	2.2456	279.995	2.28411	279.995	2.29469	279.995	2.34182	279.995	1.93704
	279.013	2.32641	279.013	2.34279	279.013	2.36134	279.013	2.39422	279.013	2.39498	279.013	2.46138	279.013	2.02854
	277.991	2.43554	277.991	2.4599	277.991	2.46986	277.991	2.5147	277.991	2.50319	277.991	2.56747	277.991	2.13108
	277.009	2.55047	277.009	2.56563	277.009	2.56528	277.009	2.60702	277.009	2.61684	277.009	2.67986	277.009	2.23136
	275.987	2.69079	275.987	2.70698	275.987	2.70608	275.987	2.75932	275.987	2.74748	275.987	2.82603	275.987	2.35551
	275.004	2.84861	275.004	2.89019	275.004	2.89096	275.004	2.9177	275.004	2.89212	275.004	2.95675	275.004	2.50179
	273.982	3.11024	273.982	3.15143	273.982	3.09267	273.982	3.13427	273.982	3.10097	273.982	3.1937	273.982	2.75758
	273	3.36876	273	3.43256	273	3.34308	273	3.3134	273	3.36074	273	3.46589	273	3.157
	272.017	3.57317	272.017	3.61414	272.017	3.57875	272.017	3.50266	272.017	3.42144	272.017	3.54881	272.017	3.4878
	270.994	3.66635	270.994	3.65679	270.994	3.53255	270.994	3.51167	270.994	3.44906	270.994	3.79738	270.994	3.50583
	270.011	3.62015	270.011	3.64288	270.011	3.56175	270.011	3.71787	270.011	3.43852	270.011	3.69867	270.011	3.72849
	268.989	3.66381	268.989	3.52973	268.989	3.56794	268.989	3.6662	268.989	3.45212	268.989	3.86665	268.989	3.52244
	268.005	3.70186	268.005	3.54894	268.005	3.66249	268.005	3.6468	268.005	3.49673	268.005	3.63214	268.005	3.73565
	266.983	3.69698	266.983	3.71224	266.983	3.54276	266.983	3.62829	266.983	3.51158	266.983	3.80272	266.983	3.7977
	265.999	3.64022	265.999	3.50206	265.999	3.51252	265.999	3.67268	265.999	3.52476	265.999	3.94032	265.999	3.61205
	265.016	3.80317	265.016	3.5601	265.016	3.58902	265.016	3.58576	265.016	3.51845	265.016	3.8011	265.016	3.64584
	263.993	3.48756	263.993	4.19038	263.993	3.74517	263.993	3.6475	263.993	3.64899	263.993	3.61559	263.993	3.67629
	263.009	4.01292	263.009	3.57852	263.009	3.67576	263.009	3.59004	263.009	3.50557	263.009	3.85639	263.009	3.70559
	261.985	3.65576	261.985	3.70295	261.985	3.61528	261.985	3.71905	261.985	3.63346	261.985	3.94452	261.985	3.65276
	261.001	3.57524	261.001	3.86023	261.001	3.44271	261.001	3.57274	261.001	3.47575	261.001	3.69237	261.001	3.76394
	260.017	3.6766	260.017	3.79736	260.017	3.64267	260.017	3.61902	260.017	3.59362	260.017	3.70857	260.017	3.68101
	258.994	3.70513	258.994	3.58747	258.994	3.57961	258.994	3.57015	258.994	3.58811	258.994	3.58144	258.994	3.88705
	258.009	3.68935	258.009	3.77267	258.009	3.7745	258.009	3.62037	258.009	3.84619	258.009	3.77795	258.009	3.74892
	256.986	3.47327	256.986	3.6528	256.986	3.6576	256.986	3.55659	256.986	3.80873	256.986	3.58623	256.986	3.65834
	256.001	3.80661	256.001	4.01202	256.001	3.74478	256.001	3.75918	256.001	3.60187	256.001	3.75375	256.001	3.61489
	255.016	3.53979	255.016	3.53717	255.016	3.98641	255.016	3.56829	255.016	3.68649	255.016	3.71025	255.016	4.28564
	253.992	3.90069	253.992	3.57479	253.992	3.64553	253.992	3.64883	253.992	3.39774	253.992	3.66228	253.992	3.46293
	253.008	3.81055	253.008	3.61265	253.008	3.54264	253.008	3.61988	253.008	3.56669	253.008	3.64788	253.008	3.75014
	251.983	3.74275	251.983	3.75105	251.983	3.96758	251.983	3.79784	251.983	3.90501	251.983	3.61936	251.983	3.74209
	250.998	3.54721	250.998	3.88818	250.998	3.62494	250.998	3.79688	250.998	3.61772	250.998	3.63368	250.998	3.58696
	250.013	3.90351	250.013	3.62894	250.013	3.64057	250.013	3.54282	250.013	3.74996	250.013	4.12653	250.013	3.58138
	248.989	3.57966	248.989	3.69241	248.989	3.43078	248.989	3.64849	248.989	3.551	248.989	3.51724	248.989	3.53795
	248.003	3.55743	248.003	3.5995	248.003	3.57924	248.003	3.66565	248.003	3.64626	248.003	3.54053	248.003	3.52193
	247.018	3.75346	247.018	3.67518	247.018	3.69629	247.018	3.70279	247.018	3.56586	247.018	3.84989	247.018	3.70627
	245.993	3.55146	245.993	3.62197	245.993	3.51183	245.993	3.70853	245.993	3.57638	245.993	3.48534	245.993	3.50559
	245.007	3.56093	245.007	3.62353	245.007	3.82827	245.007	3.69582	245.007	3.56484	245.007	3.98719	245.007	3.64899
	243.982	3.53854	243.982	3.5655	243.982	3.36628	243.982	3.6829	243.982	3.38015	243.982	3.60641	243.982	3.25713
	242.997	3.57285	242.997	3.6019	242.997	3.55389	242.997	3.41813	242.997	3.62593	242.997	3.53492	242.997	3.45071
	242.011	3.52355	242.011	3.50527	242.011	3.5928	242.011	3.46536	242.011	3.51257	242.011	3.51182	242.011	3.30419
	240.985	3.37839	240.985	3.5027	240.985	3.37475	240.985	3.59494	240.985	3.49144	240.985	3.53753	240.985	3.22021
	239.999	3.14013	239.999	3.18544	239.999	3.12192	239.999	3.23241	239.999	3.30753	239.999	3.24179	239.999	3.0422
	239.013	3.01153	239.013	3.06194	239.013	3.01219	239.013	2.97769	239.013	3.00663	239.013	3.09173	239.013	2.91212
	237.987	2.99522	237.987	2.9286	237.987	2.9895	237.987	3.14601	237.987	3.07408	237.987	3.17837	237.987	2.8164
	237.001	3.05018	237.001	2.95736	237.001	2.95313	237.001	3.01153	237.001	3.0392	237.001	3.04783	237.001	2.88848
	236.015	3.11144	236.015	3.01491	236.015	2.99305	236.015	3.09399	236.015	3.13066	236.015	3.14521	236.015	2.99003
	234.989	3.17644	234.989	3.25204	234.989	3.15353	234.989	3.45559	234.989	3.14524	234.989	3.30478	234.989	3.18416
	234.002	3.44828	234.002	3.2079	234.002	3.48103	234.002	3.27409	234.002	3.30604	234.002	3.43083	234.002	3.28633
	233.016	3.5794	233.016	3.87559	233.016	3.65063	233.016	3.41533	233.016	3.56606	233.016	3.36076	233.016	3.53932
	231.989	3.57337	231.989	3.59085	231.989	4.79657	231.989	3.53746	231.989	10	231.989	3.33983	231.989	10
	231.002	10	231.002	3.33503	231.002	3.65912	231.002	3.79559	231.002	3.38181	231.002	3.65208	231.002	3.36397
	230.015	10	230.015	3.57044	230.015	3.61483	230.015	4.00439	230.015	4.37234	230.015	3.51545	230.015	3.44981
	228.989	3.76651	228.989	3.3706	228.989	3.9904	228.989	4.89971	228.989	10	228.989	10	228.989	3.31862
	228.002	3.77222	228.002	3.65575	228.002	4.2688	228.002	3.6473	228.002	3.42903	228.002	3.81747	228.002	4.03093
	227.015	3.62985	227.015	3.51722	227.015	3.63327	227.015	3.60521	227.015	3.62527	227.015	3.57084	227.015	3.64117
	225.988	3.38661	225.988	3.36425	225.988	3.45051	225.988	3.59687	225.988	3.62858	225.988	3.3691	225.988	3.73059
	225	3.35169	225	3.55014	225	3.45341	225	3.33114	225	3.54321	225	3.60985	225	3.68164
	224.013	3.2865	224.013	3.35282	224.013	3.36945	224.013	3.49495	224.013	3.32193	224.013	3.49044	224.013	3.26071
	222.986	3.24294	222.986	3.34899	222.986	3.37499	222.986	3.56997	222.986	3.25283	222.986	3.35775	222.986	3.22248
	221.998	3.05536	221.998	3.22945	221.998	3.43121	221.998	3.14683	221.998	3.45309	221.998	3.21215	221.998	3.13383
	221.011	3.00549	221.011	3.14998	221.011	3.07671	221.011	3.18776	221.011	3.18243	221.011	3.25016	221.011	3.30642
	219.983	2.89565	219.983	2.78009	219.983	2.96366	219.983	3.17137	219.983	2.9257	219.983	2.8954	219.983	2.93138
	218.995	3.22802	218.995	2.79367	218.995	2.87857	218.995	2.68257	218.995	2.79014	218.995	2.80376	218.995	2.59928
	218.007	2.80137	218.007	2.77115	218.007	2.74271	218.007	2.65849	218.007	2.62583	218.007	2.94971	218.007	2.6405
	217.019	2.42178	217.019	2.67267	217.019	2.69321	217.019	2.52161	217.019	2.54402	217.019	2.85897	217.019	2.36975
	215.992	2.14449	215.992	2.22207	215.992	2.66065	215.992	2.61781	215.992	2.4452	215.992	2.36389	215.992	2.808
	215.003	2.15247	215.003	2.31361	215.003	2.24076	215.003	2.15357	215.003	2.40635	215.003	2.21817	215.003	2.27654
	214.015	2.08279	214.015	2.04587	214.015	2.18851	214.015	1.95653	214.015	2.54799	214.015	1.87952	214.015	2.4698
	212.987	1.79967	212.987	1.84601	212.987	1.85984	212.987	1.93617	212.987	2.03319	212.987	1.60773	212.987	1.73989
	211.999	1.36117	211.999	2.33887	211.999	1.35508	211.999	1.74741	211.999	1.55528	211.999	1.43434	211.999	1.73939
	211.01	1.13122	211.01	1.20299	211.01	1.58023	211.01	1.78068	211.01	1.26073	211.01	1.22395	211.01	1.34403
	209.982	1.05148	209.982	1.36784	209.982	1.26257	209.982	1.18036	209.982	1.11258	209.982	0.97845	209.982	1.16407
	208.993	0.63066	208.993	0.6767	208.993	0.87033	208.993	1.94991	208.993	1.02061	208.993	1.19753	208.993	0.74195
	208.005	0.59064	208.005	0.78646	208.005	0.84725	208.005	0.51753	208.005	0.9869	208.005	0.9809	208.005	0.70974
	207.016	0.62251	207.016	0.46563	207.016	0.68426	207.016	0.70963	207.016	0.78439	207.016	0.4805	207.016	0.9255
	205.987	0.54522	205.987	0.49043	205.987	0.91284	205.987	0.64789	205.987	0.65592	205.987	0.75523	205.987	0.4879
	204.998	0.24356	204.998	0.4288	204.998	0.57297	204.998	0.59093	204.998	10	204.998	0.26692	204.998	0.44694
	204.009	0.20991	204.009	0.3183	204.009	0.4662	204.009	0.45536	204.009	0.43708	204.009	0.35168	204.009	0.51184
	202.98	0.62405	202.98	0.6465	202.98	0.42396	202.98	0.46133	202.98	0.64304	202.98	0.52164	202.98	0.96856
	201.991	0.31762	201.991	0.65768	201.991	0.40823	201.991	0.38735	201.991	0.53669	201.991	0.45068	201.991	0.4068
	201.002	0.15582	201.002	0.67874	201.002	0.1785	201.002	0.5899	201.002	0.30841	201.002	0.44267	201.002	0.26614
	200.012	0.50397	200.012	0.38715	200.012	0.25129	200.012	0.21757	200.012	0.52356	200.012	0.77576	200.012	0.61409

## Sheet: Supplementary Fig.S10
Fig S10 a	Time (s)	Current density (mA cm-2)	Time (s)	Current density (mA cm-2)	Time (s)	Current density (mA cm-2)	Time (s)	Current density (mA cm-2)	Time (s)	Current density (mA cm-2)		Fig_S10b														Fig_S10c	Blank		Co-B_0V		Co-B_-0.05V		Co-B_-0.10V		Co-B_-0.15V		Co-B_-0.20V			Fig. S10d	E-iR ( V vs.RHE)	FENH3	Error bar	FE NO2–	Error bar
	0	-0.16641	0	-0.21875	0	-0.39294	0	-0.68164	0	-2.51709			Blank		Co-B_0V		Co-B_-0.05V		Co-B_-0.10V		Co-B_-0.15V		Co-B_-0.20V				Wavelength (nm)	Abs	Wavelength (nm)	Abs	Wavelength (nm)	Abs	Wavelength (nm)	Abs	Wavelength (nm)	Abs	Wavelength (nm)	Abs			0	10.4467	4.76991	1.41648	0.56709
	0.5	-0.17383	0.5	-0.22021	0.5	-0.41211	0.5	-0.65735	0.5	-2.6416			Wavelength (nm)	Abs	Wavelength (nm)	Abs	Wavelength (nm)	Abs	Wavelength (nm)	Abs	Wavelength (nm)	Abs	Wavelength (nm)	Abs			799.983	-0.000304468	800.017	-0.000889359	800.017	-0.00272	800.017	0.00912	800.017	-0.0017	800.017	0.01512			-0.05	8.89462	2.45452	0.59804	0.39611
	1	-0.18344	1	-0.23474	1	-0.41675	1	-0.64465	1	-2.73926			799.992	0.01291	800.017	0.01939	800.017	0.0169	800.017	0.02465	800.017	0.07956	800.017	0.09103			799.011	-0.0014	799.011	-0.000575685	799.011	-0.00161	799.011	0.00906	799.011	-0.00137	799.011	0.01543			-0.1	21.266	5.22441	2.08218	0.42021
	1.5	-0.19344	1.5	-0.26147	1.5	-0.43311	1.5	-0.63293	1.5	-2.8418			798.986	0.01338	799.011	0.01948	799.011	0.01776	799.011	0.02593	799.011	0.08175	799.011	0.0935			798.004	-0.000693501	798.004	-0.001	798.004	-0.0021	798.004	0.00931	798.004	-0.00191	798.004	0.01517			-0.15	46.6579	7.65063	1.8272	0.69426
	2	-0.20789	2	-0.25061	2	-0.44238	2	-0.61877	2	-2.93091			798.014	0.01367	798.004	0.01973	798.004	0.01768	798.004	0.02608	798.004	0.08306	798.004	0.09454			796.997	-0.00104	796.997	-0.000539129	796.997	-0.00223	796.997	0.00893	796.997	-0.00157	796.997	0.01448			-0.2	64.7231	5.84266	1.13029	0.20896
	2.5	-0.22083	2.5	-0.25806	2.5	-0.45703	2.5	-0.61328	2.5	-3.03955			797.007	0.01349	796.997	0.02008	796.997	0.01768	796.997	0.02647	796.997	0.08465	796.997	0.09635			795.989	-0.000503294	795.989	-0.00084389	795.989	-0.00184	795.989	0.00857	795.989	-0.00153	795.989	0.01491
	3	-0.23535	3	-0.26868	3	-0.46423	3	-0.60779	3	-3.12744			795.999	0.01344	795.989	0.02008	795.989	0.01761	795.989	0.02676	795.989	0.08698	795.989	0.09819			795.016	-0.000518859	795.016	-0.000449614	795.016	-0.00236	795.016	0.00881	795.016	-0.00177	795.016	0.01487
	3.5	-0.25256	3.5	-0.28137	3.5	-0.48083	3.5	-0.60327	3.5	-3.17749			794.991	0.01334	795.016	0.01974	795.016	0.01815	795.016	0.02708	795.016	0.08826	795.016	0.10022			794.007	-0.000962667	794.007	-0.000514257	794.007	-0.00222	794.007	0.00916	794.007	-0.00161	794.007	0.01511
	4	-0.27051	4	-0.2832	4	-0.49353	4	-0.60486	4	-3.28735			794.017	0.01336	794.007	0.02057	794.007	0.01855	794.007	0.02784	794.007	0.09002	794.007	0.10198			792.998	-0.000908785	792.998	-0.00044739	792.998	-0.002	792.998	0.00945	792.998	-0.00201	792.998	0.01471
	4.5	-0.28577	4.5	-0.28882	4.5	-0.5011	4.5	-0.59949	4.5	-3.35938			793.008	0.01329	792.998	0.02072	792.998	0.01862	792.998	0.028	792.998	0.09169	792.998	0.10397			791.989	-0.00112	791.989	-0.00108	791.989	-0.00247	791.989	0.0087	791.989	-0.00198	791.989	0.01454
	5	-0.30127	5	-0.30151	5	-0.51013	5	-0.60242	5	-3.46924			791.999	0.01326	791.989	0.0202	791.989	0.01816	791.989	0.02824	791.989	0.09318	791.989	0.10518			791.014	-0.000812732	791.014	-0.00128	791.014	-0.00315	791.014	0.009	791.014	-0.00267	791.014	0.01364
	5.5	-0.31995	5.5	-0.30652	5.5	-0.52319	5.5	-0.60754	5.5	-3.54736			790.989	0.01324	791.014	0.02059	791.014	0.01784	791.014	0.02854	791.014	0.09464	791.014	0.10663			790.004	-0.00144	790.004	-0.000676908	790.004	-0.00247	790.004	0.00936	790.004	-0.00176	790.004	0.0143
	6	-0.33875	6	-0.31226	6	-0.53223	6	-0.6106	6	-3.62915			790.014	0.01332	790.004	0.02155	790.004	0.01878	790.004	0.02927	790.004	0.09772	790.004	0.10879			788.993	-0.00126	788.994	-0.000611927	788.994	-0.00199	788.994	0.00915	788.994	-0.00174	788.994	0.01499
	6.5	-0.35437	6.5	-0.31873	6.5	-0.54431	6.5	-0.61646	6.5	-3.69263			789.004	0.01376	788.994	0.02137	788.994	0.0194	788.994	0.02999	788.994	0.09963	788.994	0.11164			788.017	-0.000374822	787.983	-0.000501019	787.983	-0.00217	787.983	0.00955	787.983	-0.00116	787.983	0.0154
	7	-0.37256	7	-0.32983	7	-0.55518	7	-0.62378	7	-3.78174			787.993	0.01351	787.983	0.02224	787.983	0.01966	787.983	0.03089	787.983	0.10152	787.983	0.11352			787.006	-0.00105	787.006	-0.00127	787.006	-0.00204	787.006	0.00936	787.006	-0.00206	787.006	0.01444
	7.5	-0.38538	7.5	-0.33472	7.5	-0.5675	7.5	-0.62744	7.5	-3.84155			787.017	0.01325	787.006	0.02192	787.006	0.01952	787.006	0.03028	787.006	0.10282	787.006	0.11522			785.994	-0.000448683	785.995	-0.000668017	785.995	-0.00227	785.995	0.00884	785.995	-0.00168	785.995	0.01479
	8	-0.40454	8	-0.34912	8	-0.573	8	-0.6333	8	-3.91968			786.005	0.01361	785.995	0.02237	785.995	0.01961	785.995	0.03123	785.995	0.10502	785.995	0.11731			785.017	-0.00106	784.983	-0.00102	784.983	-0.00242	784.983	0.00909	784.983	-0.00182	784.983	0.0144
	8.5	-0.42249	8.5	-0.35461	8.5	-0.58069	8.5	-0.64038	8.5	-3.95996			784.993	0.01363	784.983	0.02265	784.983	0.02006	784.983	0.03146	784.983	0.10677	784.983	0.11942			784.004	-0.000583078	784.005	-0.00101	784.005	-0.0024	784.005	0.00907	784.005	-0.00218	784.005	0.01434
	9	-0.43958	9	-0.35779	9	-0.59058	9	-0.65515	9	-4.03198			784.015	0.01385	784.005	0.02264	784.005	0.01981	784.005	0.03225	784.005	0.10889	784.005	0.12136			782.991	-0.000576926	782.992	-0.00038284	782.992	-0.00179	782.992	0.01012	782.992	-0.00118	782.992	0.01492
	9.5	-0.45361	9.5	-0.3656	9.5	-0.60266	9.5	-0.66248	9.5	-4.09546			783.003	0.01345	782.992	0.02355	782.992	0.02077	782.992	0.03352	782.992	0.11174	782.992	0.12416			782.013	-0.000628936	782.014	-0.00137	782.014	-0.00246	782.014	0.00928	782.014	-0.00206	782.014	0.0141
	10	-0.47205	10	-0.37646	10	-0.61597	10	-0.67163	10	-4.1687			781.989	0.01418	782.014	0.02356	782.014	0.02042	782.014	0.03285	782.014	0.11271	782.014	0.12605			780.999	-0.000630952	781.001	-0.000783172	781.001	-0.00228	781.001	0.00963	781.001	-0.0018	781.001	0.01443
	10.5	-0.48779	10.5	-0.37573	10.5	-0.62109	10.5	-0.68091	10.5	-4.2395			781.011	0.01344	781.001	0.0235	781.001	0.02081	781.001	0.03387	781.001	0.1157	781.001	0.12764			779.985	-0.00122	779.987	-0.000450286	779.987	-0.002	779.987	0.00903	779.987	-0.00153	779.987	0.01467
	11	-0.49939	11	-0.38452	11	-0.62573	11	-0.68774	11	-4.27734			779.997	0.01369	779.987	0.02395	779.987	0.02134	779.987	0.03428	779.987	0.11771	779.987	0.13017			779.005	-0.000524288	779.007	-0.000704045	779.007	-0.00265	779.007	0.00869	779.007	-0.0018	779.007	0.01412
	11.5	-0.51294	11.5	-0.39185	11.5	-0.63623	11.5	-0.69055	11.5	-4.35913			779.017	0.01377	779.007	0.02396	779.007	0.02107	779.007	0.03461	779.007	0.1192	779.007	0.13184			777.99	-0.000861045	777.992	-0.0011	777.992	-0.00294	777.992	0.00884	777.992	-0.00172	777.992	0.01411
	12	-0.526	12	-0.39746	12	-0.64368	12	-0.70203	12	-4.4104			778.003	0.01345	777.992	0.02435	777.992	0.02134	777.992	0.03557	777.992	0.12157	777.992	0.13439			777.01	-7.72369e-05	777.012	-0.000894164	777.012	-0.00289	777.012	0.00876	777.012	-0.00189	777.012	0.01408
	12.5	-0.53943	12.5	-0.39954	12.5	-0.65112	12.5	-0.71558	12.5	-4.46777			776.988	0.01399	777.012	0.02503	777.012	0.02157	777.012	0.03569	777.012	0.12364	777.012	0.13708			775.994	-0.00113	775.997	-0.000746737	775.997	-0.00227	775.997	0.0087	775.997	-0.00176	775.997	0.01429
	13	-0.55249	13	-0.4043	13	-0.65918	13	-0.72693	13	-4.51416			776.007	0.01413	775.997	0.02516	775.997	0.02171	775.997	0.03617	775.997	0.12679	775.997	0.13962			775.013	-0.00144	775.016	-0.00037265	775.016	-0.00199	775.016	0.00923	775.016	-0.00153	775.016	0.01434
	13.5	-0.56287	13.5	-0.41467	13.5	-0.66821	13.5	-0.73315	13.5	-4.57031			774.991	0.0137	775.016	0.02575	775.016	0.02219	775.016	0.03727	775.016	0.12865	775.016	0.14182			773.997	-0.000499674	774	-0.000752681	774	-0.00237	774	0.00908	774	-0.00184	774	0.01382
	14	-0.57422	14	-0.41296	14	-0.67566	14	-0.74597	14	-4.62891			774.01	0.014	774	0.02589	774	0.02216	774	0.0374	774	0.13079	774	0.14394			773.015	-0.000868589	772.983	-0.000784309	772.983	-0.00209	772.983	0.00876	772.983	-0.00125	772.983	0.01423
	14.5	-0.58594	14.5	-0.42725	14.5	-0.67932	14.5	-0.75732	14.5	-4.67163			772.993	0.01404	772.983	0.02606	772.983	0.02266	772.983	0.03789	772.983	0.13319	772.983	0.1464			771.998	-0.000662796	772.001	-0.00117	772.001	-0.00234	772.001	0.0088	772.001	-0.00204	772.001	0.01411
	15	-0.59961	15	-0.42334	15	-0.68433	15	-0.75598	15	-4.69116			772.011	0.01378	772.001	0.02636	772.001	0.02276	772.001	0.0384	772.001	0.13493	772.001	0.1487			771.016	-0.000797022	770.983	-0.000963183	770.983	-0.00218	770.983	0.00883	770.983	-0.00106	770.983	0.01412
	15.5	-0.60596	15.5	-0.43298	15.5	-0.69287	15.5	-0.76697	15.5	-4.78027			770.994	0.01458	770.983	0.02698	770.983	0.02319	770.983	0.03899	770.983	0.13831	770.983	0.15201			769.998	-0.00118	770	-0.00104	770	-0.00199	770	0.00858	770	-0.00169	770	0.01348
	16	-0.61951	16	-0.43982	16	-0.70337	16	-0.77649	16	-4.79126			770.011	0.01403	770	0.0268	770	0.02313	770	0.03949	770	0.13967	770	0.15382			769.014	-0.000628264	769.017	-0.000498692	769.017	-0.002	769.017	0.00939	769.017	-0.00119	769.017	0.01436
	16.5	-0.62769	16.5	-0.44739	16.5	-0.71167	16.5	-0.77966	16.5	-4.87183			768.993	0.01442	769.017	0.02748	769.017	0.02419	769.017	0.04055	769.017	0.14263	769.017	0.15663			767.996	-0.000752422	767.999	-0.00103	767.999	-0.00226	767.999	0.00861	767.999	-0.00191	767.999	0.01375
	17	-0.63562	17	-0.4552	17	-0.71558	17	-0.79504	17	-4.90112			768.009	0.01405	767.999	0.02742	767.999	0.02395	767.999	0.04062	767.999	0.14452	767.999	0.15858			767.012	-0.000841152	767.015	-0.00118	767.015	-0.00191	767.015	0.0094	767.015	-0.00146	767.015	0.01403
	17.5	-0.64783	17.5	-0.45386	17.5	-0.72058	17.5	-0.80005	17.5	-4.9292			766.99	0.01432	767.015	0.02782	767.015	0.02421	767.015	0.04073	767.015	0.14675	767.015	0.16124			765.992	-0.000508155	765.996	-0.000388633	765.996	-0.00202	765.996	0.00879	765.996	-0.00138	765.996	0.01407
	18	-0.65576	18	-0.46216	18	-0.72827	18	-0.81897	18	-4.9646			766.006	0.01462	765.996	0.02865	765.996	0.02468	765.996	0.04225	765.996	0.14947	765.996	0.16443			765.007	-0.000697067	765.011	-0.000935701	765.011	-0.00234	765.011	0.00861	765.011	-0.00161	765.011	0.01399
	18.5	-0.66382	18.5	-0.46729	18.5	-0.73291	18.5	-0.81445	18.5	-5.04028			764.986	0.01467	765.011	0.02862	765.011	0.02467	765.011	0.04244	765.011	0.15205	765.011	0.16728			763.987	-0.00104	763.991	-0.000683008	763.991	-0.00225	763.991	0.00885	763.991	-0.00144	763.991	0.0142
	19	-0.66772	19	-0.47668	19	-0.73779	19	-0.8302	19	-5.05493			764.001	0.0143	763.991	0.02929	763.991	0.02519	763.991	0.04329	763.991	0.15496	763.991	0.16984			763.002	-0.000955538	763.005	-0.000873601	763.005	-0.00206	763.005	0.00923	763.005	-0.0013	763.005	0.01521
	19.5	-0.68274	19.5	-0.48047	19.5	-0.74561	19.5	-0.84106	19.5	-5.1062			763.016	0.01452	763.005	0.02947	763.005	0.02582	763.005	0.04399	763.005	0.15728	763.005	0.17281			762.016	-0.00102	761.985	-0.000784723	761.985	-0.00234	761.985	0.00878	761.985	-0.00173	761.985	0.01401
	20	-0.69055	20	-0.47998	20	-0.75183	20	-0.84937	20	-5.17456			761.995	0.01399	761.985	0.02964	761.985	0.02528	761.985	0.04426	761.985	0.15932	761.985	0.17528			760.994	-0.00060593	760.998	-0.000975581	760.998	-0.00211	760.998	0.00914	760.998	-0.00177	760.998	0.01421
	20.5	-0.69482	20.5	-0.49292	20.5	-0.75525	20.5	-0.85938	20.5	-5.2124			761.009	0.01445	760.998	0.03005	760.998	0.02566	760.998	0.04504	760.998	0.16186	760.998	0.17729			760.008	-0.000609807	760.012	-0.000696705	760.012	-0.00263	760.012	0.00862	760.012	-0.00123	760.012	0.01405
	21	-0.70605	21	-0.50281	21	-0.76575	21	-0.86475	21	-5.24048			759.987	0.01459	760.012	0.03059	760.012	0.02615	760.012	0.04565	760.012	0.16468	760.012	0.18064			758.986	-0.000185356	758.99	-0.000855103	758.99	-0.00242	758.99	0.00874	758.99	-0.00146	758.99	0.01368
	21.5	-0.71252	21.5	-0.50781	21.5	-0.76904	21.5	-0.86499	21.5	-5.271			759	0.01482	758.99	0.03076	758.99	0.02638	758.99	0.04625	758.99	0.1675	758.99	0.18363			757.998	-0.000873291	758.003	-0.000570256	758.003	-0.0019	758.003	0.00921	758.003	-0.00128	758.003	0.01425
	22	-0.72192	22	-0.51428	22	-0.77588	22	-0.87781	22	-5.35034			758.013	0.01477	758.003	0.03132	758.003	0.02676	758.003	0.04683	758.003	0.1704	758.003	0.18662			757.011	-0.00080312	757.015	-0.000671842	757.015	-0.00224	757.015	0.00888	757.015	-0.00176	757.015	0.01384
	22.5	-0.72864	22.5	-0.51721	22.5	-0.7793	22.5	-0.88086	22.5	-5.3125			756.991	0.01492	757.015	0.03164	757.015	0.02704	757.015	0.0477	757.015	0.17237	757.015	0.18882			755.987	-0.000755265	755.992	-0.00047842	755.992	-0.00239	755.992	0.00895	755.992	-0.00164	755.992	0.01403
	23	-0.73181	23	-0.52563	23	-0.78455	23	-0.89001	23	-5.38574			756.003	0.01432	755.992	0.03193	755.992	0.02745	755.992	0.04838	755.992	0.17555	755.992	0.1923			754.999	-0.000499105	755.004	-0.000674478	755.004	-0.00239	755.004	0.00859	755.004	-0.0013	755.004	0.0141
	23.5	-0.7417	23.5	-0.53149	23.5	-0.79102	23.5	-0.90381	23.5	-5.44312			755.014	0.01453	755.004	0.03226	755.004	0.02759	755.004	0.0488	755.004	0.17849	755.004	0.19502			754.01	-0.000598744	754.015	-0.000870862	754.015	-0.00228	754.015	0.00859	754.015	-0.00147	754.015	0.01398
	24	-0.75195	24	-0.54102	24	-0.79639	24	-0.90039	24	-5.48096			753.991	0.01461	754.015	0.03272	754.015	0.0279	754.015	0.04959	754.015	0.18107	754.015	0.19793			752.986	-0.000490676	752.991	-0.000502363	752.991	-0.00184	752.991	0.00863	752.991	-0.00146	752.991	0.01419
	24.5	-0.75647	24.5	-0.54358	24.5	-0.80017	24.5	-0.90552	24.5	-5.48706			753.002	0.01503	752.991	0.03343	752.991	0.02891	752.991	0.05057	752.991	0.18416	752.991	0.20155			751.996	-0.000987617	752.002	-0.000632348	752.002	-0.00205	752.002	0.00859	752.002	-0.00173	752.002	0.01383
	25	-0.76257	25	-0.55066	25	-0.80725	25	-0.91162	25	-5.52979			752.012	0.01496	752.002	0.03318	752.002	0.02892	752.002	0.05079	752.002	0.18645	752.002	0.20375			751.007	-0.000603448	751.012	-0.000513481	751.012	-0.002	751.012	0.00905	751.012	-0.00144	751.012	0.01386
	25.5	-0.76599	25.5	-0.55359	25.5	-0.81311	25.5	-0.92053	25.5	-5.53223			750.987	0.01483	751.012	0.03394	751.012	0.02903	751.012	0.05188	751.012	0.18963	751.012	0.20722			750.016	-0.000713142	749.987	-0.000135207	749.987	-0.00145	749.987	0.00923	749.987	-0.00104	749.987	0.01456
	26	-0.77551	26	-0.56384	26	-0.81445	26	-0.92468	26	-5.57373			749.997	0.01523	749.987	0.03482	749.987	0.02969	749.987	0.05287	749.987	0.1932	749.987	0.21081			748.99	-0.000662951	748.996	-0.000641343	748.996	-0.00188	748.996	0.00888	748.996	-0.00167	748.996	0.01388
	26.5	-0.78113	26.5	-0.55933	26.5	-0.82117	26.5	-0.92432	26.5	-5.64453			749.007	0.01501	748.996	0.03499	748.996	0.0298	748.996	0.05317	748.996	0.19549	748.996	0.21312			748	-0.00103	748.005	-0.000470145	748.005	-0.00195	748.005	0.00897	748.005	-0.00133	748.005	0.01384
	27	-0.78833	27	-0.57288	27	-0.82727	27	-0.93701	27	-5.67383			748.016	0.01555	748.005	0.03525	748.005	0.03013	748.005	0.05403	748.005	0.19826	748.005	0.21649			747.008	-0.000363908	747.014	-0.000688848	747.014	-0.00208	747.014	0.00885	747.014	-0.00179	747.014	0.01405
	27.5	-0.79761	27.5	-0.57642	27.5	-0.83606	27.5	-0.94373	27.5	-5.69702			746.99	0.0153	747.014	0.03539	747.014	0.03039	747.014	0.05443	747.014	0.20115	747.014	0.21972			746.017	-0.000520514	745.987	-0.000375857	745.987	-0.00164	745.987	0.00927	745.987	-0.00125	745.987	0.01413
	28	-0.7998	28	-0.5863	28	-0.83447	28	-0.95422	28	-5.71899			745.998	0.01506	745.987	0.03633	745.987	0.03079	745.987	0.05553	745.987	0.20457	745.987	0.22308			744.989	-0.000901087	744.995	-0.00067758	744.995	-0.00188	744.995	0.00916	744.995	-0.00139	744.995	0.01386
	28.5	-0.80872	28.5	-0.59277	28.5	-0.84058	28.5	-0.9519	28.5	-5.77393			745.006	0.01586	744.995	0.03627	744.995	0.03091	744.995	0.05614	744.995	0.20742	744.995	0.22613			743.997	-0.00048266	744.003	-0.000476713	744.003	-0.00194	744.003	0.0088	744.003	-0.00149	744.003	0.01369
	29	-0.81409	29	-0.599	29	-0.84326	29	-0.95447	29	-5.78979			744.014	0.01533	744.003	0.03697	744.003	0.03165	744.003	0.0568	744.003	0.21003	744.003	0.22893			743.004	-0.000578735	743.011	-0.000443821	743.011	-0.00233	743.011	0.00884	743.011	-0.00152	743.011	0.01409
	29.5	-0.81506	29.5	-0.59937	29.5	-0.84863	29.5	-0.96252	29.5	-5.80444			742.986	0.0155	743.011	0.03725	743.011	0.03178	743.011	0.05762	743.011	0.2128	743.011	0.23232			742.011	-0.000646823	741.982	-0.000312331	741.982	-0.00197	741.982	0.00952	741.982	-0.00105	741.982	0.01361
	30	-0.82361	30	-0.60645	30	-0.85376	30	-0.96741	30	-5.80566			741.993	0.01609	741.982	0.03797	741.982	0.03225	741.982	0.05859	741.982	0.21631	741.982	0.23578			740.983	-0.00069319	740.989	-0.000452148	740.989	-0.00196	740.989	0.00869	740.989	-0.00142	740.989	0.01381
	30.5	-0.83081	30.5	-0.61389	30.5	-0.85571	30.5	-0.96692	30.5	-5.85083			741	0.01566	740.989	0.03811	740.989	0.03235	740.989	0.05931	740.989	0.21948	740.989	0.23926			739.989	-0.000734333	739.996	-0.000254178	739.996	-0.00187	739.996	0.00896	739.996	-0.00118	739.996	0.01352
	31	-0.83398	31	-0.61877	31	-0.86218	31	-0.97827	31	-5.86548			740.006	0.01567	739.996	0.03879	739.996	0.03299	739.996	0.05968	739.996	0.22279	739.996	0.24235			738.995	-0.000728131	739.002	-0.000503811	739.002	-0.00219	739.002	0.00899	739.002	-0.00131	739.002	0.01392
	31.5	-0.84277	31.5	-0.62097	31.5	-0.86633	31.5	-0.97717	31.5	-5.91064			739.012	0.01605	739.002	0.03921	739.002	0.03328	739.002	0.0606	739.002	0.22596	739.002	0.24638			738	-0.00059347	738.007	-0.000418168	738.007	-0.00163	738.007	0.00918	738.007	-0.00126	738.007	0.0138
	32	-0.84802	32	-0.63318	32	-0.86646	32	-1.00549	32	-5.94116			737.983	0.01596	738.007	0.03962	738.007	0.03392	738.007	0.06201	738.007	0.22911	738.007	0.24995			737.006	-0.000984827	737.013	-0.000457526	737.013	-0.00196	737.013	0.00862	737.013	-0.00109	737.013	0.01393
	32.5	-0.85168	32.5	-0.64014	32.5	-0.8728	32.5	-1.01208	32.5	-5.94238			736.988	0.01619	737.013	0.04014	737.013	0.0339	737.013	0.06251	737.013	0.23245	737.013	0.25385			736.01	-0.000946911	736.018	-0.000489745	736.018	-0.00183	736.018	0.00917	736.018	-0.000969124	736.018	0.01399
	33	-0.85388	33	-0.63513	33	-0.87769	33	-1.01123	33	-5.99731			735.993	0.01584	736.018	0.04052	736.018	0.03452	736.018	0.06341	736.018	0.23583	736.018	0.25707			735.015	-0.000672979	734.987	-0.000538457	734.987	-0.00198	734.987	0.00895	734.987	-0.00131	734.987	0.01391
	33.5	-0.85889	33.5	-0.63733	33.5	-0.88293	33.5	-1.00818	33.5	-5.99365			734.998	0.01607	734.987	0.04104	734.987	0.03456	734.987	0.06418	734.987	0.23912	734.987	0.26097			733.984	-0.000620561	733.991	-0.000614512	733.991	-0.00231	733.991	0.00865	733.991	-0.00153	733.991	0.01346
	34	-0.86731	34	-0.64111	34	-0.87903	34	-1.01245	34	-5.99121			734.002	0.01597	733.991	0.04096	733.991	0.03467	733.991	0.06473	733.991	0.24236	733.991	0.26434			732.987	-0.000626351	732.995	-0.000396133	732.995	-0.00183	732.995	0.00883	732.995	-0.0011	732.995	0.01418
	34.5	-0.87354	34.5	-0.65308	34.5	-0.88855	34.5	-1.01575	34.5	-6.08521			733.006	0.01617	732.995	0.04206	732.995	0.03558	732.995	0.06585	732.995	0.24632	732.995	0.26828			731.991	-0.000791493	731.999	-0.000794076	731.999	-0.0021	731.999	0.0084	731.999	-0.00139	731.999	0.01395
	35	-0.87402	35	-0.65222	35	-0.89075	35	-1.0166	35	-6.06079			732.01	0.01625	731.999	0.0419	731.999	0.03588	731.999	0.06625	731.999	0.2495	731.999	0.27171			730.994	-0.000734695	731.002	-0.00042546	731.002	-0.00208	731.002	0.00862	731.002	-0.00143	731.002	0.0135
	35.5	-0.88623	35.5	-0.66797	35.5	-0.89917	35.5	-1.01355	35.5	-6.11938			731.013	0.0165	731.002	0.04288	731.002	0.03605	731.002	0.0674	731.002	0.25366	731.002	0.27621			729.997	-0.000623973	730.005	-0.000500553	730.005	-0.00178	730.005	0.00854	730.005	-0.00137	730.005	0.0137
	36	-0.88745	36	-0.66443	36	-0.89502	36	-1.02222	36	-6.13525			730.016	0.01659	730.005	0.04301	730.005	0.03654	730.005	0.0683	730.005	0.25707	730.005	0.28014			728.999	-0.000657161	729.007	-0.000487004	729.007	-0.00199	729.007	0.00845	729.007	-0.00141	729.007	0.01363
	36.5	-0.89587	36.5	-0.66699	36.5	-0.9054	36.5	-1.02454	36.5	-6.17065			728.983	0.01672	729.007	0.04396	729.007	0.03701	729.007	0.06904	729.007	0.26058	729.007	0.28389			728.001	-0.000993092	728.01	-0.000509086	728.01	-0.00205	728.01	0.0086	728.01	-0.00135	728.01	0.01392
	37	-0.89832	37	-0.68042	37	-0.9021	37	-1.02759	37	-6.18652			727.985	0.01681	728.01	0.04441	728.01	0.03743	728.01	0.07019	728.01	0.26394	728.01	0.28809			727.003	-0.000515756	727.011	-0.000718828	727.011	-0.0021	727.011	0.00832	727.011	-0.00133	727.011	0.01363
	37.5	-0.9021	37.5	-0.68188	37.5	-0.9104	37.5	-1.02673	37.5	-6.21216			726.987	0.01676	727.011	0.04466	727.011	0.03803	727.011	0.07104	727.011	0.26818	727.011	0.29238			726.004	-0.000920306	726.013	-0.000388219	726.013	-0.00193	726.013	0.00877	726.013	-0.00119	726.013	0.01379
	38	-0.9104	38	-0.68604	38	-0.91577	38	-1.03503	38	-6.19263			725.988	0.01687	726.013	0.04536	726.013	0.03841	726.013	0.07199	726.013	0.27188	726.013	0.29676			725.005	-0.000793405	725.014	-0.000493106	725.014	-0.00212	725.014	0.00861	725.014	-0.00151	725.014	0.01367
	38.5	-0.91394	38.5	-0.68567	38.5	-0.91675	38.5	-1.04492	38.5	-6.22559			724.989	0.0168	725.014	0.04586	725.014	0.03848	725.014	0.07307	725.014	0.27592	725.014	0.30049			724.006	-0.000534165	724.015	-0.000747099	724.015	-0.00217	724.015	0.00854	724.015	-0.00144	724.015	0.01331
	39	-0.91687	39	-0.69531	39	-0.9187	39	-1.04382	39	-6.24878			723.99	0.01686	724.015	0.04663	724.015	0.03902	724.015	0.07377	724.015	0.27965	724.015	0.30502			723.007	-0.000786686	723.015	-0.00065194	723.015	-0.00192	723.015	0.00876	723.015	-0.0014	723.015	0.01337
	39.5	-0.922	39.5	-0.69934	39.5	-0.92004	39.5	-1.04443	39.5	-6.28784			722.991	0.01695	723.015	0.04695	723.015	0.03951	723.015	0.07502	723.015	0.2841	723.015	0.30996			722.007	-0.000673962	722.016	-0.000282376	722.016	-0.00184	722.016	0.00907	722.016	-0.00105	722.016	0.0139
	40	-0.92847	40	-0.70825	40	-0.93127	40	-1.05139	40	-6.29395			721.991	0.01728	722.016	0.048	722.016	0.0402	722.016	0.07615	722.016	0.28873	722.016	0.31479			721.006	-0.000653284	721.015	-0.000442735	721.015	-0.00205	721.015	0.00854	721.015	-0.00127	721.015	0.01372
	40.5	-0.93347	40.5	-0.70801	40.5	-0.93188	40.5	-1.06104	40.5	-6.3208			720.991	0.01735	721.015	0.04847	721.015	0.04088	721.015	0.07715	721.015	0.29248	721.015	0.31941			720.006	-0.000737951	720.015	-0.000493624	720.015	-0.00178	720.015	0.00904	720.015	-0.00141	720.015	0.01375
	41	-0.94177	41	-0.71851	41	-0.9314	41	-1.0647	41	-6.28784			719.99	0.01746	720.015	0.04901	720.015	0.0413	720.015	0.07818	720.015	0.29662	720.015	0.32368			719.005	-0.000833143	719.014	-0.00042815	719.014	-0.00193	719.014	0.00915	719.014	-0.00132	719.014	0.01326
	41.5	-0.9436	41.5	-0.71863	41.5	-0.93762	41.5	-1.05896	41.5	-6.35864			718.989	0.01732	719.014	0.04917	719.014	0.04155	719.014	0.07913	719.014	0.30095	719.014	0.32774			718.003	-0.000805549	718.013	-0.000502363	718.013	-0.00181	718.013	0.00895	718.013	-0.00118	718.013	0.0134
	42	-0.94556	42	-0.729	42	-0.93799	42	-1.05139	42	-6.37207			717.988	0.01764	718.013	0.05014	718.013	0.04216	718.013	0.08044	718.013	0.30573	718.013	0.33332			717.002	-0.000488711	717.011	-0.000687401	717.011	-0.00192	717.011	0.00874	717.011	-0.00135	717.011	0.01335
	42.5	-0.94873	42.5	-0.73047	42.5	-0.9397	42.5	-1.04736	42.5	-6.42212			716.987	0.01762	717.011	0.05079	717.011	0.04256	717.011	0.08134	717.011	0.31003	717.011	0.33828			716	-0.000762242	716.009	-0.000807564	716.009	-0.00214	716.009	0.009	716.009	-0.00148	716.009	0.01323
	43	-0.95679	43	-0.73022	43	-0.94263	43	-1.06274	43	-6.43799			715.985	0.01796	716.009	0.05134	716.009	0.04315	716.009	0.08248	716.009	0.31479	716.009	0.34332			714.997	-0.000689159	715.007	-0.000565654	715.007	-0.00197	715.007	0.00857	715.007	-0.00145	715.007	0.0135
	43.5	-0.96179	43.5	-0.73633	43.5	-0.94873	43.5	-1.05737	43.5	-6.41724			714.983	0.01757	715.007	0.05185	715.007	0.04344	715.007	0.08362	715.007	0.31932	715.007	0.34877			713.995	-0.000705079	714.005	-0.00056188	714.005	-0.00217	714.005	0.00879	714.005	-0.00136	714.005	0.01364
	44	-0.96741	44	-0.73987	44	-0.95862	44	-1.06335	44	-6.46729			714.016	0.01801	714.005	0.05258	714.005	0.04418	714.005	0.08493	714.005	0.32425	714.005	0.35425			712.992	-0.000628574	713.002	-0.000648839	713.002	-0.00215	713.002	0.00868	713.002	-0.00183	713.002	0.01352
	44.5	-0.96838	44.5	-0.74414	44.5	-0.9585	44.5	-1.06458	44.5	-6.48071			713.013	0.01796	713.002	0.05317	713.002	0.04461	713.002	0.08608	713.002	0.32949	713.002	0.36013			711.988	-0.000824203	711.999	-0.000571135	711.999	-0.00195	711.999	0.0092	711.999	-0.0012	711.999	0.01407
	45	-0.97192	45	-0.75244	45	-0.95703	45	-1.07495	45	-6.52222			712.01	0.01843	711.999	0.05423	711.999	0.04569	711.999	0.08776	711.999	0.33476	711.999	0.36609			710.985	-0.000414547	710.995	-0.000636587	710.995	-0.00191	710.995	0.00878	710.995	-0.00164	710.995	0.01347
	45.5	-0.97888	45.5	-0.75867	45.5	-0.96228	45.5	-1.07104	45.5	-6.51489			711.006	0.01846	710.995	0.05493	710.995	0.04589	710.995	0.08884	710.995	0.33992	710.995	0.37134			710.016	-0.00086864	709.991	-0.000300743	709.991	-0.00186	709.991	0.00861	709.991	-0.00131	709.991	0.01365
	46	-0.98328	46	-0.7677	46	-0.96545	46	-1.07361	46	-6.51855			710.002	0.01869	709.991	0.05583	709.991	0.04672	709.991	0.09032	709.991	0.34516	709.991	0.37712			709.012	-0.000402237	708.987	-0.000507586	708.987	-0.00196	708.987	0.00882	708.987	-0.00144	708.987	0.01391
	46.5	-0.98743	46.5	-0.76855	46.5	-0.96875	46.5	-1.07727	46.5	-6.53809			708.998	0.01876	708.987	0.05637	708.987	0.04738	708.987	0.09142	708.987	0.35029	708.987	0.38269			708.007	-0.000523151	707.982	-0.000404927	707.982	-0.00182	707.982	0.00888	707.982	-0.00124	707.982	0.01394
	47	-0.99072	47	-0.77271	47	-0.97119	47	-1.08386	47	-6.58936			707.993	0.0189	707.982	0.05725	707.982	0.04781	707.982	0.09309	707.982	0.3562	707.982	0.38962			707.002	-0.000654784	707.013	-0.000475058	707.013	-0.00192	707.013	0.00881	707.013	-0.00143	707.013	0.01379
	47.5	-0.98828	47.5	-0.76575	47.5	-0.97705	47.5	-1.08557	47.5	-6.5686			706.989	0.01931	707.013	0.05817	707.013	0.04862	707.013	0.09407	707.013	0.36151	707.013	0.39489			705.997	-0.000462957	706.008	-0.000580648	706.008	-0.00171	706.008	0.00882	706.008	-0.00138	706.008	0.01415
	48	-1.0011	48	-0.7804	48	-0.97754	48	-1.08521	48	-6.59424			705.983	0.01912	706.008	0.05878	706.008	0.04929	706.008	0.09576	706.008	0.36691	706.008	0.40108			704.991	-0.000719293	705.003	-0.000460009	705.003	-0.0018	705.003	0.00936	705.003	-0.00142	705.003	0.01371
	48.5	-1.00598	48.5	-0.77954	48.5	-0.98315	48.5	-1.09387	48.5	-6.61377			705.014	0.01952	705.003	0.0598	705.003	0.04986	705.003	0.09707	705.003	0.37223	705.003	0.40756			703.985	-0.000553865	703.997	-0.000542128	703.997	-0.00211	703.997	0.0088	703.997	-0.00137	703.997	0.01366
	49	-1.00696	49	-0.78491	49	-0.9845	49	-1.08875	49	-6.59912			704.008	0.01962	703.997	0.06019	703.997	0.0504	703.997	0.09843	703.997	0.37834	703.997	0.41402			703.015	-0.000671015	702.99	-0.000163465	702.99	-0.00198	702.99	0.00875	702.99	-0.00127	702.99	0.01367
	49.5	-1.00818	49.5	-0.79224	49.5	-0.98242	49.5	-1.08118	49.5	-6.66748			703.002	0.01955	702.99	0.06169	702.99	0.05095	702.99	0.10026	702.99	0.38466	702.99	0.42063			702.008	-0.000720533	701.984	-0.000440976	701.984	-0.00196	701.984	0.00935	701.984	-0.00143	701.984	0.01364
	50	-1.01038	50	-0.79944	50	-0.99121	50	-1.10242	50	-6.67236			701.995	0.01987	701.984	0.06211	701.984	0.05199	701.984	0.10134	701.984	0.3902	701.984	0.42734			701.001	-0.000442425	701.013	-0.000776609	701.013	-0.00201	701.013	0.00873	701.013	-0.00165	701.013	0.01316
	50.5	-1.02063	50.5	-0.80481	50.5	-0.98706	50.5	-1.10022	50.5	-6.69556			700.988	0.02014	701.013	0.06276	701.013	0.05216	701.013	0.10263	701.013	0.39541	701.013	0.43336			699.994	-0.000537526	700.006	-0.000339388	700.006	-0.00191	700.006	0.009	700.006	-0.00137	700.006	0.01344
	51	-1.02271	51	-0.80188	51	-0.99316	51	-1.10339	51	-6.69312			700.017	0.0201	700.006	0.0638	700.006	0.05305	700.006	0.10432	700.006	0.40216	700.006	0.44094			698.986	-0.000427581	698.998	-0.00038972	698.998	-0.00179	698.998	0.00914	698.998	-0.00136	698.998	0.01412
	51.5	-1.02344	51.5	-0.80493	51.5	-0.99243	51.5	-1.09814	51.5	-6.71753			699.009	0.02039	698.998	0.06471	698.998	0.05419	698.998	0.10603	698.998	0.40774	698.998	0.44746			698.014	-0.000707973	697.99	-0.00050076	697.99	-0.00193	697.99	0.00916	697.99	-0.00162	697.99	0.0154
	52	-1.03052	52	-0.81787	52	-0.99939	52	-1.09717	52	-6.74438			698.001	0.02045	697.99	0.06547	697.99	0.05456	697.99	0.10742	697.99	0.41406	697.99	0.45394			697.006	-0.000410771	696.982	-0.000340888	696.982	-0.00176	696.982	0.00934	696.982	-0.00128	696.982	0.01502
	52.5	-1.03625	52.5	-0.80872	52.5	-1.00391	52.5	-1.10962	52.5	-6.73462			696.993	0.02066	696.982	0.06657	696.982	0.05558	696.982	0.109	696.982	0.4201	696.982	0.46073			695.997	-0.000818106	696.009	-0.000628677	696.009	-0.00187	696.009	0.00898	696.009	-0.00125	696.009	0.0143
	53	-1.03931	53	-0.8064	53	-1.00745	53	-1.11292	53	-6.7749			695.985	0.02103	696.009	0.06725	696.009	0.05607	696.009	0.1104	696.009	0.42602	696.009	0.46759			694.988	-0.00063121	695.001	-0.000426753	695.001	-0.00168	695.001	0.00888	695.001	-0.0013	695.001	0.01447
	53.5	-1.03992	53.5	-0.82141	53.5	-1.0072	53.5	-1.10583	53.5	-6.75537			695.012	0.02124	695.001	0.06816	695.001	0.05701	695.001	0.11198	695.001	0.43255	695.001	0.47475			694.015	-0.000610169	693.992	-0.000906253	693.992	-0.00224	693.992	0.00891	693.992	-0.00189	693.992	0.01399
	54	-1.04895	54	-0.82959	54	-1.01123	54	-1.11926	54	-6.76392			694.003	0.02116	693.992	0.06856	693.992	0.05741	693.992	0.11322	693.992	0.43872	693.992	0.48224			693.005	-0.000226961	692.982	-0.000349268	692.982	-0.00198	692.982	0.00921	692.982	-0.00175	692.982	0.01405
	54.5	-1.04932	54.5	-0.82874	54.5	-1.01367	54.5	-1.11707	54.5	-6.78467			692.993	0.02158	692.982	0.07029	692.982	0.05825	692.982	0.11516	692.982	0.44567	692.982	0.48866			691.995	-0.000535664	692.008	-0.000410306	692.008	-0.00182	692.008	0.00879	692.008	-0.00164	692.008	0.01378
	55	-1.05566	55	-0.82703	55	-1.01501	55	-1.11987	55	-6.77368			691.983	0.02165	692.008	0.0708	692.008	0.05883	692.008	0.11664	692.008	0.45141	692.008	0.49569			690.985	-0.000179767	690.998	-0.000696447	690.998	-0.00154	690.998	0.00869	690.998	-0.00148	690.998	0.01396
	55.5	-1.05481	55.5	-0.84436	55.5	-1.021	55.5	-1.12207	55.5	-6.81885			691.009	0.022	690.998	0.07177	690.998	0.05978	690.998	0.1188	690.998	0.45881	690.998	0.50428			690.011	-0.000596986	689.988	-0.000382633	689.988	-0.00135	689.988	0.0089	689.988	-0.00154	689.988	0.01403
	56	-1.05896	56	-0.85046	56	-1.01782	56	-1.12451	56	-6.82983			689.999	0.02229	689.988	0.07283	689.988	0.06071	689.988	0.12041	689.988	0.46562	689.988	0.5102			689	-0.0011	689.013	-0.000357907	689.013	-0.00137	689.013	0.00918	689.013	-0.00175	689.013	0.01397
	56.5	-1.06812	56.5	-0.85339	56.5	-1.02832	56.5	-1.12646	56.5	-6.85303			688.988	0.02225	689.013	0.07366	689.013	0.06115	689.013	0.12152	689.013	0.4714	689.013	0.51887			687.988	-0.000585508	688.002	-0.000468128	688.002	-0.0013	688.002	0.00905	688.002	-0.00146	688.002	0.01375
	57	-1.06738	57	-0.84924	57	-1.02539	57	-1.12988	57	-6.86279			688.013	0.02238	688.002	0.0745	688.002	0.06197	688.002	0.12349	688.002	0.47803	688.002	0.52565			687.013	-0.000523461	686.99	6.10693e-05	686.99	-0.000900984	686.99	0.00916	686.99	-0.00153	686.99	0.0143
	57.5	-1.06958	57.5	-0.85156	57.5	-1.03308	57.5	-1.13721	57.5	-6.85791			687.002	0.02278	686.99	0.07594	686.99	0.06277	686.99	0.12544	686.99	0.48476	686.99	0.53359			686.001	-0.000580338	686.015	0.000137554	686.015	-0.000336801	686.015	0.00902	686.015	-0.00137	686.015	0.01399
	58	-1.07263	58	-0.84668	58	-1.03235	58	-1.13831	58	-6.86279			685.99	0.02326	686.015	0.07672	686.015	0.06372	686.015	0.1271	686.015	0.49135	686.015	0.54072			684.989	-0.000526564	685.003	-3.19939e-05	685.003	-0.000516687	685.003	0.00917	685.003	-0.00147	685.003	0.01424
	58.5	-1.08313	58.5	-0.86414	58.5	-1.04041	58.5	-1.13794	58.5	-6.8811			685.014	0.02306	685.003	0.07771	685.003	0.06448	685.003	0.12902	685.003	0.49861	685.003	0.54874			684.013	-0.00111	683.99	-0.000245744	683.99	-0.000361942	683.99	0.00906	683.99	-0.00152	683.99	0.01373
	59	-1.08411	59	-0.87512	59	-1.04041	59	-1.14294	59	-6.88477			684.002	0.0236	683.99	0.0783	683.99	0.06515	683.99	0.1301	683.99	0.50552	683.99	0.55656			683	-0.000777023	683.014	-0.000459698	683.014	-0.000585767	683.014	0.0085	683.014	-0.00164	683.014	0.01352
	59.5	-1.08545	59.5	-0.87268	59.5	-1.04272	59.5	-1.14685	59.5	-6.92139			682.989	0.02384	683.014	0.07908	683.014	0.06565	683.014	0.13208	683.014	0.51107	683.014	0.56264			681.987	-0.000607998	682.001	-1.48583e-05	682.001	-2.22619e-06	682.001	0.00894	682.001	-0.00153	682.001	0.01354
	60	-1.09143	60	-0.88257	60	-1.04541	60	-1.14551	60	-6.94458			682.012	0.02411	682.001	0.08035	682.001	0.06664	682.001	0.13353	682.001	0.51724	682.001	0.56969			681.009	-0.000434874	680.987	-9.36971e-05	680.987	-3.25633e-05	680.987	0.0089	680.987	-0.00154	680.987	0.01387
	60.5	-1.09143	60.5	-0.87622	60.5	-1.05054	60.5	-1.15173	60.5	-6.93726			680.999	0.02387	680.987	0.08132	680.987	0.06736	680.987	0.13551	680.987	0.52377	680.987	0.57698			679.995	-0.00082627	680.01	-0.000113625	680.01	0.000441787	680.01	0.00912	680.01	-0.00149	680.01	0.0147
	61	-1.09668	61	-0.88501	61	-1.05005	61	-1.1532	61	-6.96289			679.985	0.02425	680.01	0.08195	680.01	0.06798	680.01	0.13647	680.01	0.53006	680.01	0.58375			679.018	-0.000890702	678.996	2.15635e-05	678.996	0.000485089	678.996	0.00894	678.996	-0.00158	678.996	0.01431
	61.5	-1.09766	61.5	-0.8905	61.5	-1.05286	61.5	-1.15967	61.5	-6.95557			679.007	0.02433	678.996	0.08318	678.996	0.06882	678.996	0.13824	678.996	0.53561	678.996	0.59054			678.003	-0.000775679	678.018	7.20984e-05	678.018	0.000773566	678.018	0.00891	678.018	-0.00162	678.018	0.0144
	62	-1.10669	62	-0.89771	62	-1.0592	62	-1.15991	62	-6.97876			677.993	0.02459	678.018	0.0838	678.018	0.06939	678.018	0.13954	678.018	0.54083	678.018	0.59645			676.988	-0.000258783	677.003	-5.3063e-05	677.003	0.00011223	677.003	0.00889	677.003	-0.00148	677.003	0.01397
	62.5	-1.10828	62.5	-0.89758	62.5	-1.06287	62.5	-1.16357	62.5	-7.00317			677.015	0.02478	677.003	0.08485	677.003	0.06996	677.003	0.14088	677.003	0.54712	677.003	0.60246			676.01	-0.000974445	675.988	9.94135e-05	675.988	0.000636899	675.988	0.0089	675.988	-0.00124	675.988	0.0141
	63	-1.10999	63	-0.90393	63	-1.06763	63	-1.16406	63	-7.01416			676	0.02493	675.988	0.0855	675.988	0.07088	675.988	0.14293	675.988	0.5532	675.988	0.60992			674.994	-0.000360649	675.009	0.00021053	675.009	0.000719008	675.009	0.00886	675.009	-0.000960756	675.009	0.0143
	63.5	-1.11169	63.5	-0.90381	63.5	-1.06653	63.5	-1.17236	63.5	-7.02393			674.984	0.02495	675.009	0.08638	675.009	0.07155	675.009	0.14441	675.009	0.55801	675.009	0.61553			674.015	-0.000591144	673.994	0.00013455	673.994	0.000814333	673.994	0.00929	673.994	-0.00114	673.994	0.01415
	64	-1.1178	64	-0.91455	64	-1.06909	64	-1.16016	64	-7.02393			674.005	0.02524	673.994	0.087	673.994	0.07249	673.994	0.14562	673.994	0.56291	673.994	0.62169			672.999	-0.000706681	673.014	0.000111298	673.014	0.000349575	673.014	0.00873	673.014	-0.00157	673.014	0.01404
	64.5	-1.1228	64.5	-0.91406	64.5	-1.0708	64.5	-1.17261	64.5	-7.02271			672.989	0.02537	673.014	0.08762	673.014	0.07265	673.014	0.14657	673.014	0.56707	673.014	0.62593			671.982	-0.00050319	671.998	0.00017619	671.998	0.000659246	671.998	0.00904	671.998	-0.00138	671.998	0.01426
	65	-1.12476	65	-0.91895	65	-1.07788	65	-1.1709	65	-7.052			672.009	0.02521	671.998	0.08856	671.998	0.0734	671.998	0.14755	671.998	0.57309	671.998	0.63216			671.002	-0.000821671	671.018	-1.20627e-05	671.018	0.000195638	671.018	0.00895	671.018	-0.00135	671.018	0.0138
	65.5	-1.13062	65.5	-0.92651	65.5	-1.07458	65.5	-1.17249	65.5	-7.06177			670.993	0.02572	671.018	0.08902	671.018	0.0738	671.018	0.14904	671.018	0.57657	671.018	0.63671			669.985	-0.000497088	670.001	0.000253394	670.001	0.000428935	670.001	0.00866	670.001	-0.0012	670.001	0.01395
	66	-1.13135	66	-0.91748	66	-1.07935	66	-1.17139	66	-7.07886			670.012	0.02595	670.001	0.08959	670.001	0.07422	670.001	0.15008	670.001	0.58162	670.001	0.6428			669.004	-0.000427374	668.984	0.00023099	668.984	0.000694662	668.984	0.00906	668.984	-0.00119	668.984	0.01434
	66.5	-1.13367	66.5	-0.92566	66.5	-1.08008	66.5	-1.17517	66.5	-7.12158			668.995	0.02593	668.984	0.09024	668.984	0.07481	668.984	0.15099	668.984	0.5855	668.984	0.64718			667.987	-0.000696809	668.003	8.22734e-05	668.003	0.000530831	668.003	0.00885	668.003	-0.00129	668.003	0.01464
	67	-1.14014	67	-0.93469	67	-1.0874	67	-1.18652	67	-7.08496			668.014	0.02606	668.003	0.09045	668.003	0.07513	668.003	0.15174	668.003	0.5889	668.003	0.65078			667.005	-0.000820379	666.985	5.19045e-05	666.985	0.000429531	666.985	0.00931	666.985	-0.00155	666.985	0.01409
	67.5	-1.13892	67.5	-0.93848	67.5	-1.08777	67.5	-1.18604	67.5	-7.0813			666.996	0.02607	666.985	0.09112	666.985	0.07539	666.985	0.15275	666.985	0.59214	666.985	0.65493			665.987	-0.000867142	666.003	-7.48558e-05	666.003	0.000180955	666.003	0.00929	666.003	-0.00136	666.003	0.01375
	68	-1.14172	68	-0.93921	68	-1.09241	68	-1.18958	68	-7.11548			666.015	0.0266	666.003	0.0917	666.003	0.0759	666.003	0.15363	666.003	0.59619	666.003	0.65859			665.005	-0.000457992	664.985	-0.000160722	664.985	0.000563204	664.985	0.00906	664.985	-0.00124	664.985	0.01377
	68.5	-1.14685	68.5	-0.94824	68.5	-1.09595	68.5	-1.19824	68.5	-7.10693			664.996	0.02645	664.985	0.09228	664.985	0.07629	664.985	0.15407	664.985	0.59872	664.985	0.66211			663.986	-0.000182354	664.002	6.29851e-05	664.002	0.000445312	664.002	0.00952	664.002	-0.00114	664.002	0.01393
	69	-1.146	69	-0.9408	69	-1.10034	69	-1.19531	69	-7.16431			664.014	0.02672	664.002	0.0926	664.002	0.07676	664.002	0.15558	664.002	0.60193	664.002	0.66571			663.003	-0.000557691	662.983	-0.000241035	662.983	0.000420566	662.983	0.00905	662.983	-0.00144	662.983	0.01349
	69.5	-1.14685	69.5	-0.94019	69.5	-1.10413	69.5	-1.19446	69.5	-7.16064			662.995	0.02648	662.983	0.09297	662.983	0.07689	662.983	0.15572	662.983	0.60474	662.983	0.66925			661.984	-0.000256196	662	-0.000174074	662	0.00046301	662	0.00896	662	-0.00121	662	0.01365
	70	-1.15527	70	-0.94482	70	-1.10352	70	-1.19788	70	-7.19482			662.012	0.02667	662	0.09356	662	0.07726	662	0.15664	662	0.60703	662	0.67102			661.001	-0.000214386	661.017	-0.00010172	661.017	0.000285253	661.017	0.00871	661.017	-0.00116	661.017	0.01356
	70.5	-1.15894	70.5	-0.96252	70.5	-1.10547	70.5	-1.20886	70.5	-7.18384			660.993	0.02684	661.017	0.09367	661.017	0.07742	661.017	0.15701	661.017	0.60912	661.017	0.67259			660.017	-0.000579769	659.997	-4.89735e-05	659.997	7.38848e-05	659.997	0.00898	659.997	-0.00136	659.997	0.01353
	71	-1.16064	71	-0.96033	71	-1.10657	71	-1.21252	71	-7.1814			660.009	0.0267	659.997	0.09387	659.997	0.07776	659.997	0.15729	659.997	0.61016	659.997	0.67512			658.997	-0.000734798	659.014	-0.000165587	659.014	0.000454303	659.014	0.00912	659.014	-0.00134	659.014	0.01451
	71.5	-1.1676	71.5	-0.95898	71.5	-1.1145	71.5	-1.21313	71.5	-7.20215			658.989	0.02689	659.014	0.09422	659.014	0.07745	659.014	0.15748	659.014	0.61229	659.014	0.67654			658.012	-0.000655766	657.993	0.000177459	657.993	0.000425385	657.993	0.00908	657.993	-0.00129	657.993	0.01476
	72	-1.16809	72	-0.96057	72	-1.11658	72	-1.20239	72	-7.21924			658.005	0.02678	657.993	0.09416	657.993	0.07785	657.993	0.15798	657.993	0.61282	657.993	0.67833			656.992	-0.000740225	657.009	-7.31993e-05	657.009	0.000568336	657.009	0.00951	657.009	-0.00112	657.009	0.01465
	72.5	-1.17041	72.5	-0.97742	72.5	-1.12085	72.5	-1.20837	72.5	-7.23877			656.984	0.02706	657.009	0.09422	657.009	0.07792	657.009	0.15851	657.009	0.6138	657.009	0.67813			656.007	-0.000601691	655.988	4.72186e-05	655.988	0.000425955	655.988	0.0091	655.988	-0.001	655.988	0.01442
	73	-1.17383	73	-0.97766	73	-1.11902	73	-1.21936	73	-7.24731			655.999	0.02679	655.988	0.09419	655.988	0.07817	655.988	0.15821	655.988	0.61341	655.988	0.67986			654.985	-0.00066047	655.003	-3.05961e-05	655.003	4.53287e-05	655.003	0.00924	655.003	-0.00115	655.003	0.01437
	73.5	-1.17566	73.5	-0.96716	73.5	-1.12402	73.5	-1.21436	73.5	-7.25464			655.014	0.02697	655.003	0.0942	655.003	0.07796	655.003	0.15815	655.003	0.61417	655.003	0.68011			654	-0.000813197	654.017	4.73716e-06	654.017	0.000379006	654.017	0.00942	654.017	-0.00113	654.017	0.01417
	74	-1.18005	74	-0.96851	74	-1.12598	74	-1.23083	74	-7.27051			653.993	0.02707	654.017	0.09436	654.017	0.07815	654.017	0.15832	654.017	0.61403	654.017	0.67943			653.014	-0.000577856	652.995	0.000159979	652.995	0.000314162	652.995	0.00935	652.995	-0.000913538	652.995	0.01401
	74.5	-1.18103	74.5	-0.98462	74.5	-1.13171	74.5	-1.23694	74.5	-7.2998			653.007	0.02738	652.995	0.0944	652.995	0.07822	652.995	0.15808	652.995	0.61293	652.995	0.67894			651.992	-0.000491917	652.009	8.24287e-05	652.009	0.000340404	652.009	0.00899	652.009	-0.00117	652.009	0.01433
	75	-1.1748	75	-0.99451	75	-1.13354	75	-1.23633	75	-7.28638			651.985	0.0271	652.009	0.094	652.009	0.07788	652.009	0.1579	652.009	0.61185	652.009	0.67776			651.005	-0.000658712	650.987	-0.000186649	650.987	-3.93449e-05	650.987	0.00898	650.987	-0.000934926	650.987	0.01462
	75.5	-1.17908	75.5	-0.98486	75.5	-1.13989	75.5	-1.22864	75.5	-7.29492			650.999	0.02691	650.987	0.09383	650.987	0.07774	650.987	0.15753	650.987	0.61071	650.987	0.67728			649.982	-0.000268665	650	0.000284036	650	6.5492e-06	650	0.00983	650	-0.000623352	650	0.01435
	76	-1.19153	76	-0.98962	76	-1.1366	76	-1.23218	76	-7.29248			650.012	0.0271	650	0.09413	650	0.07757	650	0.15713	650	0.61012	650	0.67547			648.996	-0.000473196	649.014	-7.86862e-05	649.014	-0.000515705	649.014	0.00915	649.014	-0.00113	649.014	0.01433
	76.5	-1.18994	76.5	-1.00171	76.5	-1.14148	76.5	-1.24695	76.5	-7.31445			648.989	0.02698	649.014	0.09327	649.014	0.07715	649.014	0.15648	649.014	0.60777	649.014	0.67373			648.008	-0.000607429	647.99	3.14008e-05	647.99	-0.00060531	647.99	0.00927	647.99	-0.0012	647.99	0.01433
	77	-1.19604	77	-0.9989	77	-1.14465	77	-1.24451	77	-7.34009			648.002	0.02667	647.99	0.09291	647.99	0.07711	647.99	0.15618	647.99	0.60643	647.99	0.67194			646.984	-0.000534785	647.003	-0.000205538	647.003	-0.000759606	647.003	0.00903	647.003	-0.000815625	647.003	0.01469
	77.5	-1.19934	77.5	-1.00293	77.5	-1.14563	77.5	-1.24719	77.5	-7.33887			647.015	0.02652	647.003	0.09298	647.003	0.07691	647.003	0.15562	647.003	0.60395	647.003	0.66845			645.997	-0.000412271	646.015	-1.46512e-05	646.015	-0.000821103	646.015	0.00949	646.015	-0.000761002	646.015	0.01481
	78	-1.19678	78	-1.00891	78	-1.14392	78	-1.25586	78	-7.33887			645.991	0.02704	646.015	0.09279	646.015	0.07679	646.015	0.15524	646.015	0.60171	646.015	0.66726			645.009	-0.000401047	644.991	0.000129138	644.991	-0.00102	644.991	0.00937	644.991	-0.000928778	644.991	0.01478
	78.5	-1.20117	78.5	-1.01477	78.5	-1.14893	78.5	-1.25098	78.5	-7.37793			645.003	0.02661	644.991	0.09238	644.991	0.07638	644.991	0.15439	644.991	0.59821	644.991	0.66352			643.984	-0.000765911	644.003	0.000331804	644.003	-0.00117	644.003	0.00966	644.003	-0.000589489	644.003	0.01492
	79	-1.20215	79	-1.01721	79	-1.15173	79	-1.2489	79	-7.34253			644.015	0.02678	644.003	0.09182	644.003	0.07581	644.003	0.15382	644.003	0.59622	644.003	0.66127			642.995	-0.000747926	643.014	-4.81452e-05	643.014	-0.00149	643.014	0.00965	643.014	-0.00102	643.014	0.01486
	79.5	-1.20496	79.5	-1.01782	79.5	-1.15637	79.5	-1.24988	79.5	-7.34497			642.99	0.02649	643.014	0.09139	643.014	0.07544	643.014	0.15309	643.014	0.59207	643.014	0.65706			642.007	-0.000894629	641.989	0.000423908	641.989	-0.00104	641.989	0.0096	641.989	-0.000668844	641.989	0.01484
	80	-1.2113	80	-1.0144	80	-1.15613	80	-1.25916	80	-7.40845			642.001	0.02611	641.989	0.0907	641.989	0.07534	641.989	0.15215	641.989	0.58908	641.989	0.65352			641.018	-0.000520462	641	0.000111194	641	-0.00157	641	0.00949	641	-0.000718518	641	0.015
	80.5	-1.21594	80.5	-1.03125	80.5	-1.16626	80.5	-1.2644	80.5	-7.42432			641.012	0.02683	641	0.09025	641	0.07465	641	0.15111	641	0.58561	641	0.64985			639.992	-0.00095125	640.011	0.000373099	640.011	-0.00139	640.011	0.0098	640.011	-0.000545075	640.011	0.01518
	81	-1.21362	81	-1.02026	81	-1.16272	81	-1.26794	81	-7.42188			639.986	0.02602	640.011	0.08998	640.011	0.07445	640.011	0.15062	640.011	0.58242	640.011	0.64641			639.002	-0.00057677	638.985	0.000305536	638.985	-0.00129	638.985	0.00992	638.985	-0.000644134	638.985	0.01522
	81.5	-1.21899	81.5	-1.02808	81.5	-1.16223	81.5	-1.26978	81.5	-7.4292			638.997	0.02661	638.985	0.08933	638.985	0.07382	638.985	0.14906	638.985	0.57791	638.985	0.64159			638.012	-0.000893906	637.995	0.000439429	637.995	-0.0015	637.995	0.00944	637.995	-0.000880421	637.995	0.01529
	82	-1.22375	82	-1.02881	82	-1.15771	82	-1.27307	82	-7.44873			638.007	0.02621	637.995	0.08886	637.995	0.07325	637.995	0.1481	637.995	0.57368	637.995	0.63712			636.985	-0.000388633	637.005	0.000321934	637.005	-0.00139	637.005	0.00995	637.005	-0.000455354	637.005	0.01537
	82.5	-1.22693	82.5	-1.02869	82.5	-1.16956	82.5	-1.27856	82.5	-7.45605			637.016	0.02586	637.005	0.08811	637.005	0.07292	637.005	0.14728	637.005	0.56957	637.005	0.63204			635.994	-0.000738003	636.014	0.000701532	636.014	-0.00121	636.014	0.01007	636.014	-0.000216146	636.014	0.01609
	83	-1.22766	83	-1.03918	83	-1.17078	83	-1.27576	83	-7.47681			635.989	0.02583	636.014	0.08778	636.014	0.07268	636.014	0.14637	636.014	0.56545	636.014	0.62742			635.004	-0.000455509	634.987	0.000707548	634.987	-0.00114	634.987	0.01	634.987	-0.000441649	634.987	0.01592
	83.5	-1.22668	83.5	-1.04163	83.5	-1.17126	83.5	-1.28125	83.5	-7.44751			634.999	0.02567	634.987	0.08671	634.987	0.07204	634.987	0.14491	634.987	0.5607	634.987	0.622			634.012	-0.000322471	633.996	0.000725231	633.996	-0.0013	633.996	0.00997	633.996	-0.000246416	633.996	0.01654
	84	-1.23145	84	-1.05151	84	-1.17578	84	-1.27856	84	-7.52075			634.008	0.02555	633.996	0.08604	633.996	0.07131	633.996	0.14374	633.996	0.55587	633.996	0.6166			632.984	-0.000608877	633.005	0.000792056	633.005	-0.000965353	633.005	0.01024	633.005	-0.000233273	633.005	0.01674
	84.5	-1.23364	84.5	-1.05432	84.5	-1.17676	84.5	-1.27783	84.5	-7.53784			633.017	0.02547	633.005	0.08544	633.005	0.07076	633.005	0.14227	633.005	0.55026	633.005	0.61175			631.993	-0.000724978	632.013	0.00106	632.013	-0.00105	632.013	0.01018	632.013	-9.89767e-05	632.013	0.01668
	85	-1.23633	85	-1.0509	85	-1.17847	85	-1.28394	85	-7.49512			631.988	0.02533	632.013	0.08506	632.013	0.07032	632.013	0.14128	632.013	0.54608	632.013	0.60604			631.001	-0.000683318	630.984	0.000927656	630.984	-0.00106	630.984	0.01023	630.984	7.43509e-05	630.984	0.01679
	85.5	-1.24512	85.5	-1.05444	85.5	-1.18408	85.5	-1.29395	85.5	-7.46094			630.996	0.02528	630.984	0.08388	630.984	0.06948	630.984	0.13998	630.984	0.54035	630.984	0.60103			630.008	-0.000460371	629.992	0.00131	629.992	-0.000879801	629.992	0.01064	629.992	0.000316235	629.992	0.01738
	86	-1.23743	86	-1.05908	86	-1.18042	86	-1.29004	86	-7.52441			630.004	0.025	629.992	0.08341	629.992	0.06912	629.992	0.13866	629.992	0.53536	629.992	0.59444			629.016	-0.000417392	629	0.0013	629	-0.000967109	629	0.01065	629	0.000301029	629	0.01749
	86.5	-1.24341	86.5	-1.06689	86.5	-1.18481	86.5	-1.28735	86.5	-7.53784			629.012	0.02476	629	0.08248	629	0.0683	629	0.13718	629	0.52985	629	0.58852			627.986	-0.000489383	628.007	0.00128	628.007	-0.00078803	628.007	0.01096	628.007	0.000479517	628.007	0.0176
	87	-1.24951	87	-1.06958	87	-1.19128	87	-1.29187	87	-7.53418			627.983	0.02464	628.007	0.08165	628.007	0.06767	628.007	0.13591	628.007	0.52401	628.007	0.58268			626.993	-0.000585767	627.014	0.00174	627.014	-0.000423495	627.014	0.01126	627.014	0.000884881	627.014	0.01907
	87.5	-1.24878	87.5	-1.07349	87.5	-1.18933	87.5	-1.29883	87.5	-7.54639			626.99	0.02468	627.014	0.08117	627.014	0.0675	627.014	0.13466	627.014	0.51967	627.014	0.57757			626	-0.000357855	625.984	0.00182	625.984	-0.000344199	625.984	0.01149	625.984	0.000975053	625.984	0.01974
	88	-1.2533	88	-1.07776	88	-1.19312	88	-1.29041	88	-7.53052			625.996	0.02442	625.984	0.08054	625.984	0.0666	625.984	0.13367	625.984	0.51393	625.984	0.57201			625.006	-0.000600553	624.991	0.00198	624.991	-0.000197931	624.991	0.0121	624.991	0.00103	624.991	0.02005
	88.5	-1.25305	88.5	-1.08423	88.5	-1.19446	88.5	-1.28894	88.5	-7.58301			625.003	0.02441	624.991	0.0796	624.991	0.06598	624.991	0.13204	624.991	0.5079	624.991	0.56495			624.013	-0.000486539	623.997	0.00202	623.997	-0.000339491	623.997	0.01231	623.997	0.00137	623.997	0.02052
	89	-1.25696	89	-1.07593	89	-1.1991	89	-1.29578	89	-7.56348			624.009	0.02403	623.997	0.07874	623.997	0.0652	623.997	0.13033	623.997	0.50237	623.997	0.55884			623.018	-0.000608515	623.003	0.00201	623.003	-0.000534268	623.003	0.0121	623.003	0.00128	623.003	0.02074
	89.5	-1.25195	89.5	-1.08887	89.5	-1.20093	89.5	-1.30054	89.5	-7.57935			623.015	0.02397	623.003	0.0776	623.003	0.06461	623.003	0.12864	623.003	0.49634	623.003	0.55238			621.987	-0.000494296	622.009	0.00265	622.009	4.32298e-06	622.009	0.01261	622.009	0.00189	622.009	0.02154
	90	-1.26294	90	-1.08691	90	-1.20105	90	-1.29517	90	-7.61108			621.984	0.02373	622.009	0.07724	622.009	0.06405	622.009	0.12764	622.009	0.49073	622.009	0.54635			620.992	-0.000474283	621.014	0.00294	621.014	0.000134447	621.014	0.01292	621.014	0.00202	621.014	0.02244
	90.5	-1.26575	90.5	-1.0885	90.5	-1.20142	90.5	-1.30566	90.5	-7.61353			620.989	0.02354	621.014	0.07617	621.014	0.06363	621.014	0.12616	621.014	0.48518	621.014	0.54018			619.997	-0.000297845	619.982	0.00306	619.982	0.000109952	619.982	0.01307	619.982	0.00239	619.982	0.02306
	91	-1.26038	91	-1.09631	91	-1.20801	91	-1.30396	91	-7.62085			619.995	0.02338	619.982	0.07523	619.982	0.06231	619.982	0.12432	619.982	0.47871	619.982	0.53258			619.002	-0.000419461	618.987	0.00337	618.987	0.000201051	618.987	0.0136	618.987	0.00247	618.987	0.02405
	91.5	-1.26599	91.5	-1.10132	91.5	-1.2074	91.5	-1.29553	91.5	-7.62573			618.999	0.02308	618.987	0.07433	618.987	0.06172	618.987	0.12298	618.987	0.47271	618.987	0.52596			618.007	-0.000102807	617.992	0.00354	617.992	0.000462984	617.992	0.0138	617.992	0.00317	617.992	0.02489
	92	-1.26526	92	-1.08459	92	-1.20813	92	-1.29602	92	-7.60254			618.004	0.02285	617.992	0.07359	617.992	0.06108	617.992	0.12169	617.992	0.46732	617.992	0.52032			617.011	-6.33125e-05	616.996	0.0041	616.996	0.000831295	616.996	0.01454	616.996	0.00357	616.996	0.02616
	92.5	-1.26917	92.5	-1.09204	92.5	-1.21155	92.5	-1.3053	92.5	-7.62817			617.008	0.0229	616.996	0.07277	616.996	0.06045	616.996	0.1201	616.996	0.46174	616.996	0.51409			616.015	-0.000600657	616	0.00445	616	0.00116	616	0.01521	616	0.00413	616	0.02715
	93	-1.27295	93	-1.10229	93	-1.21216	93	-1.29541	93	-7.67578			616.012	0.02291	616	0.07199	616	0.05986	616	0.11865	616	0.45556	616	0.50733			615.018	6.34211e-06	615.004	0.00509	615.004	0.00161	615.004	0.01602	615.004	0.0048	615.004	0.02871
	93.5	-1.27161	93.5	-1.10767	93.5	-1.21521	93.5	-1.30933	93.5	-7.66846			615.016	0.02229	615.004	0.07112	615.004	0.0592	615.004	0.11729	615.004	0.44944	615.004	0.50053			613.985	0.000144701	614.007	0.00561	614.007	0.00178	614.007	0.01673	614.007	0.0053	614.007	0.02994
	94	-1.2771	94	-1.10522	94	-1.21948	94	-1.31274	94	-7.677			613.983	0.02236	614.007	0.0703	614.007	0.05854	614.007	0.11577	614.007	0.44335	614.007	0.49411			612.988	-0.000165483	613.011	0.0061	613.011	0.00216	613.011	0.01717	613.011	0.00569	613.011	0.03174
	94.5	-1.2771	94.5	-1.11243	94.5	-1.22168	94.5	-1.30884	94.5	-7.68066			612.986	0.0223	613.011	0.06936	613.011	0.058	613.011	0.11427	613.011	0.43751	613.011	0.48761			611.991	-0.000408289	612.014	0.00675	612.014	0.00253	612.014	0.01816	612.014	0.00666	612.014	0.03317
	95	-1.27759	95	-1.10876	95	-1.21741	95	-1.31885	95	-7.68066			611.989	0.02225	612.014	0.06878	612.014	0.05738	612.014	0.11289	612.014	0.43171	612.014	0.48129			610.993	-0.000275443	611.016	0.00768	611.016	0.00291	611.016	0.01871	611.016	0.00749	611.016	0.03517
	95.5	-1.28723	95.5	-1.11609	95.5	-1.21863	95.5	-1.31738	95.5	-7.64404			610.992	0.022	611.016	0.06785	611.016	0.05667	611.016	0.11145	611.016	0.42536	611.016	0.47408			609.996	-0.00015239	609.982	0.00836	609.982	0.00367	609.982	0.02038	609.982	0.00851	609.982	0.03773
	96	-1.28882	96	-1.12402	96	-1.2229	96	-1.29919	96	-7.68066			609.994	0.02186	609.982	0.06708	609.982	0.0558	609.982	0.10984	609.982	0.41905	609.982	0.46746			608.998	-0.000287912	608.984	0.00947	608.984	0.00411	608.984	0.02145	608.984	0.00958	608.984	0.04145
	96.5	-1.28967	96.5	-1.12366	96.5	-1.22473	96.5	-1.30713	96.5	-7.70142			608.996	0.02169	608.984	0.06647	608.984	0.05544	608.984	0.10858	608.984	0.41356	608.984	0.46113			607.999	-0.00038434	607.986	0.01018	607.986	0.00459	607.986	0.02298	607.986	0.0106	607.986	0.04336
	97	-1.28857	97	-1.11865	97	-1.22717	97	-1.31189	97	-7.70874			607.998	0.02164	607.986	0.06534	607.986	0.05471	607.986	0.1067	607.986	0.40746	607.986	0.45411			607.001	-0.000220027	606.987	0.01138	606.987	0.00534	606.987	0.02397	606.987	0.01194	606.987	0.0457
	97.5	-1.29077	97.5	-1.12622	97.5	-1.23303	97.5	-1.30823	97.5	-7.71851			607	0.02132	606.987	0.06472	606.987	0.05407	606.987	0.10539	606.987	0.40163	606.987	0.44802			606.002	-5.82395e-05	605.989	0.01257	605.989	0.00608	605.989	0.02564	605.989	0.01331	605.989	0.04864
	98	-1.29407	98	-1.12976	98	-1.2301	98	-1.32544	98	-7.7124			606.001	0.02126	605.989	0.06362	605.989	0.05324	605.989	0.10407	605.989	0.39472	605.989	0.44074			605.003	6.44608e-05	604.99	0.01377	604.99	0.00692	604.99	0.0274	604.99	0.01446	604.99	0.05293
	98.5	-1.29065	98.5	-1.12671	98.5	-1.22925	98.5	-1.31189	98.5	-7.72705			605.002	0.02109	604.99	0.06301	604.99	0.05253	604.99	0.10244	604.99	0.38905	604.99	0.4343			604.004	0.000107129	603.991	0.01481	603.991	0.00743	603.991	0.02882	603.991	0.01569	603.991	0.05656
	99	-1.29639	99	-1.13843	99	-1.23425	99	-1.32227	99	-7.75635			604.003	0.02101	603.991	0.06196	603.991	0.05182	603.991	0.10104	603.991	0.38347	603.991	0.42788			603.004	4.6183e-05	602.991	0.01649	602.991	0.00854	602.991	0.03133	602.991	0.01756	602.991	0.06103
	99.5	-1.29712	99.5	-1.13574	99.5	-1.23425	99.5	-1.32544	99.5	-7.78076			603.003	0.02092	602.991	0.06159	602.991	0.05135	602.991	0.10004	602.991	0.37792	602.991	0.42207			602.004	7.24808e-07	601.991	0.01814	601.991	0.00947	601.991	0.03321	601.991	0.01949	601.991	0.06525
	100	-1.30469	100	-1.14587	100	-1.23535	100	-1.32874	100	-7.76367			602.004	0.02077	601.991	0.06039	601.991	0.05077	601.991	0.09814	601.991	0.37191	601.991	0.41493			601.004	0.000166038	600.991	0.01994	600.991	0.01058	600.991	0.03558	600.991	0.02141	600.991	0.06948
	100.5	-1.30371	100.5	-1.13904	100.5	-1.23914	100.5	-1.32849	100.5	-7.77954			601.004	0.02065	600.991	0.05949	600.991	0.0499	600.991	0.09667	600.991	0.36559	600.991	0.40786			600.004	0.000131624	599.991	0.02183	599.991	0.01184	599.991	0.03798	599.991	0.02371	599.991	0.07456
	101	-1.3031	101	-1.14771	101	-1.23755	101	-1.32593	101	-7.75024			600.003	0.02056	599.991	0.05878	599.991	0.04942	599.991	0.09529	599.991	0.35989	599.991	0.40222			599.003	0.000182198	598.991	0.02392	598.991	0.01328	598.991	0.04068	598.991	0.02609	598.991	0.08002
	101.5	-1.29675	101.5	-1.14673	101.5	-1.23853	101.5	-1.32703	101.5	-7.77344			599.003	0.02043	598.991	0.05818	598.991	0.04907	598.991	0.09393	598.991	0.35433	598.991	0.39589			598.002	0.00031867	597.99	0.0261	597.99	0.01452	597.99	0.04337	597.99	0.02842	597.99	0.08525
	102	-1.31042	102	-1.14636	102	-1.23816	102	-1.31787	102	-7.80396			598.002	0.02023	597.99	0.05742	597.99	0.04833	597.99	0.09257	597.99	0.3484	597.99	0.38954			597.001	0.000468115	596.989	0.02851	596.989	0.01606	596.989	0.04704	596.989	0.03107	596.989	0.09295
	102.5	-1.31177	102.5	-1.15698	102.5	-1.24524	102.5	-1.3197	102.5	-7.79175			597.001	0.02006	596.989	0.05677	596.989	0.04787	596.989	0.09126	596.989	0.34304	596.989	0.38343			596	0.000373825	595.988	0.03104	595.988	0.0175	595.988	0.05052	595.988	0.03397	595.988	0.10027
	103	-1.30994	103	-1.15515	103	-1.24585	103	-1.32239	103	-7.80151			596	0.02014	595.988	0.05579	595.988	0.04718	595.988	0.08993	595.988	0.33695	595.988	0.37667			594.998	0.000411704	594.986	0.03374	594.986	0.01943	594.986	0.054	594.986	0.03707	594.986	0.10705
	103.5	-1.30896	103.5	-1.16077	103.5	-1.24854	103.5	-1.32349	103.5	-7.77832			594.998	0.01983	594.986	0.05513	594.986	0.04639	594.986	0.08833	594.986	0.33122	594.986	0.37032			593.996	0.0005363	593.984	0.03636	593.984	0.0211	593.984	0.05775	593.984	0.04023	593.984	0.11468
	104	-1.31824	104	-1.16418	104	-1.24805	104	-1.32788	104	-7.80884			593.997	0.01999	593.984	0.05443	593.984	0.04599	593.984	0.08722	593.984	0.32604	593.984	0.36481			592.994	0.000575101	592.982	0.03927	592.982	0.02287	592.982	0.06151	592.982	0.04344	592.982	0.12222
	104.5	-1.31934	104.5	-1.1698	104.5	-1.25024	104.5	-1.32043	104.5	-7.79297			592.994	0.01965	592.982	0.05378	592.982	0.04555	592.982	0.08576	592.982	0.32102	592.982	0.35883			591.992	0.000658624	592.017	0.04254	592.017	0.0249	592.017	0.06564	592.017	0.04733	592.017	0.13082
	105	-1.31689	105	-1.16284	105	-1.25049	105	-1.33362	105	-7.79785			591.992	0.01958	592.017	0.05284	592.017	0.04463	592.017	0.08453	592.017	0.31494	592.017	0.35232			590.989	0.000814748	591.014	0.04592	591.014	0.02687	591.014	0.06973	591.014	0.05098	591.014	0.14008
	105.5	-1.31995	105.5	-1.17078	105.5	-1.24731	105.5	-1.33008	105.5	-7.81616			590.99	0.0197	591.014	0.05218	591.014	0.04417	591.014	0.08318	591.014	0.30957	591.014	0.34607			589.986	0.000874505	590.011	0.04922	590.011	0.02902	590.011	0.07428	590.011	0.05488	590.011	0.14941
	106	-1.31641	106	-1.15967	106	-1.25269	106	-1.33936	106	-7.81738			589.987	0.01949	590.011	0.05159	590.011	0.04364	590.011	0.08189	590.011	0.30453	590.011	0.34017			588.983	0.000792186	589.008	0.05293	589.008	0.03127	589.008	0.07956	589.008	0.05906	589.008	0.15934
	106.5	-1.32727	106.5	-1.17737	106.5	-1.25769	106.5	-1.32898	106.5	-7.80518			588.984	0.01949	589.008	0.05103	589.008	0.04307	589.008	0.08064	589.008	0.29939	589.008	0.33495			588.016	0.000990075	588.005	0.0567	588.005	0.03366	588.005	0.08457	588.005	0.06309	588.005	0.16938
	107	-1.32739	107	-1.17603	107	-1.25781	107	-1.33032	107	-7.80029			588.017	0.01925	588.005	0.05018	588.005	0.04261	588.005	0.07961	588.005	0.29443	588.005	0.32897			587.013	0.00126	587.001	0.06095	587.001	0.0362	587.001	0.0903	587.001	0.06765	587.001	0.18061
	107.5	-1.33228	107.5	-1.18762	107.5	-1.25513	107.5	-1.33398	107.5	-7.854			587.014	0.01933	587.001	0.04975	587.001	0.04233	587.001	0.07824	587.001	0.28846	587.001	0.32258			586.008	0.00134	585.997	0.06513	585.997	0.03908	585.997	0.09589	585.997	0.0727	585.997	0.19204
	108	-1.3313	108	-1.19043	108	-1.26038	108	-1.31982	108	-7.84546			586.01	0.01911	585.997	0.04898	585.997	0.04189	585.997	0.07715	585.997	0.28299	585.997	0.31659			585.004	0.00126	584.993	0.06905	584.993	0.0414	584.993	0.10132	584.993	0.0774	584.993	0.20288
	108.5	-1.33093	108.5	-1.18079	108.5	-1.25891	108.5	-1.33167	108.5	-7.85522			585.006	0.01923	584.993	0.04827	584.993	0.04109	584.993	0.07559	584.993	0.27808	584.993	0.31102			584	0.0015	583.989	0.0737	583.989	0.04429	583.989	0.10752	583.989	0.08248	583.989	0.21508
	109	-1.33704	109	-1.19019	109	-1.26111	109	-1.34314	109	-7.83936			584.001	0.01938	583.989	0.04766	583.989	0.04048	583.989	0.07463	583.989	0.27297	583.989	0.30522			582.995	0.00161	582.984	0.0784	582.984	0.0473	582.984	0.11369	582.984	0.08786	582.984	0.22815
	109.5	-1.3363	109.5	-1.1886	109.5	-1.25745	109.5	-1.33179	109.5	-7.8418			582.997	0.01918	582.984	0.04718	582.984	0.04039	582.984	0.07355	582.984	0.26812	582.984	0.29992			581.99	0.00168	582.016	0.08304	582.016	0.04991	582.016	0.11973	582.016	0.09295	582.016	0.24028
	110	-1.33728	110	-1.18738	110	-1.26831	110	-1.33826	110	-7.87842			581.992	0.01915	582.016	0.04643	582.016	0.03963	582.016	0.07223	582.016	0.263	582.016	0.29427			580.985	0.00162	581.011	0.08752	581.011	0.05268	581.011	0.12576	581.011	0.09807	581.011	0.25257
	110.5	-1.34229	110.5	-1.19958	110.5	-1.26282	110.5	-1.33813	110.5	-7.86133			580.987	0.01899	581.011	0.04593	581.011	0.03938	581.011	0.07108	581.011	0.25812	581.011	0.28882			580.016	0.002	580.006	0.09223	580.006	0.0557	580.006	0.13219	580.006	0.10346	580.006	0.26551
	111	-1.33667	111	-1.2085	111	-1.26685	111	-1.349	111	-7.87476			580.018	0.0191	580.006	0.04552	580.006	0.03904	580.006	0.06997	580.006	0.25357	580.006	0.28359			579.011	0.00225	579	0.09683	579	0.05877	579	0.13812	579	0.10878	579	0.27783
	111.5	-1.34509	111.5	-1.20459	111.5	-1.26648	111.5	-1.3479	111.5	-7.86743			579.013	0.01902	579	0.04496	579	0.03853	579	0.0691	579	0.24885	579	0.27835			578.004	0.00209	577.994	0.10184	577.994	0.06189	577.994	0.14471	577.994	0.11458	577.994	0.29071
	112	-1.34326	112	-1.21802	112	-1.26636	112	-1.33325	112	-7.85645			578.007	0.01905	577.994	0.04464	577.994	0.03835	577.994	0.06811	577.994	0.24396	577.994	0.27311			576.998	0.00225	576.988	0.10679	576.988	0.06492	576.988	0.15115	576.988	0.12009	576.988	0.30465
	112.5	-1.35376	112.5	-1.21289	112.5	-1.2666	112.5	-1.3512	112.5	-7.89917			577.001	0.01889	576.988	0.0439	576.988	0.03788	576.988	0.06693	576.988	0.23913	576.988	0.26772			575.992	0.00234	575.982	0.11122	575.982	0.0677	575.982	0.15744	575.982	0.12516	575.982	0.31729
	113	-1.34814	113	-1.21387	113	-1.27173	113	-1.35315	113	-7.88574			575.994	0.01896	575.982	0.04321	575.982	0.03743	575.982	0.06579	575.982	0.23466	575.982	0.26249			574.985	0.00244	575.012	0.11542	575.012	0.07042	575.012	0.16315	575.012	0.13006	575.012	0.32938
	113.5	-1.34399	113.5	-1.22253	113.5	-1.26501	113.5	-1.34607	113.5	-7.91382			574.987	0.01903	575.012	0.04292	575.012	0.03716	575.012	0.06495	575.012	0.23087	575.012	0.2582			574.015	0.00249	574.005	0.12	574.005	0.07325	574.005	0.16947	574.005	0.13533	574.005	0.34128
	114	-1.35291	114	-1.22583	114	-1.27148	114	-1.33936	114	-7.90527			574.018	0.01909	574.005	0.0424	574.005	0.03657	574.005	0.06393	574.005	0.22603	574.005	0.25307			573.008	0.00275	572.998	0.12482	572.998	0.07617	572.998	0.17562	572.998	0.14068	572.998	0.35444
	114.5	-1.35022	114.5	-1.22437	114.5	-1.27222	114.5	-1.36011	114.5	-7.90527			573.011	0.01909	572.998	0.04197	572.998	0.03625	572.998	0.06297	572.998	0.22172	572.998	0.24798			572	0.00271	571.991	0.12944	571.991	0.07916	571.991	0.18222	571.991	0.14601	571.991	0.36771
	115	-1.35181	115	-1.21973	115	-1.27307	115	-1.35913	115	-7.88818			572.003	0.0192	571.991	0.04159	571.991	0.03626	571.991	0.06217	571.991	0.21777	571.991	0.24371			570.992	0.00289	570.983	0.13397	570.983	0.08184	570.983	0.18802	570.983	0.15118	570.983	0.37977
	115.5	-1.35193	115.5	-1.22754	115.5	-1.27661	115.5	-1.35693	115.5	-7.95044			570.995	0.01922	570.983	0.04115	570.983	0.03572	570.983	0.06116	570.983	0.21335	570.983	0.23854			569.984	0.0031	570.012	0.13832	570.012	0.08468	570.012	0.19377	570.012	0.15611	570.012	0.39109
	116	-1.35693	116	-1.22925	116	-1.27551	116	-1.35974	116	-7.90405			569.988	0.01949	570.012	0.04086	570.012	0.03561	570.012	0.06054	570.012	0.20957	570.012	0.23427			569.013	0.00301	569.004	0.14259	569.004	0.08727	569.004	0.19936	569.004	0.1608	569.004	0.40246
	116.5	-1.35535	116.5	-1.24036	116.5	-1.27502	116.5	-1.36108	116.5	-7.9248			569.017	0.01956	569.004	0.04047	569.004	0.03534	569.004	0.05981	569.004	0.20566	569.004	0.22998			568.005	0.00335	567.996	0.1467	567.996	0.08977	567.996	0.20472	567.996	0.16576	567.996	0.41409
	117	-1.3584	117	-1.23792	117	-1.28247	117	-1.36487	117	-7.92236			568.008	0.0195	567.996	0.03997	567.996	0.03485	567.996	0.05862	567.996	0.20101	567.996	0.22482			566.996	0.00357	566.987	0.15104	566.987	0.09259	566.987	0.21092	566.987	0.17053	566.987	0.42535
	117.5	-1.36084	117.5	-1.23877	117.5	-1.28491	117.5	-1.34827	117.5	-7.96143			567	0.0196	566.987	0.0399	566.987	0.0349	566.987	0.05812	566.987	0.1976	566.987	0.22071			565.987	0.00353	566.015	0.15445	566.015	0.09462	566.015	0.21551	566.015	0.17448	566.015	0.43533
	118	-1.36218	118	-1.23645	118	-1.28516	118	-1.3667	118	-7.96143			565.991	0.01995	566.015	0.03941	566.015	0.03456	566.015	0.0572	566.015	0.19401	566.015	0.21665			565.015	0.00349	565.006	0.15822	565.006	0.09701	565.006	0.22063	565.006	0.17886	565.006	0.44558
	118.5	-1.36536	118.5	-1.25598	118.5	-1.28687	118.5	-1.36646	118.5	-7.96021			564.982	0.0199	565.006	0.03919	565.006	0.03439	565.006	0.05652	565.006	0.19041	565.006	0.21244			564.005	0.00362	563.997	0.162	563.997	0.09948	563.997	0.22528	563.997	0.18299	563.997	0.4556
	119	-1.36426	119	-1.25024	119	-1.28149	119	-1.37256	119	-7.98096			564.01	0.02006	563.997	0.03899	563.997	0.03449	563.997	0.0559	563.997	0.18687	563.997	0.20863			562.996	0.0038	562.987	0.1656	562.987	0.10155	562.987	0.23049	562.987	0.18721	562.987	0.46523
	119.5	-1.36279	119.5	-1.24512	119.5	-1.28601	119.5	-1.37061	119.5	-7.96021			563	0.02035	562.987	0.03862	562.987	0.03408	562.987	0.05525	562.987	0.1835	562.987	0.20448			561.986	0.00389	562.015	0.16869	562.015	0.10373	562.015	0.23467	562.015	0.19063	562.015	0.47413
	120	-1.37	120	-1.26428	120	-1.2854	120	-1.37341	120	-7.97241			561.99	0.02038	562.015	0.03851	562.015	0.03414	562.015	0.05464	562.015	0.17985	562.015	0.20065			561.013	0.00394	561.005	0.17192	561.005	0.10574	561.005	0.23888	561.005	0.19436	561.005	0.48322
	120.5	-1.37061	120.5	-1.25427	120.5	-1.28479	120.5	-1.36279	120.5	-7.97485			561.017	0.02051	561.005	0.03832	561.005	0.03416	561.005	0.05415	561.005	0.17676	561.005	0.19685			560.002	0.00418	559.994	0.17508	559.994	0.10762	559.994	0.24278	559.994	0.1978	559.994	0.49149
	121	-1.37341	121	-1.26514	121	-1.28674	121	-1.37732	121	-7.96997			560.007	0.02091	559.994	0.03817	559.994	0.0337	559.994	0.05348	559.994	0.17327	559.994	0.19296			558.992	0.00397	558.983	0.17795	558.983	0.10931	558.983	0.2469	558.983	0.20129	558.983	0.49993
	121.5	-1.37805	121.5	-1.26868	121.5	-1.29749	121.5	-1.37036	121.5	-7.97729			558.996	0.02109	558.983	0.038	558.983	0.03383	558.983	0.05284	558.983	0.17009	558.983	0.18926			558.018	0.00423	558.01	0.18093	558.01	0.11129	558.01	0.25081	558.01	0.20456	558.01	0.50768
	122	-1.37476	122	-1.2627	122	-1.29272	122	-1.37939	122	-7.99438			557.985	0.02131	558.01	0.03794	558.01	0.03387	558.01	0.05253	558.01	0.16694	558.01	0.18575			557.007	0.00422	556.999	0.18349	556.999	0.11283	556.999	0.25435	556.999	0.20749	556.999	0.51432
	122.5	-1.37708	122.5	-1.26453	122.5	-1.29468	122.5	-1.38281	122.5	-7.99072			557.012	0.02168	556.999	0.03783	556.999	0.03394	556.999	0.05191	556.999	0.16389	556.999	0.18198			555.995	0.00439	555.987	0.18597	555.987	0.11422	555.987	0.25702	555.987	0.21019	555.987	0.52083
	123	-1.37024	123	-1.27332	123	-1.29785	123	-1.38611	123	-7.96021			556	0.02224	555.987	0.03765	555.987	0.034	555.987	0.05151	555.987	0.1609	555.987	0.17864			554.984	0.00444	555.013	0.18781	555.013	0.11557	555.013	0.26007	555.013	0.21268	555.013	0.5265
	123.5	-1.38098	123.5	-1.27686	123.5	-1.29761	123.5	-1.38708	123.5	-8.02979			554.989	0.02229	555.013	0.0376	555.013	0.03386	555.013	0.05098	555.013	0.15813	555.013	0.17528			554.009	0.00433	554.001	0.18989	554.001	0.11674	554.001	0.26278	554.001	0.21499	554.001	0.53244
	124	-1.38208	124	-1.28809	124	-1.297	124	-1.38049	124	-8.01758			554.014	0.02261	554.001	0.03743	554.001	0.03393	554.001	0.05059	554.001	0.15525	554.001	0.17187			552.997	0.00449	552.989	0.19187	552.989	0.11794	552.989	0.26541	552.989	0.21692	552.989	0.53821
	124.5	-1.38232	124.5	-1.28271	124.5	-1.29822	124.5	-1.3811	124.5	-8.00171			553.002	0.02304	552.989	0.03742	552.989	0.03391	552.989	0.05025	552.989	0.15236	552.989	0.16874			551.984	0.00451	552.015	0.19356	552.015	0.11911	552.015	0.26789	552.015	0.2191	552.015	0.54289
	125	-1.38513	125	-1.28625	125	-1.29419	125	-1.39404	125	-8.00171			551.99	0.02328	552.015	0.0377	552.015	0.03425	552.015	0.05006	552.015	0.15011	552.015	0.16574			551.009	0.00483	551.002	0.19524	551.002	0.12016	551.002	0.26983	551.002	0.22095	551.002	0.54688
	125.5	-1.38684	125.5	-1.29041	125.5	-1.29944	125.5	-1.39185	125.5	-8.03955			551.015	0.02381	551.002	0.03789	551.002	0.0346	551.002	0.04994	551.002	0.14767	551.002	0.16309			549.996	0.0046	549.989	0.19642	549.989	0.12102	549.989	0.2718	549.989	0.22245	549.989	0.55063
	126	-1.38647	126	-1.28833	126	-1.30176	126	-1.38733	126	-8.02856			550.002	0.02426	549.989	0.03793	549.989	0.03459	549.989	0.04982	549.989	0.14537	549.989	0.16			548.983	0.00463	549.014	0.19779	549.014	0.12181	549.014	0.2734	549.014	0.22406	549.014	0.55422
	126.5	-1.3866	126.5	-1.30444	126.5	-1.30481	126.5	-1.40283	126.5	-8.04077			548.989	0.02473	549.014	0.03809	549.014	0.03485	549.014	0.04955	549.014	0.14308	549.014	0.15726			548.007	0.00473	548	0.19888	548	0.12237	548	0.27471	548	0.2252	548	0.55731
	127	-1.38916	127	-1.30408	127	-1.30188	127	-1.40771	127	-7.99927			548.013	0.02526	548	0.03824	548	0.03509	548	0.04936	548	0.14078	548	0.15459			546.994	0.00459	546.987	0.19978	546.987	0.123	546.987	0.27607	546.987	0.22611	546.987	0.56107
	127.5	-1.39307	127.5	-1.30664	127.5	-1.30994	127.5	-1.40332	127.5	-8.03955			547	0.02559	546.987	0.03852	546.987	0.03533	546.987	0.04929	546.987	0.13874	546.987	0.15212			546.017	0.00469	546.011	0.20053	546.011	0.12336	546.011	0.27714	546.011	0.22701	546.011	0.56289
	128	-1.39355	128	-1.30481	128	-1.31177	128	-1.41077	128	-8.07129			545.986	0.02629	546.011	0.03874	546.011	0.0358	546.011	0.04933	546.011	0.13691	546.011	0.14964			545.003	0.0048	544.997	0.20112	544.997	0.12374	544.997	0.2778	544.997	0.22771	544.997	0.56442
	128.5	-1.39624	128.5	-1.31055	128.5	-1.31116	128.5	-1.41064	128.5	-8.02856			545.009	0.02667	544.997	0.03905	544.997	0.0361	544.997	0.04928	544.997	0.13487	544.997	0.1471			543.989	0.00481	543.982	0.20149	543.982	0.12398	543.982	0.2781	543.982	0.2281	543.982	0.56564
	129	-1.39478	129	-1.31763	129	-1.31042	129	-1.41833	129	-8.07617			543.995	0.02727	543.982	0.0394	543.982	0.03659	543.982	0.04936	543.982	0.13293	543.982	0.14462			543.012	0.0048	543.005	0.20194	543.005	0.12423	543.005	0.27882	543.005	0.2287	543.005	0.56712
	129.5	-1.38806	129.5	-1.30396	129.5	-1.31592	129.5	-1.41626	129.5	-8.0481			543.018	0.02791	543.005	0.03989	543.005	0.03707	543.005	0.04953	543.005	0.13107	543.005	0.14233			541.997	0.00471	541.991	0.20192	541.991	0.12426	541.991	0.27901	541.991	0.22868	541.991	0.56801
	130	-1.39795	130	-1.31311	130	-1.30933	130	-1.41431	130	-8.0542			542.003	0.02857	541.991	0.04006	541.991	0.03742	541.991	0.0496	541.991	0.12955	541.991	0.14017			540.982	0.00477	541.013	0.20181	541.013	0.12409	541.013	0.27924	541.013	0.22851	541.013	0.57
	130.5	-1.39966	130.5	-1.32922	130.5	-1.31604	130.5	-1.41736	130.5	-8.0896			540.989	0.02902	541.013	0.04048	541.013	0.0378	541.013	0.04966	541.013	0.12797	541.013	0.13832			540.004	0.00478	539.998	0.20178	539.998	0.12424	539.998	0.27902	539.998	0.22861	539.998	0.56946
	131	-1.401	131	-1.31726	131	-1.31543	131	-1.4248	131	-8.07983			540.011	0.02969	539.998	0.04122	539.998	0.03856	539.998	0.05005	539.998	0.12673	539.998	0.13623			538.989	0.0048	538.983	0.20147	538.983	0.12393	538.983	0.27861	538.983	0.22848	538.983	0.56841
	131.5	-1.40063	131.5	-1.33594	131.5	-1.31396	131.5	-1.42151	131.5	-8.12134			538.996	0.03063	538.983	0.04164	538.983	0.03921	538.983	0.05037	538.983	0.12523	538.983	0.13391			538.01	0.00472	538.005	0.20105	538.005	0.12356	538.005	0.27796	538.005	0.22783	538.005	0.56695
	132	-1.4043	132	-1.33203	132	-1.31677	132	-1.43054	132	-8.13232			538.018	0.03152	538.005	0.0423	538.005	0.03979	538.005	0.05066	538.005	0.12381	538.005	0.13221			536.994	0.00483	536.989	0.20059	536.989	0.12332	536.989	0.2774	536.989	0.22719	536.989	0.56668
	132.5	-1.40454	132.5	-1.32214	132.5	-1.31555	132.5	-1.4281	132.5	-8.14087			537.002	0.03212	536.989	0.04278	536.989	0.04045	536.989	0.05111	536.989	0.12278	536.989	0.13074			536.016	0.00478	536.01	0.19992	536.01	0.12276	536.01	0.27678	536.01	0.22648	536.01	0.5663
	133	-1.4021	133	-1.33789	133	-1.33044	133	-1.42859	133	-8.11401			535.986	0.03296	536.01	0.04342	536.01	0.04114	536.01	0.0515	536.01	0.12171	536.01	0.12883			534.999	0.00476	534.994	0.19898	534.994	0.1222	534.994	0.27507	534.994	0.22554	534.994	0.56344
	133.5	-1.39807	133.5	-1.33887	133.5	-1.33105	133.5	-1.43457	133.5	-8.11279			535.007	0.03402	534.994	0.04425	534.994	0.04202	534.994	0.05205	534.994	0.12063	534.994	0.12728			533.983	0.0047	534.015	0.19809	534.015	0.12164	534.015	0.274	534.015	0.22455	534.015	0.56152
	134	-1.41028	134	-1.34253	134	-1.33142	134	-1.43188	134	-8.17139			533.99	0.03504	534.015	0.04511	534.015	0.04291	534.015	0.05255	534.015	0.11973	534.015	0.12587			533.003	0.00464	532.998	0.19707	532.998	0.12089	532.998	0.27332	532.998	0.22333	532.998	0.56152
	134.5	-1.41248	134.5	-1.35449	134.5	-1.33154	134.5	-1.43506	134.5	-8.14575			533.011	0.03574	532.998	0.04581	532.998	0.0436	532.998	0.05301	532.998	0.11892	532.998	0.12433			531.986	0.00459	532.019	0.19592	532.019	0.12038	532.019	0.27189	532.019	0.22218	532.019	0.5579
	135	-1.40894	135	-1.34814	135	-1.33154	135	-1.43811	135	-8.16284			531.994	0.0369	532.019	0.04676	532.019	0.04462	532.019	0.05385	532.019	0.11831	532.019	0.12297			531.007	0.00477	531.002	0.1947	531.002	0.1194	531.002	0.26976	531.002	0.22082	531.002	0.5542
	135.5	-1.41418	135.5	-1.34717	135.5	-1.34241	135.5	-1.44067	135.5	-8.18604			531.015	0.03812	531.002	0.04764	531.002	0.04578	531.002	0.05452	531.002	0.11773	531.002	0.12172			529.989	0.00462	529.984	0.19329	529.984	0.11853	529.984	0.2674	529.984	0.21901	529.984	0.55022
	136	-1.41528	136	-1.35217	136	-1.34448	136	-1.43738	136	-8.17261			529.997	0.03944	529.984	0.04905	529.984	0.04696	529.984	0.05553	529.984	0.11722	529.984	0.12041			529.009	0.00455	529.004	0.19182	529.004	0.11747	529.004	0.26614	529.004	0.21742	529.004	0.54873
	136.5	-1.40906	136.5	-1.3606	136.5	-1.33826	136.5	-1.43469	136.5	-8.17749			529.017	0.04064	529.004	0.04994	529.004	0.04801	529.004	0.05624	529.004	0.11687	529.004	0.11951			527.991	0.00451	527.986	0.18996	527.986	0.1165	527.986	0.26416	527.986	0.21551	527.986	0.54611
	137	-1.41296	137	-1.36646	137	-1.3446	137	-1.4436	137	-8.15674			527.999	0.04172	527.986	0.05107	527.986	0.04916	527.986	0.05723	527.986	0.11649	527.986	0.11825			527.01	0.00456	527.006	0.18841	527.006	0.11526	527.006	0.26174	527.006	0.21365	527.006	0.54082
	137.5	-1.41724	137.5	-1.36377	137.5	-1.34668	137.5	-1.44275	137.5	-8.20801			527.019	0.04309	527.006	0.05216	527.006	0.05043	527.006	0.05822	527.006	0.11632	527.006	0.11725			525.992	0.00454	525.987	0.18645	525.987	0.11397	525.987	0.25942	525.987	0.21146	525.987	0.53655
	138	-1.42322	138	-1.36682	138	-1.34717	138	-1.44348	138	-8.20435			526	0.04438	525.987	0.05354	525.987	0.05175	525.987	0.05934	525.987	0.11631	525.987	0.11653			525.011	0.00444	525.006	0.1845	525.006	0.11283	525.006	0.25681	525.006	0.20924	525.006	0.53222
	138.5	-1.41956	138.5	-1.37744	138.5	-1.35107	138.5	-1.45398	138.5	-8.18237			524.982	0.04595	525.006	0.0549	525.006	0.05325	525.006	0.06051	525.006	0.11628	525.006	0.1157			523.992	0.00444	523.987	0.18225	523.987	0.11133	523.987	0.25371	523.987	0.20677	523.987	0.52662
	139	-1.42554	139	-1.37537	139	-1.35034	139	-1.43799	139	-8.20557			524	0.04768	523.987	0.05641	523.987	0.05476	523.987	0.06185	523.987	0.11631	523.987	0.11483			523.01	0.00445	523.006	0.18024	523.006	0.11019	523.006	0.25063	523.006	0.20459	523.006	0.5209
	139.5	-1.42419	139.5	-1.37537	139.5	-1.34912	139.5	-1.45544	139.5	-8.20557			522.981	0.04925	523.006	0.05814	523.006	0.05645	523.006	0.06332	523.006	0.11675	523.006	0.11437			521.991	0.00447	521.987	0.17784	521.987	0.1086	521.987	0.24842	521.987	0.20197	521.987	0.51523
	140	-1.42261	140	-1.3811	140	-1.35413	140	-1.44458	140	-8.22021			522	0.05089	521.987	0.05959	521.987	0.05807	521.987	0.0647	521.987	0.11712	521.987	0.11372			521.009	0.00435	521.005	0.17565	521.005	0.10729	521.005	0.24516	521.005	0.19931	521.005	0.50917
	140.5	-1.42749	140.5	-1.37109	140.5	-1.3606	140.5	-1.44043	140.5	-8.20679			521.018	0.05257	521.005	0.06127	521.005	0.05991	521.005	0.06623	521.005	0.11765	521.005	0.11344			519.989	0.00425	519.985	0.17293	519.985	0.10551	519.985	0.2412	519.985	0.19618	519.985	0.50178
	141	-1.42883	141	-1.3927	141	-1.35437	141	-1.45776	141	-8.23486			519.998	0.05457	519.985	0.06334	519.985	0.06192	519.985	0.06805	519.985	0.1183	519.985	0.11298			519.007	0.00422	519.003	0.17065	519.003	0.10397	519.003	0.23784	519.003	0.19336	519.003	0.49626
	141.5	-1.43237	141.5	-1.39465	141.5	-1.36145	141.5	-1.46106	141.5	-8.2251			519.016	0.05638	519.003	0.06499	519.003	0.06366	519.003	0.06956	519.003	0.11898	519.003	0.11288			517.986	0.00419	517.983	0.16799	517.983	0.10226	517.983	0.23455	517.983	0.19042	517.983	0.48985
	142	-1.43347	142	-1.3811	142	-1.36096	142	-1.45447	142	-8.24829			517.996	0.05858	517.983	0.06683	517.983	0.06542	517.983	0.0711	517.983	0.11982	517.983	0.11246			517.004	0.00398	517	0.16503	517	0.10051	517	0.23114	517	0.18725	517	0.48246
	142.5	-1.43201	142.5	-1.3938	142.5	-1.3689	142.5	-1.45703	142.5	-8.23242			517.013	0.06056	517	0.06895	517	0.06768	517	0.07305	517	0.12078	517	0.11244			515.983	0.00404	516.017	0.16228	516.017	0.09889	516.017	0.22722	516.017	0.18417	516.017	0.47473
	143	-1.4314	143	-1.40088	143	-1.36462	143	-1.46704	143	-8.24707			515.993	0.0627	516.017	0.07098	516.017	0.06981	516.017	0.07516	516.017	0.1219	516.017	0.11227			515	0.00404	514.996	0.15948	514.996	0.09698	514.996	0.22349	514.996	0.18075	514.996	0.46643
	143.5	-1.42407	143.5	-1.39917	143.5	-1.37122	143.5	-1.46655	143.5	-8.29102			515.01	0.06506	514.996	0.07367	514.996	0.07236	514.996	0.07754	514.996	0.12334	514.996	0.1127			514.016	0.00397	514.013	0.15634	514.013	0.09513	514.013	0.21941	514.013	0.17743	514.013	0.45835
	144	-1.43225	144	-1.40161	144	-1.37109	144	-1.46106	144	-8.28003			513.988	0.06761	514.013	0.07592	514.013	0.07467	514.013	0.07958	514.013	0.12456	514.013	0.11268			512.995	0.00391	512.992	0.1535	512.992	0.09328	512.992	0.21533	512.992	0.17426	512.992	0.45048
	144.5	-1.43848	144.5	-1.4093	144.5	-1.37146	144.5	-1.4646	144.5	-8.2605			513.005	0.07003	512.992	0.07848	512.992	0.07735	512.992	0.08216	512.992	0.12618	512.992	0.11301			512.011	0.00383	512.008	0.15049	512.008	0.09144	512.008	0.21157	512.008	0.17064	512.008	0.44242
	145	-1.43982	145	-1.41321	145	-1.3772	145	-1.46899	145	-8.25806			511.983	0.0726	512.008	0.08097	512.008	0.07988	512.008	0.08426	512.008	0.12776	512.008	0.11326			510.989	0.00386	510.986	0.14737	510.986	0.08962	510.986	0.20716	510.986	0.16716	510.986	0.43387
	145.5	-1.44006	145.5	-1.41687	145.5	-1.3739	145.5	-1.46619	145.5	-8.31055			510.999	0.0751	510.986	0.08372	510.986	0.08277	510.986	0.08702	510.986	0.12977	510.986	0.11392			510.005	0.00377	510.002	0.14446	510.002	0.08757	510.002	0.20296	510.002	0.16355	510.002	0.42531
	146	-1.43604	146	-1.41528	146	-1.3761	146	-1.46606	146	-8.27393			510.015	0.07804	510.002	0.08658	510.002	0.0856	510.002	0.08963	510.002	0.13144	510.002	0.11451			508.982	0.00367	509.018	0.14161	509.018	0.08595	509.018	0.19925	509.018	0.16044	509.018	0.41726
	146.5	-1.43689	146.5	-1.42358	146.5	-1.38049	146.5	-1.47913	146.5	-8.27026			508.993	0.0811	509.018	0.08956	509.018	0.08864	509.018	0.0924	509.018	0.13364	509.018	0.11522			507.998	0.00364	507.995	0.13853	507.995	0.08428	507.995	0.19507	507.995	0.15691	507.995	0.40854
	147	-1.44287	147	-1.42383	147	-1.38135	147	-1.47241	147	-8.27881			508.009	0.08383	507.995	0.09273	507.995	0.09168	507.995	0.09551	507.995	0.13601	507.995	0.11607			507.013	0.00354	507.011	0.13539	507.011	0.08214	507.011	0.19062	507.011	0.15338	507.011	0.39913
	147.5	-1.44299	147.5	-1.42542	147.5	-1.38037	147.5	-1.47522	147.5	-8.28247			506.986	0.08745	507.011	0.0958	507.011	0.09477	507.011	0.09844	507.011	0.13831	507.011	0.11667			505.99	0.0035	505.988	0.13212	505.988	0.08012	505.988	0.18646	505.988	0.14965	505.988	0.38979
	148	-1.44312	148	-1.42603	148	-1.3833	148	-1.47424	148	-8.30078			506.001	0.09095	505.988	0.09961	505.988	0.09861	505.988	0.1022	505.988	0.14142	505.988	0.118			505.005	0.00365	505.003	0.129	505.003	0.07827	505.003	0.18216	505.003	0.14585	505.003	0.38028
	148.5	-1.44458	148.5	-1.41541	148.5	-1.3894	148.5	-1.47546	148.5	-8.26416			505.016	0.0945	505.003	0.10352	505.003	0.10256	505.003	0.10588	505.003	0.14438	505.003	0.11948			503.981	0.00361	504.017	0.12598	504.017	0.07631	504.017	0.17805	504.017	0.14258	504.017	0.37206
	149	-1.44873	149	-1.42859	149	-1.39172	149	-1.47119	149	-8.31543			503.992	0.09824	504.017	0.10701	504.017	0.10616	504.017	0.10922	504.017	0.14733	504.017	0.12038			502.995	0.00343	502.994	0.12241	502.994	0.07427	502.994	0.17377	502.994	0.13872	502.994	0.36198
	149.5	-1.44897	149.5	-1.42725	149.5	-1.39429	149.5	-1.47961	149.5	-8.32153			503.007	0.10221	502.994	0.11103	502.994	0.11017	502.994	0.11319	502.994	0.15036	502.994	0.12178			502.01	0.0034	502.008	0.11955	502.008	0.07239	502.008	0.16937	502.008	0.13514	502.008	0.35313
	150	-1.45166	150	-1.44434	150	-1.39453	150	-1.47778	150	-8.31665			501.983	0.10651	502.008	0.11532	502.008	0.11451	502.008	0.11723	502.008	0.15418	502.008	0.1231			500.986	0.00333	500.984	0.11617	500.984	0.0704	500.984	0.16486	500.984	0.13136	500.984	0.34344
	150.5	-1.4541	150.5	-1.43811	150.5	-1.39758	150.5	-1.48267	150.5	-8.31543			500.997	0.11067	500.984	0.11993	500.984	0.11922	500.984	0.12176	500.984	0.15802	500.984	0.12498			499.999	0.00333	499.998	0.11293	499.998	0.06837	499.998	0.16034	499.998	0.12761	499.998	0.33414
	151	-1.45178	151	-1.44727	151	-1.39856	151	-1.47449	151	-8.32886			500.011	0.11558	499.998	0.12465	499.998	0.12398	499.998	0.12638	499.998	0.16205	499.998	0.12685			499.013	0.00327	499.011	0.11002	499.011	0.06653	499.011	0.15648	499.011	0.12425	499.011	0.32563
	151.5	-1.45557	151.5	-1.45203	151.5	-1.39771	151.5	-1.4729	151.5	-8.3313			498.987	0.12033	499.011	0.12936	499.011	0.12866	499.011	0.13093	499.011	0.166	499.011	0.12888			497.988	0.00319	497.987	0.10714	497.987	0.0647	497.987	0.15214	497.987	0.12096	497.987	0.31687
	152	-1.45593	152	-1.44702	152	-1.40356	152	-1.4873	152	-8.37769			498	0.12486	497.987	0.13414	497.987	0.13353	497.987	0.13562	497.987	0.17014	497.987	0.13066			497.001	0.00317	497	0.10402	497	0.06304	497	0.14778	497	0.11748	497	0.30889
	152.5	-1.45215	152.5	-1.45007	152.5	-1.40051	152.5	-1.48315	152.5	-8.30322			497.013	0.12958	497	0.13928	497	0.13863	497	0.14039	497	0.17461	497	0.13248			496.014	0.00308	496.013	0.10117	496.013	0.06105	496.013	0.14423	496.013	0.11403	496.013	0.30037
	153	-1.45667	153	-1.45166	153	-1.40283	153	-1.4834	153	-8.32031			495.988	0.13524	496.013	0.14488	496.013	0.14419	496.013	0.14601	496.013	0.17961	496.013	0.13522			494.988	0.0031	494.988	0.09777	494.988	0.05914	494.988	0.13971	494.988	0.1104	494.988	0.29068
	153.5	-1.45325	153.5	-1.45483	153.5	-1.40796	153.5	-1.4856	153.5	-8.34961			495.001	0.14112	494.988	0.15121	494.988	0.15039	494.988	0.15183	494.988	0.18521	494.988	0.13737			494.001	0.00287	494	0.09474	494	0.05717	494	0.13528	494	0.10694	494	0.2812
	154	-1.46411	154	-1.45679	154	-1.40527	154	-1.4845	154	-8.34839			494.013	0.14718	494	0.15732	494	0.15665	494	0.15788	494	0.19061	494	0.13998			493.013	0.00292	493.012	0.09217	493.012	0.05558	493.012	0.13122	493.012	0.10382	493.012	0.27272
	154.5	-1.46167	154.5	-1.45056	154.5	-1.41711	154.5	-1.48169	154.5	-8.35205			492.988	0.15355	493.012	0.16348	493.012	0.16271	493.012	0.16389	493.012	0.19618	493.012	0.14271			491.987	0.00292	491.987	0.08966	491.987	0.05412	491.987	0.12849	491.987	0.10083	491.987	0.2671
	155	-1.46472	155	-1.46326	155	-1.41174	155	-1.47009	155	-8.37036			492	0.15911	491.987	0.16937	491.987	0.16869	491.987	0.16944	491.987	0.20161	491.987	0.14546			490.999	0.00281	490.999	0.08669	490.999	0.05224	490.999	0.12458	490.999	0.0976	490.999	0.25913
	155.5	-1.4563	155.5	-1.46741	155.5	-1.41943	155.5	-1.48718	155.5	-8.36182			491.012	0.16554	490.999	0.17635	490.999	0.17552	490.999	0.17625	490.999	0.20779	490.999	0.14845			490.011	0.00283	490.01	0.0837	490.01	0.05055	490.01	0.12058	490.01	0.09441	490.01	0.2494
	156	-1.45898	156	-1.45923	156	-1.41577	156	-1.48376	156	-8.37158			489.986	0.1736	490.01	0.1841	490.01	0.1835	490.01	0.18406	490.01	0.21504	490.01	0.15191			488.984	0.00278	488.984	0.08094	488.984	0.04878	488.984	0.11639	488.984	0.09091	488.984	0.24075
	156.5	-1.45813	156.5	-1.47205	156.5	-1.4115	156.5	-1.48877	156.5	-8.3606			488.997	0.181	488.984	0.19192	488.984	0.19155	488.984	0.19155	488.984	0.22219	488.984	0.15545			487.995	0.00268	487.995	0.07862	487.995	0.04729	487.995	0.11414	487.995	0.08843	487.995	0.23517
	157	-1.45923	157	-1.47339	157	-1.42017	157	-1.4845	157	-8.38135			488.008	0.1877	487.995	0.19864	487.995	0.19823	487.995	0.19834	487.995	0.22873	487.995	0.15836			487.006	0.00261	487.006	0.07612	487.006	0.04587	487.006	0.11049	487.006	0.08551	487.006	0.22882
	157.5	-1.47058	157.5	-1.47534	157.5	-1.4126	157.5	-1.48401	157.5	-8.36182			486.982	0.1955	487.006	0.20647	487.006	0.20556	487.006	0.20562	487.006	0.2356	487.006	0.16184			486.017	0.00261	486.017	0.07334	486.017	0.04417	486.017	0.10584	486.017	0.08224	486.017	0.21875
	158	-1.4679	158	-1.48633	158	-1.41797	158	-1.49109	158	-8.38013			485.992	0.20487	486.017	0.21602	486.017	0.21533	486.017	0.21509	486.017	0.24465	486.017	0.16595			484.99	0.0026	484.99	0.07077	484.99	0.04255	484.99	0.10207	484.99	0.07931	484.99	0.21103
	158.5	-1.47119	158.5	-1.47913	158.5	-1.41882	158.5	-1.4823	158.5	-8.3728			485.003	0.21364	484.99	0.22518	484.99	0.22442	484.99	0.22397	484.99	0.25329	484.99	0.17051			484	0.00254	484	0.0687	484	0.04126	484	0.10054	484	0.07695	484	0.20813
	159	-1.46936	159	-1.47937	159	-1.42004	159	-1.48218	159	-8.40088			484.014	0.22106	484	0.23245	484	0.23177	484	0.23138	484	0.26036	484	0.17408			483.01	0.00253	483.011	0.06639	483.011	0.03974	483.011	0.09737	483.011	0.07434	483.011	0.20127
	159.5	-1.4751	159.5	-1.48621	159.5	-1.42371	159.5	-1.4812	159.5	-8.36426			482.986	0.23045	483.011	0.24175	483.011	0.24084	483.011	0.24041	483.011	0.269	483.011	0.17779			481.982	0.00251	481.983	0.06406	481.983	0.0386	481.983	0.0942	481.983	0.07188	481.983	0.19385
	160	-1.47034	160	-1.48303	160	-1.42615	160	-1.48877	160	-8.37524			481.996	0.23961	481.983	0.25202	481.983	0.25133	481.983	0.25043	481.983	0.27862	481.983	0.18243			480.992	0.00247	480.993	0.06194	480.993	0.03711	480.993	0.09128	480.993	0.06902	480.993	0.18684
	160.5	-1.47437	160.5	-1.49023	160.5	-1.42834	160.5	-1.48889	160.5	-8.38135			481.006	0.25065	480.993	0.26274	480.993	0.26229	480.993	0.2614	480.993	0.28912	480.993	0.18763			480.001	0.00238	480.002	0.05954	480.002	0.03561	480.002	0.08768	480.002	0.0665	480.002	0.17984
	161	-1.47656	161	-1.48572	161	-1.42773	161	-1.49036	161	-8.38501			480.016	0.26122	480.002	0.27389	480.002	0.27288	480.002	0.27187	480.002	0.2993	480.002	0.19265			479.011	0.00238	479.012	0.05737	479.012	0.03437	479.012	0.08483	479.012	0.06416	479.012	0.1735
	161.5	-1.47668	161.5	-1.50037	161.5	-1.42664	161.5	-1.49866	161.5	-8.4021			478.987	0.27309	479.012	0.28487	479.012	0.2838	479.012	0.28294	479.012	0.30996	479.012	0.19768			477.982	0.00241	477.983	0.05513	477.983	0.03295	477.983	0.08191	477.983	0.06149	477.983	0.16714
	162	-1.47119	162	-1.49438	162	-1.43286	162	-1.48792	162	-8.39844			477.996	0.28446	477.983	0.29684	477.983	0.29643	477.983	0.29467	477.983	0.32205	477.983	0.20333			476.991	0.00228	476.992	0.05329	476.992	0.03169	476.992	0.07879	476.992	0.05905	476.992	0.16153
	162.5	-1.479	162.5	-1.50281	162.5	-1.43298	162.5	-1.49561	162.5	-8.3728			477.006	0.29651	476.992	0.30969	476.992	0.30907	476.992	0.30767	476.992	0.33398	476.992	0.2091			476	0.00221	476.001	0.05117	476.001	0.03051	476.001	0.07602	476.001	0.05692	476.001	0.15566
	163	-1.47888	163	-1.50012	163	-1.43518	163	-1.50671	163	-8.45459			476.015	0.30974	476.001	0.32352	476.001	0.32236	476.001	0.32055	476.001	0.34713	476.001	0.21541			475.009	0.00221	475.01	0.04915	475.01	0.02925	475.01	0.07371	475.01	0.05462	475.01	0.14961
	163.5	-1.4812	163.5	-1.51013	163.5	-1.43225	163.5	-1.50378	163.5	-8.42407			474.985	0.32444	475.01	0.33742	475.01	0.33641	475.01	0.33435	475.01	0.36034	475.01	0.22186			474.017	0.00214	474.018	0.04736	474.018	0.02813	474.018	0.07128	474.018	0.0526	474.018	0.14463
	164	-1.47241	164	-1.51208	164	-1.43738	164	-1.49585	164	-8.42529			473.994	0.33821	474.018	0.35127	474.018	0.34986	474.018	0.34798	474.018	0.37325	474.018	0.22815			472.987	0.00218	472.989	0.04546	472.989	0.02697	472.989	0.0685	472.989	0.05033	472.989	0.13892
	164.5	-1.48315	164.5	-1.51196	164.5	-1.43616	164.5	-1.5011	164.5	-8.41187			473.002	0.35268	472.989	0.3666	472.989	0.36537	472.989	0.36285	472.989	0.38845	472.989	0.2352			471.995	0.00208	471.997	0.04367	471.997	0.02584	471.997	0.06615	471.997	0.0483	471.997	0.13335
	165	-1.48438	165	-1.5144	165	-1.43774	165	-1.49817	165	-8.42407			472.01	0.36839	471.997	0.38208	471.997	0.38106	471.997	0.37816	471.997	0.40379	471.997	0.24214			471.003	0.00202	471.005	0.042	471.005	0.02465	471.005	0.06394	471.005	0.04622	471.005	0.12824
	165.5	-1.48486	165.5	-1.51453	165.5	-1.43689	165.5	-1.48865	165.5	-8.45215			471.018	0.38476	471.005	0.39937	471.005	0.39745	471.005	0.39418	471.005	0.4205	471.005	0.25028			470.011	0.00211	470.013	0.04034	470.013	0.02377	470.013	0.06112	470.013	0.04442	470.013	0.12365
	166	-1.48328	166	-1.5177	166	-1.44055	166	-1.50037	166	-8.43872			469.988	0.40192	470.013	0.41523	470.013	0.41354	470.013	0.41098	470.013	0.43554	470.013	0.25745			469.018	0.00204	468.982	0.0385	468.982	0.02268	468.982	0.05869	468.982	0.04227	468.982	0.11867
	166.5	-1.48279	166.5	-1.51257	166.5	-1.4397	166.5	-1.50757	166.5	-8.44604			468.995	0.41912	468.982	0.43285	468.982	0.43114	468.982	0.42871	468.982	0.45311	468.982	0.26559			467.987	0.00196	467.989	0.03699	467.989	0.0218	467.989	0.05668	467.989	0.04081	467.989	0.11434
	167	-1.48853	167	-1.52429	167	-1.44238	167	-1.50696	167	-8.39355			468.003	0.43715	467.989	0.45212	467.989	0.45004	467.989	0.44621	467.989	0.47004	467.989	0.27359			466.994	0.00188	466.997	0.0356	466.997	0.02087	466.997	0.05514	466.997	0.03897	466.997	0.11021
	167.5	-1.48926	167.5	-1.52246	167.5	-1.43323	167.5	-1.48682	167.5	-8.42041			467.01	0.45591	466.997	0.4711	466.997	0.46894	466.997	0.46561	466.997	0.4892	466.997	0.28208			466.001	0.00182	466.004	0.0342	466.004	0.01993	466.004	0.05279	466.004	0.03723	466.004	0.10556
	168	-1.48999	168	-1.53271	168	-1.44177	168	-1.49805	168	-8.42285			466.017	0.47694	466.004	0.49207	466.004	0.4903	466.004	0.48606	466.004	0.50973	466.004	0.29184			465.008	0.00168	465.01	0.03271	465.01	0.01911	465.01	0.05111	465.01	0.0356	465.01	0.10181
	168.5	-1.49414	168.5	-1.52185	168.5	-1.44165	168.5	-1.50928	168.5	-8.44604			464.986	0.49658	465.01	0.51146	465.01	0.50958	465.01	0.50533	465.01	0.5278	465.01	0.30092			464.014	0.00167	464.017	0.0313	464.017	0.01825	464.017	0.04901	464.017	0.03402	464.017	0.09753
	169	-1.49023	169	-1.53821	169	-1.45129	169	-1.50476	169	-8.44604			463.992	0.5186	464.017	0.53318	464.017	0.53119	464.017	0.52632	464.017	0.54958	464.017	0.31059			462.982	0.0017	462.985	0.02982	462.985	0.01719	462.985	0.04661	462.985	0.03237	462.985	0.09335
	169.5	-1.495	169.5	-1.53296	169.5	-1.45349	169.5	-1.50488	169.5	-8.45581			462.999	0.54161	462.985	0.55644	462.985	0.55415	462.985	0.5496	462.985	0.57142	462.985	0.32055			461.989	0.00169	461.991	0.02858	461.991	0.01648	461.991	0.0452	461.991	0.03099	461.991	0.0894
	170	-1.49719	170	-1.53589	170	-1.44617	170	-1.51477	170	-8.47046			462.005	0.56554	461.991	0.58116	461.991	0.57784	461.991	0.57357	461.991	0.59519	461.991	0.33215			460.994	0.00155	460.997	0.02739	460.997	0.01576	460.997	0.04348	460.997	0.02951	460.997	0.08557
	170.5	-1.49036	170.5	-1.54297	170.5	-1.45056	170.5	-1.51636	170.5	-8.44238			461.011	0.59175	460.997	0.60682	460.997	0.60378	460.997	0.59924	460.997	0.61985	460.997	0.34356			460	0.00172	460.003	0.02618	460.003	0.01501	460.003	0.04271	460.003	0.02829	460.003	0.08391
	171	-1.49731	171	-1.53687	171	-1.44861	171	-1.51611	171	-8.44971			460.017	0.61315	460.003	0.62882	460.003	0.62648	460.003	0.62047	460.003	0.6426	460.003	0.35328			459.006	0.00156	459.009	0.0252	459.009	0.01455	459.009	0.04126	459.009	0.02716	459.009	0.08093
	171.5	-1.49609	171.5	-1.54846	171.5	-1.45435	171.5	-1.51868	171.5	-8.51074			458.984	0.63855	459.009	0.6526	459.009	0.65007	459.009	0.64419	459.009	0.66637	459.009	0.36385			458.011	0.00155	458.014	0.02412	458.014	0.01366	458.014	0.03943	458.014	0.02589	458.014	0.07733
	172	-1.50073	172	-1.53894	172	-1.45227	172	-1.51453	172	-8.47046			457.99	0.66632	458.014	0.68112	458.014	0.6784	458.014	0.67206	458.014	0.69302	458.014	0.37684			457.016	0.0016	456.982	0.02294	456.982	0.01294	456.982	0.03739	456.982	0.02445	456.982	0.07389
	172.5	-1.49988	172.5	-1.54407	172.5	-1.45544	172.5	-1.51172	172.5	-8.5022			456.995	0.69642	456.982	0.70935	456.982	0.70805	456.982	0.70032	456.982	0.72221	456.982	0.39017			455.983	0.00161	455.987	0.02209	455.987	0.01258	455.987	0.03627	455.987	0.02342	455.987	0.07098
	173	-1.49744	173	-1.54932	173	-1.4541	173	-1.51355	173	-8.45947			456	0.72548	455.987	0.74037	455.987	0.73828	455.987	0.73002	455.987	0.75169	455.987	0.40365			454.988	0.00146	454.992	0.02106	454.992	0.01193	454.992	0.03547	454.992	0.02224	454.992	0.06784
	173.5	-1.49963	173.5	-1.54456	173.5	-1.44946	173.5	-1.52637	173.5	-8.45703			455.005	0.7544	454.992	0.77084	454.992	0.76707	454.992	0.75979	454.992	0.78008	454.992	0.41665			453.993	0.00134	453.996	0.02011	453.996	0.01125	453.996	0.03335	453.996	0.02134	453.996	0.06526
	174	-1.49524	174	-1.5448	174	-1.45435	174	-1.52173	174	-8.48999			454.01	0.78258	453.996	0.79742	453.996	0.79508	453.996	0.78801	453.996	0.80939	453.996	0.42914			452.997	0.00141	453.001	0.0193	453.001	0.01074	453.001	0.03258	453.001	0.02035	453.001	0.06283
	174.5	-1.50378	174.5	-1.5575	174.5	-1.46033	174.5	-1.51624	174.5	-8.48999			453.014	0.81655	453.001	0.83006	453.001	0.82823	453.001	0.8191	453.001	0.84052	453.001	0.44423			452.001	0.00137	452.005	0.01846	452.005	0.01017	452.005	0.03158	452.005	0.01933	452.005	0.06072
	175	-1.50488	175	-1.55396	175	-1.45483	175	-1.51685	175	-8.5022			452.019	0.85021	452.005	0.86338	452.005	0.86073	452.005	0.85305	452.005	0.87229	452.005	0.45884			451.005	0.00136	451.009	0.01753	451.009	0.00974	451.009	0.03067	451.009	0.01848	451.009	0.05797
	175.5	-1.50537	175.5	-1.55298	175.5	-1.45374	175.5	-1.52295	175.5	-8.47168			450.985	0.88861	451.009	0.9004	451.009	0.89813	451.009	0.88899	451.009	0.91038	451.009	0.47452			450.009	0.0013	450.013	0.01669	450.013	0.00917	450.013	0.02933	450.013	0.0174	450.013	0.0555
	176	-1.50439	176	-1.56274	176	-1.45691	176	-1.53357	176	-8.49609			449.989	0.92472	450.013	0.937	450.013	0.93364	450.013	0.92425	450.013	0.94502	450.013	0.49108			449.013	0.00117	449.017	0.01605	449.017	0.00874	449.017	0.02818	449.017	0.01666	449.017	0.05334
	176.5	-1.50793	176.5	-1.55139	176.5	-1.45239	176.5	-1.51392	176.5	-8.49609			448.992	0.95809	449.017	0.97128	449.017	0.9677	449.017	0.95785	449.017	0.97712	449.017	0.50567			448.016	0.00126	447.983	0.01532	447.983	0.00824	447.983	0.02779	447.983	0.0158	447.983	0.0514
	177	-1.51245	177	-1.56775	177	-1.45325	177	-1.51941	177	-8.48877			447.996	0.99788	447.983	1.01077	447.983	1.00738	447.983	0.99789	447.983	1.01702	447.983	0.52297			446.981	0.0013	446.986	0.0146	446.986	0.00785	446.986	0.02608	446.986	0.01492	446.986	0.05001
	177.5	-1.50305	177.5	-1.56836	177.5	-1.45789	177.5	-1.52856	177.5	-8.50342			447	1.03844	446.986	1.05296	446.986	1.04713	446.986	1.03755	446.986	1.05647	446.986	0.54135			445.984	0.0012	445.989	0.0139	445.989	0.00742	445.989	0.0256	445.989	0.01435	445.989	0.04831
	178	-1.51282	178	-1.57166	178	-1.46021	178	-1.5293	178	-8.5144			446.003	1.07994	445.989	1.0911	445.989	1.08501	445.989	1.07648	445.989	1.09471	445.989	0.55875			444.987	0.00118	444.992	0.01323	444.992	0.00694	444.992	0.02469	444.992	0.01344	444.992	0.04616
	178.5	-1.51172	178.5	-1.57581	178.5	-1.46411	178.5	-1.52441	178.5	-8.52051			445.006	1.12218	444.992	1.13335	444.992	1.1275	444.992	1.11832	444.992	1.13656	444.992	0.57789			443.99	0.00114	443.995	0.01289	443.995	0.0068	443.995	0.02407	443.995	0.01282	443.995	0.04443
	179	-1.51746	179	-1.57166	179	-1.46252	179	-1.53503	179	-8.52783			444.009	1.16271	443.995	1.17363	443.995	1.16795	443.995	1.15849	443.995	1.17669	443.995	0.59597			442.993	0.00115	442.998	0.01227	442.998	0.00638	442.998	0.02303	442.998	0.01236	442.998	0.04269
	179.5	-1.50854	179.5	-1.58374	179.5	-1.46814	179.5	-1.53552	179.5	-8.54858			443.012	1.20445	442.998	1.21485	442.998	1.20898	442.998	1.20042	442.998	1.21627	442.998	0.61334			441.995	0.00109	442	0.01165	442	0.00594	442	0.02234	442	0.01166	442	0.04086
	180	-1.51807	180	-1.5813	180	-1.46509	180	-1.54028	180	-8.52661			442.014	1.25243	442	1.26431	442	1.25872	442	1.24787	442	1.26362	442	0.63523			440.997	0.00107	441.003	0.01137	441.003	0.00584	441.003	0.02189	441.003	0.01129	441.003	0.0403
	180.5	-1.51685	180.5	-1.58032	180.5	-1.46509	180.5	-1.54749	180.5	-8.51563			441.016	1.29548	441.003	1.30477	441.003	1.29757	441.003	1.28952	441.003	1.30346	441.003	0.65366			440	0.00105	440.005	0.01072	440.005	0.00547	440.005	0.02139	440.005	0.01061	440.005	0.03896
	181	-1.51941	181	-1.58069	181	-1.46899	181	-1.54163	181	-8.53882			440.019	1.34284	440.005	1.35166	440.005	1.34468	440.005	1.33328	440.005	1.34872	440.005	0.6735			439.001	0.000897098	439.007	0.01042	439.007	0.00528	439.007	0.02096	439.007	0.01014	439.007	0.0375
	181.5	-1.52002	181.5	-1.58179	181.5	-1.47095	181.5	-1.55005	181.5	-8.53271			438.982	1.38968	439.007	1.39673	439.007	1.39022	439.007	1.3781	439.007	1.39457	439.007	0.69415			438.003	0.000998559	438.009	0.00995	438.009	0.00495	438.009	0.02025	438.009	0.00964	438.009	0.03612
	182	-1.52405	182	-1.59216	182	-1.4679	182	-1.55774	182	-8.52783			437.984	1.43442	438.009	1.44078	438.009	1.43401	438.009	1.42174	438.009	1.4391	438.009	0.71441			437.005	0.00101	437.01	0.00948	437.01	0.00463	437.01	0.01949	437.01	0.00907	437.01	0.035
	182.5	-1.52209	182.5	-1.59705	182.5	-1.47485	182.5	-1.55151	182.5	-8.53882			436.986	1.48892	437.01	1.49171	437.01	1.48393	437.01	1.47227	437.01	1.4893	437.01	0.73717			436.006	0.000909601	436.012	0.00921	436.012	0.00447	436.012	0.019	436.012	0.00877	436.012	0.034
	183	-1.52405	183	-1.58508	183	-1.46936	183	-1.55127	183	-8.50464			435.987	1.53699	436.012	1.53969	436.012	1.53283	436.012	1.52044	436.012	1.53652	436.012	0.75896			435.007	0.000971343	435.013	0.00878	435.013	0.00404	435.013	0.01831	435.013	0.00819	435.013	0.03273
	183.5	-1.52197	183.5	-1.59265	183.5	-1.47412	183.5	-1.56689	183.5	-8.51685			434.988	1.58714	435.013	1.58726	435.013	1.57893	435.013	1.56928	435.013	1.58276	435.013	0.78063			434.008	0.000886956	434.014	0.00858	434.014	0.00404	434.014	0.01803	434.014	0.00806	434.014	0.03204
	184	-1.52332	184	-1.59839	184	-1.47742	184	-1.56689	184	-8.56445			433.989	1.63548	434.014	1.63579	434.014	1.62834	434.014	1.61813	434.014	1.63089	434.014	0.80287			433.009	0.00101	433.015	0.00818	433.015	0.00385	433.015	0.01808	433.015	0.00763	433.015	0.03118
	184.5	-1.52759	184.5	-1.60352	184.5	-1.47351	184.5	-1.56128	184.5	-8.56812			432.99	1.68516	433.015	1.68326	433.015	1.67469	433.015	1.66592	433.015	1.67788	433.015	0.82453			432.01	0.000819676	432.016	0.00797	432.016	0.00366	432.016	0.01739	432.016	0.00726	432.016	0.03024
	185	-1.52808	185	-1.6012	185	-1.46887	185	-1.56445	185	-8.58521			431.991	1.74249	432.016	1.73584	432.016	1.72918	432.016	1.71713	432.016	1.73306	432.016	0.84823			431.01	0.000857853	431.016	0.00764	431.016	0.00351	431.016	0.01669	431.016	0.00709	431.016	0.02941
	185.5	-1.52502	185.5	-1.61206	185.5	-1.47668	185.5	-1.56897	185.5	-8.57056			430.992	1.78764	431.016	1.78321	431.016	1.77903	431.016	1.76592	431.016	1.77828	431.016	0.86927			430.01	0.000934738	430.017	0.00751	430.017	0.00338	430.017	0.01656	430.017	0.00684	430.017	0.02862
	186	-1.53064	186	-1.61182	186	-1.47864	186	-1.57532	186	-8.59741			429.992	1.83672	430.017	1.83077	430.017	1.82375	430.017	1.81355	430.017	1.82771	430.017	0.89289			429.01	0.000888953	429.017	0.00717	429.017	0.0032	429.017	0.01599	429.017	0.00651	429.017	0.02771
	186.5	-1.5343	186.5	-1.61169	186.5	-1.47925	186.5	-1.56665	186.5	-8.54736			428.992	1.88981	429.017	1.87394	429.017	1.87298	429.017	1.85986	429.017	1.87487	429.017	0.91478			428.01	0.00088527	428.017	0.0071	428.017	0.00306	428.017	0.01594	428.017	0.0063	428.017	0.0274
	187	-1.52563	187	-1.61829	187	-1.48059	187	-1.57117	187	-8.59009			427.992	1.94083	428.017	1.9285	428.017	1.92279	428.017	1.9123	428.017	1.92451	428.017	0.93789			427.01	0.000868151	427.017	0.00706	427.017	0.00314	427.017	0.01589	427.017	0.00624	427.017	0.02705
	187.5	-1.53662	187.5	-1.61499	187.5	-1.48242	187.5	-1.57605	187.5	-8.59497			426.992	1.98814	427.017	1.97757	427.017	1.97127	427.017	1.96146	427.017	1.97262	427.017	0.96056			426.01	0.000920963	426.017	0.00669	426.017	0.00288	426.017	0.01571	426.017	0.00597	426.017	0.02655
	188	-1.5332	188	-1.61853	188	-1.48145	188	-1.56323	188	-8.54126			425.992	2.03667	426.017	2.02427	426.017	2.01667	426.017	2.01184	426.017	2.01304	426.017	0.98285			425.009	0.000958579	425.016	0.00668	425.016	0.00289	425.016	0.0153	425.016	0.00593	425.016	0.02654
	188.5	-1.53418	188.5	-1.61914	188.5	-1.48425	188.5	-1.5791	188.5	-8.57788			424.992	2.08912	425.016	2.0678	425.016	2.06332	425.016	2.05354	425.016	2.05956	425.016	1.00486			424.008	0.000731636	424.016	0.0066	424.016	0.00281	424.016	0.01557	424.016	0.00575	424.016	0.02631
	189	-1.53894	189	-1.6156	189	-1.48279	189	-1.57874	189	-8.60474			423.991	2.13673	424.016	2.11481	424.016	2.10409	424.016	2.09962	424.016	2.10348	424.016	1.02717			423.007	0.000855882	423.015	0.00663	423.015	0.00279	423.015	0.01533	423.015	0.00579	423.015	0.0263
	189.5	-1.53772	189.5	-1.63135	189.5	-1.48425	189.5	-1.58765	189.5	-8.60596			422.99	2.18202	423.015	2.16011	423.015	2.15131	423.015	2.15189	423.015	2.14958	423.015	1.05019			422.006	0.000896061	422.014	0.00645	422.014	0.00279	422.014	0.01466	422.014	0.00565	422.014	0.02565
	190	-1.53821	190	-1.62793	190	-1.48584	190	-1.58606	190	-8.64014			421.989	2.23382	422.014	2.20355	422.014	2.19792	422.014	2.19302	422.014	2.19911	422.014	1.07412			421.005	0.000980528	421.013	0.00638	421.013	0.00265	421.013	0.01523	421.013	0.00553	421.013	0.02629
	190.5	-1.53601	190.5	-1.63269	190.5	-1.48706	190.5	-1.57861	190.5	-8.63892			420.988	2.27281	421.013	2.24436	421.013	2.24237	421.013	2.23304	421.013	2.23353	421.013	1.09502			420.004	0.000803026	420.011	0.00649	420.011	0.00282	420.011	0.01539	420.011	0.00566	420.011	0.02652
	191	-1.5387	191	-1.63696	191	-1.48877	191	-1.59094	191	-8.60962			419.987	2.31649	420.011	2.2815	420.011	2.27795	420.011	2.27537	420.011	2.27308	420.011	1.11503			419.002	0.000911132	419.01	0.00644	419.01	0.00279	419.01	0.01521	419.01	0.00574	419.01	0.02618
	191.5	-1.54492	191.5	-1.63892	191.5	-1.48901	191.5	-1.58667	191.5	-8.59741			418.985	2.35554	419.01	2.31139	419.01	2.31523	419.01	2.3181	419.01	2.31615	419.01	1.13617			418	0.00084932	418.008	0.00661	418.008	0.00294	418.008	0.0153	418.008	0.0058	418.008	0.02623
	192	-1.53833	192	-1.63855	192	-1.48657	192	-1.59607	192	-8.64014			417.983	2.39194	418.008	2.35611	418.008	2.34619	418.008	2.35551	418.008	2.34101	418.008	1.15736			416.998	0.000983952	417.006	0.00677	417.006	0.00304	417.006	0.01531	417.006	0.00584	417.006	0.02614
	192.5	-1.54895	192.5	-1.63611	192.5	-1.49146	192.5	-1.60071	192.5	-8.62183			416.981	2.44033	417.006	2.38265	417.006	2.38342	417.006	2.39371	417.006	2.38198	417.006	1.17853			415.996	0.00102	416.004	0.00677	416.004	0.00305	416.004	0.01553	416.004	0.00601	416.004	0.02635
	193	-1.54968	193	-1.63257	193	-1.49683	193	-1.60559	193	-8.65845			416.018	2.46861	416.004	2.42668	416.004	2.41325	416.004	2.4245	416.004	2.41038	416.004	1.19814			414.994	0.00086841	415.002	0.00695	415.002	0.00302	415.002	0.01561	415.002	0.0061	415.002	0.02646
	193.5	-1.54626	193.5	-1.64111	193.5	-1.49658	193.5	-1.5918	193.5	-8.6438			415.016	2.50204	415.002	2.45039	415.002	2.45004	415.002	2.4671	415.002	2.44939	415.002	1.21513			413.991	0.00107	414	0.00696	414	0.00317	414	0.01594	414	0.0062	414	0.02713
	194	-1.55249	194	-1.65234	194	-1.49548	194	-1.5979	194	-8.67065			414.013	2.51853	414	2.46966	414	2.48033	414	2.49976	414	2.47138	414	1.23536			412.989	0.00111	412.997	0.00727	412.997	0.00332	412.997	0.01597	412.997	0.00643	412.997	0.02737
	194.5	-1.55249	194.5	-1.65625	194.5	-1.50061	194.5	-1.60107	194.5	-8.62915			413.011	2.56298	412.997	2.50492	412.997	2.51515	412.997	2.51993	412.997	2.50608	412.997	1.25242			411.986	0.00108	411.994	0.00742	411.994	0.00351	411.994	0.01611	411.994	0.00677	411.994	0.02749
	195	-1.54712	195	-1.65088	195	-1.49988	195	-1.60034	195	-8.65967			412.008	2.60393	411.994	2.53733	411.994	2.5345	411.994	2.5445	411.994	2.54202	411.994	1.26943			410.983	0.001	410.991	0.00776	410.991	0.00376	410.991	0.01639	410.991	0.00703	410.991	0.02839
	195.5	-1.54797	195.5	-1.66187	195.5	-1.50098	195.5	-1.59863	195.5	-8.64746			411.005	2.61171	410.991	2.56177	410.991	2.56165	410.991	2.586	410.991	2.5481	410.991	1.28563			410.018	0.000920263	409.988	0.00788	409.988	0.00367	409.988	0.01696	409.988	0.00717	409.988	0.02927
	196	-1.55432	196	-1.64526	196	-1.49988	196	-1.60681	196	-8.6731			410.002	2.63195	409.988	2.56941	409.988	2.58065	409.988	2.61537	409.988	2.55987	409.988	1.29987			409.015	0.00105	408.985	0.00821	408.985	0.00395	408.985	0.01701	408.985	0.00746	408.985	0.03008
	196.5	-1.55298	196.5	-1.65796	196.5	-1.50513	196.5	-1.61133	196.5	-8.6438			408.999	2.66223	408.985	2.59885	408.985	2.61408	408.985	2.62661	408.985	2.60595	408.985	1.31467			408.011	0.00111	407.982	0.00869	407.982	0.0044	407.982	0.01791	407.982	0.00801	407.982	0.03042
	197	-1.55811	197	-1.67041	197	-1.50452	197	-1.60449	197	-8.68286			407.996	2.69631	407.982	2.6254	407.982	2.63509	407.982	2.6385	407.982	2.63101	407.982	1.32903			407.008	0.0011	407.017	0.00895	407.017	0.00445	407.017	0.01833	407.017	0.00839	407.017	0.0313
	197.5	-1.55847	197.5	-1.67017	197.5	-1.50464	197.5	-1.60559	197.5	-8.63892			406.992	2.68508	407.017	2.62438	407.017	2.64074	407.017	2.66649	407.017	2.64642	407.017	1.34275			406.004	0.0012	406.013	0.00942	406.013	0.00472	406.013	0.01856	406.013	0.00884	406.013	0.03236
	198	-1.5575	198	-1.66992	198	-1.50574	198	-1.60547	198	-8.68164			405.989	2.71203	406.013	2.6438	406.013	2.6554	406.013	2.67631	406.013	2.64321	406.013	1.35301			405	0.00135	405.009	0.00981	405.009	0.00497	405.009	0.01915	405.009	0.00941	405.009	0.0334
	198.5	-1.5603	198.5	-1.67395	198.5	-1.50977	198.5	-1.61072	198.5	-8.6792			404.985	2.73103	405.009	2.66141	405.009	2.66769	405.009	2.70215	405.009	2.65658	405.009	1.36372			403.996	0.0014	404.005	0.01036	404.005	0.00546	404.005	0.01995	404.005	0.0099	404.005	0.03539
	199	-1.56262	199	-1.67957	199	-1.50391	199	-1.62476	199	-8.70117			404.019	2.75824	404.005	2.68527	404.005	2.69398	404.005	2.68469	404.005	2.66397	404.005	1.37245			402.992	0.0013	403.001	0.01086	403.001	0.0057	403.001	0.02075	403.001	0.01038	403.001	0.03663
	199.5	-1.5575	199.5	-1.68347	199.5	-1.51465	199.5	-1.61719	199.5	-8.70972			403.015	2.7515	403.001	2.69813	403.001	2.67756	403.001	2.70823	403.001	2.6743	403.001	1.38235			401.987	0.0015	401.997	0.01161	401.997	0.00613	401.997	0.02161	401.997	0.01115	401.997	0.03797
	200	-1.56519	200	-1.68787	200	-1.51831	200	-1.61584	200	-8.68652			402.011	2.77063	401.997	2.67226	401.997	2.70677	401.997	2.7312	401.997	2.68765	401.997	1.3891			400.983	0.0015	400.992	0.01214	400.992	0.00654	400.992	0.02222	400.992	0.01174	400.992	0.0394
	200.5	-1.55981	200.5	-1.68896	200.5	-1.51526	200.5	-1.6106	200.5	-8.69873			401.006	2.78983	400.992	2.68788	400.992	2.73617	400.992	2.73276	400.992	2.71545	400.992	1.39667			400.016	0.00164	399.988	0.01275	399.988	0.0071	399.988	0.02309	399.988	0.01244	399.988	0.04054
	201	-1.56445	201	-1.67798	201	-1.51538	201	-1.62646	201	-8.75732			400.002	2.78386	399.988	2.70333	399.988	2.7186	399.988	2.75543	399.988	2.68896	399.988	1.40176			399.011	0.00174	398.983	0.01338	398.983	0.00752	398.983	0.0239	398.983	0.0132	398.983	0.04234
	201.5	-1.56335	201.5	-1.67798	201.5	-1.52319	201.5	-1.6156	201.5	-8.71948			398.997	2.80207	398.983	2.72863	398.983	2.71011	398.983	2.76025	398.983	2.73862	398.983	1.40572			398.006	0.00192	398.016	0.01412	398.016	0.00795	398.016	0.02468	398.016	0.01399	398.016	0.04393
	202	-1.56848	202	-1.6897	202	-1.51843	202	-1.62769	202	-8.72314			397.992	2.79426	398.016	2.73267	398.016	2.71501	398.016	2.75728	398.016	2.72442	398.016	1.41043			397.001	0.00193	397.011	0.0148	397.011	0.00837	397.011	0.02555	397.011	0.01473	397.011	0.0456
	202.5	-1.57007	202.5	-1.698	202.5	-1.52625	202.5	-1.62781	202.5	-8.7561			396.987	2.79039	397.011	2.7112	397.011	2.71616	397.011	2.77371	397.011	2.7447	397.011	1.41242			395.996	0.00193	396.006	0.01557	396.006	0.00899	396.006	0.02657	396.006	0.01558	396.006	0.04749
	203	-1.56628	203	-1.69873	203	-1.521	203	-1.62732	203	-8.75854			395.981	2.82005	396.006	2.74695	396.006	2.73101	396.006	2.7482	396.006	2.71312	396.006	1.41329			394.99	0.00212	395	0.01642	395	0.00946	395	0.02718	395	0.01657	395	0.04865
	203.5	-1.56409	203.5	-1.70898	203.5	-1.53125	203.5	-1.62158	203.5	-8.75977			395.014	2.8032	395	2.73214	395	2.72981	395	2.77449	395	2.72713	395	1.41527			393.984	0.00231	393.995	0.01713	393.995	0.00986	393.995	0.02874	393.995	0.01718	393.995	0.05208
	204	-1.57166	204	-1.70435	204	-1.52539	204	-1.62805	204	-8.72803			394.009	2.80016	393.995	2.72126	393.995	2.73179	393.995	2.78455	393.995	2.7432	393.995	1.41354			393.017	0.00225	392.989	0.01824	392.989	0.01074	392.989	0.02955	392.989	0.01835	392.989	0.05343
	204.5	-1.57397	204.5	-1.70361	204.5	-1.53015	204.5	-1.62866	204.5	-8.74512			393.003	2.79707	392.989	2.71502	392.989	2.73134	392.989	2.77637	392.989	2.74687	392.989	1.413			392.011	0.00263	391.983	0.01904	391.983	0.01121	391.983	0.03068	391.983	0.01922	391.983	0.05541
	205	-1.57373	205	-1.71265	205	-1.53296	205	-1.61768	205	-8.75			391.997	2.81434	391.983	2.71179	391.983	2.71443	391.983	2.77982	391.983	2.74598	391.983	1.41143			391.005	0.00251	391.016	0.02002	391.016	0.01184	391.016	0.032	391.016	0.02024	391.016	0.05971
	205.5	-1.57263	205.5	-1.71216	205.5	-1.52856	205.5	-1.61963	205.5	-8.74878			390.991	2.80868	391.016	2.71363	391.016	2.71445	391.016	2.74225	391.016	2.70975	391.016	1.40711			389.998	0.00288	390.009	0.02094	390.009	0.01247	390.009	0.03308	390.009	0.02122	390.009	0.06015
	206	-1.57471	206	-1.70947	206	-1.53442	206	-1.64014	206	-8.69385			389.985	2.74829	390.009	2.6801	390.009	2.71185	390.009	2.76126	390.009	2.74386	390.009	1.40282			388.992	0.00305	389.003	0.02208	389.003	0.01315	389.003	0.03423	389.003	0.02232	389.003	0.06229
	206.5	-1.57166	206.5	-1.7229	206.5	-1.54224	206.5	-1.63416	206.5	-8.74878			389.017	2.78597	389.003	2.71322	389.003	2.7189	389.003	2.76729	389.003	2.70714	389.003	1.39763			387.985	0.00325	387.996	0.02298	387.996	0.0139	387.996	0.03551	387.996	0.02347	387.996	0.06453
	207	-1.578	207	-1.71912	207	-1.53796	207	-1.63159	207	-8.77808			388.01	2.7787	387.996	2.69717	387.996	2.70971	387.996	2.72032	387.996	2.69616	387.996	1.39112			387.017	0.00351	386.99	0.02411	386.99	0.01472	386.99	0.03694	386.99	0.02474	386.99	0.06774
	207.5	-1.57922	207.5	-1.72937	207.5	-1.53918	207.5	-1.61975	207.5	-8.7793			387.004	2.77596	386.99	2.69798	386.99	2.69207	386.99	2.72254	386.99	2.71618	386.99	1.38522			386.01	0.00363	385.983	0.02523	385.983	0.01547	385.983	0.0383	385.983	0.02589	385.983	0.07011
	208	-1.58313	208	-1.72961	208	-1.54761	208	-1.63196	208	-8.81958			385.997	2.74251	385.983	2.67333	385.983	2.66274	385.983	2.69703	385.983	2.69473	385.983	1.3775			385.003	0.0038	385.014	0.02625	385.014	0.01625	385.014	0.03949	385.014	0.02691	385.014	0.07183
	208.5	-1.57739	208.5	-1.724	208.5	-1.54651	208.5	-1.63171	208.5	-8.79028			384.99	2.7453	385.014	2.65177	385.014	2.69472	385.014	2.66502	385.014	2.68557	385.014	1.37096			383.995	0.00431	384.007	0.02742	384.007	0.01704	384.007	0.04118	384.007	0.02808	384.007	0.0744
	209	-1.58728	209	-1.73071	209	-1.54639	209	-1.63232	209	-8.76099			383.982	2.74668	384.007	2.67909	384.007	2.64521	384.007	2.69047	384.007	2.65666	384.007	1.36167			382.988	0.00449	383	0.02862	383	0.01805	383	0.04265	383	0.02942	383	0.07755
	209.5	-1.58496	209.5	-1.72632	209.5	-1.55017	209.5	-1.63525	209.5	-8.80859			383.014	2.72969	383	2.63444	383	2.66118	383	2.66416	383	2.6607	383	1.35135			382.019	0.00492	381.992	0.0299	381.992	0.01876	381.992	0.04395	381.992	0.03061	381.992	0.0793
	210	-1.5791	210	-1.72803	210	-1.55249	210	-1.64502	210	-8.81226			382.006	2.69582	381.992	2.63527	381.992	2.66806	381.992	2.64216	381.992	2.6404	381.992	1.34241			381.011	0.00536	380.984	0.03114	380.984	0.01984	380.984	0.04562	380.984	0.03191	380.984	0.08229
	210.5	-1.58655	210.5	-1.73499	210.5	-1.55444	210.5	-1.64478	210.5	-8.80127			380.998	2.69193	380.984	2.59186	380.984	2.6064	380.984	2.62707	380.984	2.6331	380.984	1.33092			380.003	0.00574	380.015	0.03204	380.015	0.02073	380.015	0.04674	380.015	0.03297	380.015	0.08427
	211	-1.58752	211	-1.74402	211	-1.55176	211	-1.62781	211	-8.79761			379.991	2.68348	380.015	2.60257	380.015	2.57674	380.015	2.61773	380.015	2.60039	380.015	1.32091			378.995	0.00647	379.007	0.03362	379.007	0.02163	379.007	0.04844	379.007	0.0344	379.007	0.08668
	211.5	-1.5874	211.5	-1.74487	211.5	-1.56079	211.5	-1.63501	211.5	-8.75977			378.983	2.65204	379.007	2.58622	379.007	2.55354	379.007	2.58698	379.007	2.58182	379.007	1.30854			377.987	0.00698	377.999	0.03503	377.999	0.02271	377.999	0.04998	377.999	0.03596	377.999	0.08902
	212	-1.58887	212	-1.75146	212	-1.55627	212	-1.63928	212	-8.78662			378.013	2.62983	377.999	2.56089	377.999	2.56234	377.999	2.57516	377.999	2.58167	377.999	1.29633			377.017	0.00752	376.991	0.03635	376.991	0.02375	376.991	0.05191	376.991	0.0373	376.991	0.0936
	212.5	-1.58936	212.5	-1.75354	212.5	-1.55994	212.5	-1.64038	212.5	-8.8147			377.005	2.61315	376.991	2.52836	376.991	2.54687	376.991	2.5453	376.991	2.55151	376.991	1.28633			376.009	0.00823	375.982	0.0381	375.982	0.02521	375.982	0.05389	375.982	0.03894	375.982	0.09607
	213	-1.59424	213	-1.76025	213	-1.56335	213	-1.65149	213	-8.81592			375.997	2.56351	375.982	2.52078	375.982	2.50991	375.982	2.5231	375.982	2.51563	375.982	1.27321			375	0.00908	375.013	0.03946	375.013	0.02645	375.013	0.05569	375.013	0.04046	375.013	0.09789
	213.5	-1.59314	213.5	-1.74194	213.5	-1.56604	213.5	-1.63	213.5	-8.83789			374.988	2.57866	375.013	2.4872	375.013	2.47668	375.013	2.51038	375.013	2.52998	375.013	1.26147			373.991	0.00986	374.004	0.04131	374.004	0.02786	374.004	0.05749	374.004	0.0421	374.004	0.10054
	214	-1.59583	214	-1.74304	214	-1.56592	214	-1.64124	214	-8.8269			374.018	2.52513	374.004	2.48915	374.004	2.46784	374.004	2.49806	374.004	2.49934	374.004	1.2514			372.982	0.01103	372.995	0.0431	372.995	0.0293	372.995	0.05936	372.995	0.04387	372.995	0.10343
	214.5	-1.59668	214.5	-1.7644	214.5	-1.56409	214.5	-1.64246	214.5	-8.79883			373.009	2.53875	372.995	2.4558	372.995	2.45092	372.995	2.49005	372.995	2.46523	372.995	1.23845			372.012	0.01225	371.986	0.04519	371.986	0.03119	371.986	0.06146	371.986	0.04597	371.986	0.10629
	215	-1.59277	215	-1.75745	215	-1.56726	215	-1.64331	215	-8.81958			372	2.49768	371.986	2.44213	371.986	2.43437	371.986	2.45814	371.986	2.48203	371.986	1.22886			371.002	0.01366	371.016	0.04725	371.016	0.03294	371.016	0.06395	371.016	0.04796	371.016	0.10982
	215.5	-1.59619	215.5	-1.75378	215.5	-1.57422	215.5	-1.64343	215.5	-8.84155			370.991	2.46999	371.016	2.44126	371.016	2.42691	371.016	2.4303	371.016	2.46886	371.016	1.2202			369.993	0.01522	370.006	0.04943	370.006	0.03474	370.006	0.06625	370.006	0.05005	370.006	0.113
	216	-1.5968	216	-1.76135	216	-1.56873	216	-1.6449	216	-8.8501			369.981	2.45482	370.006	2.40622	370.006	2.40573	370.006	2.42469	370.006	2.4645	370.006	1.21291			368.983	0.01702	368.997	0.052	368.997	0.03695	368.997	0.06918	368.997	0.05261	368.997	0.11582
	216.5	-1.59973	216.5	-1.75916	216.5	-1.57813	216.5	-1.6366	216.5	-8.82935			369.011	2.41833	368.997	2.43013	368.997	2.41549	368.997	2.39583	368.997	2.43231	368.997	1.20417			368.012	0.01916	367.987	0.05501	367.987	0.03975	367.987	0.07232	367.987	0.05543	367.987	0.11955
	217	-1.59778	217	-1.77661	217	-1.57556	217	-1.64111	217	-8.8208			368.001	2.43457	367.987	2.38567	367.987	2.37446	367.987	2.40314	367.987	2.43892	367.987	1.19886			367.002	0.02127	367.016	0.05795	367.016	0.04246	367.016	0.0757	367.016	0.05818	367.016	0.12345
	217.5	-1.59827	217.5	-1.78113	217.5	-1.57532	217.5	-1.65344	217.5	-8.84521			366.991	2.42759	367.016	2.38251	367.016	2.39189	367.016	2.39712	367.016	2.43073	367.016	1.19874			365.992	0.02387	366.006	0.06164	366.006	0.04537	366.006	0.07942	366.006	0.06136	366.006	0.12761
	218	-1.60229	218	-1.77161	218	-1.5802	218	-1.65295	218	-8.86108			365.981	2.42205	366.006	2.42045	366.006	2.38375	366.006	2.40296	366.006	2.43389	366.006	1.19754			364.982	0.02677	364.996	0.06499	364.996	0.04875	364.996	0.08297	364.996	0.06475	364.996	0.13157
	218.5	-1.60889	218.5	-1.7843	218.5	-1.578	218.5	-1.63965	218.5	-8.85498			365.01	2.44147	364.996	2.41494	364.996	2.40629	364.996	2.42815	364.996	2.44439	364.996	1.20396			364.011	0.02992	363.986	0.06899	363.986	0.05246	363.986	0.08695	363.986	0.06848	363.986	0.13563
	219	-1.60913	219	-1.78198	219	-1.58679	219	-1.6438	219	-8.82446			364	2.45626	363.986	2.4633	363.986	2.44055	363.986	2.4549	363.986	2.48238	363.986	1.2143			363	0.03414	363.014	0.07383	363.014	0.05714	363.014	0.09172	363.014	0.07297	363.014	0.14026
	219.5	-1.6084	219.5	-1.77551	219.5	-1.58472	219.5	-1.6543	219.5	-8.84155			362.989	2.51122	363.014	2.50542	363.014	2.50515	363.014	2.53037	363.014	2.5485	363.014	1.23545			361.989	0.03777	362.004	0.0779	362.004	0.06079	362.004	0.09683	362.004	0.07656	362.004	0.1459
	220	-1.60791	220	-1.79395	220	-1.58569	220	-1.64771	220	-8.84888			362.018	2.55876	362.004	2.53822	362.004	2.5473	362.004	2.57172	362.004	2.58526	362.004	1.2558			361.017	0.04201	360.993	0.083	360.993	0.0655	360.993	0.10153	360.993	0.081	360.993	0.15254
	220.5	-1.61438	220.5	-1.79211	220.5	-1.58813	220.5	-1.64893	220.5	-8.84766			361.007	2.62011	360.993	2.59621	360.993	2.61049	360.993	2.63899	360.993	2.63041	360.993	1.2856			360.006	0.04668	359.982	0.08857	359.982	0.0707	359.982	0.10733	359.982	0.08653	359.982	0.15749
	221	-1.61499	221	-1.79626	221	-1.59583	221	-1.65002	221	-8.80615			359.996	2.71165	359.982	2.68158	359.982	2.68775	359.982	2.70206	359.982	2.69891	359.982	1.33014			358.995	0.05236	359.01	0.09491	359.01	0.07636	359.01	0.11343	359.01	0.09188	359.01	0.16289
	221.5	-1.61548	221.5	-1.79517	221.5	-1.59363	221.5	-1.65967	221.5	-8.85986			358.985	2.83585	359.01	2.73282	359.01	2.76627	359.01	2.82399	359.01	2.84543	359.01	1.3817			357.984	0.059	357.999	0.10188	357.999	0.08312	357.999	0.12099	357.999	0.09819	357.999	0.16803
	222	-1.60999	222	-1.79126	222	-1.59644	222	-1.65686	222	-8.86108			358.013	2.8772	357.999	2.86886	357.999	2.90412	357.999	2.92439	357.999	2.86139	357.999	1.46187			357.012	0.06434	356.988	0.10853	356.988	0.08932	356.988	0.12762	356.988	0.10397	356.988	0.17727
	222.5	-1.61584	222.5	-1.7926	222.5	-1.59656	222.5	-1.65442	222.5	-8.84399			357.002	2.9688	356.988	2.91391	356.988	2.89663	356.988	3.00053	356.988	2.92188	356.988	1.5425			356	0.07257	356.015	0.11709	356.015	0.09758	356.015	0.13622	356.015	0.11199	356.015	0.18397
	223	-1.60828	223	-1.80054	223	-1.5968	223	-1.65588	223	-8.84155			355.99	3.12371	356.015	2.98115	356.015	2.94979	356.015	3.08022	356.015	2.98421	356.015	1.648			354.988	0.07986	355.004	0.12518	355.004	0.1057	355.004	0.1447	355.004	0.11937	355.004	0.1916
	223.5	-1.62415	223.5	-1.80615	223.5	-1.60242	223.5	-1.6604	223.5	-8.84888			355.018	3.0721	355.004	2.91696	355.004	3.00287	355.004	3.10984	355.004	2.94768	355.004	1.77338			354.016	0.08798	353.992	0.13403	353.992	0.11378	353.992	0.15361	353.992	0.1274	353.992	0.19977
	224	-1.62109	224	-1.81177	224	-1.604	224	-1.66272	224	-8.89648			354.006	3.07927	353.992	2.98585	353.992	3.07682	353.992	3.13783	353.992	3.03527	353.992	1.91898			353.004	0.09801	353.019	0.14509	353.019	0.12436	353.019	0.1646	353.019	0.13705	353.019	0.21019
	224.5	-1.6239	224.5	-1.80225	224.5	-1.60132	224.5	-1.66309	224.5	-8.85864			352.994	3.10991	353.019	3.03381	353.019	3.02782	353.019	3.10144	353.019	2.98387	353.019	2.08585			351.992	0.10779	352.007	0.15551	352.007	0.13509	352.007	0.17554	352.007	0.14679	352.007	0.21931
	225	-1.61841	225	-1.80774	225	-1.60461	225	-1.6571	225	-8.82813			351.982	3.07651	352.007	3.02939	352.007	3.03765	352.007	3.18186	352.007	3.00845	352.007	2.28863			351.018	0.11911	350.995	0.168	350.995	0.1467	350.995	0.1878	350.995	0.15775	350.995	0.23049
	225.5	-1.62549	225.5	-1.82068	225.5	-1.60449	225.5	-1.65881	225.5	-8.87573			351.009	3.18244	350.995	3.07277	350.995	3.05922	350.995	3.09981	350.995	3.0473	350.995	2.48915			350.006	0.13048	349.982	0.18024	349.982	0.15886	349.982	0.20074	349.982	0.16912	349.982	0.24234
	226	-1.62134	226	-1.82336	226	-1.60669	226	-1.66626	226	-8.84399			349.997	3.11034	349.982	3.08481	349.982	3.15984	349.982	3.13101	349.982	2.99964	349.982	2.66357			348.993	0.14283	349.009	0.19205	349.009	0.17057	349.009	0.21324	349.009	0.17981	349.009	0.25271
	226.5	-1.62561	226.5	-1.81555	226.5	-1.61145	226.5	-1.67175	226.5	-8.87817			348.984	3.06591	349.009	3.01103	349.009	2.99834	349.009	3.16372	349.009	2.95859	349.009	2.77075			347.981	0.15775	347.996	0.20822	347.996	0.18582	347.996	0.22916	347.996	0.19447	347.996	0.26679
	227	-1.62744	227	-1.83203	227	-1.61047	227	-1.66382	227	-8.86841			348.011	3.24318	347.996	3.07956	347.996	3.04625	347.996	3.14291	347.996	3.08407	347.996	2.84205			347.007	0.17223	346.984	0.22428	346.984	0.20169	346.984	0.24525	346.984	0.20839	346.984	0.28034
	227.5	-1.6283	227.5	-1.83044	227.5	-1.61157	227.5	-1.66418	227.5	-8.83423			346.998	3.08577	346.984	2.97274	346.984	3.06593	346.984	3.12578	346.984	3.01218	346.984	2.83383			345.994	0.18711	346.01	0.23938	346.01	0.216	346.01	0.26097	346.01	0.22298	346.01	0.29538
	228	-1.62732	228	-1.8219	228	-1.61194	228	-1.66919	228	-8.84155			345.985	3.14061	346.01	3.04337	346.01	3.04128	346.01	3.12333	346.01	3.02596	346.01	2.8526			344.981	0.20265	344.997	0.25679	344.997	0.23169	344.997	0.27844	344.997	0.23822	344.997	0.31002
	228.5	-1.62927	228.5	-1.83032	228.5	-1.61743	228.5	-1.67212	228.5	-8.87695			345.011	3.14366	344.997	3.03304	344.997	3.02854	344.997	3.2066	344.997	3.00323	344.997	2.83343			344.006	0.21758	343.984	0.2731	343.984	0.24838	343.984	0.29415	343.984	0.25258	343.984	0.32517
	229	-1.62805	229	-1.83069	229	-1.61255	229	-1.67261	229	-8.85986			343.998	3.15471	343.984	3.01013	343.984	3.03118	343.984	3.11294	343.984	3.00331	343.984	2.84367			342.993	0.23718	343.009	0.29404	343.009	0.26886	343.009	0.3151	343.009	0.27154	343.009	0.34365
	229.5	-1.63489	229.5	-1.83521	229.5	-1.61682	229.5	-1.67358	229.5	-8.85864			342.985	3.10107	343.009	2.98773	343.009	3.13703	343.009	3.11843	343.009	3.10475	343.009	2.89228			342.019	0.25622	341.996	0.31417	341.996	0.28906	341.996	0.3363	341.996	0.29092	341.996	0.36151
	230	-1.6355	230	-1.83386	230	-1.61548	230	-1.67859	230	-8.8623			342.01	3.08796	341.996	3.09998	341.996	3.09357	341.996	3.16858	341.996	3.0884	341.996	2.862			341.005	0.27727	340.983	0.33668	340.983	0.30994	340.983	0.35901	340.983	0.30964	340.983	0.38216
	230.5	-1.63831	230.5	-1.83105	230.5	-1.61792	230.5	-1.68286	230.5	-8.87329			340.997	3.13697	340.983	3.08468	340.983	3.09663	340.983	3.21582	340.983	3.09696	340.983	2.88462			339.991	0.29766	340.008	0.35937	340.008	0.33151	340.008	0.38123	340.008	0.32999	340.008	0.40107
	231	-1.63745	231	-1.83264	231	-1.61694	231	-1.67908	231	-8.85132			339.983	3.30064	340.008	3.04555	340.008	3.04439	340.008	3.1415	340.008	3.10159	340.008	2.86172			339.016	0.31656	338.994	0.38143	338.994	0.35318	338.994	0.40337	338.994	0.34967	338.994	0.42071
	231.5	-1.63965	231.5	-1.84106	231.5	-1.62244	231.5	-1.67493	231.5	-8.86108			339.008	3.10349	338.994	3.00555	338.994	3.00618	338.994	3.14528	338.994	3.08506	338.994	2.8557			338.002	0.33965	338.019	0.40587	338.019	0.37654	338.019	0.42853	338.019	0.37225	338.019	0.44241
	232	-1.64001	232	-1.85022	232	-1.61511	232	-1.66821	232	-8.89526			337.994	3.11565	338.019	3.01067	338.019	3.09517	338.019	3.11915	338.019	3.04883	338.019	2.85418			336.988	0.36203	337.005	0.42974	337.005	0.40001	337.005	0.45242	337.005	0.39422	337.005	0.46411
	232.5	-1.63977	232.5	-1.84668	232.5	-1.6228	232.5	-1.67725	232.5	-8.84888			337.019	3.18578	337.005	3.02209	337.005	3.07243	337.005	3.12408	337.005	3.03525	337.005	2.88644			336.013	0.38187	335.991	0.45316	335.991	0.42297	335.991	0.47496	335.991	0.41594	335.991	0.48602
	233	-1.64185	233	-1.85034	233	-1.62427	233	-1.68616	233	-8.89648			336.005	3.22504	335.991	3.05019	335.991	3.10086	335.991	3.33912	335.991	3.08154	335.991	2.92793			334.998	0.4016	335.016	0.47524	335.016	0.44422	335.016	0.49793	335.016	0.4358	335.016	0.50435
	233.5	-1.64282	233.5	-1.85339	233.5	-1.62585	233.5	-1.68762	233.5	-8.89648			334.991	3.18493	335.016	3.0231	335.016	3.069	335.016	3.21149	335.016	3.08619	335.016	2.87622			333.984	0.42057	334.001	0.49573	334.001	0.46415	334.001	0.51697	334.001	0.45382	334.001	0.5228
	234	-1.64063	234	-1.85803	234	-1.62598	234	-1.68677	234	-8.90503			334.015	3.17391	334.001	3.04567	334.001	3.12649	334.001	3.18734	334.001	3.07263	334.001	2.89763			333.008	0.43791	332.986	0.51783	332.986	0.48553	332.986	0.54015	332.986	0.4738	332.986	0.54314
	234.5	-1.64795	234.5	-1.85999	234.5	-1.62061	234.5	-1.69043	234.5	-8.87573			333.001	3.1393	332.986	3.07379	332.986	3.09569	332.986	3.17527	332.986	3.09095	332.986	2.9078			331.993	0.45368	332.011	0.53533	332.011	0.50381	332.011	0.55794	332.011	0.49042	332.011	0.5595
	235	-1.64429	235	-1.86096	235	-1.63147	235	-1.69348	235	-8.89282			331.986	3.24179	332.011	3.05023	332.011	3.11099	332.011	3.20092	332.011	3.07627	332.011	2.94574			331.017	0.46777	330.996	0.55387	330.996	0.52049	330.996	0.57563	330.996	0.50649	330.996	0.57483
	235.5	-1.64795	235.5	-1.86096	235.5	-1.63086	235.5	-1.69922	235.5	-8.90625			331.01	3.11549	330.996	3.05272	330.996	3.08876	330.996	3.1806	330.996	3.10005	330.996	2.95919			330.002	0.47868	329.981	0.56975	329.981	0.53609	329.981	0.59261	329.981	0.52161	329.981	0.59048
	236	-1.64819	236	-1.86804	236	-1.63257	236	-1.69849	236	-8.88794			329.995	3.17223	329.981	3.04392	329.981	3.09978	329.981	3.31726	329.981	3.10664	329.981	2.91473			328.987	0.48917	329.005	0.58314	329.005	0.54956	329.005	0.60564	329.005	0.53433	329.005	0.60198
	236.5	-1.64771	236.5	-1.86938	236.5	-1.63135	236.5	-1.69873	236.5	-8.90747			329.019	3.17538	329.005	3.09134	329.005	3.09691	329.005	3.19533	329.005	3.08492	329.005	2.92635			328.01	0.49868	327.99	0.59843	327.99	0.56461	327.99	0.62192	327.99	0.54884	327.99	0.61578
	237	-1.64832	237	-1.87195	237	-1.63013	237	-1.6897	237	-8.91602			328.004	3.22271	327.99	3.07572	327.99	3.04755	327.99	3.23246	327.99	3.1246	327.99	2.9146			326.995	0.50641	327.013	0.61171	327.013	0.57769	327.013	0.63466	327.013	0.56103	327.013	0.62821
	237.5	-1.65295	237.5	-1.86902	237.5	-1.62415	237.5	-1.70679	237.5	-8.91724			326.988	3.19312	327.013	3.07607	327.013	3.09426	327.013	3.22932	327.013	3.09856	327.013	2.96383			326.018	0.5126	325.998	0.62351	325.998	0.58888	325.998	0.64622	325.998	0.57262	325.998	0.63998
	238	-1.65466	238	-1.87744	238	-1.63281	238	-1.71045	238	-8.90137			326.012	3.27038	325.998	3.09774	325.998	3.15171	325.998	3.22444	325.998	3.07333	325.998	2.94761			325.003	0.51755	324.982	0.63504	324.982	0.60205	324.982	0.65865	324.982	0.58471	324.982	0.65098
	238.5	-1.65027	238.5	-1.86938	238.5	-1.63367	238.5	-1.71069	238.5	-8.91113			324.996	3.18719	324.982	3.08652	324.982	3.1764	324.982	3.19944	324.982	3.13878	324.982	2.94323			323.987	0.52146	324.005	0.64513	324.005	0.61132	324.005	0.66915	324.005	0.59327	324.005	0.66102
	239	-1.65735	239	-1.88	239	-1.63208	239	-1.70459	239	-8.93311			324.02	3.23309	324.005	3.16016	324.005	3.1637	324.005	3.19514	324.005	3.09887	324.005	2.93425			323.01	0.52499	322.989	0.65707	322.989	0.62381	322.989	0.68108	322.989	0.60532	322.989	0.6738
	239.5	-1.65796	239.5	-1.88501	239.5	-1.63086	239.5	-1.71814	239.5	-8.96973			323.004	3.18408	322.989	3.09043	322.989	3.13282	322.989	3.25268	322.989	3.17649	322.989	2.91163			321.993	0.52869	322.012	0.66893	322.012	0.6359	322.012	0.69309	322.012	0.61765	322.012	0.68566
	240	-1.65918	240	-1.88416	240	-1.63647	240	-1.70349	240	-8.98804			321.988	3.20427	322.012	3.10863	322.012	3.15084	322.012	3.21403	322.012	3.1087	322.012	2.98148			321.016	0.53213	320.996	0.68197	320.996	0.64801	320.996	0.70645	320.996	0.63103	320.996	0.69832
	240.5	-1.65918	240.5	-1.87219	240.5	-1.63013	240.5	-1.70459	240.5	-8.94043			321.01	3.24641	320.996	3.15866	320.996	3.19364	320.996	3.2169	320.996	3.14691	320.996	2.98581			320	0.53665	320.019	0.69486	320.019	0.66124	320.019	0.71855	320.019	0.64355	320.019	0.71
	241	-1.66089	241	-1.88062	241	-1.64258	241	-1.71558	241	-8.92822			319.994	3.26259	320.019	3.16531	320.019	3.15152	320.019	3.28307	320.019	3.14876	320.019	2.92651			318.983	0.54167	319.002	0.70843	319.002	0.67456	319.002	0.73227	319.002	0.65601	319.002	0.72359
	241.5	-1.65601	241.5	-1.8894	241.5	-1.64258	241.5	-1.72168	241.5	-8.94531			319.017	3.28247	319.002	3.06103	319.002	3.14202	319.002	3.29384	319.002	3.15087	319.002	2.94557			318.006	0.55147	317.986	0.72908	317.986	0.69573	317.986	0.75409	317.986	0.67582	317.986	0.74503
	242	-1.6676	242	-1.89087	242	-1.63965	242	-1.72205	242	-8.98438			318	3.31262	317.986	3.13345	317.986	3.17453	317.986	3.23131	317.986	3.12967	317.986	2.97146			316.989	0.56571	317.008	0.7505	317.008	0.71663	317.008	0.77453	317.008	0.69797	317.008	0.76568
	242.5	-1.66553	242.5	-1.89014	242.5	-1.64001	242.5	-1.72876	242.5	-8.97705			316.983	3.31705	317.008	3.20231	317.008	3.14048	317.008	3.30209	317.008	3.1656	317.008	2.9589			316.011	0.57603	315.991	0.77171	315.991	0.73721	315.991	0.79665	315.991	0.71714	315.991	0.78508
	243	-1.66211	243	-1.8938	243	-1.64563	243	-1.72461	243	-8.96851			316.006	3.19734	315.991	3.13736	315.991	3.19385	315.991	3.27469	315.991	3.17976	315.991	3.00212			314.994	0.57729	315.014	0.78202	315.014	0.74767	315.014	0.80721	315.014	0.72732	315.014	0.79481
	243.5	-1.66809	243.5	-1.89136	243.5	-1.64636	243.5	-1.7196	243.5	-8.94165			314.989	3.2976	315.014	3.17521	315.014	3.19233	315.014	3.32677	315.014	3.20557	315.014	2.99877			314.016	0.57319	313.996	0.78663	313.996	0.75263	313.996	0.81184	313.996	0.73253	313.996	0.80327
	244	-1.67249	244	-1.89551	244	-1.64758	244	-1.71558	244	-8.96729			314.011	3.26548	313.996	3.15355	313.996	3.18524	313.996	3.26122	313.996	3.20077	313.996	2.99999			312.999	0.57459	313.018	0.80061	313.018	0.76563	313.018	0.82587	313.018	0.7471	313.018	0.8169
	244.5	-1.66821	244.5	-1.89575	244.5	-1.6394	244.5	-1.73938	244.5	-8.92456			312.994	3.26755	313.018	3.20569	313.018	3.23359	313.018	3.24775	313.018	3.17932	313.018	2.95579			311.981	0.58538	312.001	0.8218	312.001	0.78657	312.001	0.84749	312.001	0.76669	312.001	0.83728
	245	-1.6676	245	-1.89526	245	-1.64648	245	-1.73315	245	-8.95264			312.015	3.25918	312.001	3.2319	312.001	3.14979	312.001	3.3474	312.001	3.19939	312.001	3.00229			311.003	0.59739	310.984	0.84231	310.984	0.8077	310.984	0.8689	310.984	0.78658	310.984	0.85807
	245.5	-1.66699	245.5	-1.89465	245.5	-1.64673	245.5	-1.7384	245.5	-8.94165			310.998	3.28036	310.984	3.1493	310.984	3.20443	310.984	3.28854	310.984	3.25604	310.984	2.98642			309.985	0.60427	310.005	0.85704	310.005	0.82117	310.005	0.88377	310.005	0.80073	310.005	0.8734
	246	-1.66699	246	-1.88867	246	-1.64514	246	-1.74023	246	-8.96362			309.98	3.36712	310.005	3.30431	310.005	3.31342	310.005	3.39154	310.005	3.27798	310.005	3.08812			309.006	0.60795	308.987	0.8687	308.987	0.83408	308.987	0.89598	308.987	0.81296	308.987	0.88577
	246.5	-1.67712	246.5	-1.90967	246.5	-1.65173	246.5	-1.72998	246.5	-8.97583			309.002	3.39764	308.987	3.21474	308.987	3.24732	308.987	3.38137	308.987	3.23836	308.987	3.07114			307.988	0.61424	308.009	0.8853	308.009	0.84904	308.009	0.9121	308.009	0.82755	308.009	0.90147
	247	-1.67615	247	-1.91223	247	-1.64685	247	-1.74756	247	-8.99658			307.984	3.32375	308.009	3.24469	308.009	3.24393	308.009	3.34641	308.009	3.26001	308.009	3.08499			307.009	0.6277	306.991	0.9071	306.991	0.87156	306.991	0.93409	306.991	0.84972	306.991	0.92424
	247.5	-1.67261	247.5	-1.90894	247.5	-1.65222	247.5	-1.75659	247.5	-9.00146			307.005	3.3338	306.991	3.19672	306.991	3.26253	306.991	3.30787	306.991	3.20819	306.991	3.07731			305.991	0.64391	306.012	0.93244	306.012	0.89315	306.012	0.95845	306.012	0.87143	306.012	0.94836
	248	-1.68042	248	-1.90442	248	-1.65369	248	-1.7511	248	-9.00757			305.987	3.35437	306.012	3.20029	306.012	3.27609	306.012	3.33759	306.012	3.27142	306.012	3.06755			305.012	0.66196	304.994	0.95624	304.994	0.91848	304.994	0.98379	304.994	0.8954	304.994	0.97373
	248.5	-1.67932	248.5	-1.9165	248.5	-1.64954	248.5	-1.74207	248.5	-8.99902			305.008	3.4346	304.994	3.25284	304.994	3.30784	304.994	3.35532	304.994	3.19042	304.994	3.075			303.994	0.68104	304.014	0.97966	304.014	0.94025	304.014	1.00739	304.014	0.91753	304.014	0.9976
	249	-1.67822	249	-1.92065	249	-1.6521	249	-1.74512	249	-8.97461			303.99	3.33131	304.014	3.32715	304.014	3.35761	304.014	3.41206	304.014	3.28663	304.014	3.04787			303.014	0.7083	302.996	1.01421	302.996	0.97165	302.996	1.0422	302.996	0.94951	302.996	1.0306
	249.5	-1.68225	249.5	-1.91638	249.5	-1.65295	249.5	-1.75122	249.5	-8.95874			303.011	3.48147	302.996	3.27063	302.996	3.29724	302.996	3.45798	302.996	3.29748	302.996	3.10616			301.996	0.73197	302.017	1.04074	302.017	0.99851	302.017	1.07136	302.017	0.97404	302.017	1.05961
	250	-1.68237	250	-1.91711	250	-1.6582	250	-1.75452	250	-9.02222			301.992	3.34392	302.017	3.35908	302.017	3.31299	302.017	3.40474	302.017	3.3067	302.017	3.12002			301.016	0.75203	300.998	1.06741	300.998	1.02355	300.998	1.09725	300.998	0.99726	300.998	1.08451
	250.5	-1.68457	250.5	-1.92615	250.5	-1.65588	250.5	-1.7395	250.5	-9.03809			301.012	3.47716	300.998	3.33695	300.998	3.35408	300.998	3.34897	300.998	3.29435	300.998	3.11149			299.997	0.77089	300.018	1.08964	300.018	1.04574	300.018	1.12326	300.018	1.02022	300.018	1.10966
	251	-1.6864	251	-1.93091	251	-1.65662	251	-1.75574	251	-9.0271			299.994	3.43313	300.018	3.35634	300.018	3.33028	300.018	3.42501	300.018	3.31708	300.018	3.14269			299.017	0.79617	298.999	1.12179	298.999	1.07564	298.999	1.1546	298.999	1.04734	298.999	1.14184
	251.5	-1.68738	251.5	-1.9303	251.5	-1.65649	251.5	-1.75452	251.5	-9.01978			299.014	3.39895	298.999	3.29799	298.999	3.33929	298.999	3.45881	298.999	3.35315	298.999	3.18031			297.998	0.83974	298.02	1.16676	298.02	1.11879	298.02	1.20172	298.02	1.0907	298.02	1.18525
	252	-1.68799	252	-1.9314	252	-1.66052	252	-1.74927	252	-9.02832			297.995	3.43541	298.02	3.34708	298.02	3.39094	298.02	3.45746	298.02	3.39116	298.02	3.15436			297.018	0.8855	297	1.21661	297	1.16748	297	1.25298	297	1.13289	297	1.23631
	252.5	-1.69116	252.5	-1.93262	252.5	-1.65527	252.5	-1.75537	252.5	-9.04663			297.015	3.42444	297	3.32007	297	3.33222	297	3.45305	297	3.32726	297	3.13954			295.999	0.94075	295.981	1.27443	295.981	1.22059	295.981	1.31419	295.981	1.18772	295.981	1.28905
	253	-1.68909	253	-1.92712	253	-1.65857	253	-1.7644	253	-9.05151			295.996	3.47604	295.981	3.37678	295.981	3.34974	295.981	3.44822	295.981	3.38632	295.981	3.15803			295.018	1.00198	295.001	1.34446	295.001	1.28375	295.001	1.38617	295.001	1.25075	295.001	1.35171
	253.5	-1.68152	253.5	-1.93823	253.5	-1.66223	253.5	-1.76343	253.5	-9.03687			295.015	3.48803	295.001	3.36802	295.001	3.42736	295.001	3.50623	295.001	3.43567	295.001	3.17955			293.999	1.08287	293.981	1.42293	293.981	1.35869	293.981	1.45751	293.981	1.32146	293.981	1.42484
	254	-1.69067	254	-1.93127	254	-1.66833	254	-1.76563	254	-9.06982			293.996	3.56673	293.981	3.36818	293.981	3.40079	293.981	3.55965	293.981	3.40618	293.981	3.19845			293.018	1.17587	293.001	1.52146	293.001	1.45806	293.001	1.56352	293.001	1.41744	293.001	1.51907
	254.5	-1.68994	254.5	-1.92432	254.5	-1.66687	254.5	-1.76611	254.5	-9.05151			293.015	3.47619	293.001	3.39724	293.001	3.42517	293.001	3.47872	293.001	3.44332	293.001	3.207			291.998	1.28855	291.981	1.62914	291.981	1.56644	291.981	1.67408	291.981	1.50935	291.981	1.61448
	255	-1.69739	255	-1.92151	255	-1.66443	255	-1.77527	255	-9.05762			291.996	3.58852	291.981	3.42103	291.981	3.37734	291.981	3.67691	291.981	3.43426	291.981	3.24335			291.017	1.37473	291.001	1.7155	291.001	1.64312	291.001	1.76097	291.001	1.58799	291.001	1.69689
	255.5	-1.69446	255.5	-1.922	255.5	-1.66907	255.5	-1.77551	255.5	-9.0332			291.015	3.52486	291.001	3.45095	291.001	3.48126	291.001	3.48855	291.001	3.43742	291.001	3.22961			289.997	1.4474	289.981	1.78605	289.981	1.70843	289.981	1.82686	289.981	1.65156	289.981	1.76676
	256	-1.69458	256	-1.94092	256	-1.66748	256	-1.77356	256	-9.07715			289.995	3.48867	289.981	3.49381	289.981	3.48492	289.981	3.58265	289.981	3.40393	289.981	3.25561			289.016	1.51159	289	1.84808	289	1.76654	289	1.89519	289	1.70483	289	1.8208
	256.5	-1.6947	256.5	-1.94763	256.5	-1.66858	256.5	-1.77808	256.5	-9.10034			289.014	3.491	289	3.50163	289	3.49006	289	3.53529	289	3.47066	289	3.23862			287.996	1.57447	288.019	1.91223	288.019	1.8252	288.019	1.95912	288.019	1.76345	288.019	1.88871
	257	-1.69653	257	-1.93994	257	-1.67041	257	-1.78064	257	-9.08691			287.994	3.56363	288.019	3.37336	288.019	3.47877	288.019	3.62022	288.019	3.48837	288.019	3.27994			287.015	1.63492	286.998	1.9839	286.998	1.89218	286.998	2.02956	286.998	1.82326	286.998	1.94864
	257.5	-1.70166	257.5	-1.95105	257.5	-1.66858	257.5	-1.78528	257.5	-9.05151			287.013	3.56969	286.998	3.50625	286.998	3.5991	286.998	3.57106	286.998	3.51719	286.998	3.2962			285.994	1.695	286.017	2.03807	286.017	1.94443	286.017	2.08756	286.017	1.87333	286.017	2.00611
	258	-1.70129	258	-1.94812	258	-1.67505	258	-1.78601	258	-9.07593			285.992	3.59919	286.017	3.49097	286.017	3.56722	286.017	3.66579	286.017	3.54427	286.017	3.30192			285.013	1.7542	284.997	2.08941	284.997	2.00527	284.997	2.14929	284.997	1.93294	284.997	2.06812
	258.5	-1.70605	258.5	-1.94788	258.5	-1.67957	258.5	-1.7793	258.5	-9.08447			285.011	3.56936	284.997	3.5595	284.997	3.54109	284.997	3.67753	284.997	3.46842	284.997	3.35823			283.992	1.82164	284.015	2.15951	284.015	2.06756	284.015	2.21798	284.015	1.99399	284.015	2.13704
	259	-1.69495	259	-1.95459	259	-1.67395	259	-1.78748	259	-9.07959			283.99	3.81823	284.015	3.53153	284.015	3.53022	284.015	3.56051	284.015	3.51626	284.015	3.33837			283.01	1.91206	282.994	2.27405	282.994	2.17797	282.994	2.33002	282.994	2.0901	282.994	2.22928
	259.5	-1.70691	259.5	-1.95044	259.5	-1.67505	259.5	-1.78955	259.5	-9.07959			283.009	3.64448	282.994	3.60323	282.994	3.53675	282.994	3.79506	282.994	3.57557	282.994	3.37477			281.989	2.0292	282.013	2.38387	282.013	2.27582	282.013	2.43837	282.013	2.19065	282.013	2.33618
	260	-1.7074	260	-1.95215	260	-1.6759	260	-1.78662	260	-9.11743			281.988	3.62932	282.013	3.67497	282.013	3.59982	282.013	3.68076	282.013	3.5513	282.013	3.40197			281.008	2.14035	280.992	2.52026	280.992	2.38975	280.992	2.55914	280.992	2.30531	280.992	2.45775
	260.5	-1.70593	260.5	-1.95874	260.5	-1.68213	260.5	-1.78833	260.5	-9.11499			281.006	3.76229	280.992	3.56191	280.992	3.59062	280.992	3.65292	280.992	3.52168	280.992	3.40329			279.986	2.25778	280.01	2.62074	280.01	2.51469	280.01	2.66552	280.01	2.40944	280.01	2.57786
	261	-1.70789	261	-1.96448	261	-1.6853	261	-1.77551	261	-9.1272			279.985	3.69947	280.01	3.65734	280.01	3.56567	280.01	3.60851	280.01	3.50436	280.01	3.36227			279.004	2.37129	278.989	2.72783	278.989	2.62637	278.989	2.77796	278.989	2.52965	278.989	2.67021
	261.5	-1.70911	261.5	-1.96472	261.5	-1.68396	261.5	-1.78748	261.5	-9.08325			279.003	3.683	278.989	3.4946	278.989	3.66836	278.989	3.7681	278.989	3.65258	278.989	3.45692			277.983	2.47883	278.007	2.864	278.007	2.73371	278.007	2.90412	278.007	2.63619	278.007	2.79212
	262	-1.71021	262	-1.96106	262	-1.68213	262	-1.79138	262	-9.07715			277.982	3.85362	278.007	3.67633	278.007	3.6586	278.007	3.74199	278.007	3.77943	278.007	3.37717			277	2.5866	276.985	2.94618	276.985	2.86222	276.985	3.01848	276.985	2.72455	276.985	2.89539
	262.5	-1.70728	262.5	-1.97668	262.5	-1.68896	262.5	-1.79468	262.5	-9.07227			277	4.1065	276.985	3.6501	276.985	3.75183	276.985	3.68239	276.985	3.6674	276.985	3.44826			276.018	2.73214	276.003	3.10123	276.003	3.00402	276.003	3.09755	276.003	2.88794	276.003	3.0336
	263	-1.71265	263	-1.97168	263	-1.68823	263	-1.78552	263	-9.10889			276.017	3.9187	276.003	3.77544	276.003	3.5304	276.003	3.74992	276.003	3.82487	276.003	3.51477			274.996	2.89808	274.981	3.30215	274.981	3.20593	274.981	3.262	274.981	3.08522	274.981	3.20889
	263.5	-1.71204	263.5	-1.95532	263.5	-1.68591	263.5	-1.78503	263.5	-9.09912			274.996	3.82556	274.981	3.99579	274.981	3.65203	274.981	3.89354	274.981	4.08321	274.981	3.66122			274.014	3.1352	273.999	3.4828	273.999	3.45137	273.999	3.59476	273.999	3.25434	273.999	3.44024
	264	-1.71667	264	-1.97925	264	-1.69092	264	-1.79443	264	-9.12231			274.013	4.00726	273.999	3.63025	273.999	3.76918	273.999	3.76753	273.999	3.91523	273.999	3.65046			272.992	3.46399	273.016	3.58904	273.016	3.8625	273.016	3.53917	273.016	3.56624	273.016	3.53634
	264.5	-1.7146	264.5	-1.98157	264.5	-1.69592	264.5	-1.7937	264.5	-9.09424			272.991	3.84557	273.016	3.82071	273.016	3.79991	273.016	3.93772	273.016	4.10323	273.016	3.53974			272.009	3.50171	271.994	3.80798	271.994	3.94882	271.994	3.64893	271.994	3.76756	271.994	3.76146
	265	-1.71143	265	-1.97217	265	-1.69189	265	-1.80396	265	-9.09912			272.009	4.21068	271.994	3.75591	271.994	3.78973	271.994	3.80447	271.994	3.94253	271.994	3.72014			270.987	3.61741	271.011	3.82999	271.011	3.85382	271.011	3.72441	271.011	3.77374	271.011	3.82112
	265.5	-1.71899	265.5	-1.97119	265.5	-1.69519	265.5	-1.79272	265.5	-9.11499			270.986	4.07927	271.011	3.86598	271.011	3.85639	271.011	4.0455	271.011	3.87486	271.011	3.48476			270.004	3.54342	269.989	3.82086	269.989	3.94226	269.989	3.65775	269.989	3.71355	269.989	3.82801
	266	-1.71838	266	-1.98682	266	-1.7019	266	-1.7854	266	-9.15771			270.004	3.87166	269.989	3.89379	269.989	4.4846	269.989	4.77418	269.989	3.74166	269.989	3.62249			268.981	3.60884	269.006	3.63902	269.006	4.0355	269.006	3.86655	269.006	3.59328	269.006	4.11051
	266.5	-1.71985	266.5	-1.99255	266.5	-1.69812	266.5	-1.8009	266.5	-9.1272			268.981	3.67993	269.006	4.21887	269.006	3.83931	269.006	3.7622	269.006	3.71554	269.006	3.68412			267.998	3.53126	267.983	4.07114	267.983	4.18702	267.983	3.81915	267.983	3.88839	267.983	3.87936
	267	-1.70935	267	-1.99146	267	-1.703	267	-1.79785	267	-9.15283			267.998	3.8623	267.983	3.85346	267.983	4.7522	267.983	4.22598	267.983	3.96312	267.983	3.52905			267.014	3.65436	267	3.95122	267	4.7977	267	3.77276	267	10	267	4.00622
	267.5	-1.7157	267.5	-1.99463	267.5	-1.70288	267.5	-1.79822	267.5	-9.15283			267.015	4.30493	267	4.13338	267	4.18868	267	3.7256	267	4.30164	267	4.02096			265.992	3.67197	266.017	3.7944	266.017	4.09537	266.017	4.03282	266.017	3.84264	266.017	3.86415
	268	-1.72339	268	-1.98743	268	-1.70752	268	-1.7981	268	-9.12842			265.992	4.24172	266.017	4.76601	266.017	4.44795	266.017	5.05421	266.017	4.02971	266.017	3.78035			265.008	3.70928	264.994	4.18573	264.994	4.47888	264.994	4.06762	264.994	4.02272	264.994	3.97447
	268.5	-1.71985	268.5	-1.99841	268.5	-1.70703	268.5	-1.79004	268.5	-9.14063			265.009	3.74657	264.994	4.67688	264.994	4.36824	264.994	4.48345	264.994	4.02608	264.994	4.36557			263.985	3.60742	264.011	3.65287	264.011	3.9144	264.011	4.03207	264.011	4.0671	264.011	4.20634
	269	-1.72083	269	-1.99927	269	-1.70813	269	-1.80908	269	-9.16748			263.986	10	264.011	4.68717	264.011	4.37236	264.011	4.48795	264.011	4.07298	264.011	3.85643			263.001	3.43065	262.988	3.84391	262.988	3.78738	262.988	3.94413	262.988	10	262.988	3.77362
	269.5	-1.724	269.5	-1.98792	269.5	-1.70789	269.5	-1.80017	269.5	-9.16992			263.002	5.01904	262.988	3.989	262.988	4.06175	262.988	4.70252	262.988	10	262.988	4.0668			262.018	3.76913	262.004	4.0132	262.004	3.99315	262.004	3.8652	262.004	4.34817	262.004	4.03501
	270	-1.724	270	-2.00562	270	-1.71814	270	-1.79602	270	-9.13208			262.018	3.7742	262.004	4.7271	262.004	4.05124	262.004	3.97894	262.004	4.09018	262.004	3.89969			260.994	3.70238	260.981	3.71321	260.981	3.77836	260.981	3.6879	260.981	3.60238	260.981	3.70314
	270.5	-1.72974	270.5	-2.00293	270.5	-1.71021	270.5	-1.80505	270.5	-9.12842			260.995	10	260.981	4.02515	260.981	3.8257	260.981	3.94801	260.981	3.75983	260.981	3.53565			260.01	3.74971	259.997	3.77495	259.997	3.67142	259.997	3.87617	259.997	3.76689	259.997	3.73496
	271	-1.72729	271	-2.01221	271	-1.71008	271	-1.79993	271	-9.14063			260.011	4.99728	259.997	3.79492	259.997	3.92312	259.997	3.72538	259.997	3.75694	259.997	3.65679			258.987	3.9634	259.013	3.72015	259.013	3.80235	259.013	3.65713	259.013	3.65668	259.013	3.63997
	271.5	-1.72668	271.5	-2.01501	271.5	-1.71704	271.5	-1.79614	271.5	-9.15894			258.988	10	259.013	3.80106	259.013	3.80221	259.013	3.78944	259.013	3.88054	259.013	3.5999			258.002	3.60796	257.989	3.78822	257.989	3.80584	257.989	4.19284	257.989	3.94387	257.989	4.42983
	272	-1.72766	272	-2.00684	272	-1.72595	272	-1.80798	272	-9.15283			258.004	4.00987	257.989	4.17622	257.989	4.34548	257.989	4.42146	257.989	5.0301	257.989	10			257.018	3.99987	257.005	3.81501	257.005	4.09731	257.005	10	257.005	3.80147	257.005	4.45956
	272.5	-1.72791	272.5	-2.01526	272.5	-1.72632	272.5	-1.81116	272.5	-9.11743			257.02	10	257.005	10	257.005	3.91059	257.005	3.95943	257.005	10	257.005	3.65432			255.994	2.94442	255.981	10	255.981	3.77069	255.981	4.38213	255.981	4.85599	255.981	4.38292
	273	-1.73071	273	-2.01636	273	-1.72791	273	-1.80347	273	-9.19678			255.996	10	255.981	10	255.981	4.02886	255.981	10	255.981	10	255.981	4.26506			255.01	2.91738	254.997	4.34533	254.997	4.5268	254.997	10	254.997	4.13691	254.997	4.34296
	273.5	-1.73218	273.5	-2.02222	273.5	-1.72522	273.5	-1.80359	273.5	-9.17114			255.011	4.03459	254.997	3.921	254.997	4.13326	254.997	10	254.997	10	254.997	3.78639			253.986	3.52182	254.012	3.92591	254.012	4.35226	254.012	4.24219	254.012	4.35403	254.012	10
	274	-1.73486	274	-2.02478	274	-1.72913	274	-1.81287	274	-9.18091			253.988	4.12437	254.012	10	254.012	10	254.012	10	254.012	10	254.012	10			253.001	3.56099	252.988	10	252.988	4.01927	252.988	4.08464	252.988	4.08213	252.988	4.46255
	274.5	-1.73242	274.5	-2.0282	274.5	-1.73462	274.5	-1.80688	274.5	-9.15161			253.003	10	252.988	4.23214	252.988	4.4438	252.988	4.17524	252.988	4.21444	252.988	3.88176			252.016	3.56616	252.004	4.39643	252.004	4.51416	252.004	4.0144	252.004	4.54183	252.004	10
	275	-1.73535	275	-2.02124	275	-1.73694	275	-1.81421	275	-9.22729			252.018	10	252.004	3.87838	252.004	10	252.004	5.00673	252.004	10	252.004	10			250.992	3.55743	251.019	4.32392	251.019	4.07313	251.019	4.04016	251.019	10	251.019	4.9271
	275.5	-1.73547	275.5	-2.0293	275.5	-1.73035	275.5	-1.80908	275.5	-9.15649			250.994	10	251.019	10	251.019	4.02511	251.019	10	251.019	10	251.019	4.24287			250.007	3.58387	249.994	4.31127	249.994	4.44662	249.994	4.90245	249.994	10	249.994	4.01988
	276	-1.73352	276	-2.0238	276	-1.73267	276	-1.8092	276	-9.17114			250.009	4.89967	249.994	3.91233	249.994	4.21795	249.994	10	249.994	10	249.994	4.08279			248.982	3.87907	249.009	3.77584	249.009	3.7698	249.009	3.71852	249.009	3.73318	249.009	3.70427
	276.5	-1.74182	276.5	-2.03552	276.5	-1.73792	276.5	-1.81348	276.5	-9.14551			248.985	4.12264	249.009	4.0139	249.009	3.63527	249.009	3.80203	249.009	3.93552	249.009	3.72616			247.997	3.99607	247.985	3.84035	247.985	3.79197	247.985	3.72295	247.985	4.10016	247.985	3.76452
	277	-1.73938	277	-2.03967	277	-1.73975	277	-1.81665	277	-9.1687			248	4.57223	247.985	3.76402	247.985	3.84522	247.985	3.96115	247.985	3.83676	247.985	3.76308			247.012	3.79943	247	3.9897	247	3.88308	247	3.81537	247	3.88819	247	3.78245
	277.5	-1.73669	277.5	-2.03894	277.5	-1.74451	277.5	-1.81787	277.5	-9.16748			247.014	4.49037	247	4.05048	247	3.99215	247	3.74249	247	3.91904	247	3.65851			245.987	3.70539	246.014	3.80555	246.014	3.97099	246.014	3.7212	246.014	3.64614	246.014	3.7185
	278	-1.73853	278	-2.03638	278	-1.74475	278	-1.81555	278	-9.14795			245.99	4.11691	246.014	3.69397	246.014	3.84408	246.014	3.84698	246.014	3.91527	246.014	3.69371			245.001	3.61143	244.99	4.0045	244.99	4.22778	244.99	10	244.99	4.62423	244.99	10
	278.5	-1.74512	278.5	-2.04651	278.5	-1.74768	278.5	-1.81104	278.5	-9.19556			245.004	4.93759	244.99	10	244.99	10	244.99	4.01821	244.99	10	244.99	4.15727			244.016	3.72839	244.004	3.63904	244.004	3.67882	244.004	3.52893	244.004	3.58172	244.004	3.61084
	279	-1.74426	279	-2.04785	279	-1.74805	279	-1.82104	279	-9.18213			244.019	10	244.004	4.15794	244.004	3.7279	244.004	3.77112	244.004	3.44341	244.004	3.61814			242.991	3.7458	243.019	3.72582	243.019	3.77676	243.019	3.70251	243.019	3.81715	243.019	3.58389
	279.5	-1.7356	279.5	-2.05151	279.5	-1.75354	279.5	-1.82129	279.5	-9.14795			242.994	4.29594	243.019	3.68669	243.019	3.65282	243.019	4.04371	243.019	3.81141	243.019	4.30594			242.005	3.81667	241.993	3.54959	241.993	3.58832	241.993	3.99911	241.993	3.81079	241.993	3.67927
	280	-1.74341	280	-2.05139	280	-1.75305	280	-1.82141	280	-9.198			242.008	4.30065	241.993	3.83836	241.993	3.81595	241.993	3.68825	241.993	3.8708	241.993	3.76938			241.019	3.49067	241.008	3.78431	241.008	3.85781	241.008	3.68648	241.008	4.45614	241.008	3.82539
	280.5	-1.74438	280.5	-2.05273	280.5	-1.74951	280.5	-1.81775	280.5	-9.22363			240.983	4.03336	241.008	10	241.008	4.4588	241.008	10	241.008	4.15764	241.008	3.97242			239.994	3.14864	239.982	3.48634	239.982	3.35285	239.982	3.36305	239.982	3.36181	239.982	3.51242
	281	-1.74866	281	-2.06067	281	-1.75159	281	-1.81274	281	-9.18945			239.997	4.78978	239.982	10	239.982	4.31733	239.982	4.78182	239.982	10	239.982	3.82798			239.008	2.62156	238.996	3.26321	238.996	3.07761	238.996	2.99033	238.996	3.06617	238.996	3.16787
	281.5	-1.74548	281.5	-2.0575	281.5	-1.75867	281.5	-1.82776	281.5	-9.19312			239.011	4.30769	238.996	3.99255	238.996	3.69311	238.996	3.70112	238.996	3.96784	238.996	3.45326			237.982	2.61141	238.01	3.08789	238.01	3.17528	238.01	3.19544	238.01	3.08926	238.01	3.11002
	282	-1.74976	282	-2.06128	282	-1.76489	282	-1.82483	282	-9.15039			237.986	4.18432	238.01	3.86614	238.01	4.36784	238.01	3.73485	238.01	4.26128	238.01	3.62238			236.996	2.57511	236.985	3.22324	236.985	3.04929	236.985	3.01729	236.985	3.05811	236.985	3.09323
	282.5	-1.74414	282.5	-2.06726	282.5	-1.76099	282.5	-1.83203	282.5	-9.20898			237	10	236.985	3.92909	236.985	3.43324	236.985	10	236.985	3.82842	236.985	3.58391			236.009	2.60918	235.999	3.2232	235.999	3.11406	235.999	3.08957	235.999	3.25835	235.999	3.16797
	283	-1.74744	283	-2.06335	283	-1.76172	283	-1.82678	283	-9.19312			236.013	4.49629	235.999	3.71026	235.999	3.52183	235.999	10	235.999	4.25618	235.999	3.72562			234.984	2.62113	235.012	3.43263	235.012	3.17073	235.012	3.15047	235.012	3.19712	235.012	3.28785
	283.5	-1.7522	283.5	-2.06848	283.5	-1.76807	283.5	-1.83215	283.5	-9.18457			234.988	3.45365	235.012	3.71751	235.012	3.53134	235.012	3.83947	235.012	3.67196	235.012	3.96047			233.997	2.65142	233.986	3.25504	233.986	3.41077	233.986	3.13721	233.986	3.57795	233.986	3.64633
	284	-1.7533	284	-2.07776	284	-1.7699	284	-1.82593	284	-9.23462			234.001	3.6339	233.986	3.46009	233.986	3.63663	233.986	3.61646	233.986	4.22305	233.986	10			233.01	2.65299	233	3.27815	233	3.77073	233	3.37429	233	10	233	3.59142
	284.5	-1.75269	284.5	-2.07385	284.5	-1.77197	284.5	-1.82495	284.5	-9.21875			233.015	3.41384	233	10	233	3.40112	233	3.34752	233	3.48146	233	4.11756			231.984	2.63477	232.013	3.59065	232.013	4.09416	232.013	3.27343	232.013	3.23825	232.013	3.59537
	285	-1.75049	285	-2.07153	285	-1.76709	285	-1.82886	285	-9.19312			231.989	3.82459	232.013	3.77788	232.013	3.65535	232.013	10	232.013	10	232.013	3.70325			230.998	2.65907	230.987	3.78435	230.987	3.36404	230.987	3.65379	230.987	4.00001	230.987	10
	285.5	-1.75745	285.5	-2.0824	285.5	-1.76953	285.5	-1.83569	285.5	-9.198			231.002	3.72923	230.987	10	230.987	10	230.987	3.89707	230.987	4.37278	230.987	3.58281			230.011	2.67778	230	3.81497	230	3.72606	230	3.56504	230	3.46099	230	10
	286	-1.75781	286	-2.0802	286	-1.77734	286	-1.82666	286	-9.18213			230.015	3.48229	230	10	230	3.78814	230	4.21345	230	3.66479	230	3.63847			228.984	2.73446	229.014	3.59103	229.014	3.58952	229.014	10	229.014	3.69931	229.014	3.42002
	286.5	-1.75781	286.5	-2.07495	286.5	-1.7782	286.5	-1.83655	286.5	-9.2041			228.989	3.61939	229.014	3.92358	229.014	10	229.014	3.48653	229.014	4.87793	229.014	3.47785			227.997	2.54889	227.987	3.31778	227.987	3.34726	227.987	3.17239	227.987	3.28423	227.987	3.38278
	287	-1.7511	287	-2.08545	287	-1.77441	287	-1.8418	287	-9.20532			228.002	10	227.987	3.21398	227.987	3.59199	227.987	3.70687	227.987	3.22583	227.987	3.50594			227.01	3.79311	227	3.59677	227	3.67306	227	3.57432	227	3.47637	227	3.66685
	287.5	-1.76453	287.5	-2.09351	287.5	-1.78064	287.5	-1.84375	287.5	-9.23462			227.015	3.90599	227	3.70331	227	3.67136	227	3.53465	227	3.7427	227	3.69939			225.983	3.51584	226.013	3.67114	226.013	3.55069	226.013	3.65411	226.013	3.54738	226.013	3.61528
	288	-1.75928	288	-2.08435	288	-1.78589	288	-1.83423	288	-9.2334			225.988	4.16206	226.013	3.60572	226.013	3.79306	226.013	3.48719	226.013	3.51151	226.013	3.61194			224.996	3.52403	224.986	3.32283	224.986	3.61518	224.986	3.4376	224.986	3.42752	224.986	3.48784
	288.5	-1.76086	288.5	-2.1001	288.5	-1.78149	288.5	-1.84473	288.5	-9.22485			225.001	3.99278	224.986	3.50315	224.986	3.49634	224.986	3.54894	224.986	3.50377	224.986	3.48748			224.009	3.49087	223.999	3.38786	223.999	4.7786	223.999	3.70784	223.999	3.62693	223.999	3.45839
	289	-1.76184	289	-2.09229	289	-1.77649	289	-1.84778	289	-9.17969			224.014	4.50868	223.999	3.6848	223.999	3.86294	223.999	3.69316	223.999	10	223.999	3.64021			222.982	3.35392	223.012	3.33138	223.012	4.0836	223.012	3.40807	223.012	3.376	223.012	3.62335
	289.5	-1.75977	289.5	-2.10291	289.5	-1.78064	289.5	-1.84644	289.5	-9.23706			222.987	3.58354	223.012	4.08815	223.012	3.56659	223.012	3.53418	223.012	3.74132	223.012	3.59413			221.994	3.18096	221.985	3.3296	221.985	3.5094	221.985	3.25073	221.985	3.63445	221.985	3.81521
	290	-1.75671	290	-2.10132	290	-1.78857	290	-1.84937	290	-9.25171			222	3.39548	221.985	3.41137	221.985	3.56121	221.985	3.36248	221.985	3.58371	221.985	3.57444			221.006	3.15366	220.997	3.30522	220.997	3.34801	220.997	3.4772	220.997	3.60696	220.997	4.44385
	290.5	-1.76575	290.5	-2.10193	290.5	-1.78552	290.5	-1.85486	290.5	-9.25903			221.012	3.31942	220.997	3.33379	220.997	4.16342	220.997	3.83573	220.997	3.586	220.997	3.22908			220.019	2.90286	220.01	3.22224	220.01	3.20824	220.01	3.82422	220.01	3.23403	220.01	3.23698
	291	-1.76941	291	-2.10754	291	-1.79089	291	-1.8573	291	-9.25903			219.985	3.42551	220.01	3.37072	220.01	3.37159	220.01	3.03893	220.01	3.85216	220.01	3.46988			218.991	2.6665	218.982	3.26413	218.982	3.04206	218.982	3.17775	218.982	3.37116	218.982	3.10022
	291.5	-1.76306	291.5	-2.10815	291.5	-1.79272	291.5	-1.85449	291.5	-9.21143			218.997	3.29305	218.982	10	218.982	3.10715	218.982	10	218.982	3.86272	218.982	3.38203			218.004	2.49901	217.995	3.05097	217.995	3.12964	217.995	2.92025	217.995	2.92536	217.995	3.98062
	292	-1.7666	292	-2.10535	292	-1.78564	292	-1.85693	292	-9.20166			218.009	2.91871	217.995	3.21252	217.995	3.3514	217.995	3.66605	217.995	3.68917	217.995	3.0844			217.016	1.86101	217.007	2.53641	217.007	2.38277	217.007	2.70008	217.007	2.37023	217.007	2.64176
	292.5	-1.77148	292.5	-2.11292	292.5	-1.79138	292.5	-1.85999	292.5	-9.2749			216.982	2.5337	217.007	2.65359	217.007	2.45124	217.007	2.67379	217.007	2.61493	217.007	2.57205			215.988	1.63272	216.019	2.52363	216.019	2.10591	216.019	2.27675	216.019	2.13867	216.019	2.40706
	293	-1.76611	293	-2.11389	293	-1.79382	293	-1.86597	293	-9.26147			215.994	2.36812	216.019	2.42931	216.019	2.66001	216.019	2.32777	216.019	2.536	216.019	2.32186			215	1.37091	214.991	1.97632	214.991	2.03428	214.991	2.12023	214.991	2.23251	214.991	2.10414
	293.5	-1.76953	293.5	-2.11829	293.5	-1.80066	293.5	-1.86218	293.5	-9.25537			215.006	2.34236	214.991	2.1221	214.991	2.14951	214.991	2.18685	214.991	2.19241	214.991	2.14797			214.012	1.23854	214.003	2.10605	214.003	1.82354	214.003	2.39826	214.003	1.862	214.003	1.68647
	294	-1.76941	294	-2.12427	294	-1.79565	294	-1.86475	294	-9.20166			214.018	1.93521	214.003	1.93435	214.003	10	214.003	2.1804	214.003	2.10192	214.003	1.85961			212.984	1.07718	213.015	1.82018	213.015	1.74758	213.015	1.61063	213.015	1.78032	213.015	1.76254
	294.5	-1.77563	294.5	-2.12085	294.5	-1.80408	294.5	-1.86536	294.5	-9.21143			212.99	1.75237	213.015	1.56554	213.015	1.78898	213.015	1.68575	213.015	1.85283	213.015	2.0149			211.995	0.81725	211.987	1.79023	211.987	1.38674	211.987	1.4804	211.987	1.54609	211.987	1.35144
	295	-1.77087	295	-2.12939	295	-1.80469	295	-1.87292	295	-9.25781			212.002	1.24154	211.987	1.50909	211.987	1.77805	211.987	3.02248	211.987	2.11066	211.987	1.64226			211.007	0.68784	210.999	1.26536	210.999	1.44703	210.999	1.09344	210.999	1.1405	210.999	1.23449
	295.5	-1.77881	295.5	-2.13	295.5	-1.80652	295.5	-1.87317	295.5	-9.25659			211.014	1.57751	210.999	1.25354	210.999	1.50604	210.999	1.32649	210.999	2.08368	210.999	1.57637			210.018	0.49906	210.01	0.89387	210.01	1.02269	210.01	0.98035	210.01	1.00935	210.01	1.05246
	296	-1.77551	296	-2.12671	296	-1.80103	296	-1.88416	296	-9.24927			209.986	1.22444	210.01	0.8532	210.01	1.06372	210.01	1.59931	210.01	0.86069	210.01	1.27569			208.99	0.3136	208.982	0.87061	208.982	0.77155	208.982	0.91536	208.982	0.93733	208.982	0.98398
	296.5	-1.77917	296.5	-2.13586	296.5	-1.80164	296.5	-1.88745	296.5	-9.27246			208.997	1.06013	208.982	0.85515	208.982	0.74583	208.982	0.7553	208.982	1.10851	208.982	1.45344			208.001	0.2379	207.994	0.74466	207.994	0.54948	207.994	0.86765	207.994	0.48468	207.994	0.70959
	297	-1.77759	297	-2.13818	297	-1.80579	297	-1.88867	297	-9.29443			208.008	0.76126	207.994	0.66978	207.994	0.50222	207.994	0.75235	207.994	0.61523	207.994	0.59821			207.013	0.21138	207.005	0.48315	207.005	0.59769	207.005	0.53849	207.005	0.52245	207.005	0.54171
	297.5	-1.78186	297.5	-2.13342	297.5	-1.80505	297.5	-1.88855	297.5	-9.28223			206.98	0.5584	207.005	0.8515	207.005	1.04722	207.005	0.77182	207.005	1.1784	207.005	0.70309			205.984	0.15141	206.016	0.40784	206.016	0.40197	206.016	0.33213	206.016	0.31216	206.016	0.7746
	298	-1.7804	298	-2.14111	298	-1.80334	298	-1.88794	298	-9.28101			205.992	0.81288	206.016	0.56886	206.016	0.68299	206.016	0.3142	206.016	1.59253	206.016	1.02965			204.995	0.13965	204.988	0.37116	204.988	0.23769	204.988	0.17673	204.988	0.27039	204.988	0.25727
	298.5	-1.7749	298.5	-2.14294	298.5	-1.80188	298.5	-1.89124	298.5	-9.29565			205.003	0.57214	204.988	0.36063	204.988	0.23395	204.988	0.23432	204.988	0.71487	204.988	0.47841			204.006	0.06452	203.999	0.40287	203.999	0.51339	203.999	0.48039	203.999	0.25799	203.999	0.79613
	299	-1.78516	299	-2.1366	299	-1.81323	299	-1.89551	299	-9.26392			204.014	10	203.999	0.35842	203.999	0.62683	203.999	0.49702	203.999	0.63508	203.999	0.47332			203.017	0.12025	203.01	0.85867	203.01	0.44228	203.01	0.42445	203.01	0.31244	203.01	0.43163
	299.5	-1.77942	299.5	-2.15186	299.5	-1.8125	299.5	-1.89905	299.5	-9.30664			202.985	0.72167	203.01	0.61019	203.01	0.4535	203.01	0.52055	203.01	0.5643	203.01	0.40297			201.988	0.11052	201.981	0.49425	201.981	0.50711	201.981	0.47218	201.981	0.44648	201.981	0.36329
	300	-1.78809	300	-2.15088	300	-1.81177	300	-1.89941	300	-9.26636			201.996	0.21521	201.981	0.46452	201.981	0.51171	201.981	0.26579	201.981	1.4612	201.981	0.93959			200.999	0.09326	200.992	0.59041	200.992	0.30219	200.992	0.35533	200.992	0.48571	200.992	0.63014
	300.5	-1.78516	300.5	-2.15283	300.5	-1.81335	300.5	-1.9032	300.5	-9.30542			201.007	0.84738	200.992	0.49469	200.992	0.49168	200.992	0.67062	200.992	0.93742	200.992	0.71736			200.01	0.095	200.003	0.85435	200.003	0.29873	200.003	0.46547	200.003	0.45092	200.003	0.77885
	301	-1.78027	301	-2.14502	301	-1.81018	301	-1.90601	301	-9.32007			200.018	0.42768	200.003	0.56314	200.003	0.39977	200.003	0.91225	200.003	0.71589	200.003	0.32309
	301.5	-1.7843	301.5	-2.14929	301.5	-1.81445	301.5	-1.90649	301.5	-9.29932
	302	-1.78833	302	-2.1571	302	-1.8175	302	-1.90051	302	-9.27734
	302.5	-1.78809	302.5	-2.16687	302.5	-1.81567	302.5	-1.90271	302.5	-9.28345
	303	-1.78906	303	-2.16455	303	-1.82031	303	-1.90527	303	-9.30908
	303.5	-1.78748	303.5	-2.16565	303.5	-1.82043	303.5	-1.91235	303.5	-9.33716
	304	-1.7865	304	-2.15698	304	-1.81616	304	-1.92212	304	-9.31152
	304.5	-1.79382	304.5	-2.16443	304.5	-1.82349	304.5	-1.92334	304.5	-9.30176
	305	-1.79578	305	-2.17468	305	-1.8219	305	-1.92566	305	-9.3396
	305.5	-1.79663	305.5	-2.16931	305.5	-1.82166	305.5	-1.91602	305.5	-9.35547
	306	-1.79285	306	-2.17151	306	-1.82239	306	-1.93042	306	-9.33716
	306.5	-1.79553	306.5	-2.17761	306.5	-1.82593	306.5	-1.93396	306.5	-9.34326
	307	-1.79541	307	-2.17847	307	-1.82825	307	-1.93604	307	-9.33716
	307.5	-1.79688	307.5	-2.1803	307.5	-1.82654	307.5	-1.92432	307.5	-9.34937
	308	-1.79382	308	-2.16943	308	-1.82483	308	-1.93628	308	-9.35913
	308.5	-1.79797	308.5	-2.18066	308.5	-1.82983	308.5	-1.94165	308.5	-9.33472
	309	-1.80078	309	-2.18518	309	-1.8269	309	-1.94336	309	-9.34204
	309.5	-1.79871	309.5	-2.18225	309.5	-1.82654	309.5	-1.9386	309.5	-9.3335
	310	-1.80261	310	-2.18616	310	-1.82874	310	-1.94666	310	-9.35669
	310.5	-1.8009	310.5	-2.19324	310.5	-1.83264	310.5	-1.94849	310.5	-9.38477
	311	-1.80493	311	-2.1908	311	-1.83862	311	-1.95044	311	-9.37988
	311.5	-1.8064	311.5	-2.1842	311.5	-1.82922	311.5	-1.95251	311.5	-9.38477
	312	-1.80627	312	-2.19458	312	-1.83508	312	-1.94946	312	-9.41284
	312.5	-1.80225	312.5	-2.19128	312.5	-1.8302	312.5	-1.9502	312.5	-9.37988
	313	-1.80554	313	-2.20386	313	-1.83057	313	-1.94885	313	-9.35547
	313.5	-1.81152	313.5	-2.20471	313.5	-1.83545	313.5	-1.94604	313.5	-9.39331
	314	-1.81396	314	-2.19263	314	-1.84082	314	-1.95056	314	-9.4165
	314.5	-1.81299	314.5	-2.20544	314.5	-1.83704	314.5	-1.95654	314.5	-9.41162
	315	-1.81067	315	-2.20093	315	-1.83887	315	-1.95337	315	-9.40674
	315.5	-1.80884	315.5	-2.21179	315.5	-1.8407	315.5	-1.95569	315.5	-9.42505
	316	-1.81189	316	-2.21167	316	-1.84265	316	-1.9541	316	-9.44702
	316.5	-1.81653	316.5	-2.21143	316.5	-1.84131	316.5	-1.95911	316.5	-9.44336
	317	-1.81738	317	-2.20593	317	-1.84412	317	-1.96973	317	-9.39697
	317.5	-1.81787	317.5	-2.20557	317.5	-1.84424	317.5	-1.96057	317.5	-9.3811
	318	-1.82288	318	-2.21765	318	-1.84814	318	-1.96484	318	-9.39087
	318.5	-1.81567	318.5	-2.21887	318.5	-1.84521	318.5	-1.96265	318.5	-9.4458
	319	-1.82166	319	-2.22009	319	-1.85205	319	-1.96973	319	-9.4458
	319.5	-1.81958	319.5	-2.21912	319.5	-1.85132	319.5	-1.96655	319.5	-9.45435
	320	-1.82104	320	-2.2251	320	-1.85486	320	-1.96631	320	-9.45313
	320.5	-1.82178	320.5	-2.22449	320.5	-1.85718	320.5	-1.97681	320.5	-9.45313
	321	-1.81934	321	-2.22583	321	-1.85498	321	-1.97522	321	-9.38721
	321.5	-1.82422	321.5	-2.21826	321.5	-1.85498	321.5	-1.97546	321.5	-9.42139
	322	-1.83008	322	-2.22644	322	-1.85767	322	-1.96777	322	-9.45435
	322.5	-1.82397	322.5	-2.22791	322.5	-1.86438	322.5	-1.96667	322.5	-9.46167
	323	-1.82971	323	-2.23694	323	-1.8656	323	-1.96826	323	-9.47021
	323.5	-1.82605	323.5	-2.2373	323.5	-1.86487	323.5	-1.97595	323.5	-9.46899
	324	-1.82849	324	-2.23865	324	-1.86255	324	-1.98083	324	-9.44702
	324.5	-1.8335	324.5	-2.24023	324.5	-1.86621	324.5	-1.97461	324.5	-9.49097
	325	-1.83289	325	-2.24207	325	-1.86768	325	-1.97888	325	-9.45435
	325.5	-1.8241	325.5	-2.23743	325.5	-1.87183	325.5	-1.97314	325.5	-9.49585
	326	-1.83691	326	-2.24048	326	-1.87085	326	-1.97852	326	-9.46289
	326.5	-1.83191	326.5	-2.23621	326.5	-1.87708	326.5	-1.97766	326.5	-9.47876
	327	-1.8363	327	-2.25085	327	-1.87988	327	-1.98828	327	-9.47876
	327.5	-1.83594	327.5	-2.25073	327.5	-1.87732	327.5	-1.97034	327.5	-9.46777
	328	-1.84082	328	-2.25354	328	-1.88879	328	-1.98486	328	-9.46289
	328.5	-1.84216	328.5	-2.245	328.5	-1.88586	328.5	-1.98254	328.5	-9.44824
	329	-1.83826	329	-2.24182	329	-1.88525	329	-1.98022	329	-9.48608
	329.5	-1.83948	329.5	-2.25854	329.5	-1.89148	329.5	-1.97424	329.5	-9.50806
	330	-1.84692	330	-2.2583	330	-1.88892	330	-1.97632	330	-9.46167
	330.5	-1.84949	330.5	-2.25806	330.5	-1.89441	330.5	-1.98938	330.5	-9.49097
	331	-1.83984	331	-2.26428	331	-1.89429	331	-1.98743	331	-9.48853
	331.5	-1.84644	331.5	-2.26245	331.5	-1.90515	331.5	-1.97791	331.5	-9.44702
	332	-1.84766	332	-2.27026	332	-1.90332	332	-1.98413	332	-9.47144
	332.5	-1.84021	332.5	-2.27161	332.5	-1.89722	332.5	-1.99646	332.5	-9.4812
	333	-1.85107	333	-2.27161	333	-1.90491	333	-1.98901	333	-9.45313
	333.5	-1.849	333.5	-2.27002	333.5	-1.90576	333.5	-1.98755	333.5	-9.50073
	334	-1.85095	334	-2.26013	334	-1.90857	334	-1.99353	334	-9.52515
	334.5	-1.85657	334.5	-2.27649	334.5	-1.90747	334.5	-1.99817	334.5	-9.44702
	335	-1.84741	335	-2.27246	335	-1.90894	335	-1.99683	335	-9.4812
	335.5	-1.85864	335.5	-2.27405	335.5	-1.90808	335.5	-1.9917	335.5	-9.48486
	336	-1.85571	336	-2.28076	336	-1.91748	336	-1.99438	336	-9.50317
	336.5	-1.85449	336.5	-2.27234	336.5	-1.91882	336.5	-1.99866	336.5	-9.52148
	337	-1.85669	337	-2.27295	337	-1.91589	337	-1.99902	337	-9.52148
	337.5	-1.85559	337.5	-2.28564	337.5	-1.92566	337.5	-2.00342	337.5	-9.45068
	338	-1.85876	338	-2.28894	338	-1.92419	338	-2.00354	338	-9.49951
	338.5	-1.86194	338.5	-2.2959	338.5	-1.93262	338.5	-2.00464	338.5	-9.52148
	339	-1.86414	339	-2.29333	339	-1.92419	339	-2.01013	339	-9.50317
	339.5	-1.86316	339.5	-2.29175	339.5	-1.92358	339.5	-2.00574	339.5	-9.47754
	340	-1.86694	340	-2.29614	340	-1.93359	340	-2.00354	340	-9.48242
	340.5	-1.86011	340.5	-2.29077	340.5	-1.93042	340.5	-2.00732	340.5	-9.52393
	341	-1.86707	341	-2.30396	341	-1.93811	341	-2.01367	341	-9.52759
	341.5	-1.86926	341.5	-2.30591	341.5	-1.93091	341.5	-2.01538	341.5	-9.53003
	342	-1.86597	342	-2.30823	342	-1.94446	342	-2.01941	342	-9.54102
	342.5	-1.87305	342.5	-2.30054	342.5	-1.94006	342.5	-2.01733	342.5	-9.52148
	343	-1.87048	343	-2.30298	343	-1.94556	343	-2.00134	343	-9.50439
	343.5	-1.875	343.5	-2.3114	343.5	-1.94824	343.5	-2.02026	343.5	-9.55444
	344	-1.87146	344	-2.31067	344	-1.95007	344	-2.0332	344	-9.52393
	344.5	-1.87903	344.5	-2.32043	344.5	-1.95056	344.5	-2.02673	344.5	-9.53247
	345	-1.87585	345	-2.32227	345	-1.95532	345	-2.02759	345	-9.52026
	345.5	-1.87781	345.5	-2.32239	345.5	-1.95544	345.5	-2.03345	345.5	-9.54712
	346	-1.87988	346	-2.32544	346	-1.96655	346	-2.03979	346	-9.52881
	346.5	-1.8822	346.5	-2.32825	346.5	-1.96533	346.5	-2.03333	346.5	-9.53003
	347	-1.88196	347	-2.31909	347	-1.96484	347	-2.02368	347	-9.52271
	347.5	-1.87866	347.5	-2.32336	347.5	-1.97083	347.5	-2.03381	347.5	-9.52026
	348	-1.8811	348	-2.33142	348	-1.96863	348	-2.05237	348	-9.54346
	348.5	-1.87524	348.5	-2.33435	348.5	-1.97302	348.5	-2.03687	348.5	-9.5813
	349	-1.88318	349	-2.34082	349	-1.97351	349	-2.0448	349	-9.58008
	349.5	-1.88782	349.5	-2.33997	349.5	-1.97229	349.5	-2.05151	349.5	-9.58496
	350	-1.89099	350	-2.34363	350	-1.97473	350	-2.04956	350	-9.55566
	350.5	-1.88562	350.5	-2.34705	350.5	-1.97925	350.5	-2.05017	350.5	-9.58008
	351	-1.89014	351	-2.34253	351	-1.98462	351	-2.06323	351	-9.56055
	351.5	-1.8894	351.5	-2.35034	351.5	-1.98572	351.5	-2.05432	351.5	-9.54834
	352	-1.88953	352	-2.3512	352	-1.99109	352	-2.06018	352	-9.54224
	352.5	-1.89368	352.5	-2.35205	352.5	-1.99329	352.5	-2.0752	352.5	-9.552
	353	-1.89612	353	-2.35815	353	-1.99097	353	-2.0636	353	-9.58496
	353.5	-1.89294	353.5	-2.35217	353.5	-1.98975	353.5	-2.07764	353.5	-9.59351
	354	-1.89954	354	-2.35376	354	-1.995	354	-2.07178	354	-9.5874
	354.5	-1.89465	354.5	-2.36389	354.5	-2.00073	354.5	-2.07568	354.5	-9.58984
	355	-1.896	355	-2.36023	355	-1.99768	355	-2.07898	355	-9.57397
	355.5	-1.90344	355.5	-2.36292	355.5	-2.00342	355.5	-2.07654	355.5	-9.58984
	356	-1.90405	356	-2.37366	356	-2.00061	356	-2.08704	356	-9.58984
	356.5	-1.90161	356.5	-2.37598	356.5	-2.00427	356.5	-2.08337	356.5	-9.5752
	357	-1.901	357	-2.37292	357	-2.00232	357	-2.08057	357	-9.60693
	357.5	-1.90515	357.5	-2.37561	357.5	-2.00806	357.5	-2.07751	357.5	-9.62769
	358	-1.90637	358	-2.37695	358	-2.00879	358	-2.08179	358	-9.60571
	358.5	-1.90845	358.5	-2.37817	358.5	-2.01489	358.5	-2.09131	358.5	-9.6167
	359	-1.9071	359	-2.38525	359	-2.01514	359	-2.09705	359	-9.67407
	359.5	-1.9115	359.5	-2.38501	359.5	-2.01282	359.5	-2.09534	359.5	-9.69482
	360	-1.91028	360	-2.3833	360	-2.02148	360	-2.10291	360	-9.63501
	360.5	-1.90833	360.5	-2.39148	360.5	-2.02319	360.5	-2.10522	360.5	-9.56909
	361	-1.91211	361	-2.3938	361	-2.02698	361	-2.10425	361	-9.62402
	361.5	-1.91614	361.5	-2.38989	361.5	-2.02942	361.5	-2.09973	361.5	-9.63135
	362	-1.91467	362	-2.39941	362	-2.02759	362	-2.10205	362	-9.64233
	362.5	-1.91614	362.5	-2.39758	362.5	-2.02893	362.5	-2.11914	362.5	-9.61182
	363	-1.91943	363	-2.39941	363	-2.02795	363	-2.11255	363	-9.67407
	363.5	-1.9209	363.5	-2.40149	363.5	-2.02673	363.5	-2.11621	363.5	-9.66919
	364	-1.91968	364	-2.40479	364	-2.02734	364	-2.1228	364	-9.65942
	364.5	-1.92004	364.5	-2.41699	364.5	-2.03589	364.5	-2.10669	364.5	-9.66675
	365	-1.92444	365	-2.41211	365	-2.02808	365	-2.12	365	-9.69482
	365.5	-1.92102	365.5	-2.40967	365.5	-2.0343	365.5	-2.1322	365.5	-9.6228
	366	-1.92065	366	-2.41455	366	-2.03784	366	-2.13196	366	-9.68628
	366.5	-1.92651	366.5	-2.4231	366.5	-2.03491	366.5	-2.13037	366.5	-9.68872
	367	-1.92896	367	-2.42554	367	-2.03442	367	-2.1366	367	-9.67896
	367.5	-1.92993	367.5	-2.4231	367.5	-2.03906	367.5	-2.13257	367.5	-9.73389
	368	-1.93091	368	-2.42676	368	-2.04138	368	-2.13062	368	-9.68262
	368.5	-1.9292	368.5	-2.42676	368.5	-2.04321	368.5	-2.14209	368.5	-9.70093
	369	-1.93335	369	-2.43042	369	-2.04102	369	-2.1394	369	-9.71191
	369.5	-1.93213	369.5	-2.43164	369.5	-2.0437	369.5	-2.13916	369.5	-9.73755
	370	-1.92712	370	-2.42798	370	-2.04102	370	-2.14453	370	-9.74365
	370.5	-1.93005	370.5	-2.43652	370.5	-2.04773	370.5	-2.14307	370.5	-9.73267
	371	-1.93762	371	-2.43652	371	-2.04504	371	-2.14978	371	-9.73877
	371.5	-1.93176	371.5	-2.44141	371.5	-2.04285	371.5	-2.15491	371.5	-9.74365
	372	-1.93262	372	-2.43774	372	-2.05566	372	-2.15247	372	-9.72046
	372.5	-1.93823	372.5	-2.44263	372.5	-2.05798	372.5	-2.13306	372.5	-9.71191
	373	-1.93494	373	-2.44507	373	-2.04895	373	-2.15552	373	-9.74487
	373.5	-1.92908	373.5	-2.44751	373.5	-2.05408	373.5	-2.15503	373.5	-9.729
	374	-1.94202	374	-2.44629	374	-2.05994	374	-2.15637	374	-9.73999
	374.5	-1.94397	374.5	-2.44751	374.5	-2.05542	374.5	-2.15515	374.5	-9.66309
	375	-1.94434	375	-2.45117	375	-2.06116	375	-2.16101	375	-9.72412
	375.5	-1.94604	375.5	-2.44507	375.5	-2.06714	375.5	-2.1582	375.5	-9.72046
	376	-1.94519	376	-2.44385	376	-2.06689	376	-2.15991	376	-9.74243
	376.5	-1.94458	376.5	-2.46094	376.5	-2.06494	376.5	-2.1499	376.5	-9.73755
	377	-1.93909	377	-2.46216	377	-2.07092	377	-2.16406	377	-9.71802
	377.5	-1.94873	377.5	-2.45605	377.5	-2.0636	377.5	-2.15796	377.5	-9.75952
	378	-1.94922	378	-2.46338	378	-2.07153	378	-2.16711	378	-9.7876
	378.5	-1.95068	378.5	-2.46094	378.5	-2.07239	378.5	-2.16614	378.5	-9.75586
	379	-1.95447	379	-2.45605	379	-2.06726	379	-2.16907	379	-9.75952
	379.5	-1.95679	379.5	-2.46704	379.5	-2.07434	379.5	-2.17041	379.5	-9.76685
	380	-1.95251	380	-2.46826	380	-2.07458	380	-2.17017	380	-9.75586
	380.5	-1.95227	380.5	-2.47437	380.5	-2.07898	380.5	-2.17236	380.5	-9.76807
	381	-1.95776	381	-2.46948	381	-2.07922	381	-2.16919	381	-9.74487
	381.5	-1.95313	381.5	-2.47314	381.5	-2.08228	381.5	-2.17737	381.5	-9.7522
	382	-1.95703	382	-2.48047	382	-2.0769	382	-2.1759	382	-9.73877
	382.5	-1.9541	382.5	-2.48169	382.5	-2.07947	382.5	-2.16479	382.5	-9.74976
	383	-1.96252	383	-2.47803	383	-2.0752	383	-2.16846	383	-9.75586
	383.5	-1.96301	383.5	-2.47803	383.5	-2.08643	383.5	-2.1626	383.5	-9.78638
	384	-1.95557	384	-2.47681	384	-2.08472	384	-2.16797	384	-9.77417
	384.5	-1.96606	384.5	-2.48901	384.5	-2.0929	384.5	-2.17358	384.5	-9.77661
	385	-1.96338	385	-2.48291	385	-2.09033	385	-2.18054	385	-9.74731
	385.5	-1.96497	385.5	-2.48291	385.5	-2.09766	385.5	-2.17712	385.5	-9.77295
	386	-1.96777	386	-2.49146	386	-2.09131	386	-2.17419	386	-9.76929
	386.5	-1.96802	386.5	-2.48657	386.5	-2.09424	386.5	-2.19092	386.5	-9.80347
	387	-1.96924	387	-2.4939	387	-2.09424	387	-2.18604	387	-9.78149
	387.5	-1.96191	387.5	-2.48779	387.5	-2.09692	387.5	-2.19263	387.5	-9.7644
	388	-1.96924	388	-2.5	388	-2.09778	388	-2.18323	388	-9.78149
	388.5	-1.97009	388.5	-2.5	388.5	-2.09509	388.5	-2.17908	388.5	-9.82422
	389	-1.97437	389	-2.50122	389	-2.09888	389	-2.17322	389	-9.74609
	389.5	-1.97241	389.5	-2.50488	389.5	-2.0979	389.5	-2.19299	389.5	-9.82178
	390	-1.97253	390	-2.5061	390	-2.1051	390	-2.1969	390	-9.83887
	390.5	-1.97144	390.5	-2.50244	390.5	-2.10645	390.5	-2.19739	390.5	-9.7876
	391	-1.97852	391	-2.50366	391	-2.11316	391	-2.19421	391	-9.79736
	391.5	-1.97717	391.5	-2.50122	391.5	-2.11316	391.5	-2.18884	391.5	-9.79858
	392	-1.97278	392	-2.50977	392	-2.11194	392	-2.19763	392	-9.84253
	392.5	-1.97656	392.5	-2.50977	392.5	-2.11548	392.5	-2.18384	392.5	-9.81567
	393	-1.98145	393	-2.51465	393	-2.12329	393	-2.2052	393	-9.80347
	393.5	-1.98108	393.5	-2.51343	393.5	-2.1217	393.5	-2.20239	393.5	-9.83887
	394	-1.97949	394	-2.51587	394	-2.11633	394	-2.20593	394	-9.83398
	394.5	-1.98315	394.5	-2.51465	394.5	-2.12573	394.5	-2.20605	394.5	-9.77051
	395	-1.98425	395	-2.51709	395	-2.12512	395	-2.19434	395	-9.81079
	395.5	-1.98767	395.5	-2.52319	395.5	-2.12842	395.5	-2.19202	395.5	-9.79248
	396	-1.98657	396	-2.52563	396	-2.13318	396	-2.20715	396	-9.78027
	396.5	-1.98401	396.5	-2.52563	396.5	-2.13	396.5	-2.20581	396.5	-9.81201
	397	-1.98755	397	-2.52686	397	-2.14661	397	-2.21082	397	-9.83521
	397.5	-1.99048	397.5	-2.53052	397.5	-2.13977	397.5	-2.21545	397.5	-9.81934
	398	-1.98804	398	-2.52319	398	-2.14294	398	-2.22156	398	-9.85474
	398.5	-1.98975	398.5	-2.53174	398.5	-2.1449	398.5	-2.22339	398.5	-9.81079
	399	-1.98853	399	-2.53174	399	-2.14734	399	-2.21985	399	-9.80225
	399.5	-1.99451	399.5	-2.53418	399.5	-2.14355	399.5	-2.22766	399.5	-9.83032
	400	-1.98889	400	-2.53662	400	-2.15344	400	-2.22205	400	-9.85474
	400.5	-1.99597	400.5	-2.53296	400.5	-2.15088	400.5	-2.22388	400.5	-9.82666
	401	-1.99597	401	-2.53906	401	-2.15039	401	-2.22803	401	-9.84375
	401.5	-1.99756	401.5	-2.53662	401.5	-2.1593	401.5	-2.23181	401.5	-9.81567
	402	-1.99683	402	-2.53784	402	-2.14893	402	-2.23486	402	-9.82056
	402.5	-1.99609	402.5	-2.5415	402.5	-2.15601	402.5	-2.23962	402.5	-9.84009
	403	-1.99487	403	-2.53784	403	-2.16431	403	-2.23572	403	-9.83398
	403.5	-1.99536	403.5	-2.54272	403.5	-2.1626	403.5	-2.2373	403.5	-9.85229
	404	-1.99878	404	-2.53906	404	-2.16113	404	-2.24097	404	-9.85474
	404.5	-1.99707	404.5	-2.54761	404.5	-2.17004	404.5	-2.25171	404.5	-9.74365
	405	-2.00378	405	-2.55737	405	-2.17395	405	-2.25024	405	-9.7876
	405.5	-1.99927	405.5	-2.54517	405.5	-2.17102	405.5	-2.25281	405.5	-9.85718
	406	-2.00061	406	-2.55493	406	-2.16833	406	-2.24768	406	-9.81934
	406.5	-2.00427	406.5	-2.56104	406.5	-2.172	406.5	-2.2572	406.5	-9.84009
	407	-2.00598	407	-2.56104	407	-2.16699	407	-2.25415	407	-9.83521
	407.5	-2.00549	407.5	-2.5647	407.5	-2.18335	407.5	-2.2583	407.5	-9.84741
	408	-2.00623	408	-2.56592	408	-2.18591	408	-2.26758	408	-9.84741
	408.5	-2.01025	408.5	-2.56348	408.5	-2.1825	408.5	-2.26575	408.5	-9.80469
	409	-2.00403	409	-2.56714	409	-2.19971	409	-2.27161	409	-9.84741
	409.5	-2.00708	409.5	-2.56104	409.5	-2.19421	409.5	-2.26831	409.5	-9.87793
	410	-2.01184	410	-2.56592	410	-2.18933	410	-2.27429	410	-9.88892
	410.5	-2.01233	410.5	-2.56836	410.5	-2.19495	410.5	-2.28516	410.5	-9.85474
	411	-2.0144	411	-2.57202	411	-2.19434	411	-2.28149	411	-9.84741
	411.5	-2.01611	411.5	-2.57568	411.5	-2.19995	411.5	-2.28394	411.5	-9.83276
	412	-2.01501	412	-2.58057	412	-2.20313	412	-2.29065	412	-9.87793
	412.5	-2.01721	412.5	-2.57568	412.5	-2.20276	412.5	-2.29419	412.5	-9.86816
	413	-2.01636	413	-2.5769	413	-2.21021	413	-2.30237	413	-9.87305
	413.5	-2.01648	413.5	-2.58423	413.5	-2.21118	413.5	-2.29395	413.5	-9.89136
	414	-2.02014	414	-2.58301	414	-2.21545	414	-2.30054	414	-9.86816
	414.5	-2.02051	414.5	-2.59033	414.5	-2.21838	414.5	-2.30029	414.5	-9.8938
	415	-2.01709	415	-2.59033	415	-2.2168	415	-2.3053	415	-9.90356
	415.5	-2.01477	415.5	-2.59521	415.5	-2.21985	415.5	-2.30225	415.5	-9.9231
	416	-2.02026	416	-2.59644	416	-2.22559	416	-2.29431	416	-9.93896
	416.5	-2.01953	416.5	-2.59521	416.5	-2.22668	416.5	-2.30493	416.5	-9.93164
	417	-2.02454	417	-2.60132	417	-2.22803	417	-2.31262	417	-9.93896
	417.5	-2.02612	417.5	-2.60254	417.5	-2.2301	417.5	-2.31787	417.5	-9.95239
	418	-2.02466	418	-2.60498	418	-2.22876	418	-2.32104	418	-9.96582
	418.5	-2.02466	418.5	-2.60376	418.5	-2.23645	418.5	-2.31775	418.5	-9.95239
	419	-2.0177	419	-2.6062	419	-2.23767	419	-2.32874	419	-9.96582
	419.5	-2.02185	419.5	-2.60864	419.5	-2.23804	419.5	-2.3241	419.5	-9.97314
	420	-2.02734	420	-2.61108	420	-2.24292	420	-2.33069	420	-9.95117
	420.5	-2.02649	420.5	-2.61353	420.5	-2.23889	420.5	-2.33887	420.5	-9.97559
	421	-2.02905	421	-2.61719	421	-2.24268	421	-2.33484	421	-9.94629
	421.5	-2.03113	421.5	-2.61963	421.5	-2.24573	421.5	-2.33838	421.5	-9.9646
	422	-2.02673	422	-2.62573	422	-2.24524	422	-2.34192	422	-9.99756
	422.5	-2.03394	422.5	-2.62207	422.5	-2.24365	422.5	-2.34204	422.5	-9.97681
	423	-2.03381	423	-2.62451	423	-2.24927	423	-2.34424	423	-9.9939
	423.5	-2.03259	423.5	-2.63306	423.5	-2.25391	423.5	-2.3446	423.5	-9.95361
	424	-2.03149	424	-2.63062	424	-2.24951	424	-2.34375	424	-9.97192
	424.5	-2.03625	424.5	-2.62695	424.5	-2.2583	424.5	-2.33777	424.5	-9.94873
	425	-2.03577	425	-2.63672	425	-2.26184	425	-2.34802	425	-9.94873
	425.5	-2.0332	425.5	-2.63794	425.5	-2.2561	425.5	-2.35718	425.5	-9.94385
	426	-2.03772	426	-2.63062	426	-2.2572	426	-2.35852	426	-9.9939
	426.5	-2.03699	426.5	-2.64404	426.5	-2.26038	426.5	-2.34985	426.5	-10.0073
	427	-2.03625	427	-2.64038	427	-2.26575	427	-2.349	427	-10.0207
	427.5	-2.03845	427.5	-2.6416	427.5	-2.26196	427.5	-2.36316	427.5	-10.0256
	428	-2.04285	428	-2.64648	428	-2.26746	428	-2.36255	428	-10.0256
	428.5	-2.04077	428.5	-2.64893	428.5	-2.26111	428.5	-2.36682	428.5	-9.98413
	429	-2.04688	429	-2.64893	429	-2.26453	429	-2.36963	429	-10.0073
	429.5	-2.04114	429.5	-2.65381	429.5	-2.26196	429.5	-2.36743	429.5	-10.022
	430	-2.04614	430	-2.65747	430	-2.27466	430	-2.37878	430	-10.0171
	430.5	-2.04236	430.5	-2.66113	430.5	-2.27209	430.5	-2.37695	430.5	-10.0195
	431	-2.04822	431	-2.65869	431	-2.2699	431	-2.37341	431	-10.0586
	431.5	-2.04712	431.5	-2.66235	431.5	-2.27405	431.5	-2.37122	431.5	-10.0732
	432	-2.04712	432	-2.65381	432	-2.27637	432	-2.37048	432	-10.0671
	432.5	-2.04993	432.5	-2.66724	432.5	-2.27808	432.5	-2.38245	432.5	-10.0635
	433	-2.04761	433	-2.6709	433	-2.2793	433	-2.37598	433	-10.0623
	433.5	-2.0531	433.5	-2.67212	433.5	-2.27356	433.5	-2.37598	433.5	-10.0427
	434	-2.04724	434	-2.66479	434	-2.27942	434	-2.38708	434	-10.0635
	434.5	-2.05322	434.5	-2.67334	434.5	-2.28235	434.5	-2.38794	434.5	-10.0684
	435	-2.05786	435	-2.67944	435	-2.28503	435	-2.37634	435	-10.0745
	435.5	-2.05591	435.5	-2.67456	435.5	-2.28467	435.5	-2.37671	435.5	-10.0684
	436	-2.05908	436	-2.68188	436	-2.28174	436	-2.37732	436	-10.0293
	436.5	-2.05933	436.5	-2.68188	436.5	-2.28479	436.5	-2.39368	436.5	-10.0537
	437	-2.05396	437	-2.68188	437	-2.28503	437	-2.38733	437	-10.0781
	437.5	-2.05811	437.5	-2.67944	437.5	-2.29138	437.5	-2.3761	437.5	-10.0403
	438	-2.05652	438	-2.69043	438	-2.29358	438	-2.38879	438	-10.0635
	438.5	-2.06213	438.5	-2.69165	438.5	-2.29858	438.5	-2.39636	438.5	-10.0293
	439	-2.06189	439	-2.69043	439	-2.29395	439	-2.39233	439	-10.0647
	439.5	-2.06055	439.5	-2.69165	439.5	-2.2926	439.5	-2.3999	439.5	-10.0647
	440	-2.06506	440	-2.69897	440	-2.29224	440	-2.39783	440	-10.0586
	440.5	-2.06348	440.5	-2.69653	440.5	-2.29407	440.5	-2.39941	440.5	-10.0928
	441	-2.06531	441	-2.70142	441	-2.30005	441	-2.39795	441	-10.0598
	441.5	-2.0686	441.5	-2.69775	441.5	-2.30481	441.5	-2.39771	441.5	-10.0977
	442	-2.06543	442	-2.69653	442	-2.29175	442	-2.40173	442	-10.0684
	442.5	-2.06641	442.5	-2.70386	442.5	-2.3031	442.5	-2.39746	442.5	-10.083
	443	-2.0697	443	-2.70752	443	-2.30652	443	-2.40356	443	-10.0574
	443.5	-2.06934	443.5	-2.71362	443.5	-2.31128	443.5	-2.40356	443.5	-10.1306
	444	-2.07422	444	-2.71484	444	-2.31201	444	-2.40479	444	-10.0562
	444.5	-2.07031	444.5	-2.7124	444.5	-2.31006	444.5	-2.40356	444.5	-10.1038
	445	-2.07544	445	-2.7124	445	-2.31189	445	-2.40723	445	-10.0696
	445.5	-2.07544	445.5	-2.72095	445.5	-2.31177	445.5	-2.40967	445.5	-10.1221
	446	-2.07458	446	-2.71606	446	-2.30676	446	-2.41699	446	-10.0574
	446.5	-2.07605	446.5	-2.72217	446.5	-2.31458	446.5	-2.41333	446.5	-10.0525
	447	-2.07825	447	-2.72583	447	-2.3075	447	-2.41089	447	-10.0793
	447.5	-2.07617	447.5	-2.72949	447.5	-2.31445	447.5	-2.41699	447.5	-10.0647
	448	-2.08484	448	-2.72827	448	-2.31409	448	-2.40601	448	-10.0928
	448.5	-2.08191	448.5	-2.72949	448.5	-2.32397	448.5	-2.42188	448.5	-10.0818
	449	-2.07971	449	-2.73315	449	-2.32031	449	-2.42554	449	-10.0842
	449.5	-2.08167	449.5	-2.73193	449.5	-2.31799	449.5	-2.4231	449.5	-10.0732
	450	-2.0813	450	-2.73682	450	-2.31958	450	-2.42065	450	-10.0989
	450.5	-2.08252	450.5	-2.73926	450.5	-2.32349	450.5	-2.43408	450.5	-10.1245
	451	-2.08545	451	-2.73804	451	-2.33582	451	-2.42798	451	-10.0708
	451.5	-2.08667	451.5	-2.74048	451.5	-2.33105	451.5	-2.4353	451.5	-10.0793
	452	-2.08545	452	-2.7417	452	-2.32776	452	-2.43652	452	-10.0977
	452.5	-2.08643	452.5	-2.74536	452.5	-2.32874	452.5	-2.43896	452.5	-10.1001
	453	-2.0929	453	-2.74292	453	-2.33362	453	-2.43652	453	-10.083
	453.5	-2.0896	453.5	-2.7417	453.5	-2.32129	453.5	-2.43652	453.5	-10.1025
	454	-2.09094	454	-2.7417	454	-2.33057	454	-2.43896	454	-10.0769
	454.5	-2.08984	454.5	-2.74292	454.5	-2.33826	454.5	-2.43896	454.5	-10.1245
	455	-2.09473	455	-2.7478	455	-2.34204	455	-2.44141	455	-10.1123
	455.5	-2.0896	455.5	-2.74658	455.5	-2.34314	455.5	-2.44019	455.5	-10.1685
	456	-2.09644	456	-2.75391	456	-2.3407	456	-2.44995	456	-10.1196
	456.5	-2.09741	456.5	-2.76001	456.5	-2.34216	456.5	-2.45239	456.5	-10.1392
	457	-2.09717	457	-2.76123	457	-2.34802	457	-2.45117	457	-10.1355
	457.5	-2.10034	457.5	-2.75879	457.5	-2.34473	457.5	-2.45117	457.5	-10.1209
	458	-2.10303	458	-2.75391	458	-2.35315	458	-2.46216	458	-10.1318
	458.5	-2.10095	458.5	-2.76489	458.5	-2.35901	458.5	-2.4585	458.5	-10.1526
	459	-2.1012	459	-2.76367	459	-2.36096	459	-2.46826	459	-10.0964
	459.5	-2.104	459.5	-2.76855	459.5	-2.36682	459.5	-2.47314	459.5	-10.1148
	460	-2.10803	460	-2.76367	460	-2.36743	460	-2.46582	460	-10.144
	460.5	-2.10352	460.5	-2.76978	460.5	-2.3634	460.5	-2.47925	460.5	-10.1782
	461	-2.10779	461	-2.76733	461	-2.36987	461	-2.47803	461	-10.1819
	461.5	-2.10303	461.5	-2.77344	461.5	-2.36926	461.5	-2.48291	461.5	-10.1636
	462	-2.11133	462	-2.771	462	-2.37122	462	-2.48291	462	-10.1575
	462.5	-2.10547	462.5	-2.77344	462.5	-2.37793	462.5	-2.48169	462.5	-10.1575
	463	-2.11108	463	-2.7771	463	-2.37756	463	-2.48413	463	-10.1343
	463.5	-2.11243	463.5	-2.77832	463.5	-2.37671	463.5	-2.49023	463.5	-10.1502
	464	-2.11255	464	-2.7771	464	-2.38342	464	-2.4939	464	-10.1929
	464.5	-2.11536	464.5	-2.7771	464.5	-2.3822	464.5	-2.48901	464.5	-10.1294
	465	-2.11218	465	-2.7832	465	-2.38684	465	-2.5	465	-10.166
	465.5	-2.11682	465.5	-2.78564	465.5	-2.38757	465.5	-2.5061	465.5	-10.1807
	466	-2.11975	466	-2.78076	466	-2.3905	466	-2.50244	466	-10.155
	466.5	-2.12134	466.5	-2.78564	466.5	-2.38806	466.5	-2.50854	466.5	-10.1404
	467	-2.11926	467	-2.78809	467	-2.39612	467	-2.51343	467	-10.2075
	467.5	-2.11707	467.5	-2.78564	467.5	-2.39758	467.5	-2.51099	467.5	-10.199
	468	-2.12097	468	-2.78564	468	-2.40125	468	-2.51831	468	-10.2136
	468.5	-2.12256	468.5	-2.79175	468.5	-2.40112	468.5	-2.51221	468.5	-10.1599
	469	-2.12585	469	-2.79663	469	-2.40723	469	-2.51465	469	-10.199
	469.5	-2.11951	469.5	-2.79419	469.5	-2.41943	469.5	-2.51831	469.5	-10.1892
	470	-2.12732	470	-2.79175	470	-2.41333	470	-2.52441	470	-10.1746
	470.5	-2.13086	470.5	-2.79541	470.5	-2.41699	470.5	-2.5293	470.5	-10.2051
	471	-2.13062	471	-2.79541	471	-2.42188	471	-2.53906	471	-10.2002
	471.5	-2.13123	471.5	-2.79785	471.5	-2.41699	471.5	-2.53296	471.5	-10.221
	472	-2.13257	472	-2.79785	472	-2.41455	472	-2.53784	472	-10.2087
	472.5	-2.13416	472.5	-2.80151	472.5	-2.42798	472.5	-2.54883	472.5	-10.2466
	473	-2.13159	473	-2.80762	473	-2.4292	473	-2.54272	473	-10.238
	473.5	-2.13062	473.5	-2.80518	473.5	-2.4292	473.5	-2.54395	473.5	-10.2112
	474	-2.13416	474	-2.80151	474	-2.42676	474	-2.55493	474	-10.2185
	474.5	-2.13416	474.5	-2.80029	474.5	-2.43042	474.5	-2.55615	474.5	-10.2527
	475	-2.13403	475	-2.81128	475	-2.4353	475	-2.55859	475	-10.2624
	475.5	-2.14124	475.5	-2.80884	475.5	-2.4353	475.5	-2.55371	475.5	-10.2698
	476	-2.14087	476	-2.81372	476	-2.43286	476	-2.55127	476	-10.2673
	476.5	-2.14075	476.5	-2.81616	476.5	-2.44141	476.5	-2.56714	476.5	-10.2576
	477	-2.14014	477	-2.8125	477	-2.44263	477	-2.5647	477	-10.2722
	477.5	-2.14221	477.5	-2.8186	477.5	-2.45361	477.5	-2.57324	477.5	-10.2783
	478	-2.14539	478	-2.81738	478	-2.44507	478	-2.56836	478	-10.3137
	478.5	-2.14526	478.5	-2.81982	478.5	-2.44507	478.5	-2.5708	478.5	-10.2918
	479	-2.14197	479	-2.82593	479	-2.45361	479	-2.56714	479	-10.2832
	479.5	-2.14624	479.5	-2.82349	479.5	-2.45605	479.5	-2.57813	479.5	-10.3235
	480	-2.14453	480	-2.83203	480	-2.45972	480	-2.58057	480	-10.3076
	480.5	-2.15027	480.5	-2.83081	480.5	-2.46216	480.5	-2.58301	480.5	-10.2698
	481	-2.15149	481	-2.83081	481	-2.46948	481	-2.58301	481	-10.3271
	481.5	-2.15259	481.5	-2.83081	481.5	-2.46094	481.5	-2.59033	481.5	-10.3467
	482	-2.15308	482	-2.83447	482	-2.46582	482	-2.58911	482	-10.3308
	482.5	-2.15076	482.5	-2.83813	482.5	-2.4707	482.5	-2.58667	482.5	-10.2991
	483	-2.15259	483	-2.83813	483	-2.47192	483	-2.6001	483	-10.3052
	483.5	-2.15588	483.5	-2.83447	483.5	-2.47192	483.5	-2.58911	483.5	-10.3369
	484	-2.15735	484	-2.83813	484	-2.47437	484	-2.59766	484	-10.332
	484.5	-2.15771	484.5	-2.8479	484.5	-2.47925	484.5	-2.60864	484.5	-10.3235
	485	-2.15771	485	-2.8418	485	-2.48169	485	-2.61353	485	-10.3015
	485.5	-2.1571	485.5	-2.83813	485.5	-2.47559	485.5	-2.60132	485.5	-10.3003
	486	-2.16248	486	-2.85034	486	-2.47925	486	-2.60254	486	-10.3174
	486.5	-2.16528	486.5	-2.85034	486.5	-2.48413	486.5	-2.60376	486.5	-10.2991
	487	-2.16333	487	-2.85522	487	-2.49146	487	-2.60986	487	-10.3601
	487.5	-2.16528	487.5	-2.85522	487.5	-2.48413	487.5	-2.61475	487.5	-10.3638
	488	-2.15967	488	-2.84912	488	-2.48169	488	-2.60376	488	-10.3271
	488.5	-2.16846	488.5	-2.85645	488.5	-2.48779	488.5	-2.59521	488.5	-10.3613
	489	-2.16614	489	-2.85767	489	-2.49023	489	-2.6062	489	-10.3503
	489.5	-2.16882	489.5	-2.86011	489.5	-2.49023	489.5	-2.61475	489.5	-10.3455
	490	-2.16919	490	-2.86621	490	-2.49146	490	-2.62207	490	-10.3491
	490.5	-2.17285	490.5	-2.86743	490.5	-2.49512	490.5	-2.61475	490.5	-10.3296
	491	-2.17053	491	-2.87231	491	-2.48901	491	-2.62207	491	-10.3882
	491.5	-2.17407	491.5	-2.87354	491.5	-2.5	491.5	-2.62085	491.5	-10.3284
	492	-2.17358	492	-2.87354	492	-2.49512	492	-2.62573	492	-10.4126
	492.5	-2.17395	492.5	-2.8772	492.5	-2.49634	492.5	-2.62329	492.5	-10.3967
	493	-2.17456	493	-2.87842	493	-2.5	493	-2.61475	493	-10.3857
	493.5	-2.17773	493.5	-2.88208	493.5	-2.5061	493.5	-2.61963	493.5	-10.4065
	494	-2.1792	494	-2.88452	494	-2.49268	494	-2.61719	494	-10.4004
	494.5	-2.17664	494.5	-2.8833	494.5	-2.50366	494.5	-2.62939	494.5	-10.387
	495	-2.17651	495	-2.88696	495	-2.50122	495	-2.62451	495	-10.365
	495.5	-2.18176	495.5	-2.88696	495.5	-2.5	495.5	-2.63916	495.5	-10.3626
	496	-2.18286	496	-2.88818	496	-2.49878	496	-2.63184	496	-10.3796
	496.5	-2.1825	496.5	-2.89673	496.5	-2.50732	496.5	-2.63794	496.5	-10.3723
	497	-2.18115	497	-2.89429	497	-2.5061	497	-2.63428	497	-10.3821
	497.5	-2.18274	497.5	-2.89795	497.5	-2.51099	497.5	-2.64282	497.5	-10.3516
	498	-2.18689	498	-2.89917	498	-2.51221	498	-2.64893	498	-10.3882
	498.5	-2.18701	498.5	-2.90161	498.5	-2.50854	498.5	-2.64282	498.5	-10.3552
	499	-2.18909	499	-2.89795	499	-2.51709	499	-2.63428	499	-10.3369
	499.5	-2.18835	499.5	-2.89917	499.5	-2.5061	499.5	-2.64893	499.5	-10.3503
	500	-2.19226	500	-2.89917	500	-2.51587	500	-2.64404	500	-10.3857
	500.5	-2.19019	500.5	-2.90649	500.5	-2.51465	500.5	-2.64771	500.5	-10.3674
	501	-2.19287	501	-2.90771	501	-2.51709	501	-2.64648	501	-10.376
	501.5	-2.19092	501.5	-2.91382	501.5	-2.51831	501.5	-2.65625	501.5	-10.4236
	502	-2.19177	502	-2.91748	502	-2.5293	502	-2.65137	502	-10.4211
	502.5	-2.19519	502.5	-2.91626	502.5	-2.53418	502.5	-2.65869	502.5	-10.3882
	503	-2.18823	503	-2.92114	503	-2.52319	503	-2.65991	503	-10.3955
	503.5	-2.19189	503.5	-2.91992	503.5	-2.52563	503.5	-2.65869	503.5	-10.3967
	504	-2.19751	504	-2.92603	504	-2.52319	504	-2.65747	504	-10.3809
	504.5	-2.19617	504.5	-2.91992	504.5	-2.51465	504.5	-2.65747	504.5	-10.3772
	505	-2.20154	505	-2.92847	505	-2.53662	505	-2.66602	505	-10.365
	505.5	-2.2041	505.5	-2.93213	505.5	-2.53418	505.5	-2.67334	505.5	-10.4114
	506	-2.20203	506	-2.92969	506	-2.53174	506	-2.67578	506	-10.3955
	506.5	-2.20007	506.5	-2.92969	506.5	-2.53174	506.5	-2.67212	506.5	-10.4492
	507	-2.20374	507	-2.93213	507	-2.53784	507	-2.66602	507	-10.365
	507.5	-2.20544	507.5	-2.92969	507.5	-2.53784	507.5	-2.67944	507.5	-10.3882
	508	-2.20105	508	-2.94189	508	-2.53906	508	-2.68677	508	-10.3906
	508.5	-2.20508	508.5	-2.94312	508.5	-2.53784	508.5	-2.67212	508.5	-10.426
	509	-2.20715	509	-2.94189	509	-2.53296	509	-2.68433	509	-10.4175
	509.5	-2.20459	509.5	-2.94189	509.5	-2.54517	509.5	-2.68311	509.5	-10.3845
	510	-2.21021	510	-2.94434	510	-2.54395	510	-2.68921	510	-10.437
	510.5	-2.20923	510.5	-2.94434	510.5	-2.54639	510.5	-2.68799	510.5	-10.3967
	511	-2.2085	511	-2.94922	511	-2.54517	511	-2.68433	511	-10.4187
	511.5	-2.20801	511.5	-2.9541	511.5	-2.54761	511.5	-2.69287	511.5	-10.4358
	512	-2.20898	512	-2.95776	512	-2.54272	512	-2.69653	512	-10.3674
	512.5	-2.2085	512.5	-2.96021	512.5	-2.55249	512.5	-2.7002	512.5	-10.3955
	513	-2.21094	513	-2.96021	513	-2.55615	513	-2.70508	513	-10.4468
	513.5	-2.21497	513.5	-2.95654	513.5	-2.55615	513.5	-2.7063	513.5	-10.4443
	514	-2.21375	514	-2.9541	514	-2.55859	514	-2.70264	514	-10.4175
	514.5	-2.21667	514.5	-2.96387	514.5	-2.55493	514.5	-2.70386	514.5	-10.4285
	515	-2.21362	515	-2.96631	515	-2.55249	515	-2.70752	515	-10.4639
	515.5	-2.2168	515.5	-2.96875	515.5	-2.55493	515.5	-2.71606	515.5	-10.4578
	516	-2.21216	516	-2.96997	516	-2.5647	516	-2.72217	516	-10.4163
	516.5	-2.21765	516.5	-2.96875	516.5	-2.56348	516.5	-2.72217	516.5	-10.4358
	517	-2.21802	517	-2.97485	517	-2.57202	517	-2.72339	517	-10.4553
	517.5	-2.22168	517.5	-2.97241	517.5	-2.56836	517.5	-2.72583	517.5	-10.4761
	518	-2.21899	518	-2.97485	518	-2.5708	518	-2.72461	518	-10.4736
	518.5	-2.22021	518.5	-2.97607	518.5	-2.57568	518.5	-2.72827	518.5	-10.4419
	519	-2.22278	519	-2.98096	519	-2.58179	519	-2.72949	519	-10.4382
	519.5	-2.2251	519.5	-2.97729	519.5	-2.57568	519.5	-2.73682	519.5	-10.4846
	520	-2.22852	520	-2.98218	520	-2.58057	520	-2.7356	520	-10.4688
	520.5	-2.22485	520.5	-2.98218	520.5	-2.58301	520.5	-2.73315	520.5	-10.4895
	521	-2.22803	521	-2.98218	521	-2.5769	521	-2.74292	521	-10.4932
	521.5	-2.22766	521.5	-2.98584	521.5	-2.58179	521.5	-2.74536	521.5	-10.4907
	522	-2.22485	522	-2.98462	522	-2.59277	522	-2.74536	522	-10.4529
	522.5	-2.22778	522.5	-2.99072	522.5	-2.59033	522.5	-2.75757	522.5	-10.4627
	523	-2.23083	523	-2.9895	523	-2.59155	523	-2.76367	523	-10.4724
	523.5	-2.22925	523.5	-2.99072	523.5	-2.59644	523.5	-2.76489	523.5	-10.4944
	524	-2.23352	524	-2.98462	524	-2.59888	524	-2.76733	524	-10.4797
	524.5	-2.23181	524.5	-2.99316	524.5	-2.59644	524.5	-2.771	524.5	-10.5237
	525	-2.23315	525	-2.99194	525	-2.59766	525	-2.7771	525	-10.5579
	525.5	-2.23389	525.5	-2.99683	525.5	-2.60132	525.5	-2.78442	525.5	-10.5127
	526	-2.23584	526	-2.99805	526	-2.60132	526	-2.77832	526	-10.4956
	526.5	-2.23633	526.5	-3.00171	526.5	-2.60986	526.5	-2.78076	526.5	-10.5408
	527	-2.23535	527	-3.00171	527	-2.6123	527	-2.77832	527	-10.5615
	527.5	-2.24329	527.5	-3.00781	527.5	-2.61108	527.5	-2.79907	527.5	-10.5396
	528	-2.23718	528	-3.00781	528	-2.61597	528	-2.79541	528	-10.5603
	528.5	-2.23999	528.5	-3.00781	528.5	-2.6123	528.5	-2.78687	528.5	-10.5737
	529	-2.24146	529	-3.00537	529	-2.61719	529	-2.80273	529	-10.6152
	529.5	-2.23987	529.5	-3.00293	529.5	-2.62329	529.5	-2.80273	529.5	-10.5408
	530	-2.23816	530	-3.00903	530	-2.61597	530	-2.80884	530	-10.5896
	530.5	-2.24365	530.5	-3.00537	530.5	-2.61719	530.5	-2.81006	530.5	-10.5383
	531	-2.24475	531	-3.01392	531	-2.62573	531	-2.81372	531	-10.5273
	531.5	-2.23962	531.5	-3.0127	531.5	-2.62939	531.5	-2.81982	531.5	-10.5176
	532	-2.24426	532	-3.0188	532	-2.63428	532	-2.81494	532	-10.5396
	532.5	-2.24536	532.5	-3.0127	532.5	-2.64038	532.5	-2.81616	532.5	-10.5493
	533	-2.24561	533	-3.0188	533	-2.63306	533	-2.81738	533	-10.5444
	533.5	-2.24646	533.5	-3.02246	533.5	-2.63184	533.5	-2.81982	533.5	-10.5823
	534	-2.24805	534	-3.02612	534	-2.64038	534	-2.82104	534	-10.5615
	534.5	-2.24988	534.5	-3.02246	534.5	-2.64038	534.5	-2.81006	534.5	-10.5823
	535	-2.24866	535	-3.02246	535	-2.6416	535	-2.81616	535	-10.5591
	535.5	-2.25037	535.5	-3.02612	535.5	-2.6416	535.5	-2.83447	535.5	-10.5859
	536	-2.24976	536	-3.02856	536	-2.64282	536	-2.83325	536	-10.6104
	536.5	-2.25281	536.5	-3.02612	536.5	-2.64648	536.5	-2.83203	536.5	-10.6177
	537	-2.25159	537	-3.03101	537	-2.65259	537	-2.84058	537	-10.603
	537.5	-2.2522	537.5	-3.03223	537.5	-2.64282	537.5	-2.84424	537.5	-10.5701
	538	-2.2533	538	-3.03345	538	-2.65747	538	-2.84058	538	-10.6189
	538.5	-2.25342	538.5	-3.03711	538.5	-2.66235	538.5	-2.84424	538.5	-10.5945
	539	-2.25244	539	-3.03833	539	-2.66479	539	-2.85278	539	-10.6274
	539.5	-2.25757	539.5	-3.03589	539.5	-2.66235	539.5	-2.85889	539.5	-10.6079
	540	-2.25537	540	-3.03711	540	-2.66724	540	-2.85156	540	-10.6201
	540.5	-2.255	540.5	-3.03955	540.5	-2.66113	540.5	-2.85645	540.5	-10.5688
	541	-2.26221	541	-3.04565	541	-2.66113	541	-2.84912	541	-10.6043
	541.5	-2.25989	541.5	-3.0481	541.5	-2.66357	541.5	-2.86255	541.5	-10.6653
	542	-2.25586	542	-3.04688	542	-2.66235	542	-2.86377	542	-10.6567
	542.5	-2.2644	542.5	-3.04321	542.5	-2.66724	542.5	-2.86377	542.5	-10.6348
	543	-2.25757	543	-3.0481	543	-2.66479	543	-2.86743	543	-10.6531
	543.5	-2.26526	543.5	-3.05298	543.5	-2.67334	543.5	-2.86377	543.5	-10.636
	544	-2.26184	544	-3.05542	544	-2.677	544	-2.86621	544	-10.6726
	544.5	-2.26477	544.5	-3.05176	544.5	-2.68066	544.5	-2.87231	544.5	-10.669
	545	-2.26538	545	-3.05298	545	-2.68555	545	-2.87476	545	-10.6799
	545.5	-2.26294	545.5	-3.05054	545.5	-2.68188	545.5	-2.8772	545.5	-10.6592
	546	-2.26624	546	-3.05664	546	-2.68311	546	-2.87598	546	-10.6873
	546.5	-2.26929	546.5	-3.05908	546.5	-2.68555	546.5	-2.87842	546.5	-10.6958
	547	-2.26807	547	-3.05786	547	-2.68677	547	-2.87842	547	-10.6714
	547.5	-2.26941	547.5	-3.05786	547.5	-2.68921	547.5	-2.87842	547.5	-10.6519
	548	-2.26917	548	-3.06152	548	-2.69775	548	-2.8833	548	-10.6543
	548.5	-2.27332	548.5	-3.0603	548.5	-2.68677	548.5	-2.88086	548.5	-10.6677
	549	-2.27002	549	-3.07007	549	-2.69287	549	-2.8894	549	-10.669
	549.5	-2.27246	549.5	-3.07129	549.5	-2.70142	549.5	-2.88452	549.5	-10.6751
	550	-2.27209	550	-3.07251	550	-2.69043	550	-2.89063	550	-10.6445
	550.5	-2.27588	550.5	-3.07373	550.5	-2.69775	550.5	-2.88208	550.5	-10.6995
	551	-2.2782	551	-3.07617	551	-2.69287	551	-2.89063	551	-10.6262
	551.5	-2.27405	551.5	-3.07495	551.5	-2.69775	551.5	-2.88452	551.5	-10.6653
	552	-2.27698	552	-3.07739	552	-2.69897	552	-2.8833	552	-10.6921
	552.5	-2.27808	552.5	-3.07983	552.5	-2.69775	552.5	-2.88696	552.5	-10.6335
	553	-2.27527	553	-3.0835	553	-2.7002	553	-2.89429	553	-10.6653
	553.5	-2.28137	553.5	-3.08594	553.5	-2.70264	553.5	-2.90405	553.5	-10.6665
	554	-2.27917	554	-3.08228	554	-2.69897	554	-2.89551	554	-10.6885
	554.5	-2.28186	554.5	-3.08838	554.5	-2.69775	554.5	-2.90527	554.5	-10.6543
	555	-2.28125	555	-3.09082	555	-2.69897	555	-2.90894	555	-10.6824
	555.5	-2.28772	555.5	-3.08838	555.5	-2.70264	555.5	-2.90283	555.5	-10.6531
	556	-2.28638	556	-3.09082	556	-2.69287	556	-2.90161	556	-10.6909
	556.5	-2.28784	556.5	-3.0896	556.5	-2.7002	556.5	-2.90771	556.5	-10.6702
	557	-2.28711	557	-3.09326	557	-2.70264	557	-2.90161	557	-10.7141
	557.5	-2.28992	557.5	-3.10059	557.5	-2.70874	557.5	-2.91016	557.5	-10.7068
	558	-2.29236	558	-3.10181	558	-2.70752	558	-2.90527	558	-10.6995
	558.5	-2.29089	558.5	-3.09814	558.5	-2.70508	558.5	-2.90283	558.5	-10.6909
	559	-2.29138	559	-3.10425	559	-2.71118	559	-2.9126	559	-10.7007
	559.5	-2.29553	559.5	-3.10913	559.5	-2.70996	559.5	-2.91504	559.5	-10.7019
	560	-2.29321	560	-3.10913	560	-2.71118	560	-2.91626	560	-10.6909
	560.5	-2.29272	560.5	-3.11035	560.5	-2.71118	560.5	-2.91748	560.5	-10.6604
	561	-2.29626	561	-3.11401	561	-2.71851	561	-2.9248	561	-10.6592
	561.5	-2.29932	561.5	-3.11523	561.5	-2.72217	561.5	-2.92236	561.5	-10.6934
	562	-2.30017	562	-3.11523	562	-2.71851	562	-2.9248	562	-10.697
	562.5	-2.29956	562.5	-3.12012	562.5	-2.71851	562.5	-2.93091	562.5	-10.7141
	563	-2.30322	563	-3.12134	563	-2.71973	563	-2.93091	563	-10.7239
	563.5	-2.30249	563.5	-3.12134	563.5	-2.72217	563.5	-2.93579	563.5	-10.7141
	564	-2.30371	564	-3.12012	564	-2.72339	564	-2.92236	564	-10.7031
	564.5	-2.30737	564.5	-3.12378	564.5	-2.72095	564.5	-2.93457	564.5	-10.7239
	565	-2.3031	565	-3.12134	565	-2.71362	565	-2.94434	565	-10.73
	565.5	-2.30688	565.5	-3.12744	565.5	-2.73193	565.5	-2.94067	565.5	-10.73
	566	-2.30237	566	-3.13354	566	-2.73438	566	-2.95532	566	-10.7251
	566.5	-2.30859	566.5	-3.13721	566.5	-2.73438	566.5	-2.95044	566.5	-10.6873
	567	-2.30591	567	-3.13721	567	-2.73193	567	-2.95288	567	-10.6738
	567.5	-2.31091	567.5	-3.13965	567.5	-2.72705	567.5	-2.95532	567.5	-10.7007
	568	-2.30957	568	-3.13965	568	-2.73804	568	-2.95776	568	-10.7275
	568.5	-2.30981	568.5	-3.14087	568.5	-2.7417	568.5	-2.96021	568.5	-10.697
	569	-2.31653	569	-3.14209	569	-2.7478	569	-2.96387	569	-10.7446
	569.5	-2.31592	569.5	-3.14697	569.5	-2.75146	569.5	-2.96021	569.5	-10.7593
	570	-2.31531	570	-3.14331	570	-2.74048	570	-2.96509	570	-10.7288
	570.5	-2.31445	570.5	-3.15063	570.5	-2.74414	570.5	-2.97729	570.5	-10.7312
	571	-2.3186	571	-3.15063	571	-2.7478	571	-2.96997	571	-10.7251
	571.5	-2.31555	571.5	-3.15674	571.5	-2.75635	571.5	-2.97974	571.5	-10.7544
	572	-2.32031	572	-3.16284	572	-2.75146	572	-2.98218	572	-10.7532
	572.5	-2.31921	572.5	-3.15674	572.5	-2.75269	572.5	-2.98584	572.5	-10.7422
	573	-2.31921	573	-3.15918	573	-2.75391	573	-2.99805	573	-10.7654
	573.5	-2.32178	573.5	-3.16284	573.5	-2.76123	573.5	-2.99072	573.5	-10.7715
	574	-2.32507	574	-3.16406	574	-2.76001	574	-2.99438	574	-10.8252
	574.5	-2.32104	574.5	-3.16284	574.5	-2.76367	574.5	-3.00171	574.5	-10.7788
	575	-2.32446	575	-3.16528	575	-2.76001	575	-2.99927	575	-10.7959
	575.5	-2.32532	575.5	-3.16406	575.5	-2.76245	575.5	-3.00415	575.5	-10.7788
	576	-2.32886	576	-3.17505	576	-2.76001	576	-3.01392	576	-10.8154
	576.5	-2.33008	576.5	-3.17505	576.5	-2.76611	576.5	-3.01392	576.5	-10.7971
	577	-2.33093	577	-3.17749	577	-2.76855	577	-3.01514	577	-10.8252
	577.5	-2.32983	577.5	-3.17627	577.5	-2.76733	577.5	-3.02979	577.5	-10.824
	578	-2.33264	578	-3.18115	578	-2.76367	578	-3.02246	578	-10.8386
	578.5	-2.32837	578.5	-3.18115	578.5	-2.76733	578.5	-3.02734	578.5	-10.8374
	579	-2.33313	579	-3.18359	579	-2.77222	579	-3.03589	579	-10.7727
	579.5	-2.33435	579.5	-3.18359	579.5	-2.77344	579.5	-3.03101	579.5	-10.7739
	580	-2.33606	580	-3.18848	580	-2.77588	580	-3.04688	580	-10.7935
	580.5	-2.33533	580.5	-3.19214	580.5	-2.77466	580.5	-3.04565	580.5	-10.8069
	581	-2.33801	581	-3.19336	581	-2.7771	581	-3.04199	581	-10.8398
	581.5	-2.33862	581.5	-3.19336	581.5	-2.7832	581.5	-3.04443	581.5	-10.8423
	582	-2.33984	582	-3.1958	582	-2.78564	582	-3.04932	582	-10.8301
	582.5	-2.34143	582.5	-3.19702	582.5	-2.78442	582.5	-3.05542	582.5	-10.8484
	583	-2.34204	583	-3.2019	583	-2.78687	583	-3.05298	583	-10.8374
	583.5	-2.34058	583.5	-3.19824	583.5	-2.78564	583.5	-3.05786	583.5	-10.8704
	584	-2.34607	584	-3.20313	584	-2.79175	584	-3.05542	584	-10.8923
	584.5	-2.34521	584.5	-3.20557	584.5	-2.79419	584.5	-3.06763	584.5	-10.8862
	585	-2.34094	585	-3.19946	585	-2.80029	585	-3.06641	585	-10.9009
	585.5	-2.34839	585.5	-3.19946	585.5	-2.79907	585.5	-3.07617	585.5	-10.8728
	586	-2.34619	586	-3.20068	586	-2.79419	586	-3.07007	586	-10.8765
	586.5	-2.349	586.5	-3.20801	586.5	-2.79785	586.5	-3.07861	586.5	-10.8801
	587	-2.34814	587	-3.20923	587	-2.8125	587	-3.07983	587	-10.8789
	587.5	-2.35254	587.5	-3.20923	587.5	-2.81128	587.5	-3.07129	587.5	-10.8826
	588	-2.35486	588	-3.21411	588	-2.81494	588	-3.07983	588	-10.8545
	588.5	-2.3551	588.5	-3.21411	588.5	-2.82471	588.5	-3.0835	588.5	-10.8752
	589	-2.35242	589	-3.21899	589	-2.82349	589	-3.09326	589	-10.8618
	589.5	-2.35901	589.5	-3.22266	589.5	-2.82471	589.5	-3.09326	589.5	-10.8435
	590	-2.35767	590	-3.22266	590	-2.82227	590	-3.0896	590	-10.8472
	590.5	-2.35437	590.5	-3.22144	590.5	-2.82593	590.5	-3.09692	590.5	-10.8679
	591	-2.35657	591	-3.21655	591	-2.82349	591	-3.08716	591	-10.8899
	591.5	-2.35767	591.5	-3.22266	591.5	-2.83936	591.5	-3.10059	591.5	-10.9094
	592	-2.35986	592	-3.22632	592	-2.82959	592	-3.10669	592	-10.9314
	592.5	-2.36243	592.5	-3.22632	592.5	-2.82837	592.5	-3.11157	592.5	-10.9058
	593	-2.36023	593	-3.22754	593	-2.83813	593	-3.10791	593	-10.9619
	593.5	-2.36536	593.5	-3.2312	593.5	-2.83936	593.5	-3.10913	593.5	-10.9375
	594	-2.36511	594	-3.23242	594	-2.8418	594	-3.11401	594	-10.9778
	594.5	-2.36584	594.5	-3.23608	594.5	-2.84058	594.5	-3.11523	594.5	-10.9119
	595	-2.36426	595	-3.23242	595	-2.8479	595	-3.12256	595	-10.9094
	595.5	-2.37158	595.5	-3.23486	595.5	-2.84912	595.5	-3.12744	595.5	-10.9033
	596	-2.36768	596	-3.23364	596	-2.854	596	-3.12134	596	-10.9595
	596.5	-2.36902	596.5	-3.22998	596.5	-2.86011	596.5	-3.1311	596.5	-10.9656
	597	-2.37244	597	-3.22998	597	-2.854	597	-3.12622	597	-10.9424
	597.5	-2.37183	597.5	-3.24097	597.5	-2.85645	597.5	-3.13477	597.5	-10.9326
	598	-2.37427	598	-3.23608	598	-2.85889	598	-3.13843	598	-10.9949
	598.5	-2.3689	598.5	-3.24341	598.5	-2.85889	598.5	-3.13843	598.5	-10.9485
	599	-2.37646	599	-3.24097	599	-2.85889	599	-3.13599	599	-10.9827
	599.5	-2.37805	599.5	-3.23975	599.5	-2.85889	599.5	-3.14453	599.5	-10.9802
	600	-2.37488	600	-3.24341	600	-2.86621	600	-3.14087	600	-11.0095
	600.5	-2.37952	600.5	-3.24829	600.5	-2.87231	600.5	-3.14331	600.5	-10.946
	601	-2.37573	601	-3.24829	601	-2.87476	601	-3.14453	601	-10.9558
	601.5	-2.37756	601.5	-3.24951	601.5	-2.87842	601.5	-3.13599	601.5	-10.9326
	602	-2.38342	602	-3.25195	602	-2.88574	602	-3.15063	602	-10.9375
	602.5	-2.38232	602.5	-3.25684	602.5	-2.87842	602.5	-3.15674	602.5	-11.0071
	603	-2.38196	603	-3.25928	603	-2.87354	603	-3.15674	603	-11.0083
	603.5	-2.38318	603.5	-3.25684	603.5	-2.87964	603.5	-3.15308	603.5	-11.0083
	604	-2.3811	604	-3.25195	604	-2.87476	604	-3.15918	604	-11.0437
	604.5	-2.38489	604.5	-3.25806	604.5	-2.88452	604.5	-3.16895	604.5	-11.0132
	605	-2.38171	605	-3.25684	605	-2.87842	605	-3.15796	605	-11.0156
	605.5	-2.38452	605.5	-3.2605	605.5	-2.87964	605.5	-3.15918	605.5	-11.0205
	606	-2.38599	606	-3.26416	606	-2.88818	606	-3.16772	606	-11.0584
	606.5	-2.38782	606.5	-3.2666	606.5	-2.88452	606.5	-3.17017	606.5	-11.0095
	607	-2.39014	607	-3.26416	607	-2.89673	607	-3.17749	607	-11.0071
	607.5	-2.39258	607.5	-3.26416	607.5	-2.90039	607.5	-3.17017	607.5	-11.0303
	608	-2.39258	608	-3.27026	608	-2.89307	608	-3.16895	608	-11.0388
	608.5	-2.39087	608.5	-3.2666	608.5	-2.89307	608.5	-3.16772	608.5	-11.0278
	609	-2.39209	609	-3.27515	609	-2.89063	609	-3.15918	609	-11.051
	609.5	-2.39429	609.5	-3.27637	609.5	-2.89795	609.5	-3.17505	609.5	-11.0181
	610	-2.39697	610	-3.27881	610	-2.89551	610	-3.17139	610	-10.9998
	610.5	-2.39746	610.5	-3.27881	610.5	-2.89673	610.5	-3.17749	610.5	-11.0303
	611	-2.39685	611	-3.28125	611	-2.89795	611	-3.17139	611	-11.0461
	611.5	-2.39893	611.5	-3.27881	611.5	-2.89673	611.5	-3.18604	611.5	-10.9961
	612	-2.39868	612	-3.28125	612	-2.90161	612	-3.19336	612	-11.0071
	612.5	-2.39478	612.5	-3.28735	612.5	-2.89551	612.5	-3.1897	612.5	-10.9973
	613	-2.40198	613	-3.28857	613	-2.90771	613	-3.17993	613	-11.0095
	613.5	-2.39868	613.5	-3.28247	613.5	-2.91016	613.5	-3.18237	613.5	-11.0229
	614	-2.3999	614	-3.28491	614	-2.90283	614	-3.1897	614	-11.0095
	614.5	-2.40356	614.5	-3.28735	614.5	-2.90527	614.5	-3.18848	614.5	-11.0498
	615	-2.40356	615	-3.28491	615	-2.91016	615	-3.19092	615	-11.0461
	615.5	-2.40601	615.5	-3.29224	615.5	-2.91016	615.5	-3.19702	615.5	-11.0425
	616	-2.40723	616	-3.29834	616	-2.90405	616	-3.1897	616	-11.0474
	616.5	-2.40723	616.5	-3.29224	616.5	-2.91138	616.5	-3.20313	616.5	-11.051
	617	-2.40967	617	-3.29712	617	-2.90771	617	-3.1958	617	-11.0828
	617.5	-2.40601	617.5	-3.30078	617.5	-2.91504	617.5	-3.19824	617.5	-11.0352
	618	-2.40845	618	-3.302	618	-2.91504	618	-3.20801	618	-11.073
	618.5	-2.40845	618.5	-3.29956	618.5	-2.9126	618.5	-3.20801	618.5	-11.051
	619	-2.40845	619	-3.30444	619	-2.92236	619	-3.20313	619	-11.0584
	619.5	-2.40967	619.5	-3.30811	619.5	-2.92114	619.5	-3.21655	619.5	-11.012
	620	-2.41089	620	-3.30566	620	-2.91504	620	-3.20923	620	-11.0547
	620.5	-2.41333	620.5	-3.30811	620.5	-2.9126	620.5	-3.21533	620.5	-11.0754
	621	-2.41211	621	-3.31543	621	-2.92603	621	-3.21167	621	-11.0828
	621.5	-2.41577	621.5	-3.31543	621.5	-2.92114	621.5	-3.21777	621.5	-11.0327
	622	-2.41455	622	-3.31421	622	-2.91748	622	-3.22266	622	-11.073
	622.5	-2.41943	622.5	-3.31543	622.5	-2.92603	622.5	-3.2251	622.5	-11.0742
	623	-2.41821	623	-3.31421	623	-2.92847	623	-3.23486	623	-11.1011
	623.5	-2.41699	623.5	-3.31909	623.5	-2.9187	623.5	-3.22876	623.5	-11.0559
	624	-2.41699	624	-3.32031	624	-2.92969	624	-3.23364	624	-11.0584
	624.5	-2.42065	624.5	-3.32153	624.5	-2.93213	624.5	-3.23364	624.5	-11.0828
	625	-2.41699	625	-3.32642	625	-2.93457	625	-3.24463	625	-11.0852
	625.5	-2.42188	625.5	-3.32642	625.5	-2.92969	625.5	-3.24463	625.5	-11.0535
	626	-2.42065	626	-3.3313	626	-2.92236	626	-3.24097	626	-11.095
	626.5	-2.42065	626.5	-3.32886	626.5	-2.93091	626.5	-3.24585	626.5	-11.1084
	627	-2.41943	627	-3.32642	627	-2.92847	627	-3.25562	627	-11.0925
	627.5	-2.42188	627.5	-3.33008	627.5	-2.93335	627.5	-3.26294	627.5	-11.0376
	628	-2.42676	628	-3.3313	628	-2.9248	628	-3.25562	628	-11.0754
	628.5	-2.42676	628.5	-3.33984	628.5	-2.93579	628.5	-3.26416	628.5	-11.0901
	629	-2.4292	629	-3.34229	629	-2.93945	629	-3.25806	629	-11.0901
	629.5	-2.42798	629.5	-3.33862	629.5	-2.93579	629.5	-3.27148	629.5	-11.051
	630	-2.42554	630	-3.34351	630	-2.94434	630	-3.27393	630	-11.0815
	630.5	-2.42798	630.5	-3.34473	630.5	-2.94556	630.5	-3.27515	630.5	-11.0706
	631	-2.42798	631	-3.34961	631	-2.94067	631	-3.28125	631	-11.0864
	631.5	-2.43042	631.5	-3.34961	631.5	-2.94067	631.5	-3.29102	631.5	-11.1938
	632	-2.43042	632	-3.35449	632	-2.93945	632	-3.29102	632	-11.0889
	632.5	-2.43042	632.5	-3.35571	632.5	-2.94189	632.5	-3.28979	632.5	-11.1194
	633	-2.4292	633	-3.35693	633	-2.94678	633	-3.28857	633	-11.1389
	633.5	-2.43164	633.5	-3.3606	633.5	-2.948	633.5	-3.30566	633.5	-11.1182
	634	-2.4353	634	-3.35571	634	-2.94312	634	-3.29956	634	-11.0754
	634.5	-2.4353	634.5	-3.35693	634.5	-2.95166	634.5	-3.30078	634.5	-11.1194
	635	-2.43408	635	-3.36182	635	-2.94922	635	-3.31055	635	-11.1438
	635.5	-2.43408	635.5	-3.36426	635.5	-2.95166	635.5	-3.30322	635.5	-11.145
	636	-2.43896	636	-3.36792	636	-2.95288	636	-3.31909	636	-11.1377
	636.5	-2.4353	636.5	-3.3667	636.5	-2.95898	636.5	-3.31787	636.5	-11.123
	637	-2.44141	637	-3.37158	637	-2.9541	637	-3.33618	637	-11.1816
	637.5	-2.43896	637.5	-3.37158	637.5	-2.95776	637.5	-3.31543	637.5	-11.1743
	638	-2.44141	638	-3.37524	638	-2.96265	638	-3.31909	638	-11.1951
	638.5	-2.44263	638.5	-3.37646	638.5	-2.95776	638.5	-3.32397	638.5	-11.1938
	639	-2.44019	639	-3.37769	639	-2.96509	639	-3.3313	639	-11.1414
	639.5	-2.44385	639.5	-3.37646	639.5	-2.96753	639.5	-3.3313	639.5	-11.1585
	640	-2.44629	640	-3.37646	640	-2.97119	640	-3.34717	640	-11.1682
	640.5	-2.44141	640.5	-3.37769	640.5	-2.96997	640.5	-3.34961	640.5	-11.1719
	641	-2.44629	641	-3.38257	641	-2.97485	641	-3.34839	641	-11.1914
	641.5	-2.44751	641.5	-3.38257	641.5	-2.97485	641.5	-3.35815	641.5	-11.2439
	642	-2.44507	642	-3.39111	642	-2.97852	642	-3.35083	642	-11.1731
	642.5	-2.44629	642.5	-3.39355	642.5	-2.97729	642.5	-3.35693	642.5	-11.2439
	643	-2.44995	643	-3.39355	643	-2.97729	643	-3.36426	643	-11.2415
	643.5	-2.44873	643.5	-3.396	643.5	-2.98828	643.5	-3.3667	643.5	-11.156
	644	-2.44995	644	-3.396	644	-2.98706	644	-3.35571	644	-11.2146
	644.5	-2.45117	644.5	-3.39966	644.5	-2.99194	644.5	-3.35571	644.5	-11.2024
	645	-2.45239	645	-3.39478	645	-2.99072	645	-3.3728	645	-11.1938
	645.5	-2.45117	645.5	-3.4021	645.5	-2.99561	645.5	-3.37769	645.5	-11.2256
	646	-2.45117	646	-3.40332	646	-2.99561	646	-3.37891	646	-11.2744
	646.5	-2.45239	646.5	-3.40698	646.5	-2.99683	646.5	-3.38623	646.5	-11.2415
	647	-2.45483	647	-3.40942	647	-3.00171	647	-3.38379	647	-11.2573
	647.5	-2.45361	647.5	-3.41064	647.5	-3.01025	647.5	-3.39233	647.5	-11.2305
	648	-2.45361	648	-3.41431	648	-3.00537	648	-3.39355	648	-11.2793
	648.5	-2.45728	648.5	-3.41431	648.5	-3.00903	648.5	-3.38501	648.5	-11.2695
	649	-2.4585	649	-3.41553	649	-3.00903	649	-3.38867	649	-11.2512
	649.5	-2.4585	649.5	-3.41675	649.5	-3.0127	649.5	-3.39722	649.5	-11.261
	650	-2.46094	650	-3.42163	650	-3.01392	650	-3.40332	650	-11.2793
	650.5	-2.46216	650.5	-3.41675	650.5	-3.00781	650.5	-3.40088	650.5	-11.2903
	651	-2.46216	651	-3.40942	651	-3.02246	651	-3.4021	651	-11.2817
	651.5	-2.46094	651.5	-3.41309	651.5	-3.01758	651.5	-3.41064	651.5	-11.2866
	652	-2.46216	652	-3.42041	652	-3.01758	652	-3.41675	652	-11.2756
	652.5	-2.46216	652.5	-3.42773	652.5	-3.02368	652.5	-3.41309	652.5	-11.3025
	653	-2.46582	653	-3.4314	653	-3.02979	653	-3.41309	653	-11.2952
	653.5	-2.46094	653.5	-3.43262	653.5	-3.03223	653.5	-3.41675	653.5	-11.2854
	654	-2.46582	654	-3.43018	654	-3.03101	654	-3.42163	654	-11.2878
	654.5	-2.4646	654.5	-3.43262	654.5	-3.03467	654.5	-3.42529	654.5	-11.3452
	655	-2.4646	655	-3.43384	655	-3.03955	655	-3.42163	655	-11.2842
	655.5	-2.46826	655.5	-3.4375	655.5	-3.04565	655.5	-3.41919	655.5	-11.3123
	656	-2.46704	656	-3.43994	656	-3.04565	656	-3.42529	656	-11.3232
	656.5	-2.4646	656.5	-3.44116	656.5	-3.04565	656.5	-3.41919	656.5	-11.2903
	657	-2.4707	657	-3.44238	657	-3.0542	657	-3.43018	657	-11.3062
	657.5	-2.4707	657.5	-3.44727	657.5	-3.04443	657.5	-3.42529	657.5	-11.3123
	658	-2.46948	658	-3.44727	658	-3.04321	658	-3.43628	658	-11.2744
	658.5	-2.4707	658.5	-3.44727	658.5	-3.04932	658.5	-3.44482	658.5	-11.3464
	659	-2.47437	659	-3.45337	659	-3.0542	659	-3.43262	659	-11.3086
	659.5	-2.47437	659.5	-3.44971	659.5	-3.0603	659.5	-3.44238	659.5	-11.3074
	660	-2.47559	660	-3.45337	660	-3.05298	660	-3.44116	660	-11.3428
	660.5	-2.47437	660.5	-3.45459	660.5	-3.05664	660.5	-3.44482	660.5	-11.3403
	661	-2.47925	661	-3.45703	661	-3.05664	661	-3.43628	661	-11.377
	661.5	-2.47925	661.5	-3.45947	661.5	-3.0603	661.5	-3.44849	661.5	-11.3538
	662	-2.48169	662	-3.46191	662	-3.05786	662	-3.43994	662	-11.3745
	662.5	-2.48047	662.5	-3.45947	662.5	-3.06274	662.5	-3.45337	662.5	-11.3147
	663	-2.48047	663	-3.45581	663	-3.0603	663	-3.44849	663	-11.3623
	663.5	-2.48047	663.5	-3.45703	663.5	-3.07007	663.5	-3.45093	663.5	-11.3489
	664	-2.48047	664	-3.46313	664	-3.07129	664	-3.45215	664	-11.3745
	664.5	-2.48413	664.5	-3.46558	664.5	-3.07129	664.5	-3.45459	664.5	-11.3489
	665	-2.48291	665	-3.46191	665	-3.0835	665	-3.45825	665	-11.2732
	665.5	-2.48535	665.5	-3.4668	665.5	-3.07617	665.5	-3.44727	665.5	-11.366
	666	-2.48901	666	-3.47168	666	-3.07983	666	-3.46191	666	-11.3232
	666.5	-2.48779	666.5	-3.47412	666.5	-3.08105	666.5	-3.46436	666.5	-11.3709
	667	-2.48535	667	-3.47168	667	-3.07495	667	-3.46069	667	-11.3452
	667.5	-2.48657	667.5	-3.46924	667.5	-3.07373	667.5	-3.46802	667.5	-11.4026
	668	-2.48657	668	-3.4729	668	-3.07129	668	-3.46924	668	-11.3855
	668.5	-2.49268	668.5	-3.47778	668.5	-3.08105	668.5	-3.47046	668.5	-11.3684
	669	-2.49268	669	-3.4729	669	-3.07617	669	-3.47046	669	-11.3379
	669.5	-2.49023	669.5	-3.47656	669.5	-3.0835	669.5	-3.47778	669.5	-11.355
	670	-2.49512	670	-3.48022	670	-3.09204	670	-3.48145	670	-11.3611
	670.5	-2.49023	670.5	-3.47778	670.5	-3.08594	670.5	-3.48022	670.5	-11.3574
	671	-2.49756	671	-3.48145	671	-3.08594	671	-3.479	671	-11.3489
	671.5	-2.4939	671.5	-3.48511	671.5	-3.0896	671.5	-3.48267	671.5	-11.3745
	672	-2.49756	672	-3.479	672	-3.09082	672	-3.48511	672	-11.3574
	672.5	-2.5	672.5	-3.479	672.5	-3.08472	672.5	-3.48267	672.5	-11.3684
	673	-2.5	673	-3.48145	673	-3.09204	673	-3.49976	673	-11.3599
	673.5	-2.50122	673.5	-3.48267	673.5	-3.09082	673.5	-3.49976	673.5	-11.3293
	674	-2.50244	674	-3.48267	674	-3.09937	674	-3.48877	674	-11.4123
	674.5	-2.5	674.5	-3.48877	674.5	-3.10303	674.5	-3.49854	674.5	-11.3867
	675	-2.50244	675	-3.48877	675	-3.09204	675	-3.49121	675	-11.3953
	675.5	-2.50244	675.5	-3.49365	675.5	-3.09082	675.5	-3.50464	675.5	-11.3501
	676	-2.5061	676	-3.49365	676	-3.10425	676	-3.51074	676	-11.3892
	676.5	-2.50732	676.5	-3.49609	676.5	-3.09692	676.5	-3.50342	676.5	-11.4429
	677	-2.5061	677	-3.50098	677	-3.10669	677	-3.50464	677	-11.3904
	677.5	-2.50732	677.5	-3.49731	677.5	-3.10913	677.5	-3.52051	677.5	-11.405
	678	-2.51099	678	-3.49976	678	-3.10547	678	-3.52539	678	-11.3525
	678.5	-2.5061	678.5	-3.49976	678.5	-3.10669	678.5	-3.52051	678.5	-11.3953
	679	-2.50977	679	-3.50586	679	-3.10059	679	-3.52173	679	-11.3733
	679.5	-2.51099	679.5	-3.5083	679.5	-3.10669	679.5	-3.52051	679.5	-11.355
	680	-2.51587	680	-3.5083	680	-3.09937	680	-3.52905	680	-11.3196
	680.5	-2.51343	680.5	-3.51074	680.5	-3.09937	680.5	-3.52417	680.5	-11.3562
	681	-2.51587	681	-3.51074	681	-3.10547	681	-3.52905	681	-11.394
	681.5	-2.51465	681.5	-3.51807	681.5	-3.10425	681.5	-3.53149	681.5	-11.3208
	682	-2.51099	682	-3.51685	682	-3.10791	682	-3.53149	682	-11.3208
	682.5	-2.51709	682.5	-3.5144	682.5	-3.09814	682.5	-3.53271	682.5	-11.3293
	683	-2.51953	683	-3.5144	683	-3.10547	683	-3.5498	683	-11.3342
	683.5	-2.51709	683.5	-3.51685	683.5	-3.10425	683.5	-3.55835	683.5	-11.4502
	684	-2.52075	684	-3.51685	684	-3.11523	684	-3.55225	684	-11.4233
	684.5	-2.52319	684.5	-3.52051	684.5	-3.11157	684.5	-3.55103	684.5	-11.449
	685	-2.52441	685	-3.52051	685	-3.11279	685	-3.55713	685	-11.4722
	685.5	-2.52441	685.5	-3.52417	685.5	-3.11157	685.5	-3.56323	685.5	-11.427
	686	-2.52319	686	-3.52417	686	-3.10791	686	-3.57056	686	-11.3257
	686.5	-2.51953	686.5	-3.52661	686.5	-3.11646	686.5	-3.56323	686.5	-11.427
	687	-2.52441	687	-3.53394	687	-3.1189	687	-3.56201	687	-11.4258
	687.5	-2.52686	687.5	-3.53027	687.5	-3.11523	687.5	-3.57666	687.5	-11.4648
	688	-2.5293	688	-3.53394	688	-3.125	688	-3.58032	688	-11.4246
	688.5	-2.53052	688.5	-3.53516	688.5	-3.12256	688.5	-3.58521	688.5	-11.4233
	689	-2.5293	689	-3.53516	689	-3.1189	689	-3.58643	689	-11.4172
	689.5	-2.53174	689.5	-3.54004	689.5	-3.11768	689.5	-3.58154	689.5	-11.4331
	690	-2.53418	690	-3.54126	690	-3.12012	690	-3.59741	690	-11.4465
	690.5	-2.5354	690.5	-3.53882	690.5	-3.12134	690.5	-3.59497	690.5	-11.4941
	691	-2.5293	691	-3.5437	691	-3.12256	691	-3.59131	691	-11.5039
	691.5	-2.53418	691.5	-3.54004	691.5	-3.12866	691.5	-3.60229	691.5	-11.4551
	692	-2.5354	692	-3.54736	692	-3.13477	692	-3.60718	692	-11.4807
	692.5	-2.53784	692.5	-3.54858	692.5	-3.12866	692.5	-3.59985	692.5	-11.4807
	693	-2.53662	693	-3.5498	693	-3.125	693	-3.6145	693	-11.5051
	693.5	-2.53906	693.5	-3.54858	693.5	-3.1311	693.5	-3.62183	693.5	-11.4893
	694	-2.54028	694	-3.55103	694	-3.12744	694	-3.62549	694	-11.4819
	694.5	-2.54272	694.5	-3.55225	694.5	-3.12988	694.5	-3.61572	694.5	-11.4954
	695	-2.54639	695	-3.55469	695	-3.12622	695	-3.63525	695	-11.4563
	695.5	-2.54761	695.5	-3.55225	695.5	-3.13232	695.5	-3.63037	695.5	-11.4587
	696	-2.54395	696	-3.55591	696	-3.13965	696	-3.64502	696	-11.521
	696.5	-2.54639	696.5	-3.55835	696.5	-3.14819	696.5	-3.64136	696.5	-11.4917
	697	-2.55005	697	-3.56323	697	-3.14209	697	-3.6377	697	-11.5137
	697.5	-2.54883	697.5	-3.55469	697.5	-3.14331	697.5	-3.64746	697.5	-11.5173
	698	-2.54883	698	-3.55469	698	-3.14575	698	-3.65845	698	-11.5466
	698.5	-2.54395	698.5	-3.56201	698.5	-3.14331	698.5	-3.65234	698.5	-11.5564
	699	-2.55249	699	-3.57056	699	-3.15918	699	-3.65356	699	-11.5393
	699.5	-2.55249	699.5	-3.57056	699.5	-3.1543	699.5	-3.6499	699.5	-11.5723
	700	-2.55127	700	-3.57056	700	-3.1543	700	-3.66455	700	-11.5271
	700.5	-2.55615	700.5	-3.57788	700.5	-3.15552	700.5	-3.66211	700.5	-11.5686
	701	-2.55127	701	-3.57788	701	-3.16528	701	-3.66089	701	-11.5869
	701.5	-2.55859	701.5	-3.57544	701.5	-3.16162	701.5	-3.6792	701.5	-11.6052
	702	-2.55859	702	-3.58032	702	-3.16162	702	-3.68408	702	-11.593
	702.5	-2.55737	702.5	-3.57544	702.5	-3.1604	702.5	-3.67798	702.5	-11.6113
	703	-2.55981	703	-3.57666	703	-3.16406	703	-3.67554	703	-11.5832
	703.5	-2.55737	703.5	-3.58398	703.5	-3.15552	703.5	-3.6853	703.5	-11.5198
	704	-2.56104	704	-3.58887	704	-3.17261	704	-3.68164	704	-11.6223
	704.5	-2.56348	704.5	-3.58521	704.5	-3.16772	704.5	-3.69629	704.5	-11.6162
	705	-2.56348	705	-3.58887	705	-3.16895	705	-3.69141	705	-11.6052
	705.5	-2.5647	705.5	-3.59985	705.5	-3.17383	705.5	-3.69019	705.5	-11.5942
	706	-2.56592	706	-3.59741	706	-3.17627	706	-3.70483	706	-11.5967
	706.5	-2.56714	706.5	-3.59619	706.5	-3.18481	706.5	-3.71094	706.5	-11.6174
	707	-2.56592	707	-3.60107	707	-3.18604	707	-3.70361	707	-11.593
	707.5	-2.56836	707.5	-3.60352	707.5	-3.18726	707.5	-3.7085	707.5	-11.5845
	708	-2.56958	708	-3.60718	708	-3.19092	708	-3.71216	708	-11.5881
	708.5	-2.5708	708.5	-3.60718	708.5	-3.18848	708.5	-3.70972	708.5	-11.5955
	709	-2.56958	709	-3.6145	709	-3.18481	709	-3.71338	709	-11.6626
	709.5	-2.56836	709.5	-3.6145	709.5	-3.18604	709.5	-3.71338	709.5	-11.6333
	710	-2.5708	710	-3.60962	710	-3.19458	710	-3.71582	710	-11.6516
	710.5	-2.5708	710.5	-3.61328	710.5	-3.1958	710.5	-3.71338	710.5	-11.6077
	711	-2.57324	711	-3.62305	711	-3.18848	711	-3.72314	711	-11.6479
	711.5	-2.57324	711.5	-3.61328	711.5	-3.20313	711.5	-3.72314	711.5	-11.6565
	712	-2.57568	712	-3.62183	712	-3.20435	712	-3.72803	712	-11.604
	712.5	-2.57324	712.5	-3.62427	712.5	-3.19946	712.5	-3.72437	712.5	-11.6418
	713	-2.57568	713	-3.62427	713	-3.21167	713	-3.72681	713	-11.6687
	713.5	-2.57568	713.5	-3.62915	713.5	-3.20801	713.5	-3.72925	713.5	-11.7041
	714	-2.57935	714	-3.62915	714	-3.21167	714	-3.73291	714	-11.6785
	714.5	-2.58057	714.5	-3.62671	714.5	-3.20801	714.5	-3.73291	714.5	-11.6675
	715	-2.58057	715	-3.63037	715	-3.20801	715	-3.73901	715	-11.6394
	715.5	-2.58179	715.5	-3.63525	715.5	-3.21655	715.5	-3.74023	715.5	-11.6687
	716	-2.58179	716	-3.63647	716	-3.22021	716	-3.74023	716	-11.6919
	716.5	-2.58179	716.5	-3.64014	716.5	-3.22144	716.5	-3.72559	716.5	-11.6553
	717	-2.58301	717	-3.64136	717	-3.21899	717	-3.74268	717	-11.676
	717.5	-2.58545	717.5	-3.64502	717.5	-3.22998	717.5	-3.75	717.5	-11.6309
	718	-2.58789	718	-3.64624	718	-3.22876	718	-3.75366	718	-11.7383
	718.5	-2.58789	718.5	-3.64502	718.5	-3.22266	718.5	-3.75122	718.5	-11.6699
	719	-2.59033	719	-3.65112	719	-3.23364	719	-3.7561	719	-11.6882
	719.5	-2.59155	719.5	-3.65356	719.5	-3.2251	719.5	-3.74634	719.5	-11.6821
	720	-2.59155	720	-3.65479	720	-3.22632	720	-3.76465	720	-11.6992
	720.5	-2.59277	720.5	-3.65723	720.5	-3.23242	720.5	-3.76343	720.5	-11.6858
	721	-2.59033	721	-3.65845	721	-3.23486	721	-3.76099	721	-11.6321
	721.5	-2.59399	721.5	-3.65601	721.5	-3.23608	721.5	-3.75732	721.5	-11.6272
	722	-2.59277	722	-3.65723	722	-3.24219	722	-3.75977	722	-11.6834
	722.5	-2.59521	722.5	-3.65845	722.5	-3.24097	722.5	-3.75854	722.5	-11.6809
	723	-2.59277	723	-3.65845	723	-3.23608	723	-3.75732	723	-11.6345
	723.5	-2.59644	723.5	-3.66211	723.5	-3.24219	723.5	-3.76709	723.5	-11.6675
	724	-2.59644	724	-3.66455	724	-3.24341	724	-3.76343	724	-11.7078
	724.5	-2.59644	724.5	-3.66333	724.5	-3.24951	724.5	-3.76587	724.5	-11.7151
	725	-2.59766	725	-3.66943	725	-3.24219	725	-3.78052	725	-11.654
	725.5	-2.60254	725.5	-3.66821	725.5	-3.24341	725.5	-3.78174	725.5	-11.7371
	726	-2.59888	726	-3.66577	726	-3.24585	726	-3.78784	726	-11.72
	726.5	-2.6001	726.5	-3.66699	726.5	-3.24829	726.5	-3.77686	726.5	-11.748
	727	-2.60132	727	-3.66699	727	-3.25073	727	-3.78174	727	-11.6858
	727.5	-2.6001	727.5	-3.66821	727.5	-3.24951	727.5	-3.78174	727.5	-11.7383
	728	-2.60254	728	-3.67065	728	-3.2605	728	-3.78784	728	-11.7127
	728.5	-2.60376	728.5	-3.67676	728.5	-3.25562	728.5	-3.7854	728.5	-11.7078
	729	-2.60376	729	-3.68042	729	-3.25317	729	-3.79028	729	-11.6443
	729.5	-2.6062	729.5	-3.6792	729.5	-3.24951	729.5	-3.79272	729.5	-11.6663
	730	-2.60742	730	-3.68408	730	-3.26172	730	-3.79639	730	-11.6895
	730.5	-2.6062	730.5	-3.68164	730.5	-3.26294	730.5	-3.80371	730.5	-11.698
	731	-2.60498	731	-3.68164	731	-3.26416	731	-3.79639	731	-11.6846
	731.5	-2.61108	731.5	-3.67432	731.5	-3.2666	731.5	-3.79639	731.5	-11.7127
	732	-2.60864	732	-3.68042	732	-3.25928	732	-3.80615	732	-11.6943
	732.5	-2.60864	732.5	-3.68408	732.5	-3.25928	732.5	-3.80981	732.5	-11.748
	733	-2.61108	733	-3.68896	733	-3.26294	733	-3.80615	733	-11.7322
	733.5	-2.60986	733.5	-3.69385	733.5	-3.27148	733.5	-3.8147	733.5	-11.72
	734	-2.6123	734	-3.69141	734	-3.27026	734	-3.81836	734	-11.7224
	734.5	-2.61353	734.5	-3.69019	734.5	-3.2666	734.5	-3.8269	734.5	-11.7602
	735	-2.6123	735	-3.69141	735	-3.26294	735	-3.81592	735	-11.7248
	735.5	-2.61475	735.5	-3.69385	735.5	-3.27515	735.5	-3.83057	735.5	-11.7127
	736	-2.61597	736	-3.69507	736	-3.27148	736	-3.82202	736	-11.7456
	736.5	-2.60986	736.5	-3.69141	736.5	-3.27881	736.5	-3.83789	736.5	-11.7102
	737	-2.61719	737	-3.69263	737	-3.2666	737	-3.82568	737	-11.7419
	737.5	-2.61353	737.5	-3.69751	737.5	-3.26904	737.5	-3.83301	737.5	-11.7859
	738	-2.61841	738	-3.69751	738	-3.27148	738	-3.83667	738	-11.7688
	738.5	-2.61963	738.5	-3.69995	738.5	-3.27881	738.5	-3.85254	738.5	-11.7371
	739	-2.62085	739	-3.70239	739	-3.28003	739	-3.84155	739	-11.7517
	739.5	-2.61841	739.5	-3.70239	739.5	-3.27515	739.5	-3.85376	739.5	-11.7676
	740	-2.61963	740	-3.7085	740	-3.27515	740	-3.8562	740	-11.7749
	740.5	-2.62329	740.5	-3.70728	740.5	-3.28125	740.5	-3.85742	740.5	-11.7676
	741	-2.62207	741	-3.69995	741	-3.28125	741	-3.86841	741	-11.7981
	741.5	-2.62329	741.5	-3.70483	741.5	-3.28369	741.5	-3.86963	741.5	-11.7798
	742	-2.62085	742	-3.70361	742	-3.28857	742	-3.86963	742	-11.77
	742.5	-2.62573	742.5	-3.7146	742.5	-3.28491	742.5	-3.87573	742.5	-11.7908
	743	-2.62573	743	-3.7146	743	-3.28979	743	-3.8855	743	-11.8115
	743.5	-2.62329	743.5	-3.71704	743.5	-3.29346	743.5	-3.89282	743.5	-11.7993
	744	-2.62817	744	-3.71826	744	-3.29468	744	-3.88672	744	-11.7749
	744.5	-2.62939	744.5	-3.71704	744.5	-3.28491	744.5	-3.88794	744.5	-11.7981
	745	-2.62817	745	-3.72192	745	-3.28613	745	-3.8916	745	-11.814
	745.5	-2.62573	745.5	-3.72559	745.5	-3.28491	745.5	-3.89282	745.5	-11.8042
	746	-2.62817	746	-3.72559	746	-3.2959	746	-3.90381	746	-11.8591
	746.5	-2.62939	746.5	-3.72314	746.5	-3.29468	746.5	-3.90503	746.5	-11.8445
	747	-2.62817	747	-3.72681	747	-3.28369	747	-3.91602	747	-11.8469
	747.5	-2.63062	747.5	-3.72681	747.5	-3.28857	747.5	-3.91113	747.5	-11.8555
	748	-2.63062	748	-3.72681	748	-3.28857	748	-3.91846	748	-11.8152
	748.5	-2.63184	748.5	-3.72925	748.5	-3.29224	748.5	-3.91235	748.5	-11.8359
	749	-2.63184	749	-3.73047	749	-3.28735	749	-3.92334	749	-11.9031
	749.5	-2.6355	749.5	-3.73047	749.5	-3.29468	749.5	-3.9209	749.5	-11.8713
	750	-2.63672	750	-3.73169	750	-3.2959	750	-3.93677	750	-11.8457
	750.5	-2.63672	750.5	-3.73657	750.5	-3.28979	750.5	-3.93921	750.5	-11.8494
	751	-2.63428	751	-3.73169	751	-3.30078	751	-3.93311	751	-11.9019
	751.5	-2.6355	751.5	-3.73901	751.5	-3.29712	751.5	-3.93799	751.5	-11.8408
	752	-2.6355	752	-3.7439	752	-3.30688	752	-3.94043	752	-11.8457
	752.5	-2.6355	752.5	-3.73901	752.5	-3.30566	752.5	-3.95752	752.5	-11.8982
	753	-2.63916	753	-3.74146	753	-3.30078	753	-3.95508	753	-11.8457
	753.5	-2.63916	753.5	-3.74146	753.5	-3.30078	753.5	-3.95508	753.5	-11.8396
	754	-2.64038	754	-3.74756	754	-3.30566	754	-3.96362	754	-11.9165
	754.5	-2.63794	754.5	-3.74634	754.5	-3.31421	754.5	-3.96729	754.5	-11.9238
	755	-2.63916	755	-3.74756	755	-3.31543	755	-3.96606	755	-11.908
	755.5	-2.64038	755.5	-3.75854	755.5	-3.30322	755.5	-3.96484	755.5	-11.9055
	756	-2.64404	756	-3.74878	756	-3.31177	756	-3.96729	756	-11.8701
	756.5	-2.64404	756.5	-3.75366	756.5	-3.30444	756.5	-3.97827	756.5	-11.8909
	757	-2.64526	757	-3.74878	757	-3.31055	757	-3.97827	757	-11.8469
	757.5	-2.64526	757.5	-3.75244	757.5	-3.31665	757.5	-3.97339	757.5	-11.8994
	758	-2.64404	758	-3.75244	758	-3.31421	758	-3.97583	758	-11.9202
	758.5	-2.64648	758.5	-3.75488	758.5	-3.32153	758.5	-3.97827	758.5	-11.8921
	759	-2.64648	759	-3.75732	759	-3.32275	759	-3.99536	759	-11.9434
	759.5	-2.64771	759.5	-3.75244	759.5	-3.3252	759.5	-3.99292	759.5	-11.9702
	760	-2.64771	760	-3.75732	760	-3.32275	760	-3.98438	760	-11.9299
	760.5	-2.64893	760.5	-3.76343	760.5	-3.32397	760.5	-4.00269	760.5	-11.947
	761	-2.65137	761	-3.76831	761	-3.33374	761	-4.00024	761	-11.8811
	761.5	-2.64893	761.5	-3.76953	761.5	-3.32397	761.5	-4.00757	761.5	-11.8628
	762	-2.64893	762	-3.76587	762	-3.33374	762	-4.00635	762	-11.9421
	762.5	-2.65259	762.5	-3.77441	762.5	-3.33618	762.5	-4.01001	762.5	-11.9604
	763	-2.65381	763	-3.77441	763	-3.33008	763	-4.00146	763	-11.969
	763.5	-2.65259	763.5	-3.77563	763.5	-3.33496	763.5	-4.01245	763.5	-11.9202
	764	-2.65503	764	-3.77563	764	-3.33496	764	-4.01367	764	-11.9763
	764.5	-2.65381	764.5	-3.78052	764.5	-3.33496	764.5	-4.01245	764.5	-11.9543
	765	-2.65625	765	-3.77319	765	-3.33374	765	-4.01489	765	-12.0129
	765.5	-2.65747	765.5	-3.78296	765.5	-3.34351	765.5	-4.02588	765.5	-11.9788
	766	-2.65747	766	-3.78784	766	-3.34351	766	-4.02466	766	-11.9177
	766.5	-2.66235	766.5	-3.78906	766.5	-3.35571	766.5	-4.02466	766.5	-11.9299
	767	-2.65869	767	-3.79517	767	-3.35449	767	-4.02344	767	-12.0093
	767.5	-2.66113	767.5	-3.79028	767.5	-3.35449	767.5	-4.0332	767.5	-12.0337
	768	-2.66113	768	-3.79517	768	-3.34961	768	-4.03687	768	-12.0557
	768.5	-2.66357	768.5	-3.79395	768.5	-3.34595	768.5	-4.04175	768.5	-11.9788
	769	-2.66357	769	-3.79395	769	-3.3606	769	-4.03687	769	-12.019
	769.5	-2.66357	769.5	-3.79639	769.5	-3.35571	769.5	-4.03809	769.5	-12.0471
	770	-2.66602	770	-3.80371	770	-3.3667	770	-4.04541	770	-12.0361
	770.5	-2.66479	770.5	-3.79883	770.5	-3.35571	770.5	-4.04297	770.5	-12.0203
	771	-2.66357	771	-3.80249	771	-3.36792	771	-4.04053	771	-11.9946
	771.5	-2.66602	771.5	-3.80371	771.5	-3.3667	771.5	-4.04053	771.5	-12.0483
	772	-2.66846	772	-3.80981	772	-3.37158	772	-4.05273	772	-12.0203
	772.5	-2.66724	772.5	-3.81226	772.5	-3.36182	772.5	-4.05151	772.5	-11.9861
	773	-2.66846	773	-3.8147	773	-3.36792	773	-4.06372	773	-12.0312
	773.5	-2.66846	773.5	-3.81836	773.5	-3.36914	773.5	-4.0564	773.5	-12.0435
	774	-2.66968	774	-3.8147	774	-3.37769	774	-4.05518	774	-12.0801
	774.5	-2.6709	774.5	-3.81836	774.5	-3.37769	774.5	-4.05762	774.5	-12.0276
	775	-2.67456	775	-3.81958	775	-3.38379	775	-4.05151	775	-12.0691
	775.5	-2.67334	775.5	-3.82446	775.5	-3.38501	775.5	-4.06616	775.5	-12.0337
	776	-2.67212	776	-3.8269	776	-3.38135	776	-4.0686	776	-12.0715
	776.5	-2.67578	776.5	-3.82446	776.5	-3.38623	776.5	-4.0625	776.5	-12.0166
	777	-2.677	777	-3.82813	777	-3.37769	777	-4.06982	777	-12.0557
	777.5	-2.67456	777.5	-3.83423	777.5	-3.38989	777.5	-4.06494	777.5	-12.0581
	778	-2.68066	778	-3.83667	778	-3.38379	778	-4.07104	778	-12.0483
	778.5	-2.67944	778.5	-3.83667	778.5	-3.38745	778.5	-4.07593	778.5	-12.0373
	779	-2.67944	779	-3.84521	779	-3.38989	779	-4.07349	779	-11.9861
	779.5	-2.68188	779.5	-3.84521	779.5	-3.38989	779.5	-4.08081	779.5	-12.041
	780	-2.68188	780	-3.83911	780	-3.39478	780	-4.07471	780	-12.0691
	780.5	-2.68311	780.5	-3.84399	780.5	-3.40088	780.5	-4.08569	780.5	-12.0679
	781	-2.68188	781	-3.84277	781	-3.40454	781	-4.08691	781	-11.9861
	781.5	-2.68677	781.5	-3.84644	781.5	-3.40088	781.5	-4.09058	781.5	-11.9873
	782	-2.68555	782	-3.8501	782	-3.40088	782	-4.08936	782	-12.0081
	782.5	-2.68921	782.5	-3.85254	782.5	-3.39844	782.5	-4.08813	782.5	-12.0166
	783	-2.68555	783	-3.8562	783	-3.40454	783	-4.0918	783	-12.0142
	783.5	-2.68921	783.5	-3.86108	783.5	-3.4082	783.5	-4.09302	783.5	-12.0557
	784	-2.68921	784	-3.8623	784	-3.40942	784	-4.08691	784	-12.03
	784.5	-2.68799	784.5	-3.86475	784.5	-3.4082	784.5	-4.0979	784.5	-11.9849
	785	-2.68921	785	-3.86108	785	-3.40942	785	-4.09302	785	-12.0154
	785.5	-2.69287	785.5	-3.86353	785.5	-3.40698	785.5	-4.10522	785.5	-12.0825
	786	-2.69287	786	-3.8623	786	-3.40942	786	-4.11133	786	-12.0642
	786.5	-2.69043	786.5	-3.86963	786.5	-3.42041	786.5	-4.11255	786.5	-12.052
	787	-2.69287	787	-3.87207	787	-3.41797	787	-4.11255	787	-12.0837
	787.5	-2.69897	787.5	-3.86963	787.5	-3.41919	787.5	-4.10522	787.5	-12.0898
	788	-2.69653	788	-3.85986	788	-3.40942	788	-4.12231	788	-12.0752
	788.5	-2.69531	788.5	-3.85742	788.5	-3.42163	788.5	-4.11377	788.5	-12.0715
	789	-2.69897	789	-3.86963	789	-3.42529	789	-4.1272	789	-12.1118
	789.5	-2.69897	789.5	-3.87329	789.5	-3.42163	789.5	-4.12354	789.5	-12.1045
	790	-2.70142	790	-3.87695	790	-3.41675	790	-4.13452	790	-12.0654
	790.5	-2.7002	790.5	-3.88184	790.5	-3.42651	790.5	-4.13574	790.5	-12.1008
	791	-2.7002	791	-3.87329	791	-3.42529	791	-4.14185	791	-12.0984
	791.5	-2.70386	791.5	-3.87573	791.5	-3.42651	791.5	-4.13818	791.5	-12.1497
	792	-2.70508	792	-3.88062	792	-3.42529	792	-4.1394	792	-12.1167
	792.5	-2.70386	792.5	-3.88306	792.5	-3.42773	792.5	-4.14185	792.5	-12.1228
	793	-2.7063	793	-3.8855	793	-3.43506	793	-4.14795	793	-12.1448
	793.5	-2.70508	793.5	-3.8855	793.5	-3.4375	793.5	-4.14551	793.5	-12.1326
	794	-2.70264	794	-3.88794	794	-3.42651	794	-4.14185	794	-12.1191
	794.5	-2.70996	794.5	-3.8855	794.5	-3.4314	794.5	-4.17358	794.5	-12.1435
	795	-2.70752	795	-3.88916	795	-3.43018	795	-4.16504	795	-12.0972
	795.5	-2.70874	795.5	-3.88672	795.5	-3.42651	795.5	-4.1626	795.5	-12.1008
	796	-2.7124	796	-3.88672	796	-3.42285	796	-4.17114	796	-12.1851
	796.5	-2.7124	796.5	-3.8855	796.5	-3.42651	796.5	-4.1748	796.5	-12.1033
	797	-2.7124	797	-3.89771	797	-3.43628	797	-4.17603	797	-12.0984
	797.5	-2.71362	797.5	-3.89404	797.5	-3.43994	797.5	-4.17358	797.5	-12.1118
	798	-2.7124	798	-3.89526	798	-3.43506	798	-4.19434	798	-12.1204
	798.5	-2.71729	798.5	-3.89771	798.5	-3.43872	798.5	-4.198	798.5	-12.096
	799	-2.71851	799	-3.90503	799	-3.43994	799	-4.19922	799	-12.1753
	799.5	-2.71606	799.5	-3.89893	799.5	-3.44238	799.5	-4.21021	799.5	-12.1668
	800	-2.71729	800	-3.88794	800	-3.4375	800	-4.20654	800	-12.1484
	800.5	-2.71973	800.5	-3.89404	800.5	-3.43628	800.5	-4.21143	800.5	-12.2009
	801	-2.72339	801	-3.90137	801	-3.44116	801	-4.21021	801	-12.1875
	801.5	-2.72095	801.5	-3.89893	801.5	-3.43384	801.5	-4.21875	801.5	-12.2119
	802	-2.71973	802	-3.90381	802	-3.43628	802	-4.21509	802	-12.1912
	802.5	-2.72339	802.5	-3.89771	802.5	-3.4436	802.5	-4.22241	802.5	-12.1826
	803	-2.72339	803	-3.90381	803	-3.4375	803	-4.23218	803	-12.2376
	803.5	-2.72339	803.5	-3.90747	803.5	-3.44971	803.5	-4.22974	803.5	-12.2388
	804	-2.72461	804	-3.90869	804	-3.4375	804	-4.23096	804	-12.2119
	804.5	-2.72583	804.5	-3.90747	804.5	-3.4436	804.5	-4.23218	804.5	-12.1533
	805	-2.72705	805	-3.90747	805	-3.44238	805	-4.24438	805	-12.1826
	805.5	-2.72827	805.5	-3.91479	805.5	-3.43994	805.5	-4.24683	805.5	-12.1899
	806	-2.72827	806	-3.91968	806	-3.43872	806	-4.25171	806	-12.1814
	806.5	-2.73193	806.5	-3.91479	806.5	-3.44727	806.5	-4.25293	806.5	-12.1985
	807	-2.72949	807	-3.91479	807	-3.44604	807	-4.25903	807	-12.1936
	807.5	-2.73438	807.5	-3.91724	807.5	-3.44849	807.5	-4.27002	807.5	-12.1887
	808	-2.73315	808	-3.92334	808	-3.45215	808	-4.27002	808	-12.2363
	808.5	-2.73438	808.5	-3.92212	808.5	-3.44971	808.5	-4.27002	808.5	-12.2095
	809	-2.7356	809	-3.927	809	-3.44482	809	-4.2688	809	-12.2485
	809.5	-2.73682	809.5	-3.927	809.5	-3.45215	809.5	-4.27734	809.5	-12.2546
	810	-2.73438	810	-3.927	810	-3.46191	810	-4.26758	810	-12.2107
	810.5	-2.73804	810.5	-3.91846	810.5	-3.45093	810.5	-4.27612	810.5	-12.2595
	811	-2.73926	811	-3.93066	811	-3.45337	811	-4.28223	811	-12.3474
	811.5	-2.73926	811.5	-3.92944	811.5	-3.44849	811.5	-4.28589	811.5	-12.2974
	812	-2.74048	812	-3.91479	812	-3.46191	812	-4.28345	812	-12.2656
	812.5	-2.74292	812.5	-3.92334	812.5	-3.46191	812.5	-4.27856	812.5	-12.2156
	813	-2.74536	813	-3.92578	813	-3.46924	813	-4.28345	813	-12.2522
	813.5	-2.74292	813.5	-3.927	813.5	-3.46924	813.5	-4.28101	813.5	-12.29
	814	-2.74292	814	-3.93311	814	-3.45703	814	-4.29932	814	-12.2974
	814.5	-2.74536	814.5	-3.93433	814.5	-3.46069	814.5	-4.31274	814.5	-12.2913
	815	-2.74536	815	-3.93188	815	-3.46436	815	-4.30908	815	-12.2888
	815.5	-2.74414	815.5	-3.93799	815.5	-3.46069	815.5	-4.3042	815.5	-12.3267
	816	-2.74658	816	-3.94043	816	-3.45947	816	-4.31152	816	-12.3425
	816.5	-2.74902	816.5	-3.93677	816.5	-3.46558	816.5	-4.31274	816.5	-12.3462
	817	-2.74902	817	-3.93921	817	-3.46558	817	-4.31641	817	-12.3462
	817.5	-2.75024	817.5	-3.94653	817.5	-3.46802	817.5	-4.31641	817.5	-12.334
	818	-2.75269	818	-3.95264	818	-3.46069	818	-4.3103	818	-12.3474
	818.5	-2.75391	818.5	-3.95264	818.5	-3.47046	818.5	-4.31274	818.5	-12.3523
	819	-2.75269	819	-3.95142	819	-3.47046	819	-4.32129	819	-12.3242
	819.5	-2.75391	819.5	-3.94897	819.5	-3.4729	819.5	-4.32861	819.5	-12.3108
	820	-2.75391	820	-3.95142	820	-3.47778	820	-4.31152	820	-12.3889
	820.5	-2.75269	820.5	-3.95264	820.5	-3.46924	820.5	-4.31641	820.5	-12.345
	821	-2.75269	821	-3.95264	821	-3.479	821	-4.3335	821	-12.3608
	821.5	-2.75757	821.5	-3.95874	821.5	-3.48145	821.5	-4.3396	821.5	-12.3889
	822	-2.75757	822	-3.9563	822	-3.49609	822	-4.33716	822	-12.3535
	822.5	-2.75757	822.5	-3.95996	822.5	-3.48877	822.5	-4.33716	822.5	-12.3596
	823	-2.76001	823	-3.95752	823	-3.49121	823	-4.34326	823	-12.3633
	823.5	-2.76123	823.5	-3.95996	823.5	-3.48511	823.5	-4.34692	823.5	-12.3682
	824	-2.75879	824	-3.96973	824	-3.48389	824	-4.35181	824	-12.3889
	824.5	-2.76245	824.5	-3.97217	824.5	-3.48511	824.5	-4.34082	824.5	-12.3779
	825	-2.76367	825	-3.96606	825	-3.50342	825	-4.35181	825	-12.4048
	825.5	-2.76245	825.5	-3.97217	825.5	-3.49609	825.5	-4.3689	825.5	-12.3523
	826	-2.76489	826	-3.97583	826	-3.50098	826	-4.35425	826	-12.3596
	826.5	-2.76489	826.5	-3.97095	826.5	-3.5022	826.5	-4.35913	826.5	-12.3852
	827	-2.76611	827	-3.96729	827	-3.49731	827	-4.3457	827	-12.312
	827.5	-2.76489	827.5	-3.97339	827.5	-3.5083	827.5	-4.36279	827.5	-12.3511
	828	-2.76611	828	-3.97461	828	-3.5022	828	-4.36401	828	-12.4109
	828.5	-2.76733	828.5	-3.98071	828.5	-3.50952	828.5	-4.36279	828.5	-12.3523
	829	-2.76978	829	-3.97583	829	-3.51929	829	-4.36035	829	-12.3279
	829.5	-2.76855	829.5	-3.98315	829.5	-3.49854	829.5	-4.36646	829.5	-12.3938
	830	-2.76855	830	-3.97949	830	-3.50952	830	-4.36523	830	-12.3865
	830.5	-2.77222	830.5	-3.98315	830.5	-3.51807	830.5	-4.36768	830.5	-12.3206
	831	-2.77466	831	-3.99048	831	-3.51318	831	-4.3811	831	-12.4499
	831.5	-2.771	831.5	-3.99414	831.5	-3.52173	831.5	-4.375	831.5	-12.4402
	832	-2.77222	832	-3.99292	832	-3.51685	832	-4.37744	832	-12.3889
	832.5	-2.77344	832.5	-3.99048	832.5	-3.52173	832.5	-4.37866	832.5	-12.3498
	833	-2.77466	833	-3.98804	833	-3.51807	833	-4.39331	833	-12.4463
	833.5	-2.77466	833.5	-3.99414	833.5	-3.52905	833.5	-4.38477	833.5	-12.428
	834	-2.77588	834	-3.99658	834	-3.52783	834	-4.38354	834	-12.3718
	834.5	-2.77344	834.5	-3.99292	834.5	-3.53271	834.5	-4.39331	834.5	-12.4023
	835	-2.7771	835	-3.9978	835	-3.5376	835	-4.39697	835	-12.4426
	835.5	-2.77588	835.5	-4.00269	835.5	-3.52783	835.5	-4.39941	835.5	-12.3889
	836	-2.77588	836	-3.99902	836	-3.52905	836	-4.39453	836	-12.384
	836.5	-2.7771	836.5	-3.9978	836.5	-3.53027	836.5	-4.39697	836.5	-12.4085
	837	-2.77954	837	-4.00024	837	-3.54248	837	-4.40674	837	-12.4011
	837.5	-2.77832	837.5	-4.00635	837.5	-3.54492	837.5	-4.40674	837.5	-12.3828
	838	-2.77832	838	-4.00513	838	-3.5376	838	-4.40674	838	-12.373
	838.5	-2.78076	838.5	-4.00269	838.5	-3.5376	838.5	-4.39453	838.5	-12.3975
	839	-2.78076	839	-4.00757	839	-3.54858	839	-4.40918	839	-12.334
	839.5	-2.78442	839.5	-4.01367	839.5	-3.54614	839.5	-4.41406	839.5	-12.4219
	840	-2.7832	840	-4.01367	840	-3.54858	840	-4.41895	840	-12.4353
	840.5	-2.78687	840.5	-4.02222	840.5	-3.54126	840.5	-4.4165	840.5	-12.4414
	841	-2.78076	841	-4.021	841	-3.53882	841	-4.42261	841	-12.4023
	841.5	-2.7832	841.5	-4.0271	841.5	-3.54858	841.5	-4.42993	841.5	-12.406
	842	-2.78564	842	-4.02222	842	-3.55713	842	-4.44214	842	-12.428
	842.5	-2.78809	842.5	-4.02832	842.5	-3.55713	842.5	-4.44702	842.5	-12.4707
	843	-2.78564	843	-4.03076	843	-3.55957	843	-4.4458	843	-12.4036
	843.5	-2.78809	843.5	-4.03198	843.5	-3.55225	843.5	-4.43359	843.5	-12.4951
	844	-2.78931	844	-4.03076	844	-3.55103	844	-4.43726	844	-12.3779
	844.5	-2.79297	844.5	-4.0271	844.5	-3.56323	844.5	-4.44824	844.5	-12.4341
	845	-2.79175	845	-4.03198	845	-3.56079	845	-4.4458	845	-12.4109
	845.5	-2.79053	845.5	-4.04419	845.5	-3.56445	845.5	-4.4458	845.5	-12.4036
	846	-2.78931	846	-4.04541	846	-3.56079	846	-4.45801	846	-12.3914
	846.5	-2.79053	846.5	-4.04907	846.5	-3.56567	846.5	-4.46289	846.5	-12.4329
	847	-2.79419	847	-4.03809	847	-3.56079	847	-4.46167	847	-12.4536
	847.5	-2.79663	847.5	-4.03931	847.5	-3.55713	847.5	-4.47388	847.5	-12.4719
	848	-2.79419	848	-4.04053	848	-3.56445	848	-4.4812	848	-12.4793
	848.5	-2.79541	848.5	-4.04297	848.5	-3.56812	848.5	-4.47998	848.5	-12.4219
	849	-2.79419	849	-4.04663	849	-3.56689	849	-4.47876	849	-12.4451
	849.5	-2.79785	849.5	-4.05273	849.5	-3.56201	849.5	-4.47266	849.5	-12.4963
	850	-2.79785	850	-4.05884	850	-3.56567	850	-4.48364	850	-12.5598
	850.5	-2.79541	850.5	-4.05884	850.5	-3.55957	850.5	-4.48853	850.5	-12.5134
	851	-2.79785	851	-4.06494	851	-3.56812	851	-4.49219	851	-12.4768
	851.5	-2.80273	851.5	-4.06006	851.5	-3.57178	851.5	-4.48608	851.5	-12.4658
	852	-2.80151	852	-4.05884	852	-3.573	852	-4.50317	852	-12.4622
	852.5	-2.79907	852.5	-4.06372	852.5	-3.57422	852.5	-4.49219	852.5	-12.5464
	853	-2.79785	853	-4.0686	853	-3.57544	853	-4.51782	853	-12.4854
	853.5	-2.79907	853.5	-4.06494	853.5	-3.57666	853.5	-4.5166	853.5	-12.4487
	854	-2.80151	854	-4.0686	854	-3.58032	854	-4.51904	854	-12.4744
	854.5	-2.80518	854.5	-4.07104	854.5	-3.58398	854.5	-4.5105	854.5	-12.5293
	855	-2.80396	855	-4.07227	855	-3.57422	855	-4.51538	855	-12.5378
	855.5	-2.8064	855.5	-4.07837	855.5	-3.58276	855.5	-4.52271	855.5	-12.5122
	856	-2.8064	856	-4.07471	856	-3.57788	856	-4.53003	856	-12.533
	856.5	-2.80518	856.5	-4.07593	856.5	-3.58154	856.5	-4.53613	856.5	-12.5525
	857	-2.80884	857	-4.07715	857	-3.5791	857	-4.53491	857	-12.5525
	857.5	-2.80273	857.5	-4.08203	857.5	-3.58276	857.5	-4.54346	857.5	-12.594
	858	-2.80762	858	-4.08447	858	-3.58032	858	-4.54346	858	-12.5745
	858.5	-2.81006	858.5	-4.08813	858.5	-3.58887	858.5	-4.55078	858.5	-12.5098
	859	-2.81128	859	-4.08691	859	-3.58398	859	-4.55322	859	-12.5549
	859.5	-2.81128	859.5	-4.08813	859.5	-3.58032	859.5	-4.56177	859.5	-12.6148
	860	-2.81128	860	-4.09424	860	-3.5791	860	-4.55933	860	-12.5537
	860.5	-2.81128	860.5	-4.09302	860.5	-3.59253	860.5	-4.56665	860.5	-12.5867
	861	-2.81494	861	-4.10034	861	-3.59619	861	-4.5752	861	-12.5745
	861.5	-2.81128	861.5	-4.09546	861.5	-3.58398	861.5	-4.57275	861.5	-12.6038
	862	-2.81494	862	-4.10156	862	-3.58887	862	-4.57764	862	-12.5684
	862.5	-2.81372	862.5	-4.10522	862.5	-3.58276	862.5	-4.58252	862.5	-12.6099
	863	-2.8125	863	-4.10278	863	-3.58643	863	-4.58618	863	-12.6623
	863.5	-2.8186	863.5	-4.10522	863.5	-3.58643	863.5	-4.59106	863.5	-12.6453
	864	-2.81738	864	-4.09424	864	-3.58521	864	-4.59595	864	-12.6672
	864.5	-2.8186	864.5	-4.09668	864.5	-3.58643	864.5	-4.58862	864.5	-12.6623
	865	-2.8186	865	-4.104	865	-3.58887	865	-4.60815	865	-12.6538
	865.5	-2.81982	865.5	-4.11011	865.5	-3.58521	865.5	-4.60571	865.5	-12.5964
	866	-2.82104	866	-4.10889	866	-3.59863	866	-4.6106	866	-12.6135
	866.5	-2.82104	866.5	-4.10278	866.5	-3.59863	866.5	-4.60083	866.5	-12.6404
	867	-2.81982	867	-4.10889	867	-3.60107	867	-4.60449	867	-12.688
	867.5	-2.81982	867.5	-4.10889	867.5	-3.58765	867.5	-4.61304	867.5	-12.6758
	868	-2.82349	868	-4.10522	868	-3.59985	868	-4.61182	868	-12.6794
	868.5	-2.82227	868.5	-4.10889	868.5	-3.59619	868.5	-4.62524	868.5	-12.6562
	869	-2.82471	869	-4.11133	869	-3.60107	869	-4.63135	869	-12.688
	869.5	-2.82471	869.5	-4.11255	869.5	-3.59497	869.5	-4.63257	869.5	-12.6746
	870	-2.82715	870	-4.10889	870	-3.59863	870	-4.62891	870	-12.699
	870.5	-2.82715	870.5	-4.11133	870.5	-3.60229	870.5	-4.63013	870.5	-12.6465
	871	-2.82715	871	-4.10645	871	-3.60229	871	-4.62646	871	-12.6855
	871.5	-2.82593	871.5	-4.11377	871.5	-3.59863	871.5	-4.63379	871.5	-12.666
	872	-2.82959	872	-4.11377	872	-3.61328	872	-4.646	872	-12.6623
	872.5	-2.83081	872.5	-4.11499	872.5	-3.6145	872.5	-4.62891	872.5	-12.7612
	873	-2.82959	873	-4.12109	873	-3.60596	873	-4.64355	873	-12.7185
	873.5	-2.83081	873.5	-4.12476	873.5	-3.6084	873.5	-4.6521	873.5	-12.6916
	874	-2.83447	874	-4.12476	874	-3.60229	874	-4.64844	874	-12.7271
	874.5	-2.83325	874.5	-4.1272	874.5	-3.60474	874.5	-4.65088	874.5	-12.6746
	875	-2.83325	875	-4.13208	875	-3.60962	875	-4.65454	875	-12.7222
	875.5	-2.83447	875.5	-4.12964	875.5	-3.6084	875.5	-4.6521	875.5	-12.7136
	876	-2.83569	876	-4.13086	876	-3.61328	876	-4.65332	876	-12.7148
	876.5	-2.83569	876.5	-4.13452	876.5	-3.61694	876.5	-4.65454	876.5	-12.749
	877	-2.83813	877	-4.12964	877	-3.62305	877	-4.65698	877	-12.7673
	877.5	-2.83813	877.5	-4.12231	877.5	-3.61816	877.5	-4.66309	877.5	-12.6965
	878	-2.83691	878	-4.1272	878	-3.6145	878	-4.67163	878	-12.7161
	878.5	-2.8418	878.5	-4.13696	878.5	-3.61694	878.5	-4.66187	878.5	-12.6575
	879	-2.84058	879	-4.13818	879	-3.62427	879	-4.67163	879	-12.6392
	879.5	-2.8418	879.5	-4.13086	879.5	-3.62793	879.5	-4.67896	879.5	-12.7051
	880	-2.8418	880	-4.12964	880	-3.62671	880	-4.68628	880	-12.7112
	880.5	-2.8418	880.5	-4.13818	880.5	-3.62549	880.5	-4.67407	880.5	-12.7319
	881	-2.84424	881	-4.14307	881	-3.63281	881	-4.67041	881	-12.7454
	881.5	-2.8479	881.5	-4.14185	881.5	-3.62427	881.5	-4.67651	881.5	-12.7185
	882	-2.84546	882	-4.15039	882	-3.62671	882	-4.68018	882	-12.699
	882.5	-2.8479	882.5	-4.14917	882.5	-3.62915	882.5	-4.68994	882.5	-12.7417
	883	-2.85034	883	-4.14917	883	-3.63281	883	-4.67773	883	-12.749
	883.5	-2.85156	883.5	-4.15283	883.5	-3.62427	883.5	-4.67773	883.5	-12.7283
	884	-2.85034	884	-4.15649	884	-3.64014	884	-4.69482	884	-12.7515
	884.5	-2.85278	884.5	-4.15405	884.5	-3.64258	884.5	-4.67407	884.5	-12.7624
	885	-2.85034	885	-4.14917	885	-3.6438	885	-4.68872	885	-12.7429
	885.5	-2.85522	885.5	-4.14551	885.5	-3.65112	885.5	-4.68994	885.5	-12.7698
	886	-2.85889	886	-4.15161	886	-3.64502	886	-4.69482	886	-12.7332
	886.5	-2.86133	886.5	-4.15405	886.5	-3.64746	886.5	-4.69238	886.5	-12.7747
	887	-2.86011	887	-4.15405	887	-3.63892	887	-4.70215	887	-12.7405
	887.5	-2.86133	887.5	-4.15527	887.5	-3.6499	887.5	-4.70947	887.5	-12.7417
	888	-2.86499	888	-4.16138	888	-3.66699	888	-4.69849	888	-12.8186
	888.5	-2.86133	888.5	-4.16382	888.5	-3.65479	888.5	-4.70947	888.5	-12.8003
	889	-2.86377	889	-4.16382	889	-3.66089	889	-4.70581	889	-12.7539
	889.5	-2.86743	889.5	-4.16626	889.5	-3.66333	889.5	-4.69604	889.5	-12.7539
	890	-2.86621	890	-4.17236	890	-3.65967	890	-4.70703	890	-12.7685
	890.5	-2.86987	890.5	-4.17358	890.5	-3.65967	890.5	-4.71069	890.5	-12.8027
	891	-2.86987	891	-4.17236	891	-3.66333	891	-4.69849	891	-12.8113
	891.5	-2.87109	891.5	-4.1748	891.5	-3.66089	891.5	-4.71436	891.5	-12.8223
	892	-2.87109	892	-4.1748	892	-3.66943	892	-4.71924	892	-12.8516
	892.5	-2.87231	892.5	-4.17114	892.5	-3.66333	892.5	-4.71924	892.5	-12.8381
	893	-2.87109	893	-4.17358	893	-3.66577	893	-4.72656	893	-12.7893
	893.5	-2.87354	893.5	-4.17725	893.5	-3.67676	893.5	-4.72534	893.5	-12.8064
	894	-2.87231	894	-4.18091	894	-3.66943	894	-4.73389	894	-12.7649
	894.5	-2.87598	894.5	-4.17725	894.5	-3.68042	894.5	-4.72412	894.5	-12.8101
	895	-2.8772	895	-4.18457	895	-3.67676	895	-4.73755	895	-12.7612
	895.5	-2.8772	895.5	-4.19189	895.5	-3.6792	895.5	-4.73999	895.5	-12.8064
	896	-2.87964	896	-4.19189	896	-3.68774	896	-4.74121	896	-12.8174
	896.5	-2.8772	896.5	-4.18823	896.5	-3.68408	896.5	-4.73633	896.5	-12.8186
	897	-2.87842	897	-4.18091	897	-3.67798	897	-4.75464	897	-12.7832
	897.5	-2.8772	897.5	-4.18579	897.5	-3.68286	897.5	-4.7583	897.5	-12.821
	898	-2.8833	898	-4.18823	898	-3.68774	898	-4.74976	898	-12.8125
	898.5	-2.88452	898.5	-4.18457	898.5	-3.69263	898.5	-4.76196	898.5	-12.8223
	899	-2.88452	899	-4.18457	899	-3.69385	899	-4.7583	899	-12.8076
	899.5	-2.88574	899.5	-4.18945	899.5	-3.68774	899.5	-4.76685	899.5	-12.8394
	900	-2.8833	900	-4.19189	900	-3.69385	900	-4.76318	900	-12.854
	900.5	-2.88696	900.5	-4.19189	900.5	-3.69751	900.5	-4.76929	900.5	-12.8442
	901	-2.88696	901	-4.19434	901	-3.69873	901	-4.76807	901	-12.8455
	901.5	-2.8894	901.5	-4.198	901.5	-3.69995	901.5	-4.7644	901.5	-12.8711
	902	-2.8894	902	-4.20532	902	-3.70117	902	-4.77905	902	-12.8748
	902.5	-2.89185	902.5	-4.21509	902.5	-3.70117	902.5	-4.77661	902.5	-12.8699
	903	-2.89063	903	-4.21265	903	-3.70117	903	-4.79126	903	-12.804
	903.5	-2.89551	903.5	-4.20288	903.5	-3.69751	903.5	-4.7937	903.5	-12.804
	904	-2.89307	904	-4.20654	904	-3.69995	904	-4.80347	904	-12.8186
	904.5	-2.89673	904.5	-4.21021	904.5	-3.70361	904.5	-4.80469	904.5	-12.8442
	905	-2.89673	905	-4.21875	905	-3.70728	905	-4.82056	905	-12.8821
	905.5	-2.89795	905.5	-4.21997	905.5	-3.71338	905.5	-4.80713	905.5	-12.8601
	906	-2.89673	906	-4.21997	906	-3.70605	906	-4.79614	906	-12.8845
	906.5	-2.89917	906.5	-4.22485	906.5	-3.70483	906.5	-4.81567	906.5	-12.8674
	907	-2.89917	907	-4.22119	907	-3.70239	907	-4.81934	907	-12.8943
	907.5	-2.90161	907.5	-4.22241	907.5	-3.70728	907.5	-4.823	907.5	-12.8491
	908	-2.90283	908	-4.21997	908	-3.7146	908	-4.81812	908	-12.8479
	908.5	-2.90283	908.5	-4.22729	908.5	-3.70728	908.5	-4.84375	908.5	-12.8931
	909	-2.90161	909	-4.2334	909	-3.71094	909	-4.84009	909	-12.9028
	909.5	-2.90649	909.5	-4.22852	909.5	-3.71704	909.5	-4.82422	909.5	-12.8687
	910	-2.90649	910	-4.22852	910	-3.71826	910	-4.84863	910	-12.8906
	910.5	-2.90161	910.5	-4.23584	910.5	-3.71216	910.5	-4.84253	910.5	-12.9053
	911	-2.90527	911	-4.22974	911	-3.70972	911	-4.84253	911	-12.9187
	911.5	-2.90527	911.5	-4.24072	911.5	-3.71826	911.5	-4.86206	911.5	-12.8845
	912	-2.90771	912	-4.24683	912	-3.71216	912	-4.85474	912	-12.9419
	912.5	-2.90771	912.5	-4.23584	912.5	-3.71704	912.5	-4.86694	912.5	-12.926
	913	-2.91138	913	-4.24316	913	-3.7207	913	-4.86328	913	-12.9504
	913.5	-2.91138	913.5	-4.25293	913.5	-3.72559	913.5	-4.86938	913.5	-12.9517
	914	-2.91138	914	-4.24194	914	-3.71216	914	-4.87183	914	-12.9578
	914.5	-2.91382	914.5	-4.25293	914.5	-3.71948	914.5	-4.88525	914.5	-12.9797
	915	-2.91382	915	-4.25049	915	-3.72192	915	-4.87915	915	-12.9016
	915.5	-2.9126	915.5	-4.24683	915.5	-3.71338	915.5	-4.8877	915.5	-12.9504
	916	-2.91382	916	-4.25049	916	-3.73047	916	-4.88892	916	-12.9419
	916.5	-2.9126	916.5	-4.25049	916.5	-3.72192	916.5	-4.88647	916.5	-12.9688
	917	-2.91748	917	-4.25293	917	-3.71826	917	-4.89868	917	-12.9895
	917.5	-2.91626	917.5	-4.25415	917.5	-3.72192	917.5	-4.87671	917.5	-12.998
	918	-2.91748	918	-4.26147	918	-3.73047	918	-4.90112	918	-12.9895
	918.5	-2.9187	918.5	-4.26514	918.5	-3.72192	918.5	-4.90601	918.5	-12.9627
	919	-2.91992	919	-4.2688	919	-3.72192	919	-4.90479	919	-13.0017
	919.5	-2.92236	919.5	-4.27002	919.5	-3.72437	919.5	-4.91455	919.5	-12.9883
	920	-2.92358	920	-4.27734	920	-3.72681	920	-4.90967	920	-13.0029
	920.5	-2.92236	920.5	-4.27856	920.5	-3.72803	920.5	-4.9231	920.5	-13.0139
	921	-2.92114	921	-4.2749	921	-3.7207	921	-4.92798	921	-13.0615
	921.5	-2.92114	921.5	-4.27612	921.5	-3.72314	921.5	-4.91821	921.5	-13.0554
	922	-2.92358	922	-4.28223	922	-3.71948	922	-4.91943	922	-13.0249
	922.5	-2.92236	922.5	-4.28345	922.5	-3.7207	922.5	-4.94141	922.5	-12.9822
	923	-2.92725	923	-4.28711	923	-3.72925	923	-4.94263	923	-13.0078
	923.5	-2.92603	923.5	-4.27734	923.5	-3.73779	923.5	-4.9353	923.5	-13.0579
	924	-2.92847	924	-4.28467	924	-3.72559	924	-4.94141	924	-13.0127
	924.5	-2.92847	924.5	-4.28833	924.5	-3.72681	924.5	-4.94019	924.5	-13.009
	925	-2.9248	925	-4.28955	925	-3.73535	925	-4.94751	925	-13.0139
	925.5	-2.92603	925.5	-4.29565	925.5	-3.73291	925.5	-4.95117	925.5	-13.0127
	926	-2.92969	926	-4.29443	926	-3.73169	926	-4.95117	926	-13.0542
	926.5	-2.92969	926.5	-4.29321	926.5	-3.72803	926.5	-4.95361	926.5	-13.0151
	927	-2.92969	927	-4.27979	927	-3.73047	927	-4.96826	927	-13.0396
	927.5	-2.93091	927.5	-4.28955	927.5	-3.74146	927.5	-4.94751	927.5	-13.0737
	928	-2.93213	928	-4.29199	928	-3.73901	928	-4.95361	928	-13.0469
	928.5	-2.93213	928.5	-4.29077	928.5	-3.74023	928.5	-4.95728	928.5	-13.0676
	929	-2.93335	929	-4.29688	929	-3.74023	929	-4.95117	929	-13.0603
	929.5	-2.93335	929.5	-4.29688	929.5	-3.74023	929.5	-4.96704	929.5	-13.0725
	930	-2.93457	930	-4.30054	930	-3.73535	930	-4.96582	930	-13.0896
	930.5	-2.93335	930.5	-4.30542	930.5	-3.73535	930.5	-4.97314	930.5	-13.053
	931	-2.93579	931	-4.30542	931	-3.73413	931	-4.97803	931	-13.0444
	931.5	-2.93335	931.5	-4.30054	931.5	-3.73657	931.5	-4.97192	931.5	-13.0823
	932	-2.93823	932	-4.30542	932	-3.73901	932	-4.99512	932	-13.1519
	932.5	-2.93701	932.5	-4.31274	932.5	-3.74756	932.5	-4.97437	932.5	-13.103
	933	-2.93579	933	-4.30542	933	-3.74634	933	-5	933	-13.1189
	933.5	-2.93945	933.5	-4.30542	933.5	-3.74146	933.5	-4.98779	933.5	-13.1116
	934	-2.93945	934	-4.30176	934	-3.75122	934	-4.9939	934	-13.1226
	934.5	-2.93945	934.5	-4.30542	934.5	-3.74878	934.5	-5.00244	934.5	-13.0896
	935	-2.94189	935	-4.31641	935	-3.74634	935	-4.99634	935	-13.1128
	935.5	-2.94189	935.5	-4.30786	935.5	-3.74878	935.5	-4.99023	935.5	-13.1372
	936	-2.94312	936	-4.30786	936	-3.75244	936	-4.99023	936	-13.1067
	936.5	-2.94434	936.5	-4.31519	936.5	-3.76099	936.5	-4.99878	936.5	-13.1372
	937	-2.94312	937	-4.32617	937	-3.7439	937	-4.99146	937	-13.1018
	937.5	-2.94312	937.5	-4.32007	937.5	-3.75854	937.5	-5.01953	937.5	-13.1274
	938	-2.94434	938	-4.32251	938	-3.76465	938	-5.00977	938	-13.0945
	938.5	-2.94312	938.5	-4.33105	938.5	-3.75977	938.5	-5.00977	938.5	-13.1177
	939	-2.94556	939	-4.33105	939	-3.75732	939	-5.00732	939	-13.0981
	939.5	-2.94556	939.5	-4.32129	939.5	-3.75977	939.5	-5.02075	939.5	-13.1213
	940	-2.94678	940	-4.32617	940	-3.76099	940	-5.01587	940	-13.1372
	940.5	-2.948	940.5	-4.31885	940.5	-3.76709	940.5	-5.01343	940.5	-13.1543
	941	-2.94556	941	-4.32495	941	-3.77563	941	-5.00977	941	-13.1531
	941.5	-2.948	941.5	-4.33472	941.5	-3.76831	941.5	-5.01831	941.5	-13.1628
	942	-2.94922	942	-4.32617	942	-3.76465	942	-5.02075	942	-13.1897
	942.5	-2.94922	942.5	-4.3335	942.5	-3.76221	942.5	-5.02441	942.5	-13.1531
	943	-2.94922	943	-4.33838	943	-3.78052	943	-5.02808	943	-13.1299
	943.5	-2.95044	943.5	-4.33594	943.5	-3.78174	943.5	-5.0293	943.5	-13.0957
	944	-2.95166	944	-4.34326	944	-3.7793	944	-5.03174	944	-13.1665
	944.5	-2.95166	944.5	-4.34814	944.5	-3.78052	944.5	-5.02441	944.5	-13.1409
	945	-2.95166	945	-4.33716	945	-3.7793	945	-5.03174	945	-13.1482
	945.5	-2.95288	945.5	-4.34448	945.5	-3.7915	945.5	-5.03662	945.5	-13.1457
	946	-2.95532	946	-4.34204	946	-3.78418	946	-5.03174	946	-13.1958
	946.5	-2.95288	946.5	-4.33228	946.5	-3.7793	946.5	-5.0354	946.5	-13.2471
	947	-2.95288	947	-4.34448	947	-3.7793	947	-5.04761	947	-13.1995
	947.5	-2.95288	947.5	-4.35059	947.5	-3.78418	947.5	-5.03906	947.5	-13.208
	948	-2.95776	948	-4.34692	948	-3.79883	948	-5.06104	948	-13.2153
	948.5	-2.9541	948.5	-4.35791	948.5	-3.79395	948.5	-5.05127	948.5	-13.1763
	949	-2.95532	949	-4.35669	949	-3.79272	949	-5.06714	949	-13.1592
	949.5	-2.95166	949.5	-4.35913	949.5	-3.79883	949.5	-5.06714	949.5	-13.2007
	950	-2.95898	950	-4.34814	950	-3.79761	950	-5.0708	950	-13.2227
	950.5	-2.95898	950.5	-4.35669	950.5	-3.80737	950.5	-5.05859	950.5	-13.2141
	951	-2.96143	951	-4.36035	951	-3.80981	951	-5.06958	951	-13.2043
	951.5	-2.96143	951.5	-4.35303	951.5	-3.80615	951.5	-5.06348	951.5	-13.1433
	952	-2.96021	952	-4.35303	952	-3.8147	952	-5.07446	952	-13.1543
	952.5	-2.96143	952.5	-4.35303	952.5	-3.80249	952.5	-5.08545	952.5	-13.2031
	953	-2.96265	953	-4.36035	953	-3.80005	953	-5.08179	953	-13.169
	953.5	-2.96143	953.5	-4.36279	953.5	-3.80859	953.5	-5.08179	953.5	-13.1995
	954	-2.96265	954	-4.36523	954	-3.8147	954	-5.08911	954	-13.1982
	954.5	-2.96265	954.5	-4.37744	954.5	-3.81104	954.5	-5.08301	954.5	-13.1714
	955	-2.96387	955	-4.37012	955	-3.81348	955	-5.09766	955	-13.1812
	955.5	-2.96753	955.5	-4.3689	955.5	-3.81592	955.5	-5.10254	955.5	-13.1812
	956	-2.96875	956	-4.36768	956	-3.81348	956	-5.11108	956	-13.2385
	956.5	-2.97119	956.5	-4.37744	956.5	-3.81836	956.5	-5.10132	956.5	-13.2703
	957	-2.97729	957	-4.36768	957	-3.81714	957	-5.10864	957	-13.241
	957.5	-2.98584	957.5	-4.37134	957.5	-3.81592	957.5	-5.1062	957.5	-13.2471
	958	-2.99194	958	-4.37744	958	-3.81958	958	-5.11597	958	-13.1946
	958.5	-2.99072	958.5	-4.37134	958.5	-3.82324	958.5	-5.11475	958.5	-13.2251
	959	-2.98828	959	-4.37378	959	-3.82935	959	-5.12939	959	-13.2239
	959.5	-2.99316	959.5	-4.37378	959.5	-3.83423	959.5	-5.13306	959.5	-13.2275
	960	-2.99927	960	-4.37622	960	-3.83423	960	-5.11475	960	-13.2227
	960.5	-2.99438	960.5	-4.37988	960.5	-3.82813	960.5	-5.11719	960.5	-13.2422
	961	-2.99561	961	-4.3811	961	-3.82446	961	-5.13794	961	-13.2642
	961.5	-2.99927	961.5	-4.38354	961.5	-3.83545	961.5	-5.14771	961.5	-13.2935
	962	-2.99561	962	-4.38354	962	-3.83179	962	-5.14526	962	-13.2922
	962.5	-3.00049	962.5	-4.38843	962.5	-3.82813	962.5	-5.15625	962.5	-13.2727
	963	-2.99927	963	-4.38599	963	-3.83301	963	-5.16113	963	-13.2605
	963.5	-2.99927	963.5	-4.38965	963.5	-3.83667	963.5	-5.15747	963.5	-13.2593
	964	-2.99927	964	-4.39209	964	-3.83545	964	-5.15747	964	-13.2812
	964.5	-3.00293	964.5	-4.38843	964.5	-3.83789	964.5	-5.16968	964.5	-13.3105
	965	-3.00171	965	-4.40063	965	-3.83667	965	-5.16846	965	-13.2996
	965.5	-3.00049	965.5	-4.39453	965.5	-3.84644	965.5	-5.16724	965.5	-13.3252
	966	-3.00049	966	-4.39209	966	-3.83667	966	-5.17334	966	-13.2849
	966.5	-3.00415	966.5	-4.40063	966.5	-3.84399	966.5	-5.18433	966.5	-13.2629
	967	-3.00415	967	-4.40186	967	-3.84766	967	-5.19775	967	-13.2532
	967.5	-3.00293	967.5	-4.39819	967.5	-3.84766	967.5	-5.19775	967.5	-13.2727
	968	-3.00293	968	-4.40063	968	-3.84155	968	-5.19531	968	-13.2849
	968.5	-3.00293	968.5	-4.42383	968.5	-3.83789	968.5	-5.19775	968.5	-13.2666
	969	-3.00781	969	-4.42993	969	-3.84277	969	-5.20996	969	-13.346
	969.5	-3.00781	969.5	-4.42627	969.5	-3.83789	969.5	-5.19897	969.5	-13.3008
	970	-3.00781	970	-4.43359	970	-3.84644	970	-5.21484	970	-13.2398
	970.5	-3.01025	970.5	-4.42993	970.5	-3.85254	970.5	-5.21851	970.5	-13.3484
	971	-3.01025	971	-4.43237	971	-3.84033	971	-5.2124	971	-13.3411
	971.5	-3.01147	971.5	-4.43359	971.5	-3.84521	971.5	-5.22339	971.5	-13.3264
	972	-3.01147	972	-4.43726	972	-3.84399	972	-5.22339	972	-13.3423
	972.5	-3.0127	972.5	-4.43359	972.5	-3.84033	972.5	-5.23438	972.5	-13.3643
	973	-3.00537	973	-4.43848	973	-3.84033	973	-5.23682	973	-13.3643
	973.5	-3.00415	973.5	-4.44458	973.5	-3.84644	973.5	-5.23193	973.5	-13.3667
	974	-3.00659	974	-4.44214	974	-3.84277	974	-5.23193	974	-13.4216
	974.5	-3.00903	974.5	-4.44214	974.5	-3.84766	974.5	-5.2478	974.5	-13.4045
	975	-3.00903	975	-4.44824	975	-3.84277	975	-5.25146	975	-13.4106
	975.5	-3.01025	975.5	-4.46167	975.5	-3.84766	975.5	-5.24902	975.5	-13.3569
	976	-3.00781	976	-4.43848	976	-3.84399	976	-5.26001	976	-13.4363
	976.5	-3.01392	976.5	-4.44092	976.5	-3.84888	976.5	-5.26733	976.5	-13.4131
	977	-3.01147	977	-4.44946	977	-3.84155	977	-5.25635	977	-13.3911
	977.5	-3.01392	977.5	-4.45557	977.5	-3.85742	977.5	-5.25879	977.5	-13.3533
	978	-3.01514	978	-4.44946	978	-3.85742	978	-5.26367	978	-13.4168
	978.5	-3.01636	978.5	-4.44946	978.5	-3.86108	978.5	-5.28442	978.5	-13.4546
	979	-3.01392	979	-4.46289	979	-3.85742	979	-5.27344	979	-13.3643
[truncated: 5,241 more rows]

## Sheet: Supplementary Fig.S11
Fig_S11a	Time (s)	Current density (mA cm-2)	Time (s)	Current density (mA cm-2)	Time (s)	Current density (mA cm-2)	Time (s)	Current density (mA cm-2)	Time (s)	Current density (mA cm-2)		Fig. S11b	Blank		Co-B/Ru12_0V		Co-B/Ru12_-0.05V		Co-B/Ru12_-0.10V		Co-B/Ru12_-0.15V		Co-B/Ru12_-0.20V			Fig. S11c	Blank		Co-B/Ru12_0V		Co-B/Ru12_-0.05V		Co-B/Ru12_-0.10V		Co-B/Ru12_-0.15V		Co-B/Ru12_-0.20V			Fig S11d	E-iR ( V vs.RHE)	FENH3	Error bar	FE NO2–	Error bar
[truncated: 7,200 more rows]

[truncated: 20 more sheets: Supplementary Fig.S12, Supplementary Fig.S13, Supplementary Fig.S14, Supplementary Fig.S15, Supplementary Fig.S16, Supplementary Fig.S17, Supplementary Fig.S18, Supplementary Fig.S19, Supplementary Fig.S20, Supplementary Fig.S21, Supplementary Fig.S22, Supplementary Fig.S23, Supplementary Fig.S24, Supplementary Fig.S25, Supplementary Fig.S26, Supplementary Fig.S27, Supplementary Fig.S28, Supplementary Fig.S33, Supplementary Fig.S35, Supplementary Fig.S38]
